# Supplementary material for: Reestablishment of spermatogenesis after more than 20 years of cryopreservation of rat spermatogonial stem cells reveals an important impact in differentiation capacity
Source: PLoS Biol. 2022 May 10;20(5):e3001618. doi: 10.1371/journal.pbio.3001618 (PMC9089916; doi:10.1371/journal.pbio.3001618)
Supplement: S1 Data — (XLSX) [file pbio.3001618.s008.xlsx]

## Sheet: EpCAM.SSC.markers.filtered
Gene name	p value	Log2 fold change	Fraction cell type	Fraction all others	q value
Col18a1	0	1.05584	0.151	0.016	0
Cryga	0	1.14706	0.146	0.004	0
Dusp6	0	2.62119	0.474	0.016	0
Etv4	0	1.8132	0.324	0.028	0
Etv5	0	2.52419	0.536	0.029	0
Eva1b	0	0.910378	0.138	0.012	0
Foxa2	0	1.44622	0.184	0.011	0
Fstl1	0	0.947285	0.129	0.01	0
Gfra2	0	1.09064	0.125	0.007	0
Igsf8	0	1.43866	0.229	0.04	0
LOC100909474	0	1.29512	0.249	0.048	0
Meox1	0	1.43233	0.186	0.01	0
Nid2	0	1.44669	0.214	0.021	0
Nr1d1	0	1.12038	0.196	0.032	0
Sdc4	0	2.91213	0.764	0.111	0
Serpine2	0	2.73295	0.471	0.033	0
Smox	0	1.13679	0.132	0.012	0
Ssh1	0	1.29494	0.117	0.009	0
Tanc1	0	0.953265	0.152	0.019	0
Tcl1a	0	1.53618	0.193	0.009	0
Ptpn13	2.79819e-299	0.984895	0.165	0.024	8.55631e-295
Igf2	3.40798e-297	1.38463	0.376	0.117	1.04209e-292
Dag1	1.22383e-296	1.28884	0.48	0.183	3.74221e-292
RT1.A1	1.67813e-284	0.994531	0.181	0.03	5.13137e-280
Fos	2.04597e-276	0.956682	0.133	0.016	6.25617e-272
Egr1	5.32413e-266	1.13457	0.192	0.036	1.62801e-261
Trim5	2.00003e-261	0.919194	0.145	0.021	6.1157e-257
Ret	6.76166e-260	1.00019	0.139	0.019	2.06758e-255
Cd9	1.07823e-253	1.15761	0.473	0.189	3.29702e-249
Enc1	1.42196e-252	1.23313	0.241	0.058	4.34807e-248
Fosb	1.05656e-245	0.944543	0.143	0.022	3.23075e-241
Itga6	3.56379e-244	1.13858	0.265	0.071	1.08974e-239
Grn	8.43736e-241	1.10216	0.208	0.046	2.57998e-236
Tmem132e	4.4676e-233	0.750666	0.125	0.017	1.3661e-228
LOC102549542	2.1323e-229	0.810833	0.124	0.017	6.52013e-225
Psmb10	1.53755e-228	1.14205	0.278	0.082	4.70151e-224
Plac8	2.49422e-226	0.971457	0.118	0.016	7.62682e-222
Pabpc1	1.40131e-224	0.8496	0.806	0.522	4.28494e-220
Arl8a	5.09633e-224	1.0266	0.181	0.038	1.55835e-219
Hnrnpa1	7.67807e-223	1.03371	0.569	0.28	2.3478e-218
RT1.CE4	1.94116e-221	0.89607	0.173	0.035	5.93569e-217
Abca1	3.40892e-214	0.925598	0.156	0.03	1.04238e-209
Trrap	1.2773e-212	0.893661	0.743	0.442	3.90572e-208
Irf1	2.29657e-207	0.90478	0.159	0.032	7.02246e-203
Mcam	3.13128e-201	0.831124	0.139	0.025	9.57482e-197
Cobll1	4.77523e-200	0.827457	0.132	0.023	1.46017e-195
Ube2d1	1.02589e-199	1.12956	0.108	0.015	3.13696e-195
Tdrd5	7.01251e-198	1.03842	0.317	0.112	2.14429e-193
Lama5	1.3356e-197	0.798467	0.145	0.028	4.084e-193
RT1.A2	4.25399e-197	0.687178	0.114	0.017	1.30078e-192
Egr4	3.49671e-193	1.00103	0.341	0.126	1.06922e-188
Rplp0	4.11761e-191	0.743269	0.885	0.671	1.25908e-186
Tpt1	1.06341e-190	0.668621	0.981	0.909	3.25168e-186
Shisa5	5.81516e-182	0.790827	0.125	0.022	1.77816e-177
Bnc2	4.68498e-181	0.967539	0.215	0.06	1.43257e-176
Man2a1	5.56368e-181	0.937424	0.179	0.044	1.70126e-176
Rasgrp2	1.88514e-180	0.729157	0.122	0.021	5.76439e-176
Apoe	1.19332e-178	0.822999	0.135	0.026	3.64892e-174
Hspa1b	4.78725e-174	0.989926	0.113	0.019	1.46385e-169
Lman1	3.32714e-172	1.02165	0.256	0.085	1.01737e-167
Galnt2	9.52009e-170	0.862795	0.122	0.023	2.91105e-165
Rpl22l1	1.32124e-160	0.949187	0.32	0.128	4.04009e-156
Zscan30	3.24333e-154	1.00158	0.302	0.118	9.91746e-150
Pcp4l1	1.1543e-152	0.852825	0.185	0.053	3.52962e-148
Rhebl1	2.03645e-151	0.76392	0.118	0.023	6.22705e-147
Fth1	2.22656e-149	0.775771	0.763	0.538	6.80837e-145
Pik3cd	1.04718e-148	0.941553	0.123	0.026	3.20208e-144
Psme1	4.87476e-148	0.994746	0.316	0.131	1.4906e-143
RGD1563348	6.73554e-146	0.83983	0.49	0.259	2.05959e-141
Tnrc6b	1.25625e-145	0.844697	0.609	0.369	3.84135e-141
Srpk2	8.68513e-145	0.921058	0.293	0.117	2.65574e-140
2021-09-15	7.17458e-142	1.07105	0.312	0.13	2.19384e-137
Rbfox3	5.4059e-139	0.682694	0.106	0.021	1.65302e-134
Gpx1	2.10112e-137	0.86831	0.115	0.024	6.4248e-133
Nid1	3.83768e-133	0.858835	0.172	0.051	1.17349e-128
Tex101	1.35187e-132	-1.50561	0.231	0.453	4.13374e-128
Hmgxb4	1.00985e-130	0.762085	0.173	0.051	3.08792e-126
Sox13	5.19081e-129	0.837688	0.152	0.042	1.58725e-124
Ppp1r9b	1.5979e-128	0.900673	0.118	0.027	4.88605e-124
Rbpms	2.8604e-124	0.878251	0.135	0.035	8.74654e-120
Gkap1	4.06287e-124	-1.28912	0.202	0.426	1.24235e-119
Nfkbia	1.58916e-123	0.771631	0.169	0.052	4.85934e-119
Aplp2	1.01624e-121	0.758234	0.357	0.168	3.10747e-117
Tuba1b	1.95168e-120	0.793001	0.221	0.082	5.96784e-116
Jak1	7.2143e-120	0.805655	0.181	0.059	2.20599e-115
Setd5	1.25348e-119	0.809902	0.417	0.216	3.8329e-115
Zfp36	6.03368e-119	0.863558	0.171	0.054	1.84498e-114
Cdca7l	1.00524e-118	0.884924	0.206	0.073	3.07382e-114
Ndufb11	1.21438e-118	0.714646	0.171	0.054	3.71332e-114
Ankrd17	6.34177e-117	0.766493	0.539	0.324	1.93919e-112
Rest	1.06866e-115	0.728495	0.14	0.039	3.26774e-111
Bcor	1.38751e-115	0.71367	0.116	0.028	4.24274e-111
LOC100360522	2.78996e-115	0.668955	0.89	0.773	8.53114e-111
Cebpb	3.87641e-114	0.715791	0.126	0.033	1.18533e-109
B2m	4.65884e-114	0.712413	0.121	0.031	1.42458e-109
Efemp2	5.16464e-114	0.661932	0.121	0.031	1.57924e-109
Abracl	3.13616e-113	0.754979	0.146	0.043	9.58975e-109
Ptgfrn	7.44924e-113	0.721333	0.118	0.03	2.27783e-108
Pfn1	1.76617e-112	0.625159	0.792	0.577	5.40059e-108
Rpl22	1.88282e-112	-0.983189	0.395	0.582	5.75728e-108
H3f3b	1.07687e-111	-0.945759	0.653	0.755	3.29286e-107
Fkbp11	1.19695e-110	0.837923	0.428	0.233	3.66003e-106
Bst2	2.80117e-110	0.632703	0.119	0.03	8.56543e-106
Tgif2	1.09765e-107	0.777529	0.202	0.075	3.35638e-103
LOC498759	4.04894e-107	-1.90442	0.044	0.229	1.23809e-102
Arid3a	2.8082e-106	0.843739	0.3	0.14	8.58692e-102
Lzts2	2.25126e-104	0.795598	0.146	0.045	6.8839e-100
Cacnb3	1.2727e-102	0.733603	0.162	0.054	3.89167e-98
Rpsa	2.48382e-102	0.701148	0.561	0.362	7.59502e-98
Bcorl1	3.60073e-101	0.719474	0.162	0.055	1.10103e-96
Rbms1	3.88855e-100	0.644442	0.108	0.028	1.18904e-95
H2afy	1.90545e-99	0.748877	0.216	0.086	5.8265e-95
Rad21	3.13695e-99	0.741487	0.337	0.168	9.59216e-95
Arhgef1	1.35278e-98	0.717727	0.164	0.056	4.13654e-94
Fbn1	1.73356e-98	0.729605	0.11	0.029	5.30087e-94
Clstn1	4.32897e-98	0.725402	0.126	0.037	1.32371e-93
AABR07051207.1	7.64885e-98	0.651162	0.701	0.508	2.33887e-93
Cmpk1	1.42391e-97	0.713954	0.289	0.134	4.35404e-93
H2afy2	2.83993e-96	0.785119	0.203	0.08	8.68394e-92
Hip1	5.49253e-96	0.740167	0.219	0.09	1.67951e-91
Sycp2	3.86232e-95	-1.8254	0.069	0.243	1.18102e-90
Map4k4	6.64541e-95	0.736098	0.294	0.14	2.03203e-90
Psma7	1.6363e-94	0.815371	0.318	0.161	5.00347e-90
Ywhab	1.68932e-94	0.686018	0.389	0.212	5.16561e-90
Tpm3	5.54289e-93	0.760068	0.331	0.171	1.6949e-88
LOC100910068	9.74069e-93	-1.81107	0.071	0.243	2.97851e-88
Mki67	2.0419e-92	-1.05048	0.182	0.381	6.24373e-88
Tsn	2.51787e-91	0.680319	0.451	0.266	7.69916e-87
Arf6	1.61944e-90	0.701243	0.443	0.259	4.95192e-86
Rpl21	3.68426e-90	0.625201	0.628	0.446	1.12657e-85
Syne2	4.82337e-90	0.71783	0.279	0.133	1.47489e-85
Ahdc1	4.92816e-88	0.821144	0.216	0.093	1.50693e-83
Wdr43	1.2576e-87	0.721929	0.247	0.112	3.84549e-83
Olr1644	2.96926e-86	-1.23397	0.056	0.219	9.0794e-82
Top2a	3.44355e-86	-1.10406	0.166	0.354	1.05297e-81
Rps27l	3.44723e-86	-1.24484	0.118	0.293	1.05409e-81
Ctdspl	9.08285e-86	0.730497	0.256	0.118	2.77735e-81
Calr	9.37372e-86	-0.974877	0.353	0.522	2.8663e-81
Epb41l3	1.55056e-85	0.723007	0.123	0.039	4.74131e-81
Taf7	4.35296e-85	0.697492	0.247	0.114	1.33105e-80
Phf13	1.2186e-83	0.699648	0.321	0.169	3.72624e-79
Zbtb20	5.68866e-82	0.691597	0.275	0.133	1.73948e-77
Mllt6	6.03932e-82	0.751106	0.303	0.158	1.8467e-77
Tcea1	6.41931e-82	-1.31212	0.126	0.298	1.9629e-77
Fam60a	1.8754e-80	0.856254	0.242	0.114	5.73459e-76
LOC103690541	2.84211e-80	0.7521	0.215	0.095	8.69061e-76
Larp1b	5.59143e-80	-1.23024	0.125	0.293	1.70975e-75
Tcf15	8.95569e-77	0.603404	0.133	0.046	2.73847e-72
Ampd2	3.86001e-76	0.694198	0.197	0.086	1.18031e-71
Calu	5.50159e-75	0.610419	0.219	0.1	1.68227e-70
Ssbp3	1.05482e-74	0.701145	0.383	0.225	3.22544e-70
Nap1l1	3.11052e-74	0.615394	0.47	0.303	9.51135e-70
Pawr	7.3275e-74	0.713217	0.123	0.042	2.2406e-69
RGD1309621	1.32821e-72	0.727021	0.145	0.055	4.06141e-68
Dcun1d4	2.74914e-72	0.606915	0.118	0.04	8.40633e-68
Bptf	4.23908e-72	0.618466	0.295	0.155	1.29623e-67
Hbp1	4.90088e-72	0.647828	0.195	0.086	1.49859e-67
Dbi	1.65278e-71	-0.994524	0.277	0.434	5.05387e-67
Sumo3	3.26348e-70	0.679337	0.199	0.09	9.97908e-66
AABR07013123.1	4.88625e-70	-1.37627	0.026	0.153	1.49412e-65
Cxxc5	5.98487e-69	0.614057	0.292	0.155	1.83005e-64
Morf4l2	9.05706e-68	0.616867	0.323	0.18	2.76947e-63
Bsg	1.54508e-67	-0.855502	0.324	0.472	4.72454e-63
Bnip3l	8.36709e-67	0.59122	0.3	0.164	2.55849e-62
Rnf44	1.50444e-66	0.61692	0.231	0.113	4.60027e-62
Pnrc1	4.73652e-66	0.585699	0.153	0.062	1.44833e-61
Atp5e	7.58636e-66	-0.959791	0.135	0.285	2.31976e-61
Utrn	1.03958e-65	0.619381	0.114	0.04	3.17881e-61
Prss50	1.13449e-65	-1.4088	0.033	0.158	3.46906e-61
Ap3s1	2.02219e-64	-1.13319	0.076	0.214	6.18347e-60
Dguok	4.01902e-64	0.61982	0.15	0.061	1.22893e-59
Zmynd8	8.48353e-64	0.588769	0.149	0.061	2.59409e-59
Tmem123	2.44015e-63	0.701054	0.199	0.094	7.46148e-59
Tpbg	4.11871e-63	0.624692	0.102	0.035	1.25942e-58
Klf10	8.78153e-63	0.593999	0.175	0.078	2.68522e-58
RGD1559441	4.10431e-62	-1.1203	0.244	0.388	1.25502e-57
Smc1b	6.50344e-62	-1.11552	0.18	0.324	1.98862e-57
Meioc	9.10071e-62	-1.37667	0.032	0.15	2.78281e-57
Amotl2	1.00794e-59	0.81172	0.134	0.053	3.08209e-55
Smc4	3.84465e-59	-0.936346	0.168	0.314	1.17562e-54
Ppp2r2a	5.00798e-59	0.604057	0.224	0.114	1.53134e-54
Kcmf1	1.96326e-58	0.629579	0.261	0.143	6.00324e-54
LOC680039	8.23628e-58	0.632486	0.137	0.056	2.51849e-53
LOC100359583	1.93543e-56	-0.601877	0.723	0.75	5.91816e-52
Galnt7	2.41559e-55	0.59705	0.184	0.089	7.38639e-51
Dazl	2.5407e-53	-0.741907	0.436	0.552	7.76894e-49
Lonrf3	7.50699e-53	-0.950201	0.05	0.163	2.29549e-48
Hnrnph1	1.70285e-52	-0.899872	0.274	0.408	5.20698e-48
Ing1	3.65541e-52	0.60044	0.179	0.088	1.11775e-47
Dkkl1	8.24808e-52	-1.02059	0.014	0.109	2.5221e-47
Srpra	5.42166e-51	0.5889	0.21	0.11	1.65783e-46
Mum1l1	1.88026e-50	0.590932	0.19	0.096	5.74946e-46
Gtf2a1	4.08561e-50	0.6576	0.237	0.132	1.2493e-45
Ergic3	1.45508e-49	-1.0434	0.057	0.167	4.44934e-45
Fzd6	4.0592e-49	0.639509	0.117	0.048	1.24122e-44
Cenpf	5.25176e-49	-0.73558	0.31	0.441	1.60588e-44
Sft2d1	1.073e-47	0.589099	0.174	0.087	3.28103e-43
Cox6c	3.43801e-47	-0.793495	0.207	0.335	1.05127e-42
Alyref	7.89245e-46	-0.857553	0.174	0.297	2.41335e-41
Stard9	1.03377e-45	-1.26733	0.16	0.276	3.16106e-41
Hars2	1.89521e-45	-0.619254	0.567	0.642	5.79517e-41
Emc7	3.03408e-45	-0.907217	0.015	0.101	9.27762e-41
Minos1	5.95917e-45	-0.785829	0.245	0.372	1.8222e-40
Kit	2.16705e-44	-0.973096	0.052	0.152	6.62642e-40
Tubb5	9.83813e-44	0.647651	0.314	0.2	3.0083e-39
Mlf2	8.11427e-42	-0.789807	0.168	0.284	2.48118e-37
Mt1	6.67825e-41	-0.717206	0.365	0.467	2.04208e-36
Bub1	1.27387e-40	-0.958265	0.134	0.243	3.89525e-36
Rtn3	1.68974e-40	-0.955925	0.085	0.189	5.16689e-36
Cdkn3	1.93445e-39	-0.745202	0.055	0.149	5.91515e-35
Nudt21	3.43184e-39	-0.774275	0.177	0.294	1.04939e-34
Nme5	3.59727e-39	-0.673393	0.334	0.447	1.09997e-34
Mlkl	2.90077e-38	-0.604196	0.478	0.561	8.86996e-34
Cited1	1.02391e-36	-0.805588	0.073	0.167	3.13092e-32
Sycp3	1.18127e-36	-1.23622	0.088	0.181	3.6121e-32
Ndufb2	1.26754e-36	-0.698888	0.066	0.159	3.87588e-32
Esco2	2.77627e-36	-0.78344	0.051	0.138	8.48927e-32
Ndufa1	1.34572e-35	-0.777209	0.117	0.216	4.11495e-31
Wnk1	8.10836e-35	-0.692769	0.311	0.413	2.47937e-30
Rcn2	8.19463e-35	-0.910045	0.055	0.14	2.50575e-30
Btbd10	9.87144e-35	-0.748229	0.064	0.153	3.01849e-30
Ccne2	1.25297e-34	-0.832152	0.038	0.117	3.83132e-30
Manf	2.59193e-34	-0.812754	0.074	0.164	7.92559e-30
Pik3c2a	1.55438e-33	-0.867755	0.158	0.257	4.753e-29
Mpc2	2.84293e-33	-0.783478	0.071	0.157	8.6931e-29
Tubb4b	5.75814e-33	-0.705699	0.209	0.311	1.76072e-28
RGD1561590	8.15206e-33	-0.7297	0.062	0.145	2.49274e-28
LOC100910636	1.10972e-32	-1.01271	0.12	0.21	3.39332e-28
Tbca	2.7989e-32	-0.697826	0.233	0.334	8.55847e-28
Gpaa1	4.26533e-31	-0.766592	0.066	0.148	1.30425e-26
Dxo	9.88519e-30	-0.723337	0.098	0.185	3.02269e-25
Plod3	2.78753e-29	-0.688607	0.036	0.105	8.5237e-25
Timd2	2.99228e-29	-0.648546	0.368	0.45	9.1498e-25
Zfp711	5.69182e-29	-0.755444	0.05	0.123	1.74044e-24
Ift20	6.0116e-28	-0.635712	0.074	0.153	1.83823e-23
RGD735065	1.06377e-27	-0.641749	0.037	0.104	3.2528e-23
Fabp5	1.07043e-27	-0.611751	0.108	0.194	3.27315e-23
Ndufv2	1.1022e-27	-0.68948	0.087	0.169	3.37032e-23
Cyc1	1.22137e-27	-0.589945	0.1	0.183	3.7347e-23
Baz1a	4.35596e-27	-0.586566	0.035	0.101	1.33197e-22
Pfdn4	3.39559e-26	-0.601426	0.038	0.102	1.0383e-21
Psmb5	3.98482e-26	-0.606975	0.168	0.256	1.21848e-21
Gtf2a2	4.942e-26	-0.69179	0.089	0.166	1.51116e-21
Canx	6.25393e-26	-0.646271	0.151	0.238	1.91233e-21
Fam103a1	1.6946e-25	-0.666767	0.076	0.15	5.18174e-21
Acot7	2.15765e-25	-0.585219	0.06	0.131	6.59766e-21
Snx2	3.24757e-25	-0.697671	0.045	0.111	9.93041e-21
Dopey1	7.426e-25	-0.783932	0.05	0.114	2.27072e-20
Pspc1	2.65329e-24	-0.759195	0.127	0.207	8.11323e-20
Mdc1	3.63849e-24	-0.680944	0.047	0.111	1.11258e-19
Rnd2	4.51305e-24	-0.658598	0.073	0.144	1.38e-19
Kif1b	6.91106e-24	-0.732061	0.182	0.264	2.11326e-19
Mpc1	7.17031e-24	-0.744406	0.085	0.158	2.19254e-19
Eif4ebp3	1.11796e-23	-0.644459	0.145	0.225	3.41849e-19
Erp29	2.59241e-23	-0.60146	0.113	0.19	7.92707e-19
Smap1	8.21322e-23	-0.597953	0.168	0.25	2.51144e-18
Acer3	8.8397e-23	-0.708233	0.069	0.135	2.703e-18
Pebp1	1.03416e-22	-0.932334	0.294	0.365	3.16225e-18
Ezh2	2.15833e-22	-0.631628	0.066	0.132	6.59973e-18
Car5a	7.7018e-22	-0.691899	0.077	0.143	2.35506e-17
Rnf34	1.40628e-21	-0.646134	0.056	0.117	4.30013e-17
Taf7l	2.16856e-21	-0.812164	0.29	0.354	6.63101e-17
Tsg101	5.40124e-21	-0.626744	0.104	0.174	1.65159e-16
Vdac3	6.87804e-21	-0.617628	0.212	0.289	2.10317e-16
Tmem59	2.11977e-20	-0.710674	0.114	0.184	6.48182e-16
Suco	8.49945e-20	-0.673734	0.058	0.117	2.59896e-15
Elavl2	2.99955e-19	-0.739938	0.061	0.118	9.17202e-15
Sec11a	3.77751e-19	-0.591393	0.084	0.146	1.15509e-14
Spryd7	9.59257e-18	-0.740698	0.056	0.109	2.93322e-13
Hspa2	1.83762e-17	-0.864208	0.052	0.103	5.61908e-13
Hormad1	2.08885e-17	-0.731989	0.062	0.115	6.38727e-13
Clip1	2.12496e-17	-0.588732	0.09	0.15	6.49771e-13
Swt1	4.49213e-17	-0.604584	0.079	0.136	1.3736e-12
Usp32	1.14793e-16	-0.732193	0.083	0.14	3.51013e-12
Synj1	1.53407e-16	-0.631363	0.058	0.109	4.69087e-12
Dnpep	9.14565e-16	-0.591011	0.148	0.21	2.79656e-11
Chuk	1.72432e-14	-0.708268	0.086	0.137	5.27264e-10
Serf1	1.75205e-08	-0.690011	0.116	0.152	0.000535742
Sycp1	5.01117e-08	-0.643925	0.183	0.218	0.00153231
Odf2	2.7278e-07	-0.829408	0.097	0.13	0.00834105
Gpx4	5.07564e-07	-0.688869	0.216	0.249	0.0155203

## Sheet: EpCAM.progenitor.markers.filter
Gene name	p value	Log2 fold change	Fraction cell type	Fraction all others	q value
AABR07051207.1	0	1.11539	0.73	0.482	0
Col1a1	0	0.877757	0.12	0.015	0
Cox8a	0	1.01824	0.477	0.204	0
Egr4	0	1.36645	0.376	0.096	0
Ehmt2	0	0.933397	0.496	0.234	0
Enc1	0	1.51287	0.246	0.037	0
H3f3c	0	0.790419	0.803	0.537	0
Hnrnpa1	0	1.1919	0.576	0.248	0
Hsp90ab1	0	0.728244	0.979	0.82	0
Map4k4	0	1.20242	0.371	0.108	0
Pou2f2	0	0.977319	0.225	0.052	0
Rplp0	0	0.831588	0.904	0.644	0
Rpsa	0	0.906983	0.6	0.333	0
Sdc4	0	0.94905	0.405	0.115	0
Syne2	0	1.01171	0.317	0.109	0
Tpt1	0	0.880805	0.977	0.902	0
Trrap	0	0.930361	0.719	0.414	0
Tubb5	0	1.4431	0.482	0.153	0
Uchl1	0	0.902027	0.623	0.334	0
Upp1	0	1.08032	0.14	0.012	0
Srpk2	1.63678e-301	0.984376	0.288	0.099	5.00496e-297
Pabpc1	1.75443e-271	0.614659	0.763	0.501	5.36469e-267
Bnc2	4.13529e-262	0.865358	0.186	0.05	1.26449e-257
Tuba1b	3.43085e-257	0.797528	0.219	0.067	1.04908e-252
Foxf1	4.38634e-255	1.02121	0.144	0.031	1.34126e-250
Sycp2	4.54336e-242	-2.03343	0.06	0.264	1.38927e-237
Fth1	2.2267e-240	0.652047	0.757	0.516	6.80881e-236
Rbpms	8.61992e-240	0.944788	0.128	0.026	2.6358e-235
Rpl15	2.86462e-238	0.68219	0.746	0.524	8.75943e-234
Tex101	4.65546e-236	-1.46383	0.271	0.469	1.42355e-231
Ddx5	5.27145e-236	0.623251	0.799	0.589	1.6119e-231
Dennd5a	6.95211e-235	0.98553	0.212	0.07	2.12582e-230
Rpl10	6.88127e-234	0.795058	0.441	0.222	2.10416e-229
Ung	4.41019e-230	0.826397	0.32	0.136	1.34855e-225
Plagl1	9.71456e-227	0.841997	0.14	0.033	2.97052e-222
RGD1563348	8.28218e-226	0.735285	0.459	0.24	2.53253e-221
Rpl3	2.93162e-219	0.724822	0.625	0.403	8.96431e-215
Rpl21	9.28061e-214	0.7039	0.638	0.425	2.83782e-209
AC095650.1	1.22986e-212	0.891219	0.389	0.197	3.76066e-208
Rpl22l1	1.73721e-211	0.793532	0.279	0.116	5.31205e-207
Fkbp11	1.78169e-211	0.752687	0.42	0.214	5.44805e-207
Dst	2.70656e-211	0.734676	0.427	0.221	8.27612e-207
LOC498759	7.39905e-207	-1.8979	0.062	0.245	2.26248e-202
Sox13	1.2479e-206	0.72078	0.136	0.034	3.81582e-202
Man2a1	2.17253e-206	0.798789	0.142	0.037	6.64317e-202
Ctdspl	1.23433e-205	0.820798	0.258	0.103	3.77433e-201
Phf13	2.90045e-205	0.744788	0.331	0.151	8.869e-201
LOC100910068	6.59865e-202	-1.86595	0.075	0.261	2.01774e-197
Dnmt3a	5.2392e-200	0.70165	0.196	0.066	1.60204e-195
H3f3b	4.55615e-199	-0.93189	0.691	0.758	1.39318e-194
Cdca7l	1.27715e-198	0.822022	0.189	0.063	3.90526e-194
Psme1	3.44435e-198	0.730109	0.28	0.118	1.05321e-193
Sin3b	4.45918e-198	0.762127	0.378	0.191	1.36353e-193
Rad21	2.53896e-196	0.730212	0.328	0.152	7.76362e-192
Clstn1	1.40625e-194	0.74437	0.12	0.028	4.30003e-190
Arl8a	2.54401e-188	0.644516	0.129	0.033	7.77908e-184
Rps11	9.82571e-188	0.652015	0.625	0.411	3.00451e-183
Fbl	4.51627e-184	0.609086	0.566	0.353	1.38098e-179
Rps24	1.13083e-178	0.622154	0.636	0.432	3.45785e-174
Zwint	3.62093e-176	0.720576	0.406	0.222	1.10721e-171
LOC498555	4.63216e-176	0.614652	0.595	0.39	1.41642e-171
Akr1b1	1.04525e-173	0.672475	0.213	0.083	3.19616e-169
Apex1	2.35885e-171	0.802204	0.301	0.144	7.2129e-167
Cox7c	3.0544e-171	0.652455	0.475	0.278	9.33975e-167
Usf1	3.20445e-171	0.620925	0.139	0.04	9.79858e-167
H2afy	1.24184e-169	0.65452	0.201	0.076	3.79729e-165
Nap1l1	2.75101e-167	0.589379	0.484	0.282	8.41205e-163
Sap30l	9.92014e-167	0.738488	0.156	0.05	3.03338e-162
Tns3	1.00847e-164	0.602661	0.115	0.03	3.0837e-160
Hbp1	1.24012e-164	0.718859	0.196	0.074	3.79203e-160
Acly	4.51666e-164	0.671657	0.295	0.138	1.3811e-159
Hspe1	3.23967e-163	0.624958	0.447	0.257	9.90627e-159
Rpl34.ps1	6.91304e-162	0.635099	0.473	0.282	2.11387e-157
Sipa1l2	1.98043e-160	0.646079	0.125	0.035	6.05574e-156
Sfmbt1	1.35086e-159	0.688926	0.189	0.071	4.13066e-155
Tnrc6a	4.00472e-159	0.670394	0.315	0.154	1.22456e-154
Ssbp3	1.75704e-158	0.638272	0.384	0.208	5.37269e-154
RGD1563365	2.48593e-158	0.659267	0.229	0.096	7.60149e-154
Mum1l1	3.16873e-157	0.651811	0.206	0.082	9.68935e-153
LOC100361025	9.4199e-157	0.609337	0.371	0.198	2.88042e-152
Ddx3x	2.87764e-154	0.665947	0.193	0.075	8.79924e-150
RGD1565767	1.36695e-153	0.605888	0.505	0.314	4.17985e-149
LOC680039	3.25802e-151	0.758836	0.142	0.047	9.96237e-147
Dstyk	2.9081e-149	0.671426	0.167	0.061	8.89237e-145
Sqstm1	2.17702e-147	0.746637	0.234	0.104	6.65688e-143
Taf7	6.52334e-147	0.601775	0.233	0.102	1.99471e-142
Meioc	5.05156e-142	-1.49719	0.032	0.163	1.54467e-137
Cxxc5	6.98867e-141	0.633733	0.286	0.142	2.137e-136
Ppib	8.32252e-141	0.601213	0.277	0.135	2.54486e-136
Pmepa1	3.47891e-137	0.639049	0.115	0.034	1.06378e-132
Snx6	1.23241e-136	0.626159	0.215	0.094	3.76846e-132
Ppp2r1a	2.10934e-135	0.61186	0.216	0.094	6.44993e-131
Fasn	8.53035e-131	0.588344	0.257	0.125	2.60841e-126
Chsy1	2.67867e-129	0.596614	0.138	0.049	8.19083e-125
Dstn	6.697e-129	0.599247	0.149	0.055	2.04781e-124
AABR07013123.1	1.15789e-125	-1.3198	0.041	0.164	3.54059e-121
AABR07055162.1	1.32257e-124	0.593211	0.26	0.13	4.04417e-120
Rack1	3.06658e-122	0.66995	0.332	0.19	9.377e-118
Dbndd2	7.44297e-122	0.601843	0.172	0.071	2.27591e-117
LOC100363502	3.82622e-120	0.728109	0.201	0.091	1.16998e-115
LOC103694902	1.14298e-116	0.595539	0.291	0.157	3.495e-112
Eef2	3.84056e-116	0.591776	0.378	0.229	1.17437e-111
Smc1b	4.40522e-112	-1.12704	0.202	0.334	1.34703e-107
Txnip	3.50822e-111	0.585203	0.252	0.129	1.07274e-106
Ndrg4	2.23263e-110	0.585433	0.228	0.113	6.82693e-106
Fam60a	1.99721e-108	0.595647	0.218	0.106	6.10708e-104
Bsg	8.83962e-105	-0.775714	0.362	0.48	2.70298e-100
Rpl13a	3.0778e-104	0.58706	0.378	0.236	9.4113e-100
Tcea1	1.1211e-103	-1.10957	0.175	0.306	3.42809e-99
Prss50	7.32595e-93	-1.21447	0.059	0.166	2.24013e-88
Calr	9.80598e-93	-0.746578	0.422	0.526	2.99847e-88
Amotl2	1.04989e-86	0.585451	0.119	0.048	3.21036e-82
Smc4	1.47617e-86	-0.914501	0.206	0.322	4.51382e-82
Mt.nd3	1.92067e-82	-0.723429	0.502	0.58	5.87304e-78
Ap3s1	6.40404e-81	-0.918154	0.112	0.222	1.95823e-76
Rps27l	1.73107e-79	-0.913534	0.188	0.297	5.29326e-75
Emc7	6.29816e-78	-0.888284	0.026	0.108	1.92585e-73
Dkkl1	1.91809e-77	-0.928013	0.032	0.115	5.86514e-73
Hspa5	1.48279e-75	-0.832197	0.295	0.4	4.53407e-71
Stard9	3.97058e-73	-1.25265	0.185	0.283	1.21412e-68
Rcn2	6.09364e-73	-0.95255	0.058	0.148	1.86331e-68
Ergic3	1.33411e-70	-0.932679	0.08	0.174	4.07943e-66
Dazl	7.59742e-68	-0.636004	0.487	0.554	2.32314e-63
Sycp3	1.21258e-66	-1.21696	0.099	0.189	3.70782e-62
Larp1b	1.65565e-66	-0.886479	0.197	0.296	5.06264e-62
Wnk1	4.53624e-66	-0.70286	0.326	0.421	1.38709e-61
Top2a	1.34146e-65	-0.774354	0.256	0.356	4.10192e-61
Plod3	1.95257e-63	-0.785423	0.037	0.112	5.97056e-59
Pik3c2a	2.19351e-63	-0.940125	0.172	0.265	6.70732e-59
Elavl2	1.45632e-59	-0.867228	0.05	0.126	4.45313e-55
Hormad1	1.44335e-57	-0.89961	0.049	0.123	4.41347e-53
Dopey1	9.05967e-56	-0.803045	0.049	0.121	2.77026e-51
Top2b	1.08211e-55	-1.04781	0.036	0.103	3.30887e-51
Sycp1	1.52966e-55	-1.00307	0.146	0.229	4.67739e-51
Manf	7.24285e-54	-0.785456	0.089	0.17	2.21472e-49
Olr1644	2.0903e-53	-0.634887	0.132	0.221	6.39173e-49
Atp5e	2.66984e-53	-0.689468	0.202	0.288	8.16384e-49
Btbd10	2.95436e-53	-0.734348	0.08	0.159	9.03383e-49
Acer3	4.37827e-52	-0.739809	0.068	0.143	1.33879e-47
Tmem59	4.32875e-51	-0.789108	0.111	0.193	1.32365e-46
Ndufa1	5.04494e-51	-0.739073	0.14	0.222	1.54264e-46
Ssr1	2.23402e-50	-0.728084	0.12	0.202	6.83119e-46
LOC100910636	4.60863e-50	-0.930925	0.138	0.216	1.40923e-45
Tmx4	4.45948e-49	-0.762308	0.042	0.106	1.36362e-44
Spata6	4.62785e-49	-1.43857	0.039	0.101	1.41511e-44
LOC314140	1.28192e-47	0.599263	0.131	0.071	3.91987e-43
Rtn3	8.21152e-47	-0.812658	0.116	0.194	2.51092e-42
Kif1b	1.24157e-46	-0.788068	0.192	0.27	3.79646e-42
Vps35	3.47689e-45	-0.72412	0.118	0.193	1.06316e-40
Mpc1	1.51675e-44	-0.709391	0.092	0.164	4.63792e-40
Fgfr1op2	6.88632e-41	-0.82504	0.136	0.207	2.1057e-36
Herc1	5.48281e-40	-0.715872	0.198	0.27	1.67653e-35
Kdm5a	1.00582e-39	-0.635578	0.27	0.337	3.07559e-35
Fam103a1	1.14597e-38	-0.610726	0.089	0.155	3.50415e-34
Mdc1	1.52355e-38	-0.612519	0.057	0.115	4.65871e-34
Ppp4r3b	2.68478e-37	-0.637843	0.075	0.136	8.20951e-33
Suco	7.73673e-36	-0.703932	0.064	0.122	2.36574e-31
Taf7l	9.07472e-36	-0.80015	0.303	0.358	2.77487e-31
Chuk	1.8882e-35	-0.794732	0.083	0.143	5.77374e-31
Ccne2	2.02265e-34	-0.722696	0.065	0.12	6.18485e-30
Tusc3	6.53453e-34	-0.5885	0.069	0.126	1.99813e-29
Gpaa1	6.69306e-34	-0.655891	0.091	0.152	2.0466e-29
Serf1	1.09133e-31	-0.841223	0.102	0.159	3.33706e-27
Gtf2a2	1.30931e-30	-0.618713	0.112	0.17	4.00359e-26
Kmt2a	1.4353e-30	-0.650225	0.111	0.168	4.38885e-26
Dmxl1	7.43703e-30	-0.598674	0.085	0.139	2.27409e-25
Swt1	2.04583e-29	-0.618265	0.087	0.14	6.25573e-25
Mlf1	6.42887e-29	-0.621017	0.099	0.154	1.96582e-24
Nucb1	1.14515e-28	-0.612326	0.111	0.167	3.50163e-24
Spryd7	5.10535e-28	-0.764509	0.064	0.113	1.56111e-23
Uri1	3.53843e-27	-0.629034	0.14	0.197	1.08198e-22
Eif4ebp3	7.56982e-27	-0.594637	0.171	0.228	2.3147e-22
Atp6v0c	1.40095e-25	-0.595041	0.107	0.159	4.28383e-21
Bub1	1.88409e-25	-0.640162	0.189	0.244	5.76116e-21
Rbm26	2.11388e-25	-0.585436	0.158	0.213	6.46383e-21
Atp2a2	1.19647e-24	-0.605399	0.153	0.206	3.65857e-20
Usp32	4.85921e-24	-0.662318	0.095	0.144	1.48585e-19
Zfp711	1.78037e-23	-0.590448	0.079	0.125	5.44401e-19
Iqcb1	5.87316e-23	-0.611637	0.115	0.162	1.79589e-18
Odf2	4.86746e-21	-0.979341	0.092	0.134	1.48837e-16
Hspa2	2.29908e-19	-0.837395	0.068	0.105	7.03012e-15
Prm1	3.35463e-18	-3.1813	0.084	0.123	1.02578e-13

## Sheet: EpCAM.early.diff.markers.filter
Gene name	p value	Log2 fold change	Fraction cell type	Fraction all others	q value
Anp32b	0	0.834298	0.763	0.485	0
Cox4i1	0	0.78159	0.639	0.407	0
Cox6a1	0	0.914011	0.622	0.361	0
Crabp1	0	1.17443	0.45	0.184	0
Dbi	0	1.2057	0.687	0.34	0
LOC100359583	0	0.73839	0.895	0.703	0
LOC100911295	0	0.859981	0.602	0.352	0
LOC103690091	0	0.944284	0.207	0.054	0
Marcksl1	0	1.25974	0.959	0.622	0
Mlf2	0	0.855504	0.453	0.22	0
Mt1	0	0.860137	0.658	0.398	0
Nme2	0	1.02296	0.556	0.283	0
Pfn1	0	0.735466	0.789	0.535	0
Psmb3	0	0.918747	0.313	0.127	0
RGD1559441	0	1.00822	0.559	0.321	0
Rn60-1-2212.4	0	-1.01243	0.653	0.81	0
Rnd2	0	1.24853	0.295	0.09	0
Rpl22	0	0.877071	0.766	0.506	0
Sycp2	0	-2.14869	0.05	0.284	0
Tubb4b	0	0.996313	0.486	0.246	0
Uchl1	0	0.866022	0.565	0.328	0
Usmg5	0	1.06986	0.448	0.195	0
LOC100910068	1.12021e-302	-2.08429	0.076	0.276	3.42538e-298
LOC498555	8.28159e-292	0.747904	0.6	0.371	2.53234e-287
Sertad4	5.42125e-278	0.986508	0.229	0.078	1.65771e-273
Cfl1	6.05272e-276	0.705133	0.689	0.476	1.8508e-271
Stmn1	2.86463e-275	0.643283	0.704	0.476	8.75945e-271
Sycp3	2.88539e-274	-1.78517	0.038	0.215	8.82294e-270
Fabp5	9.39007e-265	0.841018	0.322	0.145	2.8713e-260
Gpi	1.85315e-264	0.829699	0.309	0.134	5.66655e-260
Ftl1	1.35592e-263	0.701755	0.586	0.368	4.14612e-259
Tex101	6.28204e-261	-1.32019	0.297	0.478	1.92092e-256
Parp1	9.88713e-259	0.674081	0.604	0.382	3.02329e-254
Tuba3a	1.19065e-258	0.622499	0.56	0.328	3.64078e-254
Stard9	8.51797e-257	-1.71583	0.124	0.31	2.60462e-252
Prdx5	4.53288e-256	0.821792	0.321	0.145	1.38606e-251
Hn1	1.77702e-255	0.77441	0.488	0.28	5.43378e-251
Phb	2.27952e-253	0.882003	0.372	0.185	6.9703e-249
Cox5b	1.30199e-246	0.802114	0.463	0.267	3.98123e-242
Mcm2	1.01237e-244	0.803496	0.307	0.136	3.09562e-240
Cox6b1	7.48061e-241	0.849161	0.302	0.136	2.28742e-236
Tuba3b	1.51675e-239	0.648152	0.577	0.36	4.63793e-235
LOC100360316	2.86179e-235	0.633478	0.603	0.389	8.75077e-231
Ccnd1	8.49019e-235	0.759721	0.295	0.129	2.59613e-230
AABR07049305.1	1.23569e-231	0.770424	0.254	0.104	3.7785e-227
Atp5h	3.92225e-231	0.778875	0.374	0.197	1.19935e-226
Lonrf3	1.37178e-228	0.750481	0.275	0.117	4.19461e-224
Nudt21	3.87409e-226	0.741146	0.434	0.238	1.18462e-221
Glrx5	1.38929e-225	0.730084	0.447	0.25	4.24818e-221
Tmem160	8.08677e-224	0.712356	0.151	0.043	2.47277e-219
Sycp1	3.23751e-222	-1.45024	0.087	0.254	9.89967e-218
Cdk2	1.02062e-220	0.887241	0.296	0.136	3.12086e-216
Hdac2	1.3018e-219	0.686339	0.438	0.246	3.98065e-215
Psmb5	1.2215e-217	0.757784	0.385	0.207	3.7351e-213
Nipbl	8.97878e-217	-1.18028	0.046	0.201	2.74553e-212
Dctpp1	7.02105e-216	0.853375	0.363	0.193	2.1469e-211
Tcf3	2.19382e-214	0.615508	0.517	0.307	6.70825e-210
Kit	6.57485e-211	0.742934	0.257	0.11	2.01046e-206
Pdap1	1.27235e-210	0.62614	0.55	0.353	3.89058e-206
Akt1	1.41506e-210	0.826029	0.244	0.103	4.32697e-206
Tle3	2.24005e-205	0.670472	0.221	0.088	6.84963e-201
Cox8a	3.15687e-203	0.681811	0.387	0.208	9.65309e-199
Eif4ebp1	5.75515e-203	0.771838	0.25	0.108	1.75981e-198
Uqcr10	2.9726e-201	0.68207	0.386	0.214	9.08962e-197
Guk1	5.09782e-198	0.726637	0.278	0.131	1.55881e-193
Ndufb2	1.16786e-197	0.733574	0.261	0.118	3.57109e-193
Sec61b	1.11847e-195	0.771028	0.301	0.148	3.42007e-191
Ppp1ca	1.62734e-195	0.718986	0.299	0.145	4.97609e-191
Fasn	3.26209e-195	0.69991	0.256	0.114	9.97483e-191
Sdc4	2.4747e-194	-1.4461	0.054	0.198	7.56715e-190
Ube2c	3.61156e-193	0.934384	0.217	0.09	1.10434e-188
Atp5i	6.64801e-190	0.641293	0.459	0.279	2.03283e-185
Olr1644	5.9824e-189	0.614937	0.332	0.167	1.8293e-184
Rpl10	1.5762e-186	0.664412	0.39	0.22	4.81972e-182
LOC100360856	4.42089e-186	0.646453	0.491	0.314	1.35182e-181
Utp4	9.50001e-186	0.704507	0.312	0.158	2.90491e-181
Serf1	1.2541e-181	-1.46069	0.046	0.18	3.83478e-177
LOC498759	3.51271e-181	-1.56874	0.101	0.248	1.07412e-176
Car5a	4.82356e-179	0.830159	0.237	0.107	1.47495e-174
Zfp36l2	8.07646e-179	0.655277	0.311	0.158	2.46962e-174
Psmd2	1.62003e-177	0.592323	0.489	0.31	4.95374e-173
Serf2	1.0842e-173	0.589569	0.575	0.403	3.31526e-169
Anp32e	1.12414e-170	0.623552	0.397	0.231	3.43739e-166
Snrpa	2.63946e-170	0.626926	0.211	0.091	8.07094e-166
Ehmt2	4.15878e-168	0.677682	0.402	0.241	1.27167e-163
Fbl	1.06036e-167	0.608641	0.526	0.347	3.24238e-163
Oaz1	1.02603e-165	0.756517	0.341	0.193	3.1374e-161
Smc1b	1.58634e-164	-1.12264	0.197	0.347	4.8507e-160
Atp5l	4.36951e-164	0.629077	0.429	0.267	1.33611e-159
Ncor2	5.33004e-163	0.652737	0.257	0.124	1.62982e-158
Eif3c	5.34238e-162	0.659645	0.329	0.182	1.63359e-157
Tpt1	1.52092e-160	-0.589121	0.926	0.911	4.65068e-156
Slc25a1	1.66913e-160	0.784478	0.183	0.075	5.10388e-156
Ndufa4	3.26644e-159	0.659908	0.316	0.172	9.98813e-155
Foxn3	3.40043e-159	0.63938	0.193	0.081	1.03978e-154
LOC102553386	3.11732e-158	0.61303	0.485	0.316	9.53213e-154
Atp5g1	3.28101e-156	0.734802	0.351	0.204	1.00327e-151
Spryd7	3.28529e-156	-1.31416	0.022	0.13	1.00458e-151
Meioc	5.23824e-155	-1.27454	0.048	0.169	1.60175e-150
Cd63	8.31167e-155	0.61816	0.195	0.084	2.54154e-150
Lsm7	4.87657e-154	0.610616	0.355	0.203	1.49116e-149
Pa2g4	7.91105e-153	0.592314	0.329	0.183	2.41904e-148
Nudt16l1	2.19423e-152	0.624407	0.188	0.08	6.70952e-148
Mycn	1.98858e-150	0.72729	0.139	0.05	6.08067e-146
Msi1	1.62284e-149	0.693852	0.246	0.122	4.96231e-145
Hk2	2.27652e-149	0.622175	0.191	0.082	6.96114e-145
Cnksr1	3.92512e-149	0.618391	0.115	0.036	1.20022e-144
Nop10	7.9928e-149	0.628723	0.359	0.213	2.44404e-144
Dnmt1	1.25111e-148	0.609348	0.33	0.184	3.82565e-144
Ndufv1	4.25568e-147	0.633332	0.242	0.121	1.3013e-142
Clta	1.65198e-146	0.645633	0.197	0.088	5.05143e-142
Lmo1	2.84494e-146	0.613539	0.178	0.075	8.69924e-142
Ubl5	1.53819e-145	0.586543	0.263	0.135	4.70346e-141
LOC100910636	1.83133e-145	-1.25195	0.105	0.233	5.59985e-141
Rheb	3.84526e-142	0.61644	0.308	0.17	1.1758e-137
Pafah1b3	4.34078e-142	0.648129	0.231	0.114	1.32732e-137
Iah1	1.23889e-140	0.638846	0.322	0.184	3.78827e-136
Lsm4	7.78537e-138	0.64214	0.291	0.161	2.38061e-133
Cox7a2l2	1.51989e-136	0.617005	0.344	0.208	4.6475e-132
Rbm26	8.20733e-136	-0.93794	0.105	0.234	2.50964e-131
Stag3	1.00486e-135	-0.950861	0.058	0.173	3.07268e-131
Homer2	1.00528e-135	0.662378	0.114	0.038	3.07396e-131
Ap2s1	2.05091e-135	0.614433	0.191	0.088	6.27128e-131
Trip12	2.13158e-135	-0.903332	0.214	0.355	6.51795e-131
Uqcrh	1.59534e-133	0.592167	0.299	0.17	4.87823e-129
Dynlrb1	3.28146e-131	0.722623	0.279	0.153	1.00341e-126
Insig1	1.58308e-130	0.59028	0.265	0.142	4.84073e-126
Bod1l1	1.93624e-130	-0.951378	0.125	0.254	5.92065e-126
Prss50	2.86315e-129	-1.30246	0.063	0.173	8.75495e-125
Hsp90b1	2.97056e-129	-0.705656	0.499	0.604	9.08337e-125
Aldoa	3.02924e-129	0.690827	0.197	0.094	9.26282e-125
Plk1	4.17604e-129	0.618237	0.141	0.056	1.27695e-124
Phb2	4.18001e-129	0.597749	0.287	0.16	1.27816e-124
Eif4ebp2	1.8934e-128	0.687126	0.323	0.189	5.78963e-124
Coro1b	2.24941e-127	0.601349	0.239	0.125	6.87826e-123
Sh3bgrl3	1.0682e-126	0.594837	0.162	0.07	3.26636e-122
Ppp1r14b	1.37646e-126	0.60135	0.194	0.093	4.20893e-122
Psmb4	1.85086e-126	0.610555	0.283	0.16	5.65957e-122
Taf7l	1.11316e-124	-1.02977	0.255	0.377	3.40383e-120
Gnb1	1.56519e-119	0.587249	0.434	0.292	4.78603e-115
Ccnb3	1.47033e-118	-1.00459	0.017	0.101	4.49596e-114
Top2b	9.18796e-115	-1.21573	0.025	0.112	2.80949e-110
Ap2a2	1.2383e-112	0.680968	0.217	0.115	3.78647e-108
Bnip3	1.8053e-111	0.600334	0.155	0.069	5.52025e-107
AABR07025316.1	6.53355e-109	-0.71945	0.419	0.528	1.99783e-104
Sf3b3	2.45285e-105	0.646582	0.211	0.113	7.50033e-101
Crtap	6.75806e-92	0.59355	0.152	0.073	2.06648e-87
Naa15	3.69083e-91	-0.775992	0.135	0.242	1.12858e-86
Upf3b	2.42039e-90	-0.828501	0.027	0.101	7.40107e-86
Srpk2	6.1792e-90	-0.645032	0.062	0.153	1.88948e-85
Polr1b	1.60575e-89	0.625341	0.146	0.07	4.91007e-85
AABR07013123.1	1.91328e-86	-1.1111	0.077	0.163	5.85041e-82
AA926063	1.08578e-84	0.674375	0.148	0.073	3.32011e-80
Hormad1	1.10851e-83	-0.915129	0.049	0.129	3.38961e-79
Sfmbt1	1.45677e-83	-0.639099	0.034	0.109	4.4545e-79
Pik3c2a	5.42023e-82	-0.851681	0.173	0.272	1.6574e-77
Tjp1	2.75994e-75	-0.824796	0.035	0.103	8.43935e-71
Bptf	6.74541e-75	-0.657071	0.099	0.187	2.06261e-70
Pnisr	7.52997e-72	-0.700661	0.121	0.212	2.30252e-67
Ccdc79	9.07483e-70	-0.770771	0.04	0.107	2.7749e-65
Etf1	1.6248e-69	-0.665731	0.056	0.129	4.96831e-65
Spata6	1.21769e-68	-1.45854	0.04	0.106	3.72347e-64
Iqcb1	7.86806e-63	-0.73258	0.096	0.172	2.4059e-58
Clu	2.68212e-62	-0.700911	0.064	0.133	8.20138e-58
Emc7	2.75453e-60	-0.680814	0.046	0.109	8.42281e-56
Ube2a	4.84919e-60	-0.660861	0.043	0.104	1.48279e-55
Golga4	2.51829e-58	-0.599815	0.125	0.205	7.70042e-54
Atp5g3	7.85838e-57	-0.596826	0.067	0.134	2.40293e-52
Fbxo11	2.14963e-56	-0.664926	0.084	0.156	6.57314e-52
Usp32	2.1563e-54	-0.774927	0.083	0.152	6.59355e-50
Tmx4	4.93418e-53	-0.647315	0.05	0.109	1.50877e-48
LOC300308	1.96013e-50	-0.635203	0.093	0.161	5.99368e-46
Tusc3	1.84473e-49	-0.603745	0.068	0.13	5.6408e-45
Glg1	7.35042e-48	-0.586534	0.23	0.304	2.24761e-43
Acss2	8.53551e-48	-0.59131	0.048	0.102	2.60999e-43
Zbtb20	1.75483e-44	-0.608333	0.096	0.16	5.36593e-40
Mlf1	4.94523e-41	-0.661645	0.1	0.159	1.51215e-36
Myo9a	7.53052e-41	-0.665496	0.131	0.195	2.30268e-36
Hspa2	3.86828e-34	-0.863923	0.064	0.11	1.18284e-29
Larp1b	8.76685e-34	-0.642649	0.237	0.292	2.68073e-29
Pigx	2.38868e-33	-0.679645	0.118	0.172	7.30411e-29
Taf4b	6.15933e-30	-0.642554	0.082	0.129	1.8834e-25
Dkkl1	8.20504e-25	-0.665444	0.072	0.11	2.50894e-20
Ccdc136	1.00177e-15	-0.593767	0.145	0.179	3.06323e-11
Prm1	9.14803e-12	-3.1575	0.097	0.122	2.79729e-07

## Sheet: EpCAM.late.diff.markers.filtere
Gene name	p value	Log2 fold change	Fraction cell type	Fraction all others	q value
Sdc4	5.32892e-176	-1.31955	0.045	0.194	1.62948e-171
Sycp3	2.41126e-138	-1.2978	0.067	0.2	7.37317e-134
Srpk2	2.48373e-131	-0.758535	0.036	0.155	7.59476e-127
Stard9	5.21094e-124	-1.1719	0.152	0.295	1.5934e-119
Cox8a	2.01153e-117	-0.668444	0.133	0.279	6.15085e-113
Pabpc1	7.17824e-117	-0.603274	0.415	0.578	2.19496e-112
Serf1	3.91978e-116	-1.11844	0.057	0.172	1.19859e-111
Tubb5	4.50084e-116	-0.821405	0.102	0.236	1.37627e-111
Egr4	1.94538e-115	-0.729518	0.052	0.167	5.94859e-111
Map4k4	8.22256e-102	-0.634182	0.063	0.175	2.5143e-97
Ipo5	3.15506e-85	-0.751839	0.026	0.105	9.64755e-81
Ybx3	5.56507e-84	-0.994019	0.024	0.101	1.70169e-79
Pebp1	5.76055e-82	-0.876997	0.255	0.385	1.76146e-77
Ccdc136	6.91794e-82	-0.706777	0.088	0.191	2.11537e-77
Spryd7	7.02869e-76	-0.841785	0.04	0.121	2.14923e-71
Sycp2	1.50209e-75	-0.977903	0.147	0.25	4.59309e-71
Sycp1	3.46674e-74	-0.719186	0.129	0.236	1.06006e-69
Mlf1	5.32882e-70	-0.648034	0.074	0.163	1.62945e-65
Kmt2a	2.67581e-61	0.722035	0.22	0.143	8.18208e-57
Top2b	9.44108e-48	-0.703194	0.044	0.103	2.88689e-43
Rhob	3.97784e-44	0.713669	0.188	0.126	1.21634e-39
Hspa2	2.66675e-29	-0.664419	0.061	0.109	8.1544e-25
Odf2	2.52337e-20	-0.692228	0.092	0.136	7.71596e-16
LOC498759	7.2725e-18	-0.630658	0.178	0.223	2.22378e-13
Prm1	6.47376e-13	-2.83578	0.09	0.123	1.97955e-08

## Sheet: Unselected.preleptotene.leptote
Gene name	p value	Log2 fold change	Fraction cell type	Fraction all others	q value
Gml	0	2.5423	0.472	0.034	0
Hmgb2	0	2.08708	0.844	0.284	0
Kdm5b	0	2.53088	0.721	0.201	0
Piwil1	0	2.54363	0.795	0.216	0
Piwil2	0	2.35966	0.506	0.092	0
Stard9	0	2.56177	0.81	0.278	0
Stmn1	0	2.07472	0.77	0.263	0
Tesmin	0	2.44814	0.597	0.126	0
Fkbp6	2.27282e-299	2.01633	0.612	0.155	6.94984e-295
H3f3b	1.54233e-296	1.97563	0.918	0.515	4.71613e-292
Sycp3	5.78914e-296	2.31104	0.699	0.231	1.7702e-291
Hsp90aa1	9.43037e-292	1.73694	0.971	0.683	2.88362e-287
Ccp110	8.49739e-280	2.02759	0.487	0.101	2.59833e-275
Psma8	2.38916e-262	1.91325	0.434	0.086	7.30557e-258
Sycp2	3.22029e-262	1.88674	0.728	0.265	9.847e-258
H2afy	1.44517e-259	1.62612	0.334	0.049	4.41904e-255
Tuba3a	4.55529e-257	1.82123	0.851	0.416	1.39292e-252
Sycp1	7.78135e-244	2.31908	0.613	0.2	2.37938e-239
Mt.nd4	2.74934e-242	1.43375	0.964	0.612	8.40694e-238
Hormad1	1.86912e-239	1.89187	0.424	0.087	5.71539e-235
Thoc7	3.10475e-238	1.82826	0.589	0.171	9.4937e-234
Sumo4	8.14551e-237	1.76627	0.642	0.206	2.49073e-232
Snrpf	4.04459e-234	1.70582	0.721	0.257	1.23676e-229
Gpx4	4.59984e-230	-2.39332	0.506	0.848	1.40654e-225
Fam216a	2.07102e-220	1.88812	0.715	0.296	6.33276e-216
Arl6ip1	6.23513e-219	1.93671	0.667	0.255	1.90658e-214
Spcs3	7.35947e-216	1.70906	0.376	0.073	2.25038e-211
Fbxo3	8.94252e-216	1.84723	0.43	0.098	2.73444e-211
Spata22	1.25898e-211	1.62341	0.275	0.04	3.84971e-207
Safb	1.65799e-210	1.74251	0.544	0.156	5.0698e-206
Mt.nd1	5.25914e-210	1.32886	0.932	0.54	1.60814e-205
Mt.cyb	2.06892e-208	1.31461	0.957	0.616	6.32635e-204
Cks2	2.72645e-206	1.77198	0.551	0.167	8.33694e-202
Snx27	1.5919e-205	1.80806	0.569	0.184	4.8677e-201
Top2b	5.4378e-204	1.66372	0.259	0.036	1.66277e-199
Snrpb	2.61961e-202	1.6008	0.435	0.102	8.01025e-198
Hnrnpl	1.31344e-198	1.74584	0.569	0.187	4.01623e-194
Rn50-20-0056.5	1.44585e-196	1.47883	0.285	0.046	4.42111e-192
Akap12	4.98304e-193	-2.51529	0.163	0.687	1.52372e-188
Grb10	5.476e-191	1.36895	0.253	0.036	1.67445e-186
Odf1	1.27628e-187	-4.66501	0.27	0.716	3.90261e-183
Mt.co2	4.81557e-186	1.14404	0.985	0.667	1.4725e-181
H2afx	6.97933e-185	1.68352	0.372	0.084	2.13414e-180
Rnf17	3.2385e-184	1.52769	0.32	0.061	9.90269e-180
Add3	4.69227e-183	1.57245	0.336	0.068	1.4348e-178
Calm2	7.94069e-183	1.29434	0.926	0.645	2.4281e-178
Glul	1.49888e-182	-3.26522	0.087	0.622	4.58328e-178
Smcp	1.71348e-181	-4.59116	0.145	0.648	5.23947e-177
Aqp11	5.28359e-180	-2.49386	0.049	0.596	1.61562e-175
Hrasls5	3.90303e-178	-2.21516	0.198	0.702	1.19347e-173
Cdc42	9.53672e-177	1.6147	0.426	0.11	2.91614e-172
Gsg1	3.66426e-175	-4.38556	0.066	0.586	1.12046e-170
Setx	9.03396e-174	1.83995	0.356	0.08	2.76241e-169
Pcgf5	1.78329e-173	1.75929	0.593	0.234	5.45295e-169
Tex101	2.72066e-173	1.52381	0.717	0.351	8.31923e-169
Hnrnph1	6.07358e-173	1.62868	0.559	0.196	1.85718e-168
Spetex.2E	7.10272e-172	-3.32524	0.048	0.567	2.17187e-167
Psip1	5.67309e-169	1.49518	0.679	0.288	1.73472e-164
Slc7a5	1.64955e-168	1.41632	0.308	0.061	5.04399e-164
Ddx39b	5.3906e-168	1.56507	0.463	0.136	1.64834e-163
Iqcf3	1.78222e-167	-3.97674	0.064	0.571	5.44968e-163
St6galnac2	9.73192e-166	-3.95221	0.057	0.561	2.97583e-161
LOC102552638	5.96846e-165	-3.1954	0.083	0.58	1.82504e-160
Odf2	9.59643e-165	-2.08827	0.503	0.795	2.9344e-160
Cox6c	3.44128e-164	1.71738	0.671	0.316	1.05227e-159
Rxfp1	1.58824e-163	1.68878	0.386	0.1	4.85652e-159
Irgc	4.26125e-163	-3.28641	0.049	0.558	1.30301e-158
Mt.cox3	5.02661e-163	1.03154	0.979	0.654	1.53704e-158
AABR07062069.3	1.30652e-161	1.74848	0.479	0.156	3.99507e-157
Rnps1	1.41412e-160	1.45469	0.346	0.078	4.3241e-156
Dnajb3	2.23639e-159	-2.80495	0.162	0.637	6.83843e-155
AY172581.9	5.78898e-159	1.23421	0.953	0.829	1.77015e-154
Ptchd3	2.40757e-157	1.46492	0.209	0.031	7.36186e-153
Mt.atp6	2.4829e-156	1.01908	0.987	0.735	7.59223e-152
Tsacc	4.97477e-156	-2.18744	0.177	0.653	1.52119e-151
Spata20	6.49778e-155	-2.90998	0.039	0.534	1.98689e-150
Oaz3	2.83959e-153	-4.99459	0.107	0.577	8.68288e-149
Syce2	3.459e-153	0.997654	0.162	0.018	1.05769e-148
Rpl19	3.99925e-153	1.31513	0.355	0.085	1.22289e-148
Mt.co1	1.81227e-151	1.11294	0.948	0.652	5.54156e-147
B3galnt1	9.50327e-151	1.4448	0.273	0.054	2.90591e-146
Fhl4	1.79109e-148	-1.75063	0.366	0.739	5.47679e-144
Sub1	1.59746e-147	1.44401	0.709	0.369	4.8847e-143
Dnpep	1.7259e-147	1.55061	0.464	0.153	5.27746e-143
Nt5c1b	7.6293e-147	-2.90269	0.028	0.51	2.33289e-142
Vcp	4.52232e-146	1.438	0.512	0.179	1.38283e-141
Gapdhs	4.63168e-146	-3.47112	0.073	0.543	1.41628e-141
Cmtm2a	2.46262e-144	-1.99451	0.227	0.673	7.53021e-140
Ggn	1.22559e-140	-1.84985	0.07	0.558	3.74762e-136
Theg	3.00779e-139	-1.91775	0.086	0.562	9.19722e-135
Sgms1	1.61784e-138	-2.28449	0.077	0.543	4.94705e-134
Dbil5	5.24904e-137	-3.00558	0.097	0.547	1.60505e-132
Atp5g2	7.90626e-136	1.29225	0.355	0.092	2.41758e-131
RGD1310262	1.17738e-135	-1.91847	0.054	0.522	3.60019e-131
Prr30	1.49921e-135	-3.03887	0.026	0.481	4.58429e-131
RGD1561916	2.38255e-135	-2.51545	0.144	0.581	7.28537e-131
Tmem247	8.1978e-133	-2.71034	0.043	0.489	2.50672e-128
Srsf2	2.28074e-132	1.38728	0.538	0.217	6.97404e-128
LOC290876	4.35151e-132	-2.7809	0.039	0.484	1.33061e-127
Mt.nd5	5.20355e-132	1.30354	0.675	0.324	1.59114e-127
RGD1306195	5.77605e-132	-2.81348	0.036	0.482	1.7662e-127
Cdv3	1.41208e-130	-2.77118	0.042	0.484	4.31786e-126
Tcp10b	4.392e-130	-1.59831	0.366	0.739	1.34299e-125
RGD1563941	2.65126e-129	-1.81855	0.197	0.632	8.10703e-125
Tuba3b	3.08472e-129	1.21854	0.78	0.447	9.43247e-125
G3bp1	4.20113e-129	1.59692	0.456	0.169	1.28462e-124
Dmrtc2	4.48201e-128	1.50734	0.353	0.103	1.37051e-123
LOC690206	2.57743e-127	-2.89303	0.02	0.455	7.88126e-123
Ube2j1	1.50654e-125	-2.66162	0.067	0.499	4.6067e-121
Mea1	2.36772e-125	-1.70663	0.243	0.652	7.24002e-121
Tnp1	5.74e-125	-4.26054	0.25	0.633	1.75518e-120
Prss46	1.73434e-124	-2.29034	0.022	0.454	5.30327e-120
Pfn1	6.96533e-124	1.37806	0.598	0.263	2.12986e-119
Iqcf5	4.48861e-123	-2.88747	0.045	0.469	1.37253e-118
Qdpr	5.47913e-123	0.920005	0.164	0.023	1.67541e-118
Cox7c	8.65487e-123	1.46598	0.6	0.29	2.64649e-118
Hnrnpu	9.40551e-123	1.24169	0.741	0.441	2.87602e-118
Ccdc152	9.87818e-123	1.2911	0.244	0.052	3.02055e-118
Adam3a	1.68958e-122	-1.64751	0.19	0.62	5.1664e-118
Hint1	1.70765e-122	1.44823	0.7	0.444	5.22165e-118
Ptpru	7.45763e-122	0.9394	0.142	0.018	2.28039e-117
LOC685203	1.09893e-121	-2.74956	0.025	0.45	3.3603e-117
Spata6	2.04946e-121	-1.92462	0.563	0.791	6.26684e-117
Ipo5	2.24123e-121	-2.23525	0.138	0.562	6.85324e-117
Sec61g	1.69704e-120	1.46514	0.505	0.211	5.18921e-116
RGD1359334	2.43892e-120	-2.16247	0.049	0.48	7.45772e-116
Fam229a	3.1904e-120	-2.66241	0.028	0.449	9.75559e-116
Hormad2	7.62944e-120	1.12108	0.192	0.033	2.33293e-115
Aqp7	2.4272e-119	-2.39854	0.026	0.445	7.42188e-115
Mt.nd2	3.20526e-119	0.843282	0.965	0.664	9.80104e-115
Ropn1	6.15562e-119	-2.94584	0.036	0.451	1.88226e-114
Atp5g3	7.20995e-119	1.60915	0.388	0.129	2.20466e-114
Hspb9	2.14528e-118	-2.45719	0.087	0.507	6.55983e-114
Mllt10	2.20156e-118	1.3262	0.522	0.209	6.73194e-114
Tulp2	2.97988e-118	-2.33256	0.05	0.47	9.11189e-114
Tcea1	3.14673e-118	1.32647	0.453	0.165	9.62208e-114
Zfp474	6.72504e-118	-2.43069	0.042	0.457	2.05638e-113
Crisp2	7.07136e-118	-1.53475	0.546	0.793	2.16228e-113
Tspan6	1.7824e-117	-3.04787	0.059	0.472	5.45023e-113
RGD1309139	2.83093e-117	-2.11529	0.035	0.453	8.65642e-113
Atp2a2	4.0795e-117	1.22707	0.325	0.088	1.24743e-112
Arf5	5.61139e-117	1.21547	0.315	0.085	1.71585e-112
LOC100271845	7.92722e-117	-2.89999	0.045	0.458	2.42399e-112
Npap60	1.08747e-116	-1.69911	0.197	0.615	3.32527e-112
Tdrd1	1.24354e-116	1.65701	0.414	0.149	3.80249e-112
AABR07070518.1	3.72515e-116	1.56001	0.36	0.113	1.13908e-111
Dnajc5b	2.77948e-115	-2.61518	0.029	0.436	8.49909e-111
Tex33	5.36491e-115	-2.05318	0.047	0.467	1.64048e-110
Dcaf12	8.5313e-115	-2.05273	0.032	0.442	2.6087e-110
LOC102555525	2.32089e-114	-2.06568	0.168	0.575	7.09682e-110
Cct8	2.91914e-114	1.38603	0.606	0.31	8.92615e-110
Ube2e3	6.44541e-114	1.15636	0.265	0.062	1.97088e-109
Acsl1	9.33976e-114	-2.20846	0.032	0.443	2.85591e-109
Tsn	1.02956e-113	1.30676	0.367	0.114	3.1482e-109
Dcun1d1	1.14434e-113	-2.55424	0.045	0.448	3.49915e-109
Ms4a5	1.21115e-113	-2.35647	0.049	0.456	3.70346e-109
MGC95208	1.57877e-113	-1.62914	0.134	0.557	4.82755e-109
Proca1	2.76614e-113	-2.35801	0.023	0.429	8.4583e-109
Eral1	3.36435e-113	1.05709	0.162	0.025	1.02875e-108
Swi5	3.52406e-113	1.27651	0.713	0.431	1.07759e-108
Tdrd5	1.91953e-112	1.2641	0.315	0.088	5.86954e-108
Tmbim6	6.52584e-112	-1.64259	0.138	0.563	1.99547e-107
Meig1	1.22428e-111	-1.49552	0.294	0.675	3.74362e-107
Rpia	1.43029e-111	1.14749	0.218	0.045	4.37355e-107
Bpnt1	1.56785e-111	0.875498	0.142	0.019	4.79418e-107
Anp32b	1.89224e-111	0.761569	0.333	0.088	5.78609e-107
Fam221b	1.90216e-111	-2.92543	0.022	0.419	5.81644e-107
Mdc1	2.01172e-111	1.63975	0.429	0.166	6.15144e-107
Hils1	3.74625e-111	-3.09995	0.022	0.421	1.14553e-106
Meioc	1.42393e-110	1.40229	0.42	0.153	4.3541e-106
Pgk2	1.44907e-110	-2.44761	0.066	0.464	4.43097e-106
Ilf2	3.20752e-110	1.32898	0.464	0.181	9.80796e-106
Tbc1d21	5.15894e-110	-2.50097	0.042	0.436	1.5775e-105
Efhd1	1.41447e-109	-1.80092	0.07	0.487	4.32515e-105
Hmgb4	1.9131e-109	-2.80361	0.02	0.413	5.84988e-105
Brd7	2.38082e-109	1.24458	0.347	0.107	7.28008e-105
Srrm1	4.36025e-109	1.36487	0.444	0.169	1.33328e-104
Atr	5.49213e-109	1.31167	0.346	0.108	1.67938e-104
Tsks	8.33071e-109	-2.36236	0.021	0.416	2.54736e-104
LOC100361457	9.2412e-109	1.08794	0.804	0.525	2.82577e-104
Fam220a	1.7157e-108	-2.54093	0.019	0.408	5.24626e-104
Dhx9	1.82917e-108	1.21227	0.327	0.096	5.59324e-104
LOC687707	5.14392e-108	-1.99885	0.015	0.408	1.57291e-103
Pkib	9.8068e-108	-2.01351	0.161	0.555	2.99872e-103
Rn50-13-0839.3	1.26404e-107	-2.78183	0.033	0.42	3.86518e-103
Hectd1	2.27765e-107	1.15659	0.257	0.061	6.96459e-103
Fam46c	3.94476e-107	-1.98258	0.025	0.416	1.20623e-102
Ccdc7	4.69162e-107	-1.37302	0.215	0.621	1.4346e-102
Zfand3	8.29002e-107	-2.07367	0.066	0.461	2.53492e-102
Rnf181	8.65976e-107	-2.01443	0.033	0.425	2.64798e-102
Svip	9.35929e-107	-1.89325	0.118	0.521	2.86188e-102
Iqcb1	1.86343e-106	1.06094	0.246	0.057	5.69801e-102
Ms4a14	5.39995e-106	-2.14419	0.018	0.404	1.6512e-101
RGD1308065	7.69379e-106	-2.82638	0.041	0.425	2.35261e-101
Fam205c	1.83895e-105	-2.22647	0.014	0.399	5.62315e-101
Cdca2	2.5158e-105	-1.8147	0.086	0.49	7.69281e-101
Atp1a4	2.54977e-105	-2.28876	0.016	0.401	7.7967e-101
AABR07068094.2	2.92327e-105	-2.04061	0.013	0.399	8.93878e-101
Sox5	4.53321e-105	-2.18382	0.035	0.423	1.38617e-100
Capza3	9.07423e-105	-2.316	0.013	0.395	2.77472e-100
Tex36	1.03531e-104	-2.23459	0.013	0.395	3.16577e-100
Hsp90b1	2.15575e-104	0.997429	0.778	0.438	6.59185e-100
Lsm6	2.19872e-104	1.0878	0.272	0.069	6.72324e-100
Pde11a	4.71212e-104	1.4304	0.516	0.242	1.44087e-99
Ccne2	6.2518e-104	1.24395	0.266	0.069	1.91167e-99
Rcn2	8.08728e-104	1.34922	0.312	0.092	2.47293e-99
Pcgf6	9.01918e-104	1.52439	0.411	0.157	2.75788e-99
Ppp1cb	8.58259e-103	1.29763	0.247	0.061	2.62438e-98
Dgat2	2.86775e-102	-2.05334	0.034	0.416	8.76902e-98
RGD1311703	1.1715e-101	1.43582	0.467	0.2	3.5822e-97
AABR07055162.1	1.26636e-101	1.12643	0.24	0.058	3.87227e-97
Tpr	2.70545e-101	1.02214	0.373	0.121	8.27272e-97
Spata18	4.87407e-101	-3.02497	0.077	0.446	1.49039e-96
Rpl15	8.18979e-101	1.19531	0.716	0.501	2.50427e-96
Dnajc18	8.81963e-101	-1.67588	0.056	0.443	2.69687e-96
LOC102550160	8.90446e-101	-2.27066	0.025	0.398	2.7228e-96
Hnrnpm	1.19745e-100	1.3618	0.438	0.175	3.66157e-96
Spata3	2.336e-100	-3.45584	0.036	0.405	7.14302e-96
LOC497899	2.94574e-100	-2.269	0.039	0.412	9.0075e-96
Rpl23	4.18613e-100	1.34951	0.621	0.365	1.28004e-95
Calm1	4.32844e-100	1.41835	0.727	0.546	1.32355e-95
Cdc20	8.22438e-100	1.37234	0.36	0.124	2.51485e-95
Dynll2	1.06678e-99	-2.4492	0.136	0.497	3.262e-95
Rpl7	3.34665e-99	1.24211	0.693	0.489	1.02334e-94
Ddx39a	4.99927e-99	1.4479	0.435	0.178	1.52868e-94
AC103129.1	9.18233e-99	-2.50251	0.018	0.383	2.80777e-94
Glipr1l2	1.68863e-98	1.05412	0.176	0.033	5.1635e-94
Drap1	1.92944e-98	1.24759	0.552	0.27	5.89985e-94
Spatc1l	3.10756e-98	-1.86696	0.013	0.38	9.5023e-94
LOC100361655	3.43614e-98	-2.20927	0.022	0.391	1.0507e-93
Eml4	6.95029e-98	1.08349	0.291	0.08	2.12526e-93
Yipf6	8.44579e-98	-2.4919	0.034	0.4	2.58255e-93
Ccdc67	9.68266e-98	-1.77398	0.032	0.405	2.96076e-93
Paip1	1.48183e-97	1.10684	0.195	0.04	4.53115e-93
Asrgl1	2.48986e-97	-1.16938	0.399	0.716	7.61349e-93
Galntl5	3.39124e-97	-2.37446	0.046	0.411	1.03697e-92
Stk31	5.3549e-97	1.19378	0.293	0.085	1.63742e-92
Ubqln3	6.19899e-97	-1.88578	0.016	0.38	1.89553e-92
Mex3d	1.78868e-96	-2.37017	0.035	0.397	5.46944e-92
Ghitm	2.36141e-96	-1.69319	0.154	0.525	7.22071e-92
Cabs1	2.89539e-96	-2.92613	0.047	0.407	8.85351e-92
Pnisr	3.26513e-96	1.31421	0.341	0.115	9.98412e-92
Reep6	5.39372e-96	-2.816	0.091	0.45	1.64929e-91
Prr22	7.31661e-96	-1.74453	0.005	0.363	2.23727e-91
Tssk3	9.11805e-96	-2.19294	0.023	0.385	2.78812e-91
Isca1	4.21462e-95	-1.4888	0.141	0.524	1.28875e-90
Gstt4	4.65298e-95	-2.13166	0.03	0.39	1.42279e-90
Serbp1	6.38962e-95	1.20626	0.613	0.338	1.95382e-90
Yrdc	7.09091e-95	1.05809	0.19	0.039	2.16826e-90
Atxn7l3b	7.11942e-95	1.207	0.608	0.324	2.17698e-90
Fam161a	1.99289e-94	-2.14748	0.03	0.39	6.09387e-90
Rasef	3.87783e-94	-1.80837	0.016	0.374	1.18576e-89
Chrne	5.57048e-94	-1.39294	0.365	0.69	1.70334e-89
Prm1	6.55663e-94	-4.37749	0.6	0.786	2.00489e-89
Akap3	6.86852e-94	-2.08589	0.034	0.393	2.10026e-89
Aldoart2	7.5039e-94	-1.90964	0.019	0.375	2.29454e-89
Spz1	2.15835e-93	-2.46436	0.03	0.385	6.5998e-89
Actrt2	3.32317e-93	-2.35007	0.02	0.372	1.01616e-88
Lrrc51	3.79947e-93	-2.01271	0.128	0.482	1.1618e-88
Tssk1b	3.90094e-93	-1.90385	0.018	0.371	1.19283e-88
Spata7	5.20337e-93	-2.04036	0.1	0.457	1.59109e-88
Vps54	9.15193e-93	0.996757	0.117	0.016	2.79848e-88
Rpl4	1.11324e-92	1.09131	0.669	0.395	3.40406e-88
Mt.nd3	1.5838e-92	1.21654	0.591	0.299	4.84294e-88
Tmco2	1.70081e-92	-2.19989	0.04	0.395	5.20075e-88
RGD1561517	3.05543e-92	-2.13855	0.011	0.359	9.34289e-88
Chst1	4.55589e-92	0.844456	0.129	0.019	1.3931e-87
Atoh8	6.04371e-92	-1.41957	0.042	0.411	1.84804e-87
Ccdc179	6.65196e-92	-2.83402	0.027	0.375	2.03403e-87
Ccdc91	7.17924e-92	-1.97809	0.043	0.4	2.19527e-87
Dusp15	7.84086e-92	-1.47722	0.032	0.393	2.39758e-87
Mfap3l	2.15807e-91	-1.95744	0.015	0.365	6.59895e-87
LOC497940	2.25359e-91	-2.58867	0.018	0.363	6.89102e-87
Naa15	3.28929e-91	1.24978	0.353	0.124	1.0058e-86
Fam71e1	5.90749e-91	-2.63721	0.02	0.364	1.80639e-86
Cox6a1	1.30966e-90	1.17002	0.549	0.276	4.00469e-86
Mrpl3	1.54939e-90	1.01927	0.213	0.05	4.73773e-86
Tmsbl1	2.33299e-90	-2.17612	0.025	0.373	7.13381e-86
Serp2	2.75638e-90	-1.9574	0.057	0.409	8.42847e-86
Akap1	3.26043e-90	-1.92938	0.022	0.37	9.96974e-86
Rpgrip1	4.16656e-90	-1.17615	0.265	0.652	1.27405e-85
Sh3rf2	5.80897e-90	-2.80022	0.022	0.364	1.77627e-85
Tcp11	8.47492e-90	-1.29274	0.415	0.71	2.59146e-85
Khdrbs3	1.22333e-89	1.3854	0.393	0.159	3.74071e-85
Arrdc5	1.32607e-89	-1.82287	0.006	0.346	4.05484e-85
Shfm1	1.33978e-89	1.18087	0.649	0.38	4.09677e-85
Rps27l	1.35464e-89	1.22917	0.404	0.161	4.14222e-85
Glcci1	1.65096e-89	1.17976	0.238	0.062	5.04832e-85
Ldah	3.74116e-89	1.07148	0.247	0.067	1.14397e-84
Rn50-X-0591.1	4.64365e-89	-2.14159	0.009	0.348	1.41993e-84
2021-03-10	5.4968e-89	-1.64715	0.123	0.479	1.68081e-84
Atxn3	1.24868e-88	-1.60047	0.076	0.433	3.81821e-84
Spata21	1.33616e-88	-1.73741	0.004	0.341	4.08571e-84
Acrbp	2.66846e-88	-1.42767	0.116	0.489	8.15962e-84
Vash2	3.294e-88	-1.80622	0.013	0.352	1.00724e-83
LOC56764	3.3406e-88	-2.34921	0.047	0.387	1.02149e-83
Khdrbs1	3.58068e-88	1.19208	0.329	0.112	1.0949e-83
Ccdc34	3.68383e-88	1.28423	0.454	0.206	1.12644e-83
Urb1	9.06232e-88	1.23419	0.292	0.092	2.77108e-83
Sh3d21	9.80089e-88	-1.93066	0.019	0.359	2.99692e-83
Tlcd2	1.4069e-87	1.38035	0.44	0.196	4.30201e-83
Ubqlnl	2.31045e-87	-2.59382	0.033	0.368	7.06489e-83
Mlf1	3.30157e-87	-1.42548	0.237	0.584	1.00955e-82
Rpl35	3.80839e-87	0.809371	0.179	0.037	1.16453e-82
Map4k4	4.49294e-87	0.975718	0.157	0.029	1.37385e-82
Rnf38	5.8773e-87	-1.73835	0.028	0.368	1.79716e-82
Tmbim1	6.83257e-87	-2.40151	0.023	0.357	2.08926e-82
Ttll10	7.15834e-87	-1.93159	0.015	0.352	2.18888e-82
Fus	7.65414e-87	1.10596	0.373	0.139	2.34048e-82
Rcor1	1.49301e-86	1.21737	0.239	0.066	4.56532e-82
Ccdc70	1.72689e-86	-1.753	0.016	0.353	5.2805e-82
Wdr38	3.24329e-86	-1.7702	0.015	0.35	9.91733e-82
RGD1563302	3.49214e-86	-1.7445	0.02	0.357	1.06783e-81
Hspa1l	3.81499e-86	-2.42681	0.061	0.396	1.16655e-81
Amd1	9.07442e-86	1.31951	0.551	0.307	2.77478e-81
Clpb	3.13385e-85	-2.14783	0.083	0.42	9.58267e-81
Cst3	3.29051e-85	-1.34674	0.056	0.412	1.00617e-80
H1fnt	5.46466e-85	-2.22449	0.015	0.343	1.67098e-80
Paqr5	5.53224e-85	-2.73415	0.061	0.39	1.69165e-80
U2af1	1.10313e-84	1.28699	0.402	0.167	3.37316e-80
LOC689042	1.34202e-84	-2.53753	0.018	0.345	4.10362e-80
Ppp1r2	1.60633e-84	-1.48599	0.094	0.446	4.91183e-80
Stip1	1.73653e-84	1.25825	0.442	0.195	5.30995e-80
Tssk2	1.76651e-84	-1.81063	0.016	0.347	5.40162e-80
Hmox2	4.49396e-84	-1.35197	0.165	0.529	1.37416e-79
Mark2	4.854e-84	1.1112	0.271	0.082	1.48426e-79
Paip2	6.30527e-84	-1.68848	0.245	0.57	1.92803e-79
Pdhb	7.64035e-84	1.46049	0.41	0.18	2.33627e-79
Klhl22	1.3964e-83	0.697155	0.113	0.016	4.26992e-79
Hspa2	1.52068e-83	0.887601	0.845	0.577	4.64993e-79
Ndufc2	1.53445e-83	1.16763	0.254	0.074	4.69204e-79
Stard6	4.87679e-83	-1.16924	0.358	0.672	1.49122e-78
Mphosph8	5.20962e-83	1.2559	0.367	0.143	1.593e-78
Trim80	6.25374e-83	-2.20216	0.018	0.342	1.91227e-78
Phyhipl	7.76343e-83	-1.66301	0.029	0.36	2.3739e-78
Rangap1	8.10641e-83	-1.9971	0.101	0.437	2.47878e-78
Fam187b	1.02111e-82	-1.98414	0.013	0.334	3.12235e-78
LOC500124	1.15394e-82	-2.39662	0.025	0.347	3.52851e-78
Hnrnpr	1.30177e-82	1.15354	0.331	0.117	3.98054e-78
Cabyr	1.30184e-82	-1.7346	0.008	0.329	3.98077e-78
Ccdc54	2.2289e-82	-2.12089	0.015	0.336	6.81552e-78
Ica1	5.83355e-82	-1.64981	0.007	0.326	1.78378e-77
LOC680885	6.66929e-82	-1.53352	0.015	0.339	2.03934e-77
Thegl	7.92266e-82	-1.74829	0.053	0.383	2.42259e-77
Stard10	1.84757e-81	-1.5681	0.016	0.339	5.6495e-77
Ankrd9	1.94068e-81	-2.36818	0.028	0.348	5.9342e-77
Spem1	4.65308e-81	-2.23904	0.028	0.348	1.42282e-76
Tnp2	8.03644e-81	-3.18861	0.035	0.355	2.45738e-76
Mrpl17	9.09674e-81	0.885337	0.151	0.029	2.7816e-76
Znrf4	1.04402e-80	-1.95349	0.013	0.331	3.19239e-76
Hemgn	2.69183e-80	-2.43141	0.019	0.334	8.23108e-76
Hacd3	3.85377e-80	1.13721	0.279	0.089	1.17841e-75
Dnaja4	4.03553e-80	-1.93918	0.012	0.325	1.23398e-75
AC121415.1	4.3919e-80	1.22446	0.678	0.499	1.34295e-75
Bpifa3	4.53055e-80	-2.41476	0.018	0.331	1.38535e-75
Pspc1	4.69535e-80	1.12214	0.281	0.089	1.43575e-75
LOC100911669	5.09395e-80	-2.52293	0.021	0.334	1.55763e-75
Ggnbp1	1.09722e-79	-1.56568	0.188	0.525	3.35509e-75
Ift88	1.43362e-79	1.31292	0.329	0.124	4.38373e-75
Tex37	1.5543e-79	-2.82215	0.021	0.333	4.75273e-75
Pmfbp1	2.09795e-79	-1.66692	0.021	0.338	6.4151e-75
Acin1	3.06594e-79	1.17938	0.482	0.235	9.37504e-75
Hypm	3.96159e-79	-2.29218	0.013	0.323	1.21137e-74
Gfpt1	1.03377e-78	1.10327	0.287	0.097	3.16106e-74
LOC103692716	1.12514e-78	1.24468	0.557	0.31	3.44045e-74
Aif1	2.0912e-78	-2.20655	0.012	0.32	6.39448e-74
Cep295nl	3.46644e-78	-1.56929	0.02	0.334	1.05997e-73
Calr3	3.51364e-78	-1.88744	0.018	0.328	1.0744e-73
Asb13	6.14288e-78	-2.00282	0.02	0.33	1.87837e-73
Fabp12	7.19905e-78	-1.88939	0.14	0.453	2.20132e-73
Actl7a	9.64055e-78	-1.64881	0.007	0.313	2.94789e-73
Smc4	1.00665e-77	1.10174	0.617	0.369	3.07813e-73
Rad18	1.10054e-77	1.26071	0.34	0.133	3.36523e-73
LOC102554842	1.13787e-77	-1.49188	0.057	0.386	3.47939e-73
Mat2a	1.22613e-77	1.1297	0.23	0.065	3.74926e-73
Tpt1	1.31019e-77	0.779127	0.848	0.724	4.00629e-73
Chl1	1.43308e-77	-1.49724	0.007	0.313	4.38208e-73
Smim13	1.51493e-77	-1.52567	0.034	0.354	4.63234e-73
Rnf139	1.71308e-77	-1.25301	0.107	0.455	5.23827e-73
Wbscr28	1.9556e-77	-1.78625	0.013	0.321	5.97983e-73
RGD1311084	5.59709e-77	-2.037	0.016	0.322	1.71148e-72
Kif2b	7.26522e-77	-1.62848	0.011	0.317	2.22156e-72
Otub2	9.08106e-77	-2.09179	0.027	0.335	2.77681e-72
Ccnb1ip1	1.05497e-76	0.943403	0.111	0.017	3.2259e-72
Zfand4	1.30347e-76	-1.47767	0.093	0.422	3.98576e-72
Fbxo30	1.54552e-76	-1.24705	0.107	0.453	4.72588e-72
Lyrm7	1.61893e-76	-1.24175	0.118	0.463	4.95038e-72
Spaca9	2.90005e-76	-1.81821	0.022	0.33	8.86776e-72
Dnajb4	2.91697e-76	-1.50191	0.239	0.564	8.9195e-72
X1700016D06Rik	3.08568e-76	-1.70715	0.009	0.312	9.4354e-72
Rnf138	5.57843e-76	-1.54658	0.018	0.323	1.70577e-71
AABR07064538.1	6.86951e-76	-2.0422	0.013	0.315	2.10056e-71
Frs3	6.89406e-76	1.16482	0.234	0.069	2.10807e-71
Lpp	7.85692e-76	-1.53801	0.006	0.305	2.40249e-71
Poc1b	1.10178e-75	-1.34228	0.067	0.397	3.36902e-71
AY172581.24	1.26015e-75	0.698782	0.985	0.969	3.85329e-71
Ints6	1.40333e-75	1.30437	0.583	0.352	4.29111e-71
LOC100363268	2.4735e-75	0.964716	0.189	0.046	7.56347e-71
Plekhh2	3.13845e-75	-2.02248	0.036	0.341	9.59675e-71
Samd4a	3.52673e-75	-1.82296	0.021	0.324	1.0784e-70
Fbxw9	4.46028e-75	1.18112	0.293	0.103	1.36387e-70
Meiob	7.24579e-75	0.877098	0.111	0.018	2.21562e-70
Bag1	8.51353e-75	-1.45932	0.245	0.569	2.60327e-70
Glt1d1	1.29781e-74	-1.30762	0.018	0.322	3.96844e-70
Dda1	1.88925e-74	-1.75615	0.125	0.441	5.77696e-70
Dut	2.33523e-74	0.989309	0.264	0.082	7.14066e-70
Hnrnpf	3.84682e-74	1.18367	0.651	0.446	1.17628e-69
Prm3	3.94271e-74	-2.08844	0.012	0.306	1.2056e-69
Gpat2	4.84044e-74	0.852836	0.144	0.029	1.48011e-69
Srsf11	6.25797e-74	1.20804	0.328	0.124	1.91356e-69
Mrps28	6.9421e-74	0.695538	0.108	0.017	2.12275e-69
Klhl10	7.41626e-74	-1.42491	0.032	0.338	2.26774e-69
Bspry	8.53141e-74	-1.22236	0.27	0.589	2.60873e-69
Actb	1.49421e-73	-1.58978	0.088	0.407	4.56901e-69
Lgals8	1.80189e-73	-1.39856	0.062	0.379	5.50983e-69
Rnf151	1.97224e-73	-1.8646	0.007	0.3	6.03072e-69
RGD1563217	2.49285e-73	-1.60644	0.007	0.299	7.62265e-69
Stat1	3.32142e-73	-1.63032	0.012	0.304	1.01562e-68
Sgf29	6.01975e-73	-1.40172	0.043	0.354	1.84072e-68
Dnajb8	7.03207e-73	-1.86638	0.009	0.301	2.15026e-68
Atp6v1g1	1.73658e-72	1.04811	0.653	0.438	5.31013e-68
Chn2	2.35409e-72	-1.86017	0.018	0.311	7.19835e-68
Atl3	2.39076e-72	-1.87891	0.026	0.323	7.31046e-68
Fam71f2	2.64676e-72	-2.07872	0.02	0.313	8.09326e-68
Mbd1	2.90159e-72	1.04364	0.199	0.053	8.87249e-68
Spata24	3.85067e-72	-1.51589	0.12	0.438	1.17746e-67
Bcas2	3.97921e-72	1.2226	0.314	0.117	1.21676e-67
Smim23	4.68619e-72	-1.72162	0.009	0.299	1.43294e-67
Gdpd1	6.84647e-72	-1.71867	0.033	0.333	2.09351e-67
LOC680112	8.09054e-72	-1.66001	0.023	0.322	2.47392e-67
Arl9	9.18948e-72	-1.87958	0.015	0.306	2.80996e-67
Evi5	9.7153e-72	0.991117	0.163	0.037	2.97075e-67
Tes	1.56293e-71	-1.34304	0.043	0.349	4.77913e-67
Rimbp3	1.70597e-71	-1.09925	0.109	0.445	5.21652e-67
Plekha8	2.25008e-71	0.977972	0.179	0.045	6.88028e-67
Zdhhc25	2.26078e-71	-1.61582	0.008	0.294	6.91301e-67
Sqrdl	2.31044e-71	-1.75129	0.006	0.292	7.06488e-67
Hipk3	2.57985e-71	-1.41573	0.027	0.325	7.88865e-67
Lrrc1	2.78574e-71	-1.26723	0.033	0.338	8.51824e-67
Rnaseh2a	2.91666e-71	-1.13263	0.184	0.528	8.91856e-67
LOC680590	2.9521e-71	-1.7344	0.006	0.291	9.02694e-67
X1700025F22Rik	5.04512e-71	-1.35367	0.025	0.323	1.5427e-66
Rnf4	5.16914e-71	-1.63869	0.029	0.324	1.58062e-66
Tmco5a	6.22892e-71	-1.45944	0.015	0.306	1.90468e-66
Lrrc8b	6.27353e-71	-1.74718	0.013	0.299	1.91832e-66
Ky	1.23009e-70	-1.14672	0.107	0.435	3.76137e-66
Snx6	1.51989e-70	0.985869	0.191	0.05	4.64751e-66
Cebpz	1.69785e-70	0.852687	0.245	0.074	5.19168e-66
RGD1307100	1.75353e-70	1.16334	0.366	0.153	5.36194e-66
Carhsp1	2.03541e-70	-1.43397	0.029	0.326	6.22387e-66
Nupr2	2.14464e-70	-1.42947	0.004	0.285	6.55787e-66
Git1	2.16025e-70	-1.189	0.068	0.385	6.60562e-66
Fbxo39	5.07058e-70	-2.14792	0.034	0.321	1.55048e-65
Iqcf1	5.14513e-70	-1.97013	0.016	0.302	1.57328e-65
Pfdn2	8.06711e-70	1.09738	0.308	0.116	2.46676e-65
RGD1564319	8.87526e-70	-0.932365	0.392	0.698	2.71388e-65
Actl7b	9.92117e-70	-1.71516	0.03	0.322	3.0337e-65
Usp44	1.00516e-69	-1.30869	0.021	0.313	3.07357e-65
Zmynd11	1.0558e-69	0.910982	0.157	0.035	3.22843e-65
Lypd4	1.76605e-69	-1.23984	0.09	0.408	5.40022e-65
Tmem205	2.55382e-69	-1.57437	0.118	0.424	7.80909e-65
Aven	3.26927e-69	-1.27817	0.111	0.428	9.99679e-65
Taf9	3.43881e-69	1.02439	0.776	0.597	1.05152e-64
Cpsf7	3.62912e-69	0.954686	0.2	0.055	1.10971e-64
Tf	4.4609e-69	-1.17973	0.137	0.468	1.36406e-64
Memo1	4.79697e-69	1.20823	0.314	0.124	1.46682e-64
Cxxc5	5.92283e-69	-1.62991	0.022	0.31	1.81108e-64
RGD1565611	5.94832e-69	-1.19651	0.259	0.569	1.81888e-64
Dyrk1b	6.26642e-69	-1.36332	0.049	0.352	1.91614e-64
Fnip1	6.41284e-69	1.07241	0.297	0.108	1.96092e-64
Desi1	8.78953e-69	-1.4054	0.073	0.38	2.68766e-64
Ncl	1.13445e-68	0.781481	0.367	0.143	3.46892e-64
Tnfaip2	1.14919e-68	-1.41491	0.026	0.313	3.51401e-64
AABR07028113.1	1.33315e-68	-1.74517	0.052	0.348	4.0765e-64
Gabarapl1	1.45941e-68	-1.9017	0.021	0.302	4.46257e-64
Rnf125	1.62798e-68	-1.24181	0.012	0.294	4.97804e-64
Ccer1	1.63043e-68	-1.54062	0.015	0.298	4.98554e-64
Serpina1	2.17125e-68	-2.40854	0.013	0.29	6.63924e-64
Odf2l	3.36694e-68	0.919207	0.181	0.047	1.02954e-63
Tmod1	5.38659e-68	-1.68791	0.025	0.304	1.64711e-63
Akr1b1	5.4792e-68	0.759974	0.129	0.025	1.67543e-63
Efcab6	8.11184e-68	-1.12744	0.046	0.345	2.48044e-63
Fam71f1	8.6466e-68	-1.62901	0.018	0.297	2.64396e-63
Cep85l	1.2176e-67	-1.51033	0.028	0.314	3.72317e-63
Hnrnpk	1.62128e-67	0.978374	0.24	0.076	4.95755e-63
Slfnl1	1.98308e-67	-1.5239	0.028	0.31	6.06387e-63
Cep57	2.43064e-67	-1.16164	0.034	0.326	7.43241e-63
Zhx1	2.47617e-67	0.811709	0.122	0.023	7.57162e-63
Hrasls	2.87298e-67	-1.45028	0.17	0.476	8.78501e-63
Fam104a	2.90604e-67	-0.982412	0.284	0.605	8.88608e-63
Plekho1	3.49235e-67	-1.23809	0.009	0.285	1.06789e-62
Twsg1	4.25729e-67	0.703412	0.111	0.019	1.30179e-62
Cst8	1.12184e-66	-1.75735	0.011	0.284	3.43036e-62
Lrrc27	1.56543e-66	-1.13001	0.11	0.43	4.78678e-62
Tmed2	1.74269e-66	1.08168	0.247	0.08	5.3288e-62
Gpat4	1.77097e-66	-1.13244	0.196	0.524	5.41528e-62
Spata1	2.07913e-66	-1.13318	0.136	0.459	6.35757e-62
Azin2	2.97907e-66	-2.2319	0.049	0.331	9.1094e-62
Acr	3.0743e-66	-1.11589	0.145	0.47	9.4006e-62
X1700092M07Rik	3.10387e-66	-1.55002	0.011	0.283	9.49101e-62
Csnk1g2	3.1182e-66	-1.74891	0.089	0.378	9.53485e-62
Prdx4	3.79597e-66	-1.23031	0.061	0.365	1.16073e-61
Arl4a	4.07555e-66	-0.996439	0.298	0.616	1.24622e-61
Mllt11	4.09276e-66	-1.60944	0.027	0.305	1.25149e-61
Selv	4.6526e-66	-1.3976	0.012	0.286	1.42267e-61
Ankrd61	4.72936e-66	-1.41348	0.008	0.279	1.44614e-61
St13	4.93293e-66	1.15286	0.443	0.227	1.50839e-61
Rbm4b	7.36347e-66	-1.2888	0.111	0.418	2.2516e-61
Agap1	1.02414e-65	-1.18821	0.049	0.344	3.13162e-61
Glrx2	1.09355e-65	-1.42217	0.029	0.309	3.34387e-61
Cnot1	2.75481e-65	0.868677	0.698	0.449	8.42365e-61
Ankef1	2.97699e-65	-1.29773	0.029	0.31	9.10304e-61
Habp4	3.5831e-65	-1.81429	0.009	0.276	1.09564e-60
Fhl5	3.87432e-65	-1.60611	0.014	0.284	1.18469e-60
Morn2	5.93179e-65	-1.00981	0.401	0.667	1.81382e-60
Scp2d1	1.00672e-64	-1.79979	0.027	0.302	3.07834e-60
Polr2g	1.18299e-64	0.786099	0.175	0.045	3.61735e-60
Lrrc18	1.24724e-64	-1.5119	0.008	0.274	3.8138e-60
Golga7	1.32654e-64	0.925608	0.166	0.042	4.05628e-60
Nol8	2.00538e-64	1.05297	0.471	0.248	6.13205e-60
Nectin3	2.1225e-64	-1.14843	0.013	0.283	6.49018e-60
Slco6d1	2.90348e-64	-1.1567	0.121	0.431	8.87825e-60
Med23	3.69079e-64	1.12196	0.178	0.047	1.12857e-59
LOC685964	6.75956e-64	-1.26095	0.014	0.282	2.06694e-59
Mta1	7.11914e-64	1.13603	0.312	0.124	2.17689e-59
Prss54	7.8828e-64	-1.21251	0.008	0.272	2.4104e-59
Rnf2	8.35697e-64	0.957922	0.21	0.063	2.55539e-59
Asb1	9.68555e-64	-1.28489	0.028	0.302	2.96165e-59
RGD1308544	1.1065e-63	-1.36244	0.007	0.27	3.38346e-59
Snx3	1.2304e-63	-1.00619	0.284	0.606	3.76231e-59
Cstf2t	1.31029e-63	0.899122	0.162	0.04	4.0066e-59
Trappc13	1.5061e-63	0.862151	0.161	0.04	4.60535e-59
Ttc39d	1.67116e-63	-1.11889	0.075	0.375	5.11009e-59
Rpl14	1.91267e-63	1.05865	0.386	0.179	5.84857e-59
Skp1	2.30883e-63	1.03458	0.654	0.454	7.05994e-59
Osbpl1a	3.0639e-63	-1.52671	0.046	0.323	9.3688e-59
Pabpn1	3.1389e-63	0.945022	0.722	0.581	9.59814e-59
Armc12	4.39089e-63	-1.24358	0.011	0.273	1.34265e-58
Dpy30	6.50447e-63	-1.48991	0.094	0.381	1.98894e-58
LOC690784	7.60682e-63	-1.13642	0.011	0.274	2.32601e-58
Klhl20	7.90973e-63	1.16728	0.315	0.129	2.41864e-58
LOC103691995	9.64892e-63	1.11894	0.331	0.139	2.95045e-58
Rbm39	1.11149e-62	0.783476	0.161	0.039	3.39872e-58
Cap2	1.20784e-62	-1.58189	0.013	0.273	3.69335e-58
Clip4	1.49678e-62	-1.53598	0.021	0.286	4.57686e-58
Ccar1	1.50566e-62	1.23575	0.431	0.227	4.60399e-58
Prm2	2.8884e-62	-1.74611	0.012	0.272	8.83213e-58
Ankar	3.01579e-62	-1.16068	0.067	0.359	9.22167e-58
Lrrc46	3.46829e-62	-0.953769	0.307	0.618	1.06053e-57
Bclaf1	4.08516e-62	1.02317	0.379	0.172	1.24916e-57
Dazl	4.50307e-62	0.966793	0.288	0.103	1.37695e-57
RGD1561590	5.1831e-62	1.03946	0.25	0.087	1.58489e-57
Senp6	5.451e-62	0.901677	0.216	0.066	1.66681e-57
Mrpl13	5.82513e-62	0.9744	0.233	0.078	1.78121e-57
Vamp3	5.99767e-62	0.98155	0.204	0.061	1.83397e-57
Tra2b	6.18948e-62	1.13248	0.403	0.199	1.89262e-57
Sfmbt1	6.9e-62	1.24485	0.271	0.102	2.10988e-57
Uba3	1.42428e-61	0.751658	0.129	0.027	4.35517e-57
Ppp3r2	1.45716e-61	-1.16685	0.21	0.51	4.45572e-57
Pim3	1.94598e-61	0.885932	0.125	0.026	5.95041e-57
2021-09-12	1.95695e-61	-1.00323	0.05	0.334	5.98395e-57
Eprs	2.0235e-61	0.984364	0.407	0.193	6.18747e-57
Tssk6	2.03995e-61	-1.67004	0.011	0.266	6.23776e-57
Slc17a2	2.13935e-61	-1.5023	0.007	0.261	6.5417e-57
Brd8	2.25556e-61	0.982039	0.209	0.065	6.89705e-57
Cry1	2.43203e-61	0.714276	0.124	0.025	7.43665e-57
Fscb	2.90798e-61	-1.3447	0.012	0.268	8.89202e-57
Tex43	3.4959e-61	-1.3377	0.008	0.263	1.06898e-56
Ube2d4	4.01181e-61	-0.988554	0.205	0.522	1.22673e-56
Csnka2ip	4.31663e-61	-1.50949	0.019	0.281	1.31994e-56
Urb2	4.95728e-61	1.06111	0.206	0.063	1.51584e-56
Ddx20	6.65459e-61	-1.0659	0.14	0.446	2.03484e-56
Bcl7c	7.10883e-61	-1.01188	0.069	0.362	2.17374e-56
Atp5g1	8.35593e-61	1.0517	0.306	0.122	2.55508e-56
Scaf8	1.08201e-60	0.846484	0.17	0.045	3.30857e-56
Cisd1	1.14027e-60	1.00823	0.619	0.421	3.48673e-56
Ssb	1.22092e-60	0.848748	0.185	0.051	3.73334e-56
Rplp0	1.53794e-60	0.906208	0.712	0.579	4.7027e-56
Sypl1	1.73074e-60	-1.57321	0.042	0.31	5.29224e-56
Lrrfip2	1.76518e-60	-1.02188	0.123	0.424	5.39758e-56
Spata19	1.91114e-60	-1.57968	0.008	0.259	5.84387e-56
Knstrn	2.02843e-60	-1.07329	0.093	0.386	6.20253e-56
Lancl1	3.21361e-60	-1.19123	0.217	0.508	9.82657e-56
Erh	3.8203e-60	1.14892	0.372	0.177	1.16817e-55
Pabpc2	3.89471e-60	-1.40162	0.054	0.328	1.19093e-55
Rnf19b	5.52255e-60	-1.19613	0.045	0.316	1.68868e-55
Cyp51	5.67773e-60	-1.39044	0.046	0.315	1.73614e-55
Lkaaear1	5.97058e-60	-1.29435	0.008	0.259	1.82568e-55
LOC500827	6.84055e-60	-1.0957	0.012	0.266	2.0917e-55
Tex19.1	7.07784e-60	0.708939	0.181	0.049	2.16426e-55
Ddx4	7.13922e-60	1.09253	0.519	0.313	2.18303e-55
RGD1562532	1.14333e-59	-1.24055	0.016	0.273	3.49608e-55
RGD1306441	1.14496e-59	-1.92605	0.022	0.277	3.50104e-55
Zfp326	1.5816e-59	0.904855	0.159	0.041	4.83622e-55
Gpd2	1.74213e-59	-1.5424	0.012	0.262	5.32709e-55
Hint3	2.30527e-59	0.795095	0.11	0.021	7.04905e-55
Dnajb7	2.34331e-59	-1.6063	0.009	0.257	7.16537e-55
Elof1	2.6687e-59	-0.902551	0.24	0.558	8.16035e-55
Lrrc57	2.72086e-59	-1.4902	0.018	0.271	8.31985e-55
LOC100363125	3.25281e-59	-2.04105	0.007	0.253	9.94645e-55
Srp9	3.3632e-59	1.06009	0.251	0.09	1.0284e-54
Phkg2	3.5675e-59	-0.974643	0.284	0.595	1.09087e-54
Dap3	4.55872e-59	0.66001	0.116	0.023	1.39397e-54
Pole4	4.56316e-59	0.747729	0.117	0.024	1.39532e-54
Krit1	5.32181e-59	0.888567	0.182	0.052	1.6273e-54
Lix1l	5.5178e-59	0.829592	0.159	0.041	1.68723e-54
Ccdc30	6.50991e-59	-1.00959	0.066	0.346	1.9906e-54
Pcm1	6.75085e-59	1.00307	0.581	0.38	2.06427e-54
Prss37	7.00009e-59	-2.20416	0.02	0.27	2.14049e-54
Mapre1	7.76073e-59	1.0375	0.242	0.083	2.37308e-54
AABR07037607.1	8.68591e-59	-1.56173	0.007	0.252	2.65598e-54
Vasp	1.06985e-58	-1.41671	0.013	0.263	3.27139e-54
Sdccag3	1.0752e-58	-1.11935	0.155	0.445	3.28775e-54
Ppp2r2b	1.6831e-58	-1.61833	0.015	0.263	5.14657e-54
Bag5	1.82753e-58	-0.930076	0.135	0.44	5.58823e-54
Pla2g6	2.2445e-58	-1.03278	0.163	0.47	6.86322e-54
Ppm1d	2.56201e-58	-1.10652	0.067	0.347	7.83412e-54
Shcbp1l	2.56481e-58	1.1498	0.392	0.196	7.84267e-54
Spert	3.51235e-58	-1.41062	0.009	0.255	1.07401e-53
Recql	5.59254e-58	-1.03176	0.203	0.499	1.71009e-53
Tcp11l2	5.59461e-58	1.14464	0.162	0.043	1.71072e-53
Cenpc	5.7363e-58	0.940142	0.193	0.059	1.75405e-53
Heatr4	9.04468e-58	-1.18615	0.041	0.303	2.76568e-53
Actl9	9.16588e-58	-1.33706	0.012	0.258	2.80274e-53
Ccdc24	1.08421e-57	-0.941779	0.049	0.32	3.3153e-53
Herpud2	1.12072e-57	-1.18301	0.028	0.284	3.42695e-53
Wif1	1.13361e-57	-1.26518	0.012	0.257	3.46636e-53
Nrd1	1.14484e-57	-1.11694	0.21	0.509	3.5007e-53
LOC500227	1.30058e-57	-0.95519	0.124	0.428	3.97692e-53
Fbp1	1.79671e-57	-1.10987	0.045	0.31	5.49398e-53
Sufu	1.80385e-57	-1.66196	0.02	0.266	5.51582e-53
Ubl3	2.09858e-57	-1.17026	0.055	0.324	6.41703e-53
Cyc1	2.68441e-57	0.717785	0.161	0.042	8.2084e-53
Osbp2	2.91034e-57	-1.11073	0.015	0.262	8.89925e-53
Luc7l3	3.79391e-57	0.860811	0.231	0.078	1.1601e-52
Actr6	4.15719e-57	1.03349	0.217	0.073	1.27119e-52
Qsox2	4.36076e-57	0.972851	0.254	0.095	1.33343e-52
Clmn	4.56914e-57	-1.19971	0.006	0.246	1.39715e-52
Akap4	4.80329e-57	-1.48244	0.009	0.25	1.46875e-52
Spata6l	6.49996e-57	-1.10747	0.009	0.252	1.98756e-52
Lipe	8.87568e-57	-1.38881	0.007	0.246	2.714e-52
RGD1305207	9.2278e-57	-1.58687	0.015	0.258	2.82168e-52
F8	9.49232e-57	1.05839	0.23	0.081	2.90256e-52
Ccni	1.05743e-56	1.22382	0.411	0.224	3.23342e-52
Fem1b	1.22937e-56	-0.987556	0.045	0.309	3.75917e-52
AABR07031208.1	1.25275e-56	1.23363	0.278	0.113	3.83065e-52
Vsig1	1.48546e-56	-1.2418	0.006	0.244	4.54223e-52
Herpud1	1.55947e-56	-1.45384	0.039	0.291	4.76855e-52
Wdr92	1.94482e-56	0.656347	0.11	0.022	5.94686e-52
Bcl2l14	2.0323e-56	-1.21778	0.013	0.255	6.21438e-52
Npepl1	2.18687e-56	1.10335	0.242	0.09	6.687e-52
Pcna	2.25045e-56	1.00274	0.586	0.384	6.88142e-52
Camk4	2.92581e-56	-1.40203	0.026	0.275	8.94655e-52
Stard7	6.02151e-56	0.61721	0.108	0.021	1.84126e-51
Cldnd2	6.09211e-56	-1.20304	0.006	0.241	1.86285e-51
Atp5i	6.90003e-56	1.01675	0.427	0.223	2.10989e-51
Srsf3	9.18447e-56	1.15611	0.401	0.208	2.80843e-51
Eef1b2	1.10229e-55	1.00323	0.51	0.298	3.37057e-51
Rpl37a	1.50586e-55	1.03448	0.393	0.197	4.60463e-51
2021-03-07	2.15676e-55	-1.15488	0.013	0.252	6.59494e-51
Abhd17c	2.46093e-55	0.750074	0.137	0.033	7.52502e-51
Ube2n	2.77741e-55	-1.09858	0.184	0.477	8.49276e-51
Top2a	3.07151e-55	1.00491	0.433	0.223	9.39206e-51
Hsdl2	6.38112e-55	-1.15979	0.054	0.313	1.95122e-50
LOC498330	8.03115e-55	-1.25666	0.005	0.235	2.45576e-50
Cep85	8.09392e-55	0.934848	0.216	0.072	2.47496e-50
Ppp4r1	9.49709e-55	-1.03242	0.067	0.331	2.90402e-50
Tnpo3	1.09424e-54	1.04926	0.427	0.229	3.34598e-50
Ppm1a	1.74142e-54	-1.27133	0.014	0.251	5.32492e-50
Pabpc1	1.96783e-54	0.595748	0.913	0.692	6.01722e-50
Lrrc63	2.1707e-54	-1.01911	0.013	0.248	6.63755e-50
Odf3	2.22553e-54	-1.66803	0.013	0.246	6.80521e-50
Naa35	2.33982e-54	0.791249	0.181	0.053	7.15472e-50
Psma6	3.25939e-54	-1.26659	0.208	0.473	9.96657e-50
Asns	3.96663e-54	-1.74134	0.016	0.252	1.21291e-49
Pde1a	3.99403e-54	-1.1378	0.002	0.229	1.2213e-49
Rps5	4.69221e-54	0.907802	0.608	0.427	1.43478e-49
Rn50-X-0674.3	4.85271e-54	-1.17923	0.004	0.231	1.48386e-49
Bzw1	5.6165e-54	-1.47147	0.03	0.271	1.71741e-49
Rnf148	8.91824e-54	-1.19711	0.008	0.239	2.72702e-49
Insl6	9.04815e-54	-0.998903	0.125	0.409	2.76674e-49
Luc7l2	1.13659e-53	0.96482	0.266	0.105	3.47547e-49
LOC100912849	1.2202e-53	-1.16443	0.005	0.231	3.73113e-49
Prkcq	1.51986e-53	-1.25151	0.013	0.245	4.64743e-49
Acsbg2	1.73567e-53	-1.16804	0.007	0.236	5.30732e-49
LOC691807	2.09448e-53	0.771619	0.104	0.021	6.40451e-49
RGD1560034	2.51281e-53	-1.17059	0.015	0.248	7.68366e-49
Mpzl1	3.00782e-53	0.810864	0.123	0.028	9.1973e-49
Nme8	3.12227e-53	-0.974142	0.008	0.237	9.54729e-49
Psmb2	3.42907e-53	0.982889	0.225	0.079	1.04854e-48
Mum1	3.47641e-53	0.860393	0.628	0.414	1.06302e-48
Prpsap2	3.82666e-53	1.09382	0.348	0.167	1.17011e-48
LOC689589	3.84572e-53	-1.0847	0.009	0.238	1.17594e-48
Chpt1	5.59898e-53	-1.12181	0.061	0.317	1.71206e-48
Cfl2	5.65453e-53	0.939274	0.215	0.073	1.72904e-48
Mrfap1	6.51715e-53	0.97607	0.407	0.213	1.99281e-48
RGD1564380	6.62989e-53	1.12966	0.224	0.081	2.02729e-48
Rab22a	8.96348e-53	-0.83814	0.095	0.374	2.74085e-48
Abhd16b	9.01199e-53	-1.4313	0.028	0.265	2.75569e-48
LOC501180	9.51934e-53	-1.18715	0.008	0.235	2.91082e-48
Srsf6	9.57974e-53	0.978945	0.271	0.109	2.92929e-48
Zbbx	1.08632e-52	-0.97697	0.043	0.293	3.32176e-48
Strbp	1.089e-52	1.21715	0.36	0.184	3.32995e-48
Kpnb1	1.45238e-52	1.12694	0.457	0.255	4.44108e-48
Tprn	1.69594e-52	-1.00327	0.04	0.288	5.18586e-48
Fam213a	1.73204e-52	-1.10734	0.217	0.503	5.29624e-48
RGD1559578	1.93897e-52	-1.26599	0.009	0.236	5.92897e-48
Svbp	3.14177e-52	-0.9731	0.14	0.421	9.60689e-48
Fra10ac1	3.35934e-52	0.822187	0.179	0.055	1.02722e-47
Usp50	3.72697e-52	-1.15878	0.023	0.258	1.13963e-47
Uimc1	3.91481e-52	1.06812	0.309	0.139	1.19707e-47
Fam71b	3.96725e-52	-1.42354	0.006	0.227	1.2131e-47
Actl11	4.225e-52	-1.09175	0.006	0.228	1.29192e-47
RGD1559683	7.68369e-52	-1.03289	0.004	0.224	2.34952e-47
Stk25	8.11087e-52	1.01405	0.388	0.191	2.48014e-47
Pwwp2b	8.29833e-52	-1.10197	0.013	0.239	2.53746e-47
Eif4g2	1.02842e-51	1.06785	0.562	0.403	3.1447e-47
Cdk16	1.11491e-51	-1.09189	0.026	0.261	3.40917e-47
Tmem53	1.30367e-51	-1.17351	0.094	0.355	3.98636e-47
AABR07068705.1	1.42082e-51	0.955612	0.515	0.313	4.34459e-47
Tex40	1.5437e-51	-1.11487	0.045	0.289	4.72032e-47
RGD1563222	1.6808e-51	-1.45285	0.014	0.238	5.13954e-47
Plcz1	1.81617e-51	-0.987304	0.004	0.222	5.55349e-47
Capzb	1.8914e-51	-0.876323	0.324	0.593	5.78353e-47
LOC100910852	1.93441e-51	-1.5639	0.035	0.271	5.91504e-47
Ccdc136	2.14188e-51	-0.772497	0.674	0.807	6.54944e-47
Stt3b	2.16516e-51	-0.956308	0.08	0.342	6.62064e-47
Dnajb1	2.4031e-51	-0.850924	0.225	0.514	7.3482e-47
Smap1	2.47698e-51	-0.863757	0.213	0.513	7.5741e-47
Fancd2os	2.94414e-51	-1.62317	0.013	0.235	9.0026e-47
Exd2	3.031e-51	1.10818	0.239	0.091	9.26818e-47
LOC361016	3.18642e-51	-1.06078	0.036	0.276	9.74344e-47
Zfand6	3.19521e-51	-1.1409	0.048	0.293	9.77031e-47
Spaca3	3.27952e-51	-1.3435	0.008	0.229	1.00281e-46
Ttll13	3.57045e-51	-1.02766	0.084	0.344	1.09177e-46
AABR07003397.1	4.10392e-51	0.753596	0.114	0.026	1.2549e-46
Eif5a	4.73291e-51	0.895762	0.702	0.58	1.44723e-46
Sh3kbp1	5.61387e-51	-1.24738	0.023	0.251	1.71661e-46
Ube2s	6.38404e-51	0.872218	0.593	0.392	1.95211e-46
Ube2g2	6.58408e-51	-1.18129	0.048	0.288	2.01328e-46
Fa2h	8.31292e-51	-1.47957	0.029	0.259	2.54192e-46
Srrm2	8.99305e-51	0.941155	0.413	0.215	2.74989e-46
Ube2b	9.98612e-51	1.09499	0.372	0.192	3.05356e-46
AABR07026197.1	1.0363e-50	0.830325	0.132	0.033	3.16879e-46
Adam4	1.30319e-50	-1.1858	0.021	0.248	3.98488e-46
RGD1560958	1.30586e-50	-1.90262	0.015	0.235	3.99306e-46
Ccna1	1.43976e-50	-1.31833	0.012	0.232	4.40249e-46
Rnpep	1.53961e-50	-1.12937	0.012	0.233	4.70781e-46
Naxe	1.67719e-50	0.896257	0.198	0.067	5.12852e-46
Txndc2	1.71628e-50	-1.19822	0.011	0.23	5.24804e-46
Rn60-1-2212.4	2.02004e-50	0.844124	0.635	0.416	6.17687e-46
LOC689039	2.06253e-50	-1.25174	0.008	0.226	6.30681e-46
Osbpl10	2.10211e-50	-0.960936	0.014	0.236	6.42783e-46
LOC102552669	2.21736e-50	-1.28514	0.005	0.219	6.78023e-46
RGD1307916	2.32838e-50	-1.26169	0.008	0.226	7.11971e-46
Limd2	2.92694e-50	-0.746336	0.195	0.496	8.94998e-46
Osbpl9	3.15816e-50	-0.920858	0.03	0.265	9.65702e-46
LOC684444	3.46345e-50	-1.18234	0.012	0.231	1.05905e-45
Cep112	3.60928e-50	-1.0206	0.046	0.287	1.10365e-45
Nudt4	3.6444e-50	-0.856069	0.406	0.642	1.11439e-45
Fam78a	5.14029e-50	-1.3617	0.005	0.218	1.5718e-45
Defb33	6.32038e-50	-1.6207	0.011	0.227	1.93265e-45
Mrpl45	8.91168e-50	0.689082	0.124	0.03	2.72501e-45
Pgam2	9.95871e-50	-0.905693	0.011	0.229	3.04517e-45
Uba52	1.00647e-49	-1.0238	0.578	0.741	3.0776e-45
Paip2l1	1.07529e-49	-1.13815	0.022	0.245	3.28802e-45
Arid2	1.44876e-49	0.906263	0.211	0.076	4.43003e-45
RGD1309170	1.71085e-49	-1.0202	0.264	0.523	5.23143e-45
Fam166a	1.71632e-49	-1.03356	0.012	0.23	5.24816e-45
Psmc6	1.80874e-49	0.83372	0.174	0.053	5.53077e-45
Ube2g1	1.94478e-49	0.869019	0.263	0.103	5.94676e-45
Snrnp70	4.02075e-49	1.03004	0.365	0.187	1.22946e-44
RGD1565283	4.2808e-49	-1.2953	0.008	0.222	1.30898e-44
Hspa4l	4.34567e-49	-0.865915	0.408	0.645	1.32882e-44
Cpa5	5.19192e-49	-0.997959	0.007	0.219	1.58759e-44
NEWGENE-1310847	6.12466e-49	-0.888313	0.062	0.311	1.8728e-44
Ccdc183	7.06925e-49	-1.08264	0.008	0.22	2.16164e-44
Slc16a7	7.11605e-49	-1.34416	0.012	0.227	2.17594e-44
Srsf9	8.34404e-49	0.711072	0.185	0.058	2.55144e-44
AABR07002025.1	9.04335e-49	-1.02544	0.012	0.227	2.76528e-44
RGD1562433	1.04165e-48	-1.26572	0.014	0.229	3.18516e-44
LOC100362109	1.10541e-48	-1.30148	0.008	0.219	3.38014e-44
Oscp1	1.12023e-48	-0.885024	0.216	0.49	3.42543e-44
AABR07059991.1	1.33857e-48	-0.924983	0.016	0.234	4.09308e-44
Ube2k	1.39198e-48	-0.982556	0.251	0.518	4.25641e-44
Slc30a4	1.40229e-48	-1.26692	0.027	0.248	4.28792e-44
Wdr78	1.71274e-48	-0.913097	0.088	0.345	5.23721e-44
Id4	1.7919e-48	1.02607	0.327	0.158	5.47927e-44
Slc35g3	2.10837e-48	-1.04108	0.018	0.236	6.44697e-44
Tex13a	2.3583e-48	-0.970626	0.005	0.214	7.2112e-44
Smarce1	2.53549e-48	0.975816	0.223	0.084	7.75302e-44
RGD1565767	2.54467e-48	1.06988	0.46	0.286	7.78109e-44
Eno1	3.03407e-48	-0.944844	0.05	0.286	9.27757e-44
Spaca4	3.40814e-48	-1.66373	0.008	0.217	1.04214e-43
Rpl3	5.86033e-48	0.877231	0.365	0.182	1.79197e-43
LOC103690170	7.00612e-48	-1.1121	0.021	0.238	2.14233e-43
Fam71d	7.16407e-48	-1.26976	0.012	0.223	2.19063e-43
Pcmt1	7.408e-48	-0.935578	0.094	0.349	2.26522e-43
Ccar2	1.24955e-47	0.90494	0.152	0.045	3.82089e-43
Zpbp	1.29098e-47	-1.03694	0.084	0.334	3.94756e-43
Kif17	1.33976e-47	-0.9466	0.004	0.208	4.09672e-43
Cetn1	1.65091e-47	-0.87146	0.252	0.529	5.04815e-43
Orc6	1.83419e-47	0.737567	0.141	0.038	5.60859e-43
Pcid2	1.88657e-47	0.91668	0.179	0.058	5.76876e-43
Fndc8	2.13922e-47	-1.05558	0.004	0.207	6.5413e-43
Rbm5	2.22294e-47	0.98954	0.258	0.107	6.7973e-43
Mapre3	2.27906e-47	-0.95417	0.115	0.374	6.96892e-43
Prss55	2.43633e-47	-1.01175	0.009	0.218	7.4498e-43
Mtfr1	2.52841e-47	-1.00969	0.005	0.209	7.73138e-43
Atraid	2.55138e-47	0.589151	0.114	0.027	7.80162e-43
Bbx	4.09676e-47	-0.997654	0.015	0.228	1.25271e-42
Dnph1	4.57085e-47	0.864436	0.216	0.08	1.39767e-42
Slco6c1	4.94101e-47	-1.08961	0.015	0.226	1.51086e-42
Ppp2r3b	5.24797e-47	-0.931178	0.083	0.334	1.60472e-42
Banf1	5.28251e-47	0.763248	0.181	0.057	1.61529e-42
Prmt5	5.52526e-47	0.794271	0.204	0.072	1.68951e-42
Cdyl	5.6408e-47	-1.32836	0.007	0.211	1.72484e-42
Tmem189	5.68867e-47	-1.07648	0.009	0.217	1.73948e-42
Taf10	5.90561e-47	-1.14443	0.152	0.4	1.80582e-42
Ppig	6.15464e-47	0.882271	0.338	0.162	1.88197e-42
Pbp2	6.61858e-47	-0.924998	0.1	0.354	2.02383e-42
LOC301124	6.79195e-47	-0.993972	0.096	0.342	2.07684e-42
Alyref	8.50476e-47	0.915248	0.285	0.122	2.60059e-42
Lamp1	8.90042e-47	0.828169	0.646	0.493	2.72157e-42
Nudt21	9.30747e-47	1.08118	0.423	0.24	2.84604e-42
Setd2	1.04659e-46	0.861999	0.233	0.091	3.20027e-42
Rffl	1.05772e-46	-1.01497	0.022	0.237	3.23431e-42
Gm9999	1.10355e-46	-1.22554	0.004	0.205	3.37444e-42
Slf1	1.11307e-46	0.713072	0.141	0.039	3.40354e-42
Usp32	1.56826e-46	1.06546	0.311	0.146	4.79544e-42
Psmf1	1.74408e-46	-1.06449	0.069	0.304	5.33305e-42
Tbca	1.80243e-46	0.725266	0.699	0.5	5.51147e-42
Gng5	2.12896e-46	0.890465	0.641	0.509	6.50993e-42
Uqcrc2	3.10506e-46	0.94957	0.256	0.107	9.49464e-42
Srp19	3.32648e-46	0.833633	0.162	0.05	1.01717e-41
Atp1b3	3.33971e-46	-0.950735	0.179	0.441	1.02122e-41
RGD1563405	3.47767e-46	-1.10052	0.004	0.203	1.0634e-41
Pgp	3.6106e-46	-0.625366	0.653	0.784	1.10405e-41
Ift122	4.68802e-46	1.01753	0.368	0.196	1.4335e-41
Prkcd	4.73065e-46	-1.12773	0.028	0.243	1.44654e-41
Arpc5l	5.08881e-46	0.938422	0.511	0.336	1.55606e-41
Cfdp1	5.26364e-46	0.914734	0.24	0.095	1.60952e-41
Ehmt2	5.38889e-46	-0.902054	0.083	0.328	1.64781e-41
Chic2	5.48563e-46	1.03404	0.361	0.188	1.67739e-41
Asb9	6.3491e-46	-0.925382	0.006	0.207	1.94143e-41
Exosc5	6.66185e-46	-0.851475	0.075	0.316	2.03706e-41
Rpl22	6.93128e-46	0.819963	0.546	0.384	2.11945e-41
Rpsa	9.27277e-46	0.951263	0.368	0.192	2.83543e-41
Vom2r57	1.09392e-45	-1.00017	0.009	0.212	3.345e-41
Rad50	1.82231e-45	0.96668	0.28	0.124	5.57225e-41
Dcun1d3	1.82944e-45	-0.972474	0.016	0.223	5.59407e-41
Wdr1	2.23241e-45	-1.01219	0.021	0.231	6.82626e-41
Diablo	2.38583e-45	1.06082	0.327	0.163	7.2954e-41
Adtrp	2.38983e-45	-0.967693	0.007	0.207	7.30763e-41
Srrm5	2.51796e-45	-1.14925	0.002	0.198	7.69942e-41
Fam81b	2.57851e-45	-0.904646	0.006	0.204	7.88457e-41
Mlh3	2.68565e-45	0.769245	0.137	0.039	8.21219e-41
Alcam	2.89395e-45	-0.9581	0.007	0.206	8.84913e-41
Isg20l2	3.26319e-45	-0.980373	0.007	0.206	9.97819e-41
Zfp622	3.27051e-45	-1.14229	0.063	0.292	1.00006e-40
Mfsd14a	3.53733e-45	-1.10776	0.04	0.259	1.08165e-40
LOC100361838	3.82316e-45	0.840382	0.244	0.098	1.16905e-40
Gsk3b	4.42178e-45	-0.716204	0.053	0.283	1.35209e-40
Lyzl1	5.52743e-45	-1.12617	0.005	0.201	1.69018e-40
Ccl26	5.71161e-45	-1.48052	0.018	0.219	1.7465e-40
Ftl1	5.78546e-45	1.01918	0.349	0.179	1.76908e-40
Fam110a	6.55227e-45	-0.864204	0.023	0.233	2.00355e-40
RGD1561114	7.24785e-45	-1.54792	0.018	0.22	2.21625e-40
Tmem210	7.26551e-45	-1.00932	0.009	0.21	2.22165e-40
Aox3	7.40198e-45	-0.843987	0.013	0.216	2.26338e-40
Coa5	7.75173e-45	-1.12018	0.049	0.269	2.37032e-40
Tstd3	7.94517e-45	-1.13649	0.006	0.202	2.42948e-40
Ttll7	1.00867e-44	-0.855361	0.013	0.214	3.0843e-40
Ap2m1	1.02611e-44	0.847623	0.182	0.062	3.13764e-40
Izumo3	1.24831e-44	-0.89079	0.005	0.2	3.81708e-40
Cylc2	1.37703e-44	-0.994078	0.007	0.204	4.21068e-40
RGD1311575	1.59506e-44	-0.652612	0.081	0.326	4.87738e-40
Esf1	1.68e-44	0.748579	0.195	0.068	5.13712e-40
Cklf	1.69802e-44	1.01748	0.254	0.109	5.19222e-40
Cacybp	1.93777e-44	0.906645	0.346	0.172	5.9253e-40
Atic	2.21592e-44	0.636995	0.113	0.027	6.77583e-40
Rps29	2.22745e-44	0.58591	0.788	0.718	6.81108e-40
LOC690142	2.62029e-44	0.922709	0.219	0.085	8.01234e-40
Ccsap	2.65615e-44	-1.02536	0.004	0.196	8.12197e-40
AABR07037960.1	2.68999e-44	1.0371	0.388	0.211	8.22544e-40
Znhit2	2.78385e-44	-0.681831	0.113	0.371	8.51247e-40
Dctpp1	2.93927e-44	-0.964836	0.042	0.261	8.98771e-40
RGD1305350	3.55443e-44	0.820586	0.145	0.043	1.08687e-39
Spata4	3.73296e-44	-0.647153	0.358	0.642	1.14147e-39
Smpx	4.26252e-44	-0.944976	0.004	0.195	1.30339e-39
Sfpq	4.57343e-44	0.89226	0.284	0.128	1.39846e-39
Supt16h	5.56632e-44	0.756142	0.185	0.063	1.70207e-39
Prkar2a	5.82341e-44	-1.12232	0.016	0.215	1.78068e-39
Dzip1	6.41047e-44	-0.761544	0.286	0.549	1.96019e-39
RGD1308706	6.97211e-44	1.19412	0.351	0.193	2.13193e-39
Dusp3	7.7415e-44	-0.924485	0.013	0.211	2.3672e-39
Trerf1	8.97549e-44	-0.863756	0.016	0.218	2.74453e-39
LOC100909977	9.2357e-44	-0.967984	0.036	0.249	2.82409e-39
Sf3b1	1.00642e-43	1.03334	0.413	0.237	3.07743e-39
LOC100361025	1.01475e-43	0.69668	0.184	0.062	3.10292e-39
Bag3	1.05227e-43	-0.883972	0.013	0.211	3.21763e-39
Ppp4r3b	1.20801e-43	0.895783	0.25	0.105	3.69386e-39
Nup35	1.5016e-43	-0.765459	0.016	0.217	4.59161e-39
Wwc2	1.54036e-43	0.933661	0.203	0.076	4.71011e-39
Ergic2	1.61616e-43	-0.701759	0.159	0.429	4.94188e-39
Ptp4a1	1.69493e-43	-0.960316	0.006	0.197	5.18275e-39
Esrp1	1.79843e-43	0.641178	0.11	0.027	5.49923e-39
Tor1aip1	1.88248e-43	-0.993469	0.038	0.249	5.75626e-39
Tmc5	1.92206e-43	-0.936305	0.087	0.322	5.87727e-39
Odf3l1	2.34328e-43	-1.46485	0.006	0.196	7.16527e-39
Prss58	2.45697e-43	-1.22798	0.004	0.192	7.51293e-39
Ppp2r4	2.67087e-43	0.724283	0.517	0.305	8.167e-39
Nae1	3.00563e-43	0.888876	0.202	0.075	9.19063e-39
Tmx1	3.01401e-43	-1.09811	0.029	0.235	9.21624e-39
Ift80	3.55506e-43	0.991129	0.283	0.131	1.08707e-38
LOC100365697	3.68042e-43	-0.76166	0.05	0.273	1.1254e-38
Erich2	3.85724e-43	-1.00276	0.016	0.215	1.17947e-38
Ttc8	4.17142e-43	0.822534	0.135	0.039	1.27554e-38
Gzmn	4.29246e-43	-0.842927	0.004	0.191	1.31255e-38
Ell2	4.34551e-43	-0.802551	0.046	0.263	1.32877e-38
Mroh2b	4.52439e-43	-0.759699	0.109	0.36	1.38347e-38
Otud4	5.09612e-43	-1.00003	0.02	0.219	1.55829e-38
LOC500007	5.18407e-43	-0.989362	0.013	0.208	1.58519e-38
Rgsl1	5.53203e-43	-0.952853	0.006	0.195	1.69158e-38
Tfrc	5.67272e-43	0.598829	0.108	0.026	1.73461e-38
Noxred1	6.06312e-43	-1.11242	0.011	0.204	1.85398e-38
Trim17	6.25542e-43	-0.932238	0.036	0.246	1.91278e-38
Cstf3	6.40462e-43	0.896551	0.159	0.052	1.95841e-38
RGD1309106	6.86877e-43	-1.03931	0.04	0.25	2.10033e-38
Fam183b	7.48491e-43	-0.894611	0.115	0.359	2.28873e-38
Pi4k2b	7.57899e-43	-0.901834	0.015	0.211	2.3175e-38
Wasf2	9.61989e-43	-0.926599	0.013	0.207	2.94157e-38
Abhd5	9.89593e-43	-0.907683	0.018	0.215	3.02598e-38
Tex30	1.08522e-42	1.11398	0.382	0.226	3.31839e-38
Kdm5a	1.2044e-42	0.797268	0.259	0.109	3.68283e-38
AABR07038837.1	1.4064e-42	-0.991779	0.002	0.187	4.30049e-38
LOC689618	1.51027e-42	-0.922301	0.199	0.456	4.61811e-38
Spatc1	1.57437e-42	-1.01177	0.011	0.202	4.8141e-38
Zfyve1	1.60704e-42	-0.781157	0.011	0.202	4.91399e-38
Phf20	1.63368e-42	0.721328	0.136	0.038	4.99547e-38
Srsf7	1.90221e-42	0.893438	0.317	0.157	5.81657e-38
Mgll	3.00905e-42	-0.769217	0.12	0.37	9.20108e-38
Mospd4	3.26562e-42	-0.764975	0.059	0.282	9.9856e-38
LOC103690317	3.60923e-42	1.03087	0.245	0.105	1.10363e-37
Zmynd15	3.86522e-42	-0.987288	0.008	0.196	1.18191e-37
Cep57l1	4.07084e-42	-0.771359	0.043	0.257	1.24478e-37
Ypel1	4.22607e-42	-0.834174	0.028	0.23	1.29225e-37
Mrps30	4.87216e-42	0.626545	0.12	0.032	1.48981e-37
Eif4h	4.92115e-42	-1.08744	0.11	0.339	1.50479e-37
Asz1	5.91775e-42	0.796954	0.144	0.044	1.80953e-37
RGD1561897	6.48097e-42	-0.861514	0.015	0.209	1.98175e-37
Lsm3	6.55115e-42	0.958795	0.277	0.127	2.00321e-37
Tmed4	6.85244e-42	1.00504	0.328	0.167	2.09534e-37
LOC690352	6.97931e-42	-1.01209	0.008	0.196	2.13413e-37
Sf3b4	7.11823e-42	-0.805116	0.09	0.323	2.17661e-37
Cers3	7.15201e-42	0.821292	0.132	0.038	2.18694e-37
Sf3b3	7.24111e-42	0.917812	0.159	0.051	2.21419e-37
Zmat2	7.53089e-42	0.819691	0.185	0.067	2.30279e-37
RGD1566239	8.15685e-42	-0.785362	0.011	0.2	2.4942e-37
AC095278.6	8.23099e-42	-1.05419	0.021	0.217	2.51687e-37
Spata33	8.29341e-42	-0.786049	0.165	0.424	2.53596e-37
Fbl	8.31919e-42	0.699537	0.234	0.093	2.54384e-37
Wdfy1	8.33384e-42	-0.779105	0.035	0.242	2.54832e-37
Rpap3	9.53709e-42	0.761255	0.156	0.05	2.91625e-37
Rabepk	1.04986e-41	-0.743612	0.089	0.325	3.21025e-37
Snrpd1	1.07773e-41	0.895118	0.278	0.128	3.29549e-37
LOC687560	1.1409e-41	-0.770711	0.008	0.195	3.48865e-37
Actrt1	1.33089e-41	-0.952732	0.004	0.186	4.0696e-37
Nudcd2	1.38192e-41	-0.841273	0.016	0.21	4.22563e-37
LOC680045	1.59376e-41	-0.84166	0.006	0.19	4.8734e-37
Clint1	1.73373e-41	0.605789	0.115	0.03	5.30141e-37
Arglu1	1.77329e-41	0.926347	0.234	0.099	5.42236e-37
Txndc8	1.8385e-41	-0.898304	0.005	0.188	5.62177e-37
Phactr1	2.40689e-41	-0.856819	0.005	0.187	7.35979e-37
Ubxn11	2.62982e-41	-0.830751	0.063	0.282	8.04146e-37
Als2cr12	2.86672e-41	-0.780551	0.137	0.384	8.76587e-37
Dydc2	3.13705e-41	-0.979136	0.005	0.186	9.59248e-37
LOC680955	3.62899e-41	-1.61136	0.03	0.225	1.10967e-36
Icmt	3.6854e-41	-0.871531	0.019	0.212	1.12692e-36
Lrch1	3.79255e-41	-1.06964	0.011	0.196	1.15968e-36
Rpn1	3.863e-41	0.866067	0.47	0.299	1.18123e-36
Cpeb3	3.91551e-41	-0.872391	0.007	0.191	1.19729e-36
MGC112692	3.93212e-41	-0.960189	0.006	0.188	1.20236e-36
Ccdc189	4.62587e-41	-0.748846	0.03	0.231	1.4145e-36
RGD1563888	5.24763e-41	-0.874237	0.025	0.22	1.60462e-36
Ppp5c	5.49726e-41	0.685157	0.127	0.036	1.68095e-36
Agpat3	5.52479e-41	-0.932606	0.117	0.347	1.68937e-36
Ublcp1	6.3249e-41	0.694444	0.15	0.046	1.93403e-36
Sft2d1	1.64546e-40	0.6124	0.103	0.025	5.03148e-36
Saraf	1.86725e-40	-0.90825	0.077	0.295	5.70969e-36
Cst13	2.39222e-40	-1.1149	0.006	0.185	7.31495e-36
LOC102552043	2.61339e-40	-0.766263	0.028	0.224	7.99123e-36
Asb4	3.00004e-40	-1.16565	0.038	0.235	9.17352e-36
Abhd4	3.1322e-40	-0.941666	0.06	0.27	9.57763e-36
Gm6760	3.61842e-40	-0.96998	0.002	0.178	1.10644e-35
Ndufa1	3.62411e-40	0.908949	0.22	0.089	1.10818e-35
Klf9	3.83784e-40	-0.878424	0.011	0.193	1.17353e-35
Dars	3.94414e-40	0.608046	0.103	0.025	1.20604e-35
Rangrf	4.30681e-40	-0.684844	0.415	0.643	1.31694e-35
Klhl12	4.5617e-40	-0.782758	0.029	0.226	1.39488e-35
Mx2	5.56386e-40	0.994962	0.302	0.154	1.70132e-35
Tryx5	5.93181e-40	-1.30965	0.023	0.211	1.81383e-35
Mmel1	6.27301e-40	-0.911862	0.006	0.184	1.91816e-35
Atad1	6.28053e-40	-0.898439	0.089	0.309	1.92046e-35
RGD1306995	6.52718e-40	-0.83865	0.005	0.182	1.99588e-35
Tchp	6.76825e-40	0.850093	0.451	0.27	2.06959e-35
Hexim2	6.9421e-40	-0.641235	0.03	0.228	2.12276e-35
Ubxn6	6.98365e-40	-0.746566	0.157	0.412	2.13546e-35
LOC103694487	7.00462e-40	-0.927072	0.007	0.186	2.14187e-35
Cage1	7.44624e-40	-0.800249	0.196	0.448	2.27691e-35
Hnrnpd	7.6255e-40	0.875747	0.365	0.2	2.33173e-35
Psmb7	9.11135e-40	0.792637	0.205	0.081	2.78607e-35
Ube2d4l1	1.62908e-39	-0.755524	0	0.172	4.98141e-35
Ankrd40	1.86678e-39	0.907717	0.19	0.073	5.70825e-35
Pafah1b2	2.15352e-39	0.817882	0.181	0.066	6.58502e-35
Pcbp2	2.23597e-39	0.854998	0.54	0.376	6.83715e-35
LOC497938	2.24984e-39	-0.920025	0.005	0.179	6.87955e-35
Mis18a	2.31623e-39	0.821951	0.186	0.069	7.08256e-35
Chfr	2.36967e-39	1.04485	0.347	0.19	7.24599e-35
AABR07021840.1	2.42371e-39	-0.936618	0.022	0.208	7.41124e-35
MGC95210	2.63541e-39	-0.977917	0.027	0.216	8.05857e-35
Hook2	2.96176e-39	-1.05663	0.08	0.288	9.05646e-35
Pxylp1	3.01157e-39	-0.811407	0.011	0.19	9.20876e-35
Sort1	3.21348e-39	-0.841055	0.028	0.221	9.82617e-35
Bud31	3.24966e-39	-0.712567	0.095	0.323	9.93681e-35
Zfp819	3.25079e-39	-0.799351	0.008	0.186	9.94026e-35
Prss44	3.53467e-39	0.761537	0.159	0.055	1.08083e-34
Rtcb	3.66026e-39	0.781948	0.176	0.063	1.11923e-34
Vrk1	3.70472e-39	0.678963	0.128	0.037	1.13283e-34
Igf2bp3	4.22932e-39	-0.775535	0.046	0.249	1.29324e-34
Plekha5	5.03671e-39	-0.727684	0.197	0.452	1.54013e-34
LOC102551549	5.1064e-39	-1.41849	0.057	0.257	1.56144e-34
LOC100302465	6.42305e-39	-0.837969	0.053	0.255	1.96404e-34
Tekt2	6.51611e-39	-1.06528	0.069	0.277	1.9925e-34
Ppp1r14b	6.55087e-39	-0.760195	0.073	0.288	2.00313e-34
Lexm	7.14836e-39	-0.998021	0.006	0.179	2.18583e-34
Spint2	7.65845e-39	0.844229	0.22	0.092	2.3418e-34
Fam214b	7.89254e-39	-0.946149	0.011	0.188	2.41338e-34
Cfap126	8.46292e-39	-0.821082	0.131	0.363	2.58779e-34
Zfp638	8.50955e-39	0.805604	0.238	0.102	2.60205e-34
LOC100912218	9.14511e-39	-0.749699	0.022	0.208	2.79639e-34
Tekt4	9.25802e-39	-0.994589	0.07	0.276	2.83092e-34
Gar1	9.26757e-39	0.662846	0.143	0.045	2.83384e-34
Tuba8	9.90187e-39	-1.13863	0.009	0.184	3.02779e-34
RGD1562229	1.14819e-38	-0.768978	0.008	0.184	3.51093e-34
Pphln1	1.16858e-38	-1.23444	0.016	0.196	3.57329e-34
Dnajc5g	1.17092e-38	-0.639733	0.158	0.406	3.58044e-34
Nlrp14	1.20877e-38	-0.856768	0.016	0.198	3.69619e-34
Mbd3l1	1.27601e-38	-0.829691	0.008	0.183	3.90178e-34
Allc	1.33565e-38	-0.999522	0.008	0.183	4.08416e-34
Tbc1d14	1.35428e-38	-0.683588	0.04	0.239	4.14111e-34
Ube2c	1.40341e-38	-0.897261	0.09	0.306	4.29134e-34
Cirbp	1.59266e-38	0.696443	0.163	0.055	4.87003e-34
Tomm20l	1.62881e-38	-0.927807	0.009	0.184	4.98057e-34
Resp18	1.72447e-38	-1.01444	0.122	0.344	5.27309e-34
Aldoa	1.9527e-38	-0.796792	0.045	0.243	5.97098e-34
Copa	2.08721e-38	1.07966	0.254	0.117	6.38227e-34
Exosc7	2.11852e-38	0.649639	0.123	0.036	6.47801e-34
Mroh7	2.14313e-38	-0.74585	0.011	0.187	6.55327e-34
Trim36	2.68365e-38	-0.854802	0.007	0.18	8.20606e-34
Acrv1	2.84751e-38	-1.1809	0.007	0.179	8.70713e-34
Ydjc	2.86056e-38	-0.712595	0.009	0.184	8.74701e-34
AABR07039233.1	2.90932e-38	0.861018	0.389	0.219	8.89611e-34
Rif1	3.20035e-38	0.801352	0.272	0.126	9.78603e-34
Pom121	3.22785e-38	-0.799427	0.121	0.35	9.87013e-34
Khsrp	3.46799e-38	0.666682	0.182	0.066	1.06044e-33
RGD1563200	4.32903e-38	-1.19553	0.012	0.186	1.32373e-33
Smurf2	4.35093e-38	0.905897	0.258	0.118	1.33043e-33
LOC103692048	4.49737e-38	-1.16418	0.008	0.18	1.37521e-33
Cdkn3	5.67473e-38	-0.698	0.234	0.492	1.73522e-33
Dnaaf2	6.79233e-38	0.835126	0.159	0.056	2.07696e-33
Glod4	6.9442e-38	0.675494	0.128	0.038	2.1234e-33
Tmem86b	6.99966e-38	-0.723121	0.009	0.183	2.14036e-33
Nelfa	8.12194e-38	0.671384	0.125	0.037	2.48353e-33
Cul4a	8.31458e-38	0.752131	0.144	0.047	2.54243e-33
Tmem30a	9.01236e-38	-0.684578	0.055	0.261	2.7558e-33
Prss21	9.14887e-38	-0.77047	0.004	0.171	2.79754e-33
LOC689766	9.16583e-38	-0.933598	0.011	0.183	2.80273e-33
LOC102549011	9.67077e-38	-1.12627	0.028	0.211	2.95713e-33
Psmd2	1.18938e-37	0.772772	0.501	0.334	3.63689e-33
Kif2c	1.26151e-37	-0.727521	0.054	0.256	3.85745e-33
Fbxw10	1.35554e-37	-0.641716	0.015	0.193	4.14496e-33
Gtsf1	1.4546e-37	-0.799525	0.34	0.574	4.44788e-33
Fxr1	1.47107e-37	-0.812742	0.327	0.563	4.49825e-33
Cylc1	1.47488e-37	-0.769253	0.002	0.169	4.50989e-33
RGD1565212	2.01296e-37	-0.752487	0.005	0.172	6.15523e-33
LOC688828	2.26154e-37	-0.785414	0.002	0.168	6.91534e-33
Tmem80	2.50096e-37	0.919372	0.191	0.076	7.64743e-33
Eif4a2	2.64019e-37	1.08664	0.377	0.234	8.07316e-33
Mkks	2.93792e-37	0.791243	0.174	0.064	8.98358e-33
Tekt3	3.20305e-37	-0.848352	0.028	0.212	9.79427e-33
Dync2li1	3.3333e-37	1.07467	0.37	0.219	1.01926e-32
Prr27	3.61231e-37	-1.10026	0.011	0.18	1.10457e-32
Api5	3.75443e-37	0.850624	0.182	0.069	1.14803e-32
Canx	4.11672e-37	0.918754	0.345	0.193	1.25881e-32
Fam209a	4.28847e-37	-1.31534	0.007	0.174	1.31133e-32
Phf7	4.4774e-37	-0.699025	0.427	0.635	1.3691e-32
LOC680039	6.11613e-37	0.794088	0.12	0.035	1.87019e-32
Tdrd6	6.72373e-37	-1.22509	0.239	0.432	2.05598e-32
Cdc14b	7.33693e-37	-0.755458	0.018	0.193	2.24349e-32
Rpl10a	7.4198e-37	0.707731	0.193	0.076	2.26883e-32
RGD1564340	7.62011e-37	-1.12713	0.001	0.163	2.33008e-32
Dopey1	9.07095e-37	0.662551	0.171	0.062	2.77372e-32
Hnrnpa2b1	9.57153e-37	0.95842	0.249	0.116	2.92678e-32
Spidr	1.28759e-36	0.943095	0.161	0.057	3.9372e-32
AABR07002066.2	1.37445e-36	-0.719426	0.004	0.167	4.20279e-32
Matr3	1.58152e-36	0.946347	0.406	0.245	4.83597e-32
Atp6v1e2	1.80615e-36	-0.89848	0.006	0.17	5.52284e-32
Tex35	1.85623e-36	-0.727981	0.004	0.166	5.67599e-32
Ipo13	1.86699e-36	-0.727275	0.033	0.216	5.70889e-32
Cep128	2.00954e-36	-0.650066	0.165	0.41	6.14477e-32
Tapt1	2.12375e-36	0.638239	0.116	0.034	6.49401e-32
Sec61b	2.16809e-36	0.813871	0.279	0.137	6.62959e-32
Brix1	2.60933e-36	0.586217	0.121	0.035	7.97882e-32
Pfn3	2.79234e-36	-0.877487	0.004	0.166	8.53842e-32
Akr1a1	2.8565e-36	0.814645	0.222	0.095	8.73459e-32
Pigk	3.18092e-36	0.728004	0.154	0.053	9.72662e-32
Ppp2r3c	3.6807e-36	-0.617714	0.057	0.257	1.12548e-31
Dynlt3	3.72199e-36	-0.69251	0.007	0.172	1.13811e-31
LOC367975	3.78037e-36	-0.810636	0.016	0.188	1.15596e-31
Ssbp3	3.82165e-36	-0.844278	0.042	0.23	1.16858e-31
Lsm7	3.92088e-36	0.622275	0.144	0.046	1.19893e-31
Ddx6	4.03251e-36	0.814134	0.17	0.062	1.23306e-31
Ltbp2	4.26294e-36	0.781808	0.182	0.07	1.30352e-31
AC111319.2	4.2776e-36	-0.702322	0.063	0.265	1.308e-31
Adcy10	4.28382e-36	-0.638642	0.021	0.196	1.30991e-31
Gm4907	4.49361e-36	-0.667731	0.005	0.167	1.37406e-31
Nfyc	4.4986e-36	0.774441	0.157	0.055	1.37558e-31
Gmfg	4.69935e-36	-0.896861	0.007	0.171	1.43697e-31
Cyfip2	4.95842e-36	-0.771638	0.005	0.167	1.51619e-31
Cd164	5.62907e-36	1.02479	0.355	0.208	1.72126e-31
Ubn1	5.8742e-36	0.976418	0.281	0.144	1.79621e-31
Cdc34	6.06306e-36	-1.00267	0.163	0.375	1.85396e-31
AABR07071333.1	6.86884e-36	-0.70219	0.006	0.168	2.10035e-31
Csde1	7.01406e-36	0.936485	0.556	0.449	2.14476e-31
Cfap44	7.39192e-36	-0.741757	0.022	0.197	2.2603e-31
RGD1559903	7.433e-36	-0.758085	0.016	0.187	2.27286e-31
RGD1562515	7.60486e-36	-0.848617	0.096	0.305	2.32541e-31
Actrt3	7.90637e-36	-1.10448	0.009	0.173	2.41761e-31
Cnbd2	8.13209e-36	-0.843047	0.036	0.22	2.48663e-31
Pfdn4	8.1869e-36	0.794545	0.175	0.066	2.50339e-31
Ufl1	9.55374e-36	0.969622	0.29	0.149	2.92134e-31
Arhgap20	9.99208e-36	-0.668952	0.011	0.177	3.05538e-31
Oser1	1.00519e-35	-0.737882	0.076	0.283	3.07366e-31
Pnn	1.0458e-35	0.658293	0.158	0.056	3.19783e-31
LOC102551744	1.06474e-35	-0.829734	0.188	0.417	3.25576e-31
Fam170b	1.14963e-35	-0.857353	0.012	0.177	3.51534e-31
Rpp14	1.16185e-35	0.768462	0.251	0.116	3.55272e-31
N4bp2l2	1.27728e-35	-0.586246	0.097	0.315	3.90566e-31
Cct4	1.48365e-35	0.688323	0.671	0.53	4.5367e-31
Col16a1	1.56283e-35	-1.00011	0.142	0.35	4.77881e-31
RGD1563263	1.57907e-35	-0.878723	0.006	0.166	4.82849e-31
Spaca7	1.65519e-35	-0.898127	0.004	0.162	5.06125e-31
Picalm	1.67415e-35	-0.632287	0.066	0.266	5.11922e-31
Cfap206	2.02764e-35	-0.741097	0.19	0.422	6.20012e-31
Nsun7	2.20996e-35	-0.637066	0.039	0.224	6.75763e-31
Hist1h2bo	2.23241e-35	-0.926428	0.015	0.182	6.82626e-31
Ppp1r32	2.4196e-35	-0.726029	0.025	0.199	7.39864e-31
MGC114499	2.45113e-35	-0.798531	0.008	0.17	7.49508e-31
Prpf8	2.50207e-35	0.859273	0.25	0.117	7.65082e-31
RGD1560289	2.80674e-35	-0.697534	0.026	0.201	8.58244e-31
Ddx17	2.87164e-35	0.940713	0.234	0.107	8.78089e-31
Gm43786	2.95366e-35	-0.870355	0.005	0.163	9.03169e-31
LOC100910636	3.73974e-35	0.653769	0.192	0.075	1.14354e-30
Ace3	3.75989e-35	-1.2657	0.014	0.179	1.1497e-30
AABR07010672.1	3.83081e-35	-1.35477	0.039	0.215	1.17139e-30
Rbms1	4.37473e-35	-0.999218	0.005	0.163	1.3377e-30
Ccdc110	6.74469e-35	-0.752235	0.077	0.279	2.06239e-30
Rab37	6.83372e-35	-0.75329	0.005	0.162	2.08962e-30
Spata32	6.98483e-35	-0.78555	0.004	0.16	2.13582e-30
Tmem170a	7.03863e-35	0.804449	0.224	0.099	2.15227e-30
Ndufc1	7.1494e-35	0.875118	0.195	0.079	2.18614e-30
Spdya	7.20712e-35	0.936959	0.319	0.174	2.20379e-30
Elavl1	9.45567e-35	0.898718	0.253	0.121	2.89136e-30
Lrrc6	9.83334e-35	-0.585952	0.096	0.309	3.00684e-30
Srsf1	9.98305e-35	0.899751	0.261	0.128	3.05262e-30
Tusc3	1.07779e-34	1.00602	0.346	0.2	3.29567e-30
RGD1561552	1.08344e-34	-0.676717	0.005	0.161	3.31296e-30
Hnrnpa3	1.1217e-34	0.925606	0.324	0.177	3.42993e-30
Lrriq3	1.15486e-34	-0.665688	0.141	0.368	3.53132e-30
Wnk1	1.18554e-34	0.803315	0.506	0.358	3.62514e-30
Morn3	1.19239e-34	-0.688234	0.004	0.159	3.6461e-30
Asb17	1.29864e-34	-0.984705	0.006	0.163	3.97099e-30
Glyctk	1.33515e-34	-0.618045	0.056	0.25	4.08261e-30
Ccnyl1	1.446e-34	-0.655544	0.106	0.321	4.42156e-30
Hectd2	1.45886e-34	0.82869	0.132	0.043	4.46091e-30
Gfra1	1.71423e-34	-0.873279	0.005	0.16	5.24176e-30
AABR07043358.1	1.88832e-34	-1.57662	0.018	0.179	5.77409e-30
Fem1c	1.89494e-34	-0.589821	0.062	0.258	5.79436e-30
LOC100365450	1.94496e-34	-0.705686	0.007	0.165	5.94729e-30
Sirt2	2.06421e-34	-0.637287	0.181	0.415	6.31195e-30
Dnaja3	2.24955e-34	-0.62209	0.033	0.21	6.87868e-30
Tmem59	2.43257e-34	0.738402	0.186	0.073	7.43831e-30
Bri3bp	2.43305e-34	-0.814842	0.007	0.164	7.43977e-30
Dnaaf1	2.71466e-34	-0.656822	0.394	0.624	8.3009e-30
LOC681766	2.99128e-34	-0.721205	0.313	0.545	9.14673e-30
Ywhae	3.30302e-34	0.764741	0.592	0.434	1.01e-29
Dcaf6	3.56452e-34	-0.703845	0.095	0.3	1.08996e-29
Pdzd8	3.60153e-34	-0.698909	0.027	0.199	1.10128e-29
Nmt2	3.60417e-34	-0.730561	0.012	0.172	1.10208e-29
Pias4	4.06238e-34	-0.67383	0.162	0.391	1.2422e-29
Adam6	4.20406e-34	-0.90863	0.006	0.16	1.28552e-29
Cox4i1	4.31518e-34	0.72245	0.641	0.516	1.3195e-29
Sec31b	4.3333e-34	0.781478	0.106	0.03	1.32503e-29
Tfdp1	4.34106e-34	0.862862	0.176	0.069	1.32741e-29
Ttll6	4.65308e-34	-0.769886	0.047	0.23	1.42282e-29
Gnb1	4.84152e-34	0.876176	0.261	0.127	1.48044e-29
RGD1564937	4.9301e-34	-0.729905	0.027	0.197	1.50752e-29
Mrps33	5.26962e-34	0.84162	0.203	0.087	1.61134e-29
Pom121l2	5.46286e-34	-0.936352	0.115	0.316	1.67043e-29
Rabac1	5.58842e-34	-0.610097	0.184	0.421	1.70883e-29
Ppm1j	6.7227e-34	-0.648247	0.007	0.163	2.05567e-29
Vamp2	7.72212e-34	0.766152	0.159	0.058	2.36127e-29
Mtmr9	7.89546e-34	0.882591	0.234	0.109	2.41427e-29
Agmo	8.4967e-34	-0.742979	0.002	0.154	2.59812e-29
Wdr74	8.94413e-34	-0.713006	0.023	0.191	2.73494e-29
Enah	9.27511e-34	-0.948719	0.013	0.172	2.83614e-29
Plod3	9.50871e-34	0.59177	0.138	0.046	2.90757e-29
Pp2d1	9.96151e-34	-0.742016	0.005	0.158	3.04603e-29
Fbxl5	1.00287e-33	0.589032	0.147	0.051	3.06657e-29
Ankrd17	1.01494e-33	0.639285	0.25	0.115	3.10349e-29
Ccdc169	1.01813e-33	-0.785124	0.006	0.159	3.11324e-29
Mpc1	1.08329e-33	0.774953	0.2	0.084	3.31248e-29
Tuba1c	1.08363e-33	-0.77273	0	0.148	3.31351e-29
Ephx1	1.20717e-33	-0.829339	0.001	0.15	3.69128e-29
Eif1b	1.3338e-33	1.00379	0.433	0.303	4.07849e-29
LOC102552318	1.41619e-33	-0.701612	0.007	0.161	4.33044e-29
Odf3b	1.43887e-33	-0.726199	0.006	0.159	4.39978e-29
Fscn3	1.51608e-33	-0.776013	0.032	0.203	4.63586e-29
Pla2g12a	1.60201e-33	0.827222	0.177	0.071	4.89861e-29
Usp7	1.65061e-33	-0.865051	0.096	0.295	5.04724e-29
AABR07043720.1	1.6524e-33	-0.695705	0.016	0.178	5.0527e-29
Ola1	2.19474e-33	0.665497	0.135	0.045	6.71106e-29
RGD1308775	2.33281e-33	-0.593507	0.002	0.152	7.13327e-29
Tmem243	2.4999e-33	-0.995643	0.012	0.167	7.64419e-29
LOC100362738	2.53525e-33	-0.716326	0.023	0.19	7.75229e-29
Dnah8	2.55556e-33	-0.751304	0.023	0.188	7.8144e-29
Dhx15	2.58981e-33	0.849226	0.224	0.101	7.91912e-29
Rai14	2.72053e-33	-0.689511	0.014	0.173	8.31883e-29
Lcn2	2.76376e-33	-0.729968	0.023	0.19	8.45103e-29
Ncoa4	2.82748e-33	-0.587106	0.128	0.347	8.64586e-29
Rack1	3.02738e-33	0.627715	0.185	0.073	9.25711e-29
LOC294154	3.23079e-33	-0.745261	0.032	0.203	9.8791e-29
Tuba4a	3.25136e-33	-0.626312	0.005	0.156	9.94201e-29
Tmem56	3.25151e-33	-0.744136	0.032	0.201	9.94246e-29
Spam1	3.73034e-33	-1.21928	0.008	0.16	1.14066e-28
RGD1305928	3.73967e-33	-0.680784	0.007	0.16	1.14352e-28
Mesdc2	4.54024e-33	0.871323	0.252	0.123	1.38832e-28
RGD1559891	4.76295e-33	-0.639877	0.008	0.162	1.45642e-28
Eif1ax	5.02812e-33	-0.709535	0.019	0.18	1.5375e-28
Lhb	5.17857e-33	-0.768824	0.016	0.175	1.5835e-28
Tdrkh	5.29383e-33	0.708888	0.144	0.051	1.61875e-28
Kpna6	5.71035e-33	-0.668964	0.015	0.174	1.74611e-28
Fhad1	6.23552e-33	-0.592981	0.095	0.301	1.9067e-28
Cstl1	6.84608e-33	-0.751784	0.005	0.154	2.09339e-28
Kntc1	7.54108e-33	0.593086	0.109	0.032	2.30591e-28
Cul1	8.08702e-33	0.802179	0.24	0.114	2.47285e-28
Lpin1	8.1528e-33	-0.676844	0.006	0.156	2.49296e-28
Ccdc112	8.52235e-33	0.703506	0.17	0.065	2.60596e-28
Lef1	9.27377e-33	0.850134	0.261	0.13	2.83573e-28
Adam2	1.07246e-32	-0.738388	0.109	0.311	3.27937e-28
Cct6a	1.13198e-32	0.635017	0.236	0.108	3.46137e-28
Enkur	1.18534e-32	-0.593955	0.091	0.293	3.62452e-28
Akirin1	1.33055e-32	-0.656397	0.096	0.297	4.06855e-28
Scand1	1.33175e-32	-0.672312	0.041	0.215	4.07223e-28
Rbbp8	1.45057e-32	0.755422	0.164	0.063	4.43555e-28
Atp5b	1.60972e-32	0.849493	0.498	0.362	4.92221e-28
Plk1	1.62502e-32	-0.965711	0.019	0.176	4.96898e-28
Drg1	1.65236e-32	0.655225	0.147	0.052	5.0526e-28
Prkag2	1.66054e-32	-0.660361	0.028	0.194	5.07759e-28
Cystm1	1.67034e-32	-0.585417	0.015	0.172	5.10757e-28
LOC300308	1.7069e-32	-1.30216	0.162	0.364	5.21936e-28
LOC102550121	1.85616e-32	-0.994619	0.034	0.2	5.67576e-28
Fam24a	1.87635e-32	-1.0012	0.001	0.146	5.73752e-28
Glipr1l1	1.95368e-32	-1.16671	0.015	0.169	5.97396e-28
Slco6b1	1.95497e-32	-0.969729	0.036	0.203	5.97789e-28
Gpi	1.9837e-32	-0.750265	0.011	0.163	6.06577e-28
RGD1307315	2.07647e-32	-0.595603	0.072	0.263	6.34943e-28
Polr3c	2.16451e-32	0.822873	0.165	0.065	6.61863e-28
Zfp52	2.79239e-32	-0.664807	0.116	0.322	8.53856e-28
Hdgf	2.89434e-32	0.690467	0.654	0.559	8.8503e-28
Zc2hc1b	2.98792e-32	-0.693312	0.005	0.152	9.13646e-28
Akirin2	3.1199e-32	-0.768257	0.205	0.43	9.54003e-28
Car8	3.15366e-32	-1.05164	0.007	0.155	9.64326e-28
Rfk	3.27412e-32	-0.651369	0.021	0.181	1.00116e-27
Ccdc188	3.38876e-32	-0.670497	0.002	0.147	1.03622e-27
Ribc2	3.58527e-32	-0.744219	0.094	0.291	1.0963e-27
AABR07042135.1	3.85328e-32	-0.828184	0.005	0.151	1.17826e-27
Chn1	3.96592e-32	0.784692	0.143	0.051	1.2127e-27
Ccdc77	4.06415e-32	0.813871	0.166	0.066	1.24274e-27
Coq10b	4.12743e-32	-0.685109	0.021	0.18	1.26208e-27
Tsc22d4	4.22081e-32	-0.873218	0.038	0.204	1.29064e-27
AABR07015358.1	4.41794e-32	-0.703024	0.004	0.149	1.35092e-27
Cdrt4	5.23211e-32	-0.636388	0.004	0.148	1.59988e-27
Ruvbl1	5.5142e-32	0.749362	0.155	0.058	1.68613e-27
Kif1bp	5.9996e-32	0.897641	0.224	0.105	1.83456e-27
LOC100912252	6.71906e-32	-0.700244	0.009	0.158	2.05455e-27
Gstt2	6.87265e-32	0.675195	0.12	0.039	2.10152e-27
Snrpd3	6.98356e-32	0.927026	0.362	0.22	2.13543e-27
Sltm	7.10856e-32	0.911703	0.518	0.404	2.17365e-27
Lsm8	7.33845e-32	0.91139	0.236	0.112	2.24395e-27
Satl1	8.28785e-32	-0.623749	0.008	0.156	2.53426e-27
Hddc3	8.98818e-32	-0.66567	0.032	0.197	2.74841e-27
Psma3	9.11182e-32	0.97041	0.301	0.168	2.78621e-27
Eef1d	1.01011e-31	-0.750868	0.102	0.297	3.08873e-27
Cfap43	1.0498e-31	-0.613665	0.018	0.173	3.21009e-27
Cdk9	1.20548e-31	0.707641	0.175	0.069	3.68613e-27
Ccpg1	1.3137e-31	-0.640984	0.035	0.202	4.01704e-27
Reep2	1.35325e-31	-0.617961	0.021	0.179	4.13796e-27
LOC103690168	1.41925e-31	-0.983231	0.007	0.152	4.3398e-27
Spata31a5	1.46522e-31	-0.877301	0.005	0.148	4.48035e-27
Lrrc16a	1.5464e-31	-0.89319	0.02	0.174	4.72859e-27
Ssna1	1.62932e-31	0.811934	0.273	0.142	4.98214e-27
Luzp1	1.74712e-31	-0.805433	0.077	0.261	5.34233e-27
Armc3	1.79064e-31	-0.71284	0.06	0.238	5.47542e-27
Adam5	2.31964e-31	-0.688144	0.142	0.35	7.09298e-27
Mob1a	2.43594e-31	0.726132	0.151	0.056	7.44863e-27
Exoc2	2.55315e-31	0.983929	0.253	0.128	7.80702e-27
Tmem120a	2.62665e-31	-0.598553	0.079	0.269	8.03177e-27
Arhgef6	2.71239e-31	-0.616141	0.002	0.143	8.29395e-27
Yod1	2.96755e-31	-0.640019	0.007	0.152	9.07419e-27
Ubtd1	2.98348e-31	-0.635092	0.046	0.218	9.12288e-27
Adam24	3.00651e-31	-0.748073	0.007	0.152	9.19331e-27
Lyzl4	3.34109e-31	-0.883081	0.004	0.145	1.02164e-26
Ckap5	3.65962e-31	0.827359	0.2	0.088	1.11904e-26
Spaca1	4.13133e-31	-1.09967	0.019	0.17	1.26328e-26
Lsm2	4.56444e-31	0.726546	0.19	0.081	1.39572e-26
LOC691286	4.88311e-31	-0.658688	0.03	0.192	1.49316e-26
Hadhb	5.01178e-31	0.680653	0.487	0.323	1.5325e-26
Ndufb3	5.13279e-31	0.750066	0.158	0.061	1.5695e-26
Glipr2	5.61677e-31	-0.629724	0.002	0.142	1.7175e-26
RGD1307537	6.09881e-31	-0.610431	0.004	0.144	1.86489e-26
Ssr2	6.93856e-31	0.605258	0.212	0.094	2.12167e-26
Znrf1	7.08727e-31	-0.657564	0.012	0.159	2.16715e-26
Prss39	7.09173e-31	-0.649161	0.025	0.181	2.16851e-26
Lsm4	7.51567e-31	0.723172	0.162	0.063	2.29814e-26
Rsbn1	1.15578e-30	-0.682591	0.19	0.413	3.53415e-26
Ncam2	1.21185e-30	-0.62598	0.005	0.145	3.7056e-26
Atl2	1.31365e-30	0.730096	0.123	0.041	4.01689e-26
Cab39l	1.34479e-30	-0.652043	0.045	0.212	4.11209e-26
Pa2g4	1.35007e-30	0.802564	0.353	0.211	4.12825e-26
Rexo1	1.37948e-30	-0.63346	0.087	0.275	4.21817e-26
Ribc1	1.42965e-30	-0.646845	0.005	0.145	4.37159e-26
Pla2g10	1.43985e-30	-0.750346	0.006	0.147	4.40278e-26
Nop10	1.47349e-30	0.805327	0.456	0.312	4.50564e-26
Sav1	1.55479e-30	0.923512	0.189	0.082	4.75425e-26
Atp6v0c	1.66186e-30	0.92078	0.301	0.168	5.08163e-26
Wbscr22	1.68336e-30	0.605314	0.111	0.035	5.14737e-26
Kif27	1.86481e-30	-0.655442	0.061	0.236	5.70223e-26
RGD1560010	1.88336e-30	0.755597	0.206	0.094	5.75892e-26
Ap2a2	1.89455e-30	-0.641767	0.07	0.249	5.79315e-26
Pkmyt1	1.91722e-30	0.86748	0.213	0.101	5.86248e-26
AABR07062513.2	1.95832e-30	-0.591952	0.006	0.146	5.98815e-26
Ndfip2	1.99205e-30	-0.600524	0.113	0.312	6.0913e-26
Tppp2	2.05022e-30	-0.751062	0.008	0.151	6.26918e-26
RGD1563015	2.09265e-30	-1.05756	0.066	0.238	6.39891e-26
Rbm42	2.19523e-30	0.680041	0.216	0.099	6.71259e-26
Dcun1d4	2.21728e-30	-0.623291	0.043	0.211	6.77999e-26
Cdc42ep3	2.26145e-30	0.670992	0.389	0.227	6.91506e-26
Pde3b	2.72142e-30	0.65496	0.128	0.044	8.32156e-26
Pacs2	2.78608e-30	-0.627874	0.009	0.152	8.51927e-26
Cpeb2	2.93465e-30	-0.92401	0.036	0.195	8.97357e-26
Ahcy	2.94108e-30	0.610072	0.121	0.04	8.99323e-26
Tpm3	3.02233e-30	-0.725104	0.117	0.312	9.24168e-26
RGD1565533	3.28745e-30	-0.670319	0.004	0.141	1.00524e-25
Tra2a	3.72451e-30	0.836436	0.195	0.086	1.13888e-25
Ptges3	3.72858e-30	0.816803	0.352	0.206	1.14012e-25
Dram1	3.90631e-30	-0.75224	0.011	0.153	1.19447e-25
Lmntd2	4.9467e-30	-0.606002	0.026	0.18	1.5126e-25
Efcab3	5.10346e-30	-0.957232	0.007	0.146	1.56054e-25
Cfap53	5.53217e-30	-0.800501	0.082	0.259	1.69163e-25
Ip6k1	5.58688e-30	-0.664803	0.012	0.155	1.70836e-25
Sh3bgrl3	6.32168e-30	-0.736404	0.018	0.165	1.93304e-25
Sertad2	7.80377e-30	-0.749343	0.022	0.172	2.38624e-25
RSA.14.44	8.08168e-30	-0.822932	0.199	0.398	2.47122e-25
Slc9c1	8.82971e-30	-0.712023	0.028	0.181	2.69995e-25
Psmd6	1.16424e-29	0.781744	0.218	0.104	3.56001e-25
Tcerg1	1.23354e-29	0.739442	0.238	0.117	3.77193e-25
LOC100910401	1.24864e-29	-0.699042	0.004	0.139	3.81811e-25
Nop16	1.35809e-29	0.645545	0.157	0.062	4.15277e-25
Ndufaf3	1.3918e-29	0.628687	0.668	0.551	4.25586e-25
Eif2ak2	1.47903e-29	-0.82382	0.015	0.159	4.52258e-25
Pex5l	1.54558e-29	-0.687997	0.004	0.138	4.72608e-25
Ttbk1	1.68276e-29	-0.65054	0.049	0.215	5.14554e-25
Styxl1	1.80327e-29	0.86447	0.203	0.094	5.51403e-25
Jmjd1c	1.85297e-29	0.843255	0.181	0.077	5.666e-25
Polr2b	1.95062e-29	0.692575	0.238	0.115	5.96459e-25
Aimp1	2.1985e-29	0.9054	0.326	0.196	6.72257e-25
Xrcc2	2.36535e-29	0.712396	0.142	0.054	7.23277e-25
Prdx1	2.37052e-29	0.647826	0.138	0.049	7.24858e-25
Twf2	2.43077e-29	-0.665911	0.008	0.146	7.43281e-25
Bub1	2.56599e-29	0.770156	0.346	0.203	7.84628e-25
RGD1309104	2.60838e-29	-0.606574	0.012	0.153	7.97591e-25
Gtf2a1l	2.60839e-29	-0.750508	0.074	0.247	7.97594e-25
Qser1	2.85013e-29	0.805108	0.163	0.066	8.71511e-25
LOC316124	3.02682e-29	-0.953504	0.011	0.149	9.25541e-25
Rps16	3.06879e-29	0.754739	0.591	0.514	9.38376e-25
Sri	3.1416e-29	-0.937173	0.021	0.166	9.6064e-25
Ccdc185	3.156e-29	-0.729438	0.005	0.139	9.6504e-25
LOC100911515	3.19798e-29	-0.654033	0.005	0.139	9.77879e-25
Aarsd1	3.31404e-29	-0.785903	0.057	0.223	1.01337e-24
Pex12	3.76724e-29	-0.689281	0.023	0.172	1.15195e-24
Pgap2	4.44747e-29	-0.600312	0.014	0.156	1.35995e-24
LOC502684	5.73261e-29	-0.637462	0.04	0.198	1.75292e-24
Efcab9	7.53793e-29	-0.841674	0.006	0.139	2.30495e-24
Dact2	7.79487e-29	-0.683457	0.018	0.161	2.38351e-24
LOC103691298	8.67256e-29	-0.605655	0.005	0.137	2.65189e-24
Arhgef2	9.05983e-29	-0.609673	0.022	0.169	2.77031e-24
Numa1	1.06296e-28	0.721058	0.203	0.093	3.25032e-24
Arl3	1.06863e-28	0.79967	0.406	0.271	3.26766e-24
Pdzk1ip1	1.10574e-28	-0.794981	0.001	0.13	3.38113e-24
Ccdc166	1.34119e-28	-0.627374	0.009	0.145	4.1011e-24
LOC690422	1.41773e-28	0.748529	0.24	0.121	4.33512e-24
Nomo1	1.62958e-28	0.695157	0.166	0.069	4.98293e-24
Hipk4	1.94947e-28	-0.71879	0.005	0.136	5.96108e-24
Fdps	1.98655e-28	-0.674057	0.165	0.364	6.07447e-24
Rps24	1.99551e-28	0.779207	0.589	0.51	6.10187e-24
Pdilt	2.03278e-28	-0.845765	0.001	0.129	6.21585e-24
Rps9	2.14468e-28	0.817921	0.463	0.341	6.558e-24
Rps6kc1	2.14932e-28	-0.610027	0.042	0.2	6.57219e-24
Penk	2.20086e-28	-0.597159	0.033	0.185	6.72978e-24
Npm1	2.48375e-28	0.610947	0.618	0.457	7.5948e-24
Mbd4	3.04019e-28	-0.63277	0.029	0.177	9.2963e-24
Mak	3.18144e-28	-0.659776	0.032	0.181	9.7282e-24
Eif1	3.29352e-28	-0.837878	0.723	0.793	1.00709e-23
Slc41a3	4.01201e-28	-0.690368	0.05	0.209	1.22679e-23
Zfp385d	4.37008e-28	-0.792955	0.002	0.13	1.33628e-23
Plac8l1	4.54066e-28	-0.766976	0.005	0.134	1.38844e-23
S100pbp	4.69218e-28	0.803338	0.184	0.081	1.43477e-23
RGD1560324	4.88752e-28	0.912114	0.345	0.211	1.4945e-23
Slf2	5.01175e-28	0.770879	0.243	0.122	1.53249e-23
Ruvbl2	5.77957e-28	0.832215	0.229	0.114	1.76728e-23
Hyou1	7.28559e-28	0.703657	0.236	0.118	2.22779e-23
Micalcl	7.57826e-28	-0.691966	0.014	0.15	2.31728e-23
Tctex1d1	9.49162e-28	-0.621604	0.002	0.128	2.90235e-23
Lima1	9.88098e-28	0.724415	0.162	0.067	3.02141e-23
Smurf1	1.0155e-27	0.697818	0.142	0.055	3.10519e-23
Best1	1.03406e-27	-0.628518	0.026	0.17	3.16195e-23
LOC100909912	1.17571e-27	0.771902	0.253	0.133	3.59508e-23
Cwc15	1.23548e-27	0.876575	0.345	0.217	3.77784e-23
LOC363337	1.3048e-27	-1.23079	0.019	0.154	3.98981e-23
AABR07025178.1	1.37691e-27	-0.703221	0.005	0.132	4.21033e-23
Zpbp2	1.37831e-27	-0.726017	0.055	0.213	4.21461e-23
RGD1304694	1.38715e-27	-0.630347	0.013	0.147	4.24162e-23
Filip1l	1.47234e-27	-0.693515	0.005	0.132	4.50211e-23
Ddx42	1.51454e-27	0.686289	0.206	0.096	4.63117e-23
Fsip2	1.536e-27	-1.0391	0.165	0.344	4.69678e-23
LOC683422	1.68462e-27	-0.81861	0.008	0.138	5.15122e-23
RGD1564345	1.79339e-27	-0.606473	0.007	0.136	5.48384e-23
Nrm	1.7963e-27	-0.851859	0.023	0.164	5.49273e-23
Hace1	1.81938e-27	0.685169	0.11	0.037	5.5633e-23
Upf3a	1.9642e-27	0.801097	0.218	0.107	6.00615e-23
Zswim2	2.04134e-27	-0.780374	0.045	0.198	6.24202e-23
Lrp2bp	2.05825e-27	-0.659213	0.012	0.145	6.29371e-23
Mlkl	2.0935e-27	0.774976	0.354	0.22	6.4015e-23
Naa40	3.00038e-27	0.935949	0.209	0.1	9.17456e-23
Rtn4	3.03368e-27	0.755364	0.202	0.095	9.2764e-23
Tp53tg5	3.08488e-27	-0.770581	0.004	0.128	9.43295e-23
Hnrnpul1	3.33931e-27	0.755245	0.438	0.302	1.02109e-22
Ctag2	3.86275e-27	-0.626722	0.005	0.13	1.18115e-22
Fam167a	3.90633e-27	-0.612482	0.004	0.128	1.19448e-22
Fbxo11	4.06951e-27	0.81588	0.174	0.075	1.24437e-22
LOC103690563	4.20319e-27	-0.634255	0	0.121	1.28525e-22
AABR07051207.1	4.24115e-27	0.994918	0.426	0.308	1.29686e-22
Asb8	4.98792e-27	-0.606722	0.077	0.246	1.52521e-22
Zic3	6.47303e-27	-0.754816	0.006	0.131	1.97932e-22
Dyrk3	6.68876e-27	-0.748101	0.054	0.209	2.04529e-22
AABR07061328.1	8.33167e-27	0.816234	0.181	0.082	2.54766e-22
Siah1	8.58237e-27	0.968707	0.155	0.065	2.62432e-22
Kat7	8.6791e-27	0.753346	0.38	0.235	2.65389e-22
Chd3	8.69103e-27	0.765678	0.21	0.102	2.65754e-22
Capza1	8.72047e-27	0.830703	0.304	0.182	2.66654e-22
Spata9	9.18792e-27	-0.714257	0.007	0.133	2.80948e-22
AABR07027809.2	1.00227e-26	-1.27014	0.011	0.138	3.06473e-22
Fbxo9	1.06707e-26	0.645531	0.14	0.053	3.2629e-22
Spsb1	1.25544e-26	-0.679491	0.008	0.134	3.8389e-22
Psd3	1.28826e-26	-0.701518	0.007	0.132	3.93925e-22
RGD1566099	1.45072e-26	0.882495	0.26	0.143	4.436e-22
Cct7	1.46675e-26	0.750426	0.488	0.365	4.48502e-22
RGD1310166	1.59018e-26	-0.672392	0.007	0.132	4.86246e-22
Cast	1.62056e-26	-0.705799	0.028	0.168	4.95534e-22
Nktr	1.7343e-26	0.753548	0.19	0.087	5.30315e-22
Prdx5	1.76186e-26	0.695539	0.223	0.11	5.38741e-22
Taf11	1.84882e-26	0.679099	0.147	0.059	5.65332e-22
Cnot10	1.85572e-26	0.80479	0.326	0.201	5.67442e-22
LOC498933	1.87939e-26	-0.805502	0.011	0.138	5.74679e-22
Stk35	2.01872e-26	-0.71556	0.029	0.169	6.17286e-22
Slc22a14	2.23631e-26	-0.641883	0.002	0.122	6.83819e-22
RGD1560242	2.25149e-26	-0.810338	0.015	0.145	6.88461e-22
Tekt5	2.35247e-26	-0.635611	0.002	0.123	7.19339e-22
Radil	2.44596e-26	0.657369	0.117	0.041	7.47925e-22
Clp1	2.78062e-26	-0.758821	0.038	0.181	8.50258e-22
Catsper2	2.96212e-26	-0.656766	0.098	0.271	9.05759e-22
Rgs22	3.16918e-26	-0.593222	0.268	0.484	9.69072e-22
Snrnp27	3.30322e-26	0.846179	0.369	0.232	1.01006e-21
Ccnb1	3.53444e-26	-0.675663	0.036	0.179	1.08076e-21
Erbin	3.59861e-26	0.592021	0.122	0.044	1.10038e-21
Gnai2	5.21003e-26	0.93266	0.273	0.157	1.59312e-21
Mif4gd	5.21122e-26	0.747305	0.222	0.112	1.59349e-21
Acd	5.53817e-26	0.593972	0.115	0.041	1.69346e-21
Tcte3	5.63057e-26	-0.717766	0.155	0.34	1.72171e-21
Nup85	5.69622e-26	0.632342	0.122	0.044	1.74179e-21
Calr	5.76871e-26	0.682109	0.508	0.379	1.76396e-21
Dennd4a	5.87597e-26	0.739799	0.13	0.05	1.79675e-21
Ccin	6.37481e-26	-0.621361	0.012	0.138	1.94929e-21
Phospho2	6.3992e-26	-0.908828	0.192	0.359	1.95675e-21
Cmas	6.53e-26	0.606038	0.104	0.035	1.99674e-21
LOC100360296	8.27387e-26	-0.587471	0.007	0.129	2.52998e-21
Ccser2	1.12596e-25	-0.682091	0.009	0.132	3.44296e-21
Emc7	1.17466e-25	0.813701	0.261	0.145	3.59186e-21
RGD1306626	1.23287e-25	-0.730338	0.257	0.437	3.76986e-21
Trim41	1.31287e-25	0.698514	0.301	0.172	4.0145e-21
Mybl1	1.45436e-25	0.794046	0.182	0.084	4.44713e-21
Smc6	1.59518e-25	0.654446	0.525	0.384	4.87775e-21
Ak1	1.9021e-25	-0.649754	0.018	0.146	5.81624e-21
Dpy19l1	2.04049e-25	0.851816	0.184	0.087	6.23941e-21
Adam32	2.51292e-25	-0.591308	0.043	0.188	7.68401e-21
Tmem126b	2.91104e-25	0.794552	0.225	0.117	8.90137e-21
Hdgfrp3	3.90516e-25	0.812445	0.317	0.195	1.19412e-20
Capn11	4.1017e-25	-0.609517	0.045	0.188	1.25422e-20
Ftmt	4.38271e-25	-0.801963	0.006	0.123	1.34014e-20
Tmem89	4.71312e-25	-0.736359	0	0.112	1.44118e-20
Psmd1	4.73701e-25	0.781953	0.362	0.238	1.44848e-20
Ttc23	5.78864e-25	0.872909	0.244	0.134	1.77005e-20
Ep400	6.44987e-25	0.718919	0.336	0.208	1.97224e-20
Fam205a	6.48598e-25	-0.746941	0.004	0.118	1.98328e-20
Tmed10	7.38401e-25	0.886556	0.311	0.188	2.25788e-20
Cox5a	8.17554e-25	0.608155	0.655	0.564	2.49992e-20
Cfl1	1.01024e-24	0.666739	0.586	0.5	3.0891e-20
Hspb11	1.13578e-24	0.743035	0.183	0.087	3.47298e-20
Chchd3	1.15092e-24	-0.774501	0.189	0.37	3.51929e-20
LOC102547035	1.17903e-24	-0.840845	0.005	0.119	3.60524e-20
Tssk4	1.48848e-24	-0.744315	0.007	0.123	4.55148e-20
Cacul1	1.6942e-24	-0.591523	0.05	0.195	5.18053e-20
AABR07036442.1	1.83715e-24	-1.12497	0.034	0.163	5.61762e-20
Zcrb1	1.87044e-24	0.803391	0.297	0.179	5.71942e-20
LOC103692328	1.9069e-24	-0.604841	0.005	0.119	5.83091e-20
Slc22a5	2.29841e-24	-0.619238	0.115	0.284	7.02808e-20
Atp5l	2.37356e-24	0.819012	0.475	0.378	7.25788e-20
Phyh	2.45734e-24	0.763062	0.41	0.29	7.51406e-20
Nphp1	2.46424e-24	0.694551	0.487	0.353	7.53516e-20
Chtop	2.47349e-24	0.808822	0.333	0.212	7.56345e-20
Pin1	2.51414e-24	0.802717	0.294	0.177	7.68774e-20
LOC500331	2.91886e-24	-0.723858	0.005	0.117	8.92529e-20
RGD1562492	3.49551e-24	-0.585346	0.064	0.215	1.06886e-19
Arhgap29	3.64636e-24	-0.626364	0.11	0.279	1.11498e-19
Pbk	3.7448e-24	0.675956	0.175	0.08	1.14508e-19
LOC102552619	3.80107e-24	-0.766839	0.007	0.121	1.16229e-19
Usp8	4.58945e-24	0.741884	0.449	0.314	1.40336e-19
Becn1	4.68726e-24	0.735434	0.281	0.165	1.43327e-19
Clip1	5.71853e-24	-0.717179	0.086	0.242	1.74861e-19
LOC365791	5.77766e-24	-0.778511	0.016	0.137	1.76669e-19
Cytl1	5.84477e-24	-0.622203	0.002	0.112	1.78721e-19
Rabep2	6.06451e-24	-0.787265	0.009	0.125	1.85441e-19
Srsf4	7.04926e-24	0.776719	0.159	0.07	2.15552e-19
Psme2	7.19179e-24	0.710226	0.177	0.083	2.19911e-19
Dync2h1	7.69886e-24	0.867795	0.263	0.153	2.35416e-19
Ahdc1	8.68188e-24	0.792371	0.192	0.094	2.65474e-19
Nup43	9.0198e-24	0.736076	0.324	0.203	2.75807e-19
Rnf166	9.80372e-24	0.739051	0.22	0.115	2.99778e-19
Nipsnap3a	1.07452e-23	-0.728298	0.006	0.117	3.28565e-19
Atl1	1.08592e-23	0.9301	0.175	0.082	3.32052e-19
Fibp	1.25341e-23	0.673085	0.143	0.061	3.83266e-19
Cdk2	1.27538e-23	0.72144	0.246	0.131	3.89985e-19
RGD1309779	1.34997e-23	-0.710405	0.093	0.247	4.12794e-19
Snrpb2	1.43812e-23	0.815333	0.174	0.081	4.39748e-19
Vps35	1.52804e-23	0.636978	0.172	0.079	4.67243e-19
AABR07010550.1	1.74987e-23	-1.00984	0.001	0.108	5.35076e-19
Gspt1	1.80658e-23	0.647106	0.226	0.117	5.52416e-19
Galnt3	1.81583e-23	-0.617372	0.053	0.193	5.55244e-19
Cdk12	1.93209e-23	0.75925	0.215	0.11	5.90793e-19
Dync1h1	1.97392e-23	0.752197	0.3	0.182	6.03584e-19
Insig1	2.00102e-23	0.74772	0.192	0.095	6.1187e-19
Acbd3	2.02362e-23	0.720942	0.165	0.074	6.18782e-19
Vti1a	2.81903e-23	0.79705	0.268	0.156	8.62003e-19
Aco2	2.9048e-23	0.730233	0.292	0.176	8.88231e-19
Bbs2	3.10633e-23	0.925063	0.264	0.154	9.49853e-19
Smc1b	3.30721e-23	0.642162	0.489	0.367	1.01128e-18
Atp5j2	3.49296e-23	0.720416	0.428	0.312	1.06808e-18
Morc2b	4.20485e-23	-0.670913	0.016	0.132	1.28576e-18
Zfp385b	4.58427e-23	-0.625816	0.008	0.119	1.40178e-18
Izumo1	4.95504e-23	-0.73082	0.007	0.116	1.51515e-18
Ddx41	6.4675e-23	0.69758	0.169	0.078	1.97763e-18
Eif3m	6.5253e-23	0.751942	0.336	0.217	1.99531e-18
Homez	6.75441e-23	-0.606241	0.008	0.118	2.06536e-18
AABR07001099.2	7.19337e-23	-0.873954	0.009	0.12	2.19959e-18
Snx4	1.05293e-22	0.686119	0.117	0.045	3.21964e-18
Ipo7	1.40516e-22	0.70669	0.128	0.051	4.29668e-18
Ttc30a1	1.50036e-22	0.843961	0.301	0.184	4.58781e-18
AABR07000733.1	1.59033e-22	-0.900686	0.004	0.108	4.8629e-18
Mrps9	1.69193e-22	0.708359	0.178	0.086	5.1736e-18
Rn50-7-1158.1	1.86854e-22	0.903318	0.346	0.237	5.71362e-18
Cdca3	1.9405e-22	-0.623146	0.113	0.271	5.93366e-18
Stub1	1.97386e-22	0.614916	0.116	0.044	6.03568e-18
Jund	2.1056e-22	-0.706111	0.027	0.149	6.43849e-18
Ankrd11	2.37854e-22	0.650558	0.174	0.081	7.27311e-18
Ccdc89	2.58992e-22	-0.598421	0.007	0.114	7.91946e-18
Trappc4	2.71125e-22	0.764466	0.216	0.115	8.29047e-18
AABR07001599.1	3.1634e-22	-0.597554	0.035	0.161	9.67306e-18
Rfx1	3.4351e-22	-0.646683	0.022	0.14	1.05039e-17
RGD1564308	3.57625e-22	-0.598094	0.007	0.113	1.09355e-17
LOC100911664	3.68042e-22	0.815905	0.314	0.205	1.1254e-17
G2e3	3.89474e-22	-0.633164	0.036	0.161	1.19093e-17
Usp25	4.0875e-22	-0.604138	0.016	0.129	1.24988e-17
AABR07044072.1	4.38063e-22	1.30071	0.168	0.081	1.33951e-17
Ccdc175	4.85295e-22	-0.715668	0.095	0.243	1.48394e-17
Birc2	5.79197e-22	0.752489	0.375	0.258	1.77107e-17
Ttc27	6.06861e-22	0.652482	0.138	0.06	1.85566e-17
Klf4	6.09673e-22	-0.638692	0.042	0.17	1.86426e-17
Acss2	6.10527e-22	0.669327	0.154	0.07	1.86687e-17
Krcc1	6.7504e-22	0.842563	0.319	0.205	2.06414e-17
Rpl21	7.16165e-22	0.838481	0.477	0.403	2.18989e-17
AABR07044001.4	8.24703e-22	-0.717132	0.061	0.196	2.52178e-17
Efcab14	8.33443e-22	0.761635	0.203	0.107	2.5485e-17
Taf15	8.86866e-22	0.622385	0.163	0.075	2.71186e-17
Lztfl1	9.24485e-22	0.717059	0.346	0.226	2.82689e-17
Rab8b	1.01373e-21	0.741069	0.211	0.114	3.09978e-17
AABR07043445.1	1.16539e-21	-1.19538	0.028	0.143	3.56352e-17
Psmg1	1.21029e-21	0.75495	0.195	0.101	3.70083e-17
Armc8	1.33142e-21	0.741034	0.128	0.053	4.07122e-17
Polr2k	1.7456e-21	0.788097	0.393	0.285	5.33769e-17
AABR07043389.1	1.83731e-21	-1.77267	0.063	0.188	5.61812e-17
Ralgapb	1.92103e-21	0.73405	0.185	0.092	5.87412e-17
Stag3	1.98264e-21	0.823431	0.365	0.255	6.06251e-17
Ahcyl1	2.0892e-21	0.714248	0.131	0.056	6.38837e-17
Ppp1r12a	2.46475e-21	0.728131	0.275	0.167	7.53673e-17
LOC102554799	2.70025e-21	-0.609267	0.007	0.109	8.25682e-17
Kdm4d	2.93453e-21	-0.634952	0.281	0.455	8.9732e-17
Cct3	3.0091e-21	0.649457	0.587	0.52	9.20124e-17
Tmem230	3.12838e-21	0.830796	0.246	0.144	9.56596e-17
Csnk2a2	3.1284e-21	0.768729	0.286	0.178	9.56601e-17
AABR07013157.1	3.47868e-21	0.705386	0.211	0.113	1.06371e-16
Znrf2	3.81208e-21	0.911128	0.328	0.227	1.16566e-16
Fbxo15	4.49995e-21	0.772889	0.164	0.079	1.37599e-16
Ndufv2	4.50796e-21	0.803533	0.375	0.268	1.37845e-16
Kctd19	4.89845e-21	0.777623	0.267	0.162	1.49785e-16
LOC310177	5.38267e-21	0.818435	0.239	0.139	1.64591e-16
RGD1564883	7.19888e-21	0.753232	0.218	0.121	2.20127e-16
Psmg2	7.21425e-21	0.699895	0.152	0.071	2.20597e-16
Efcab7	7.58087e-21	0.689988	0.159	0.076	2.31808e-16
Crls1	7.67002e-21	-0.68994	0.106	0.255	2.34534e-16
Tex15	1.0034e-20	-0.80166	0.053	0.18	3.0682e-16
Arhgap5	1.12964e-20	0.773909	0.252	0.149	3.45422e-16
Pdha2	1.35291e-20	0.762548	0.249	0.149	4.13693e-16
Mcmdc2	1.37507e-20	0.664136	0.118	0.049	4.20469e-16
Stim1	1.409e-20	0.800905	0.168	0.083	4.30843e-16
Slc3a2	1.52881e-20	0.848587	0.306	0.196	4.67478e-16
Sgms2	1.56357e-20	-0.664938	0.006	0.103	4.78109e-16
Pik3ca	1.5754e-20	0.677765	0.155	0.073	4.81726e-16
Rbm17	1.88773e-20	0.713841	0.234	0.134	5.77231e-16
Armt1	2.1227e-20	1.0367	0.285	0.19	6.49081e-16
Ctdp1	2.24544e-20	-0.585365	0.013	0.115	6.8661e-16
Hnrnph3	2.40051e-20	0.804446	0.238	0.138	7.34028e-16
Ccdc87	2.91577e-20	-0.599993	0.076	0.211	8.91584e-16
Rfwd2	3.0053e-20	0.766903	0.188	0.098	9.18961e-16
AABR07050719.1	3.18337e-20	-1.1165	0.007	0.103	9.73411e-16
Gsk3a	4.39247e-20	0.762728	0.217	0.122	1.34313e-15
Fubp1	5.0408e-20	0.676741	0.154	0.073	1.54138e-15
Ssrp1	5.6644e-20	0.752032	0.348	0.239	1.73206e-15
Tram1	5.95943e-20	0.653351	0.601	0.514	1.82227e-15
Ptges3l	7.28786e-20	0.809512	0.216	0.121	2.22848e-15
Sf3b2	9.56001e-20	0.645191	0.449	0.338	2.92326e-15
A3galt2	1.21841e-19	0.977098	0.15	0.072	3.72565e-15
Klrd1	1.25937e-19	0.78614	0.222	0.124	3.85089e-15
Sh3gl3	1.36739e-19	0.774875	0.549	0.501	4.18121e-15
Ddx1	1.50722e-19	0.741383	0.331	0.229	4.60877e-15
LOC298795	1.57925e-19	-0.609951	0.023	0.129	4.82902e-15
Psma5	1.93402e-19	0.630839	0.152	0.072	5.91386e-15
Tpst1	2.02412e-19	-0.587536	0.086	0.219	6.18935e-15
Sf3a3	2.25289e-19	0.599042	0.184	0.095	6.88889e-15
Hdgfrp2	2.26271e-19	0.849463	0.322	0.224	6.91893e-15
Dyx1c1	2.49033e-19	0.712808	0.134	0.061	7.61494e-15
Hars2	2.68587e-19	0.591929	0.38	0.27	8.21286e-15
Ccl24	3.15316e-19	0.652583	0.196	0.105	9.64174e-15
AABR07043429.2	3.30573e-19	-1.63626	0.066	0.183	1.01083e-14
Zfp800	3.53385e-19	0.645449	0.14	0.064	1.08058e-14
Commd4	4.67007e-19	0.639003	0.15	0.072	1.42801e-14
Synj1	4.94549e-19	0.597792	0.161	0.079	1.51223e-14
Nup205	4.98935e-19	0.591414	0.127	0.055	1.52564e-14
Bri3	5.56594e-19	-0.612286	0.023	0.127	1.70195e-14
R3hdm2	5.68413e-19	0.619098	0.121	0.052	1.73809e-14
Kmt2e	6.01557e-19	0.648928	0.244	0.143	1.83944e-14
Supt6h	6.25013e-19	0.723076	0.199	0.111	1.91117e-14
Ranbp2	8.52508e-19	0.843466	0.297	0.195	2.6068e-14
Commd1	1.0398e-18	0.620806	0.142	0.066	3.17949e-14
Emc1	1.07238e-18	0.68	0.225	0.13	3.27912e-14
Tcf25	1.16381e-18	0.851671	0.266	0.169	3.55871e-14
Prc1	1.28892e-18	0.649159	0.317	0.208	3.94125e-14
Psma4	1.4645e-18	0.742478	0.331	0.227	4.47816e-14
Prpf4b	1.69801e-18	0.600096	0.143	0.067	5.19217e-14
Sepw1	2.15586e-18	0.748807	0.281	0.183	6.59218e-14
Med24	2.59145e-18	0.654458	0.145	0.07	7.92413e-14
Nap1l1	2.6116e-18	0.867086	0.317	0.225	7.98575e-14
Sod2	2.6738e-18	0.662694	0.142	0.067	8.17594e-14
Romo1	3.40181e-18	0.616232	0.118	0.051	1.0402e-13
Rab39a	5.57704e-18	0.655879	0.369	0.267	1.70535e-13
Kif20b	5.74529e-18	0.60121	0.3	0.193	1.75679e-13
NEWGENE-1311061	5.86739e-18	0.636249	0.124	0.056	1.79413e-13
Sdr39u1	6.20772e-18	0.83623	0.353	0.263	1.8982e-13
Uqcrb	6.41105e-18	0.729182	0.299	0.2	1.96037e-13
Emc6	7.04208e-18	0.719893	0.272	0.175	2.15333e-13
Ufsp2	7.53041e-18	0.666048	0.168	0.087	2.30265e-13
Glyr1	7.58105e-18	0.700946	0.206	0.117	2.31813e-13
Rpl27	7.72067e-18	0.636095	0.148	0.073	2.36083e-13
Uqcrc1	7.86073e-18	0.778816	0.24	0.149	2.40366e-13
Wdr83os	8.10489e-18	0.683721	0.147	0.071	2.47831e-13
Puf60	8.18346e-18	0.683836	0.229	0.134	2.50234e-13
Dhx30	8.41606e-18	0.751541	0.333	0.233	2.57346e-13
Tomm22	1.03198e-17	0.73694	0.252	0.156	3.15558e-13
Cops3	1.07227e-17	0.724308	0.243	0.151	3.27878e-13
Eif2b1	1.19919e-17	0.596319	0.129	0.059	3.66688e-13
Clptm1l	1.29209e-17	0.799344	0.243	0.152	3.95095e-13
LOC100910427	1.62624e-17	0.724337	0.279	0.182	4.97273e-13
Rbm46	1.81885e-17	0.739738	0.165	0.087	5.56168e-13
Nsfl1c	2.92333e-17	0.593678	0.13	0.06	8.93895e-13
Mrpl20	2.95016e-17	0.657366	0.257	0.162	9.02099e-13
Ddx23	2.98588e-17	0.622083	0.177	0.094	9.13022e-13
Nrip3	3.63501e-17	0.700366	0.23	0.139	1.11151e-12
Cops8	3.72972e-17	0.623022	0.152	0.077	1.14047e-12
Adgrv1	3.83829e-17	0.856492	0.19	0.109	1.17367e-12
Tmem107	4.57458e-17	0.653973	0.152	0.077	1.39881e-12
AABR07036465.2	4.74044e-17	-0.800424	0.033	0.13	1.44953e-12
Ddb1	6.63342e-17	0.666713	0.206	0.119	2.02837e-12
Slc25a3	6.7139e-17	0.644153	0.212	0.123	2.05298e-12
Fam49b	8.38824e-17	0.706581	0.188	0.104	2.56496e-12
Gatc	8.93763e-17	0.660778	0.254	0.161	2.73295e-12
Mapkbp1	9.88409e-17	0.833732	0.212	0.127	3.02236e-12
RGD1566226	1.10978e-16	0.619682	0.179	0.098	3.39349e-12
Dnajc3	1.15982e-16	0.64215	0.109	0.048	3.54651e-12
AABR07065274.1	1.21028e-16	0.605709	0.211	0.124	3.7008e-12
Ndufa11	1.31673e-16	0.666655	0.239	0.149	4.0263e-12
Ndufb9	1.36398e-16	0.800743	0.301	0.213	4.17077e-12
AABR07005779.5	1.47336e-16	0.61193	0.174	0.094	4.50523e-12
Atp5a1	1.50422e-16	0.649954	0.488	0.419	4.59962e-12
Yipf4	1.7782e-16	0.783761	0.233	0.144	5.43739e-12
Jam3	1.91302e-16	0.70954	0.154	0.079	5.84963e-12
Spg7	1.95156e-16	0.6941	0.295	0.202	5.96748e-12
AC098022.2	2.41055e-16	-0.603045	0.027	0.12	7.37098e-12
Kdm3a	2.57959e-16	0.62786	0.326	0.226	7.88786e-12
Rps3	2.90381e-16	0.775567	0.307	0.22	8.87926e-12
Tmbim4	2.97757e-16	-0.615837	0.222	0.361	9.10481e-12
Isyna1	2.99282e-16	0.710324	0.393	0.319	9.15143e-12
Secisbp2l	3.01333e-16	0.59753	0.118	0.054	9.21416e-12
Lmna	3.98469e-16	0.694899	0.15	0.078	1.21844e-11
Trappc6b	4.04204e-16	0.684786	0.159	0.085	1.23597e-11
Hspb6	5.07603e-16	0.609154	0.117	0.054	1.55215e-11
Eif4ebp2	5.18369e-16	0.662994	0.192	0.108	1.58507e-11
AABR07031526.1	5.66182e-16	-0.768261	0.056	0.159	1.73127e-11
Ncoa5	5.96372e-16	0.592387	0.134	0.066	1.82359e-11
Dkkl1	6.70382e-16	-0.655408	0.552	0.631	2.04989e-11
Efr3a	6.88596e-16	0.895652	0.251	0.164	2.10559e-11
Pja2	8.04091e-16	0.837344	0.365	0.291	2.45875e-11
Carm1	8.18774e-16	0.654393	0.131	0.065	2.50365e-11
Mycbp2	1.05677e-15	0.586463	0.256	0.163	3.23139e-11
LOC100911372	1.24505e-15	0.722587	0.479	0.422	3.80711e-11
Gtf3c1	1.26821e-15	0.651067	0.186	0.107	3.87793e-11
Strn4	1.34251e-15	0.676422	0.28	0.189	4.10513e-11
Lmf2	1.38139e-15	0.586731	0.111	0.051	4.22402e-11
Ift20	1.84624e-15	0.742471	0.267	0.179	5.64542e-11
Scaf1	1.98783e-15	0.625839	0.132	0.066	6.07838e-11
Tmem231	2.14775e-15	0.608708	0.122	0.059	6.5674e-11
RGD1311595	2.27104e-15	0.674414	0.263	0.174	6.94438e-11
Ik	2.59884e-15	0.615894	0.438	0.351	7.94673e-11
Lrpprc	2.73208e-15	0.662038	0.285	0.196	8.35414e-11
RGD1306148	4.3223e-15	0.707369	0.263	0.178	1.32167e-10
Tex14	5.22372e-15	0.629748	0.215	0.131	1.59731e-10
RGD1309621	5.92613e-15	0.64836	0.15	0.079	1.81209e-10
Rbm6	6.38897e-15	0.59707	0.172	0.097	1.95362e-10
Ptpn20	6.69178e-15	0.768854	0.233	0.151	2.04621e-10
Fam20b	1.06547e-14	0.665225	0.144	0.076	3.25799e-10
Dctn5	1.64494e-14	0.589609	0.125	0.062	5.02991e-10
Pogk	1.92187e-14	0.630129	0.308	0.221	5.8767e-10
AABR07027752.3	2.08703e-14	-0.629469	0.03	0.115	6.38172e-10
Ubxn1	2.08839e-14	0.693076	0.343	0.26	6.38588e-10
Rn50-13-0839.5	2.68125e-14	0.665122	0.118	0.058	8.19873e-10
Scaper	2.73495e-14	0.719229	0.264	0.18	8.36293e-10
Mbd3	3.22159e-14	0.684709	0.233	0.153	9.85097e-10
Pip4k2c	3.46799e-14	0.621846	0.14	0.074	1.06044e-09
Lzic	3.90583e-14	0.690258	0.186	0.11	1.19432e-09
Taok2	4.08936e-14	0.662693	0.121	0.06	1.25044e-09
H2afv	6.44243e-14	0.631914	0.15	0.081	1.96997e-09
Ywhaz	7.20284e-14	0.756324	0.523	0.5	2.20248e-09
Myl6	7.947e-14	0.612678	0.266	0.182	2.43003e-09
Rn50-X-1141.3	1.10722e-13	0.599515	0.273	0.189	3.38566e-09
Rnf10	1.10873e-13	0.665214	0.395	0.323	3.39029e-09
Ythdf2	1.37508e-13	0.603778	0.161	0.089	4.20473e-09
Med13l	1.73772e-13	0.608295	0.158	0.089	5.31361e-09
Glt8d1	1.94001e-13	0.722259	0.252	0.173	5.93217e-09
Nasp	2.04558e-13	-0.787931	0.433	0.507	6.25496e-09
Baz1a	2.54988e-13	0.612428	0.36	0.28	7.79702e-09
Crtc3	2.64356e-13	0.60084	0.219	0.14	8.08348e-09
Irak1bp1	2.67023e-13	0.798686	0.236	0.158	8.16504e-09
Ppil3	2.75383e-13	0.628263	0.129	0.068	8.42066e-09
Zfp512b	2.99144e-13	0.623045	0.155	0.088	9.14721e-09
Ndufb7	4.21679e-13	0.739279	0.218	0.144	1.28941e-08
Atrn	4.41221e-13	0.60982	0.106	0.051	1.34917e-08
Cpsf1	5.05988e-13	0.603548	0.168	0.098	1.54721e-08
Ndufa8	5.87945e-13	0.683234	0.23	0.155	1.79782e-08
Ndufb8	6.30826e-13	0.701327	0.247	0.171	1.92894e-08
AABR07000398.1	7.28129e-13	0.734561	0.193	0.118	2.22647e-08
Dync1i2	7.28838e-13	0.608877	0.345	0.258	2.22864e-08
Med30	7.50497e-13	0.865102	0.174	0.103	2.29487e-08
Smpd5	9.37776e-13	0.647591	0.368	0.288	2.86753e-08
Tlk2	1.05714e-12	0.585215	0.397	0.325	3.23252e-08
Dctn3	1.33244e-12	0.645686	0.236	0.16	4.07435e-08
Bola3	1.42376e-12	0.777094	0.247	0.171	4.35356e-08
Anapc5	1.68528e-12	0.660465	0.242	0.166	5.15326e-08
AABR07046635.1	1.93809e-12	-0.76395	0.096	0.19	5.92629e-08
Rab10	2.65571e-12	0.666448	0.154	0.087	8.12062e-08
Cdkl2	2.68836e-12	0.700117	0.158	0.094	8.22047e-08
Rbm26	2.97874e-12	0.647109	0.29	0.211	9.10839e-08
Arid1a	3.07221e-12	0.746482	0.191	0.12	9.39419e-08
Abcb6	3.12205e-12	0.617984	0.124	0.067	9.5466e-08
Rpl24	3.3953e-12	0.672465	0.438	0.401	1.03822e-07
Slc29a1	3.71136e-12	0.685909	0.205	0.135	1.13486e-07
Pctp	3.81293e-12	0.80286	0.23	0.156	1.16592e-07
Atp5c1	4.72829e-12	0.628582	0.307	0.229	1.44582e-07
Spo11	4.86114e-12	0.691646	0.106	0.053	1.48644e-07
Wdr34	5.54943e-12	0.660145	0.218	0.147	1.6969e-07
Spag9	1.6701e-11	0.602471	0.156	0.093	5.10682e-07
Smarcd2	1.71417e-11	0.679638	0.223	0.149	5.24158e-07
Angel1	2.12547e-11	-0.588863	0.156	0.26	6.49927e-07
Wdr11	2.42264e-11	0.660536	0.217	0.146	7.40795e-07
Phpt1	2.92283e-11	0.646118	0.237	0.165	8.93742e-07
Haus4	2.97398e-11	0.592796	0.222	0.151	9.09384e-07
Cnot11	3.94434e-11	0.635501	0.152	0.091	1.2061e-06
Arl6	6.72429e-11	0.886945	0.254	0.184	2.05615e-06
Rps19	6.7449e-11	0.690514	0.32	0.254	2.06245e-06
Tctex1d2	6.90162e-11	0.631884	0.284	0.211	2.11038e-06
Fastkd1	9.18264e-11	0.668616	0.182	0.117	2.80787e-06
Ctnna3	9.68534e-11	0.605546	0.402	0.353	2.96158e-06
Tmem38b	1.04601e-10	0.712462	0.137	0.08	3.19848e-06
Sarnp	1.04974e-10	0.602117	0.196	0.129	3.20989e-06
Sec13	1.11051e-10	0.585502	0.211	0.143	3.39571e-06
Ap3s1	1.35909e-10	0.807862	0.339	0.286	4.15583e-06
Raver1	1.62428e-10	0.655095	0.174	0.111	4.96673e-06
Btn2a2	1.97599e-10	0.650605	0.213	0.148	6.04218e-06
Nrn1l	2.39486e-10	0.662137	0.178	0.115	7.32301e-06
Ssr1	2.54748e-10	0.588365	0.321	0.256	7.78967e-06
Psmc1	2.64679e-10	0.636682	0.252	0.184	8.09336e-06
Sh2b3	2.86516e-10	0.640171	0.135	0.08	8.76108e-06
Sepsecs	2.88274e-10	0.691804	0.163	0.103	8.81483e-06
Exd1	2.90793e-10	0.717133	0.272	0.209	8.89187e-06
Cox8c	3.89927e-10	0.65781	0.278	0.209	1.19232e-05
Rsrp1	4.40911e-10	0.610114	0.15	0.092	1.34822e-05
Spesp1	6.61286e-10	-0.707503	0.381	0.438	2.02208e-05
Dhdds	9.32232e-10	0.613862	0.191	0.128	2.85058e-05
Klc2	9.78062e-10	0.600676	0.209	0.144	2.99072e-05
Ppa1	1.02931e-09	0.608889	0.359	0.306	3.14741e-05
Aaas	1.3918e-09	0.74676	0.198	0.138	4.25585e-05
Sdf2l1	1.5525e-09	0.586578	0.366	0.305	4.74725e-05
Hyls1	1.90203e-09	0.644354	0.224	0.163	5.81602e-05
Pcnx1	1.9548e-09	0.620195	0.224	0.16	5.97738e-05
Cxxc1	1.95582e-09	0.628881	0.168	0.108	5.98051e-05
Ssx2ip	4.39038e-09	0.735914	0.365	0.329	0.000134249
Dtx3	5.10609e-09	0.680514	0.19	0.133	0.000156134
Zwint	5.68455e-09	0.659774	0.24	0.184	0.000173822
Dcaf7	1.28561e-08	0.615514	0.215	0.156	0.000393114
Eif4b	1.32816e-08	0.701447	0.324	0.279	0.000406124
Tollip	1.82104e-08	0.644546	0.223	0.163	0.000556839
Eif5a2	1.91517e-08	0.597212	0.185	0.128	0.000585622
Cep72	2.46253e-08	0.623101	0.177	0.122	0.000752994
Brdt	2.61135e-08	0.728591	0.224	0.169	0.000798498
AABR07025366.1	3.43308e-08	-0.704306	0.057	0.119	0.00104977
Fam103a1	3.76326e-08	0.725888	0.263	0.212	0.00115073
Dhx36	6.53118e-08	0.615281	0.226	0.172	0.0019971
Ndufb10	1.47199e-07	0.641453	0.217	0.168	0.00450106
Abcf1	1.86754e-07	0.605647	0.28	0.234	0.00571057
Ccdc79	2.48302e-07	0.590312	0.166	0.116	0.00759257
Usp47	3.11521e-07	0.59791	0.19	0.139	0.00952568
Churc1	3.42322e-07	0.640139	0.36	0.334	0.0104675
AABR07044065.1	4.22389e-07	-0.711131	0.076	0.135	0.0129158
Ranbp1	4.26009e-07	0.697817	0.317	0.282	0.0130265
Vapa	5.77908e-07	0.63478	0.288	0.245	0.0176713
Crebrf	6.79945e-07	0.597799	0.266	0.215	0.0207914
Kars	6.98852e-07	0.588586	0.275	0.232	0.0213695
Dnaaf5	1.05699e-06	0.664135	0.218	0.173	0.0323206
2021-09-15	1.49584e-06	0.667746	0.162	0.116	0.0457397

## Sheet: Unselected.pachytene.diplotene.
Gene name	p value	Log2 fold change	Fraction cell type	Fraction all others	q value
AABR07035787.1	0	0.94464	0.32	0.071	0
AABR07061328.1	0	1.07169	0.317	0.047	0
AABR07062069.3	0	1.6841	0.527	0.11	0
AABR07068094.2	0	-2.10172	0.03	0.441	0
AABR07070518.1	0	1.12357	0.396	0.078	0
AC095390.1	0	1.01125	0.522	0.187	0
AC103129.1	0	-2.59633	0.03	0.424	0
AC141997.1	0	1.31769	0.373	0.092	0
Acin1	0	0.967377	0.545	0.195	0
Acsl1	0	-2.41784	0.047	0.488	0
Acsl3	0	0.755831	0.273	0.045	0
Actr1a	0	1.29343	0.641	0.276	0
Acyp1	0	1.5776	0.721	0.222	0
Aim1l	0	1.16346	0.34	0.036	0
Ak9	0	1.21992	0.587	0.226	0
Aldh1a2	0	1.16269	0.436	0.113	0
Amd1	0	1.0218	0.635	0.263	0
Ankrd13a	0	1.07332	0.414	0.116	0
Ap1m1	0	1.37808	0.654	0.212	0
Aqp7	0	-2.34539	0.075	0.485	0
Arl3	0	1.17302	0.632	0.216	0
Arl6ip1	0	1.29194	0.664	0.207	0
Arpc5l	0	1.24929	0.702	0.282	0
Asb4	0	1.11953	0.517	0.175	0
Ash2l	0	1.3236	0.737	0.315	0
Atl1	0	0.958783	0.282	0.053	0
Atp1a4	0	-2.31502	0.04	0.441	0
Atp5b	0	1.06747	0.686	0.314	0
Atp5c1	0	1.29942	0.528	0.181	0
Atp5i	0	0.921779	0.531	0.181	0
Atp6v1g1	0	1.59486	0.838	0.38	0
Atxn7l3b	0	2.18154	0.849	0.248	0
Aurkc	0	1.68432	0.521	0.082	0
B3galnt1	0	1.06171	0.289	0.026	0
Baz1a	0	1.54607	0.659	0.219	0
Bbof1	0	1.42675	0.697	0.227	0
Bbs1	0	1.20691	0.429	0.091	0
Bcap29	0	1.18632	0.74	0.313	0
Bcl7b	0	1.26499	0.392	0.057	0
Becn1	0	0.957777	0.435	0.125	0
Bloc1s4	0	1.15158	0.304	0.041	0
Calm2	0	1.73894	0.989	0.601	0
Cap1	0	1.37915	0.522	0.112	0
Capza1	0	1.01078	0.462	0.14	0
Capza3	0	-2.41175	0.024	0.438	0
Casc3	0	0.792927	0.312	0.061	0
Cbx7	0	1.12596	0.406	0.083	0
Ccdc77	0	0.937733	0.275	0.035	0
Ccdc88b	0	0.922421	0.275	0.036	0
Ccdc92	0	1.14909	0.802	0.469	0
Ccnk	0	1.29553	0.571	0.213	0
Ccp110	0	1.13733	0.397	0.072	0
Cct3	0	1.0688	0.817	0.472	0
Cct4	0	1.18293	0.858	0.481	0
Cdc123	0	0.973497	0.339	0.07	0
Cdc20	0	1.32807	0.486	0.074	0
Cdc42ep3	0	2.25765	0.739	0.147	0
Cdca8	0	1.55249	0.569	0.136	0
Cdk19	0	1.11988	0.446	0.125	0
Cdk2	0	1.71896	0.496	0.074	0
Cdkn2c	0	1.45976	0.51	0.17	0
Cdr2	0	0.93284	0.282	0.051	0
Cdv3	0	-2.72882	0.11	0.524	0
Cep72	0	1.08671	0.37	0.082	0
Cfap161	0	1.15206	0.626	0.215	0
Cfap36	0	1.13467	0.78	0.33	0
Cfap52	0	1.03434	0.499	0.163	0
Chfr	0	1.15882	0.504	0.144	0
Chic2	0	1.08706	0.5	0.144	0
Chka	0	1.38149	0.48	0.12	0
Chrac1	0	0.991247	0.404	0.106	0
Ciapin1	0	1.02801	0.488	0.135	0
Cisd1	0	1.01273	0.743	0.376	0
Cklf	0	1.43727	0.442	0.059	0
Cks2	0	1.74717	0.613	0.111	0
Clgn	0	1.07651	0.804	0.379	0
Cnot1	0	1.6413	0.85	0.393	0
Cnot10	0	1.02907	0.503	0.156	0
Cog6	0	1.23402	0.645	0.233	0
Commd1	0	1.01596	0.292	0.031	0
Cox6c	0	1.01494	0.689	0.272	0
Cox7c	0	1.15504	0.689	0.238	0
Cox8c	0	1.26923	0.499	0.162	0
Cpt2	0	1.39967	0.554	0.128	0
Crebrf	0	1.27869	0.547	0.16	0
Ddx39a	0	1.11704	0.501	0.137	0
Dgat2	0	-2.18428	0.051	0.458	0
Dhx30	0	1.02117	0.552	0.183	0
Diablo	0	1.17078	0.489	0.116	0
Dll3	0	1.27796	0.49	0.126	0
Dnaaf1	0	1.09351	0.887	0.565	0
Dnah12	0	1.28013	0.63	0.224	0
Dnai2	0	1.60754	0.65	0.173	0
Dnajc5b	0	-2.77554	0.042	0.481	0
Donson	0	1.15679	0.469	0.124	0
Dpy19l2	0	1.2823	0.73	0.28	0
Drap1	0	1.12712	0.647	0.221	0
Dtd1	0	0.909937	0.324	0.072	0
Dync1h1	0	0.861247	0.484	0.136	0
Dync1i2	0	1.09519	0.578	0.208	0
Dync1li2	0	1.12077	0.445	0.141	0
Dync2li1	0	1.10975	0.527	0.174	0
Dynll2	0	-3.04687	0.1	0.546	0
Dynlt1	0	1.10707	0.693	0.278	0
Ebpl	0	1.31903	0.552	0.148	0
Echdc1	0	1.11008	0.345	0.075	0
Eef1b2	0	1.67178	0.762	0.229	0
Eif2b2	0	1.44106	0.6	0.166	0
Eif5a	0	1.09364	0.861	0.538	0
Elf2	0	1.1423	0.541	0.188	0
Elovl2	0	1.09595	0.539	0.17	0
Entpd4	0	0.800337	0.239	0.035	0
Epb41l4b	0	1.29757	0.582	0.179	0
Exd2	0	1.00864	0.351	0.054	0
Fabp9	0	1.00155	0.99	0.742	0
Fam118a	0	1.13619	0.491	0.171	0
Fam134a	0	1.14901	0.478	0.132	0
Fam160b2	0	0.858857	0.25	0.038	0
Fam161a	0	-2.317	0.037	0.431	0
Fam181a	0	1.04116	0.321	0.052	0
Fam205c	0	-2.29997	0.034	0.441	0
Fam216a	0	1.41936	0.758	0.239	0
Fam220a	0	-2.64095	0.029	0.452	0
Fam221a	0	1.299	0.299	0.03	0
Fam221b	0	-3.0309	0.034	0.463	0
Fam229a	0	-2.78637	0.042	0.496	0
Fam89b	0	1.3473	0.476	0.126	0
Fam98a	0	1.11404	0.569	0.213	0
Fbxo3	0	1.07697	0.359	0.072	0
Fbxo43	0	1.49583	0.347	0.024	0
Fkbp1a	0	1.09671	0.677	0.323	0
Fkbp4	0	1.07392	0.67	0.282	0
Fkbp6	0	0.679837	0.459	0.128	0
Flywch1	0	1.42588	0.486	0.095	0
Frs3	0	1.01443	0.298	0.039	0
Fyco1	0	1.42757	0.482	0.089	0
Gapdhs	0	-3.47086	0.141	0.586	0
Gcn1l1	0	0.934368	0.353	0.081	0
Gk2	0	1.16827	0.782	0.373	0
Gkap1	0	1.45985	0.953	0.548	0
Gpr160	0	1.39826	0.573	0.168	0
Gps1	0	1.47621	0.62	0.155	0
Gsg1	0	-4.35323	0.117	0.638	0
Gtf2h1	0	1.09723	0.558	0.176	0
Hadhb	0	1.39258	0.739	0.26	0
Haus4	0	0.980459	0.422	0.108	0
Hdgf	0	1.07916	0.838	0.516	0
Hils1	0	-3.20564	0.041	0.464	0
Hint1	0	1.09604	0.766	0.402	0
Hirip3	0	1.12195	0.451	0.134	0
Hmgb2	0	0.760305	0.72	0.241	0
Hmgb4	0	-2.92155	0.029	0.457	0
Hnrnpl	0	0.865386	0.521	0.151	0
Hnrnpu	0	0.876506	0.783	0.398	0
Hnrnpul1	0	0.985407	0.627	0.253	0
Hsbp1	0	1.29523	0.764	0.369	0
Hsp90aa1	0	1.68545	0.984	0.647	0
Hsp90b1	0	1.02508	0.824	0.39	0
Hspa2	0	1.47911	0.966	0.525	0
Hyou1	0	0.834474	0.364	0.082	0
Id4	0	1.29339	0.481	0.112	0
Ift122	0	1.06566	0.506	0.152	0
Ift20	0	1.07067	0.481	0.131	0
Ik	0	1.08873	0.672	0.3	0
Iqcf3	0	-4.18443	0.093	0.625	0
Iqcf5	0	-2.99484	0.073	0.514	0
Irgc	0	-3.47952	0.081	0.612	0
Kat5	0	1.08623	0.397	0.091	0
Kat7	0	1.87683	0.721	0.159	0
Kctd19	0	1.12617	0.465	0.116	0
Kdm4d	0	1.1628	0.769	0.39	0
Kif20b	0	0.939835	0.489	0.148	0
Kpnb1	0	1.47869	0.698	0.19	0
LOC100361457	0	1.24825	0.904	0.475	0
LOC100911293	0	1.14996	0.561	0.198	0
LOC102550160	0	-2.49504	0.026	0.442	0
LOC102551080	0	1.13506	0.329	0.06	0
LOC102552638	0	-3.26003	0.129	0.63	0
LOC102555525	0	1.04293	0.851	0.504	0
LOC102555635	0	0.758276	0.192	0.017	0
LOC103691995	0	1.36285	0.49	0.089	0
LOC103692716	0	1.01411	0.64	0.266	0
LOC290876	0	-2.93708	0.063	0.532	0
LOC497899	0	-2.35908	0.059	0.452	0
LOC499331	0	2.00029	0.673	0.115	0
LOC500876	0	1.05908	0.293	0.032	0
LOC682102	0	1.61365	0.48	0.123	0
LOC685203	0	-2.93442	0.039	0.497	0
LOC690206	0	-2.94549	0.044	0.501	0
Laptm4b	0	1.06007	0.501	0.15	0
Lef1	0	1.41448	0.474	0.078	0
Lrrc59	0	1.12104	0.47	0.139	0
Lsm3	0	0.767422	0.378	0.092	0
Lyar	0	2.05893	0.956	0.374	0
Lzic	0	1.18003	0.389	0.066	0
Lztfl1	0	1.57298	0.639	0.161	0
MGC105649	0	2.0496	0.802	0.197	0
Mapk15	0	1.50179	0.521	0.096	0
2021-03-11	0	1.17391	0.869	0.406	0
Mark2	0	0.910723	0.304	0.054	0
Memo1	0	0.940235	0.38	0.09	0
Mesdc2	0	1.21539	0.448	0.074	0
Mex3d	0	-2.53386	0.04	0.439	0
Mif4gd	0	1.05168	0.376	0.073	0
Mllt10	0	2.14181	0.737	0.135	0
Morf4l1	0	1.10936	0.925	0.571	0
Mreg	0	0.857084	0.272	0.05	0
Mrfap1	0	0.913465	0.519	0.17	0
Ms4a14	0	-2.17625	0.033	0.447	0
Ms4a5	0	-2.48498	0.078	0.498	0
Msrb2	0	1.2045	0.36	0.043	0
Mt1	0	0.928921	0.902	0.531	0
Mta1	0	1.33225	0.445	0.079	0
Mtmr9	0	0.890924	0.346	0.075	0
Mtx2	0	1.4138	0.738	0.256	0
Mum1	0	1.46971	0.854	0.35	0
Naa40	0	1.09486	0.36	0.061	0
Nasp	0	1.42024	0.889	0.436	0
Ndufaf3	0	1.58723	0.91	0.495	0
Nedd8	0	1.03674	0.743	0.334	0
Nfrkb	0	1.23901	0.453	0.084	0
Nmt1	0	1.03309	0.494	0.16	0
Nol8	0	1.43395	0.679	0.185	0
Nop10	0	1.2137	0.686	0.255	0
Nphp1	0	0.953278	0.702	0.3	0
Npm1	0	0.899351	0.811	0.405	0
Nrip3	0	1.02	0.411	0.097	0
Nt5c1b	0	-3.01121	0.059	0.561	0
Nxt1	0	1.50445	0.507	0.076	0
Oaz3	0	-4.81357	0.194	0.616	0
Odf1	0	-4.88772	0.36	0.753	0
Pa2g4	0	0.968617	0.508	0.167	0
Pabpc1	0	1.15253	0.988	0.653	0
Pabpc6	0	2.23616	0.84	0.2	0
Pbk	0	1.38116	0.391	0.031	0
Pbp2	0	1.67729	0.707	0.278	0
Pcbp3	0	1.36635	0.741	0.276	0
Pcgf5	0	1.02079	0.553	0.199	0
Pcgf6	0	1.06422	0.468	0.117	0
Pcm1	0	1.17911	0.749	0.327	0
Pctp	0	1.33763	0.463	0.107	0
Pde11a	0	1.39631	0.651	0.186	0
Pde4dip	0	2.10839	0.655	0.089	0
Pdhb	0	1.22866	0.49	0.139	0
Phf10	0	1.1618	0.652	0.259	0
Phf2	0	1.7489	0.405	0.029	0
Phospho2	0	1.45296	0.783	0.276	0
Pip4k2c	0	0.943819	0.296	0.039	0
Piwil1	0	2.25074	0.785	0.15	0
Pmpcb	0	1.02494	0.585	0.218	0
Polr2k	0	1.19325	0.62	0.233	0
Polr3d	0	0.830678	0.286	0.049	0
Polr3k	0	1.50547	0.422	0.052	0
Pom121l2	0	1.39919	0.678	0.241	0
Ppp2r4	0	1.90636	0.812	0.229	0
Prc1	0	1.19161	0.536	0.157	0
Prmt5	0	0.839575	0.292	0.041	0
Proca1	0	-2.60443	0.03	0.475	0
Prpsap2	0	0.947054	0.459	0.127	0
Prr30	0	-3.15282	0.054	0.53	0
Prss46	0	-2.40445	0.034	0.503	0
Psip1	0	1.84875	0.809	0.22	0
Psma8	0	1.21272	0.395	0.052	0
Psmd6	0	0.962196	0.363	0.065	0
Psmd8	0	1.72328	0.79	0.301	0
Ptges3l	0	1.43821	0.462	0.067	0
Ptpn20	0	0.970611	0.404	0.112	0
Pttg1	0	1.5907	0.681	0.187	0
RGD1304567	0	0.870192	0.253	0.042	0
RGD1306195	0	-2.8398	0.064	0.529	0
RGD1306626	0	1.16952	0.798	0.364	0
RGD1306739	0	1.20732	0.823	0.376	0
RGD1306954	0	1.29149	0.533	0.157	0
RGD1308065	0	-2.88907	0.066	0.465	0
RGD1309139	0	-2.07329	0.093	0.491	0
RGD1309621	0	0.981787	0.285	0.047	0
RGD1560010	0	1.00655	0.328	0.06	0
RGD1563812	0	1.24593	0.827	0.441	0
RGD1564380	0	0.806597	0.302	0.051	0
RSA.14.44	0	1.32772	0.767	0.322	0
Rad50	0	0.865947	0.387	0.088	0
Rdh11	0	1.35927	0.522	0.127	0
Reep6	0	-3.17597	0.099	0.49	0
Resp18	0	1.38734	0.621	0.283	0
Rif1	0	0.94499	0.402	0.086	0
Rn50-13-0839.3	0	-2.89121	0.051	0.462	0
Rn50-1-2465.1	0	1.74081	0.56	0.104	0
Rnf166	0	1.11905	0.404	0.071	0
Ropn1	0	-3.13257	0.055	0.497	0
Ropn1l	0	0.872408	0.976	0.704	0
Rpa1	0	1.25352	0.439	0.081	0
Rpl15	0	1.17908	0.807	0.46	0
Rpl4	0	0.952004	0.766	0.346	0
Rpsa	0	1.02653	0.534	0.143	0
Ruvbl2	0	0.999791	0.359	0.078	0
Samd10	0	1.19421	0.664	0.298	0
Sccpdh	0	1.14194	0.713	0.326	0
Sdf2l1	0	1.67264	0.718	0.237	0
Serbp1	0	1.14826	0.725	0.286	0
Serf1	0	1.06192	0.961	0.705	0
Sf3b1	0	0.888326	0.559	0.191	0
Sfmbt1	0	0.885848	0.333	0.072	0
Shcbp1l	0	1.72234	0.615	0.134	0
Slc12a6	0	0.903912	0.283	0.051	0
Slc13a5	0	1.04317	0.319	0.058	0
Slc2a3	0	2.62226	0.931	0.227	0
Smc4	0	1.11335	0.752	0.316	0
Smc6	0	1.29366	0.784	0.323	0
Smcp	0	-4.67401	0.246	0.689	0
Smg9	0	1.24739	0.698	0.359	0
Smpd5	0	1.74293	0.705	0.22	0
Snrnp27	0	1.50161	0.61	0.174	0
Snx27	0	1.00714	0.539	0.144	0
Spata18	0	-3.30858	0.091	0.486	0
Spata20	0	-2.6866	0.134	0.575	0
Spata7	0	-2.48084	0.088	0.501	0
Spcs3	0	0.934279	0.305	0.05	0
Spdya	0	1.04614	0.459	0.132	0
Spesp1	0	1.01625	0.836	0.365	0
Spetex.2E	0	-3.09085	0.105	0.618	0
Spidr	0	0.853268	0.229	0.033	0
Sppl3	0	1.06148	0.379	0.087	0
Spz1	0	-2.64846	0.034	0.425	0
Ssna1	0	1.19464	0.453	0.095	0
St6galnac2	0	-3.96941	0.081	0.615	0
Stambp	0	1.66169	0.483	0.065	0
Stard9	0	1.06315	0.718	0.232	0
Stk25	0	1.41845	0.557	0.138	0
Stmn1	0	0.994569	0.677	0.22	0
Stx18	0	1.29784	0.595	0.188	0
Sub1	0	0.939562	0.738	0.324	0
Sugp2	0	1.08799	0.429	0.099	0
Supt20	0	1.34165	0.795	0.324	0
Swi5	0	1.45349	0.85	0.374	0
Sycp2	0	0.95965	0.646	0.225	0
Sycp3	0	1.04624	0.619	0.19	0
Syngr4	0	1.03817	0.665	0.285	0
Taf9	0	1.74238	0.949	0.546	0
Tbc1d21	0	-2.62624	0.057	0.479	0
Tbpl1	0	1.42288	0.742	0.253	0
Tcam1	0	0.969773	0.261	0.04	0
Tchp	0	2.14256	0.811	0.186	0
Tdrd1	0	1.42886	0.465	0.109	0
Tdrd5	0	1.14884	0.385	0.049	0
Tdrd6	0	1.41951	0.853	0.347	0
Tesmin	0	1.16123	0.437	0.099	0
Tex36	0	-2.3134	0.024	0.438	0
Tgfa	0	1.09364	0.212	0.011	0
Them6	0	0.999046	0.363	0.078	0
Thoc7	0	1.82202	0.66	0.11	0
Tkfc	0	1.0838	0.403	0.102	0
Tlk2	0	1.15033	0.657	0.271	0
Tmed10	0	1.20111	0.52	0.137	0
Tmed4	0	1.37476	0.531	0.113	0
Tmem126b	0	1.2629	0.42	0.071	0
Tmem230	0	0.987431	0.406	0.104	0
Tmem231	0	0.796666	0.226	0.033	0
Tmem247	0	-2.7544	0.081	0.535	0
Tmem30c	0	1.56829	0.483	0.077	0
Tmem80	0	0.931327	0.287	0.045	0
Tmem97	0	1.39815	0.732	0.265	0
Tmsbl1	0	-2.43659	0.022	0.414	0
Tnp1	0	-5.14485	0.387	0.654	0
Tnpo3	0	0.947033	0.549	0.184	0
Tollip	0	1.28416	0.466	0.114	0
Tox4	0	1.09045	0.465	0.145	0
Traf2	0	1.44068	0.414	0.056	0
Trafd1	0	1.20756	0.589	0.192	0
Tram1	0	1.29412	0.846	0.462	0
Trappc2b	0	0.925189	0.475	0.15	0
Trim14	0	1.98549	0.651	0.109	0
Tsks	0	-2.33514	0.063	0.454	0
Tspan6	0	-3.21593	0.085	0.516	0
Tssk3	0	-2.3267	0.035	0.426	0
Ttc23	0	1.19503	0.425	0.09	0
Ttc30a1	0	1.87787	0.63	0.113	0
Ttk	0	0.965148	0.355	0.083	0
Tuba3a	0	1.75079	0.912	0.355	0
Tuba3b	0	1.92534	0.923	0.383	0
Tulp2	0	-2.41724	0.074	0.514	0
Txndc12	0	1.08052	0.436	0.115	0
Ubqln3	0	-2.00061	0.03	0.42	0
Ufl1	0	1.12903	0.449	0.105	0
Ugcg	0	1.09951	0.839	0.439	0
Upf3a	0	1.1555	0.386	0.065	0
Urb1	0	0.96443	0.352	0.058	0
Usp32	0	1.04668	0.434	0.106	0
Usp8	0	1.15141	0.695	0.255	0
Vdac2	0	1.34263	0.877	0.425	0
Vimp	0	1.02973	0.493	0.152	0
Wdr11	0	1.15911	0.426	0.102	0
Wdr62	0	1.06231	0.509	0.185	0
Ybx3	0	1.14796	0.978	0.671	0
Yipf6	0	-2.72648	0.049	0.441	0
Zbtb32	0	1.21091	0.303	0.031	0
Zdhhc12	0	1.19047	0.456	0.101	0
Zfp474	0	-2.397	0.093	0.497	0
Zfp57	0	0.826917	0.228	0.026	0
Zfp574	0	1.18953	0.535	0.2	0
Zmynd10	0	0.984446	0.262	0.035	0
tGap1	0	0.835375	0.927	0.673	0
Aldoart2	4.82142e-308	-2.05942	0.026	0.416	1.47429e-303
Mbd3	5.79104e-308	0.995146	0.4	0.114	1.77078e-303
Srrm1	8.24253e-308	0.746385	0.458	0.134	2.5204e-303
Usp1	2.37972e-307	0.943321	0.821	0.438	7.27671e-303
Dnph1	5.16446e-307	0.755699	0.28	0.053	1.57919e-302
Actrt2	5.29625e-307	-2.49942	0.025	0.412	1.61949e-302
Spatc1l	1.02168e-306	-1.91511	0.029	0.42	3.12409e-302
Myl6	1.20479e-306	0.969141	0.448	0.141	3.68401e-302
Galntl5	2.65168e-306	-2.5221	0.066	0.451	8.1083e-302
Gstt4	4.40976e-306	-2.25061	0.042	0.43	1.34842e-301
Stk33	6.51172e-306	1.09223	0.708	0.383	1.99115e-301
Ift46	9.71832e-306	1.13245	0.465	0.153	2.97167e-301
Dnpep	1.28337e-305	0.876247	0.428	0.123	3.92429e-301
Cct8	3.8243e-305	0.870948	0.639	0.269	1.16939e-300
Trim11	6.80496e-305	0.9418	0.282	0.056	2.08082e-300
Rpl37a	9.04491e-305	0.85497	0.486	0.158	2.76575e-300
Ywhaq	1.07901e-304	0.992665	0.789	0.457	3.29941e-300
Prr22	1.0988e-304	-1.82362	0.016	0.402	3.3599e-300
Kdm3a	2.73572e-304	0.956662	0.519	0.181	8.36529e-300
RGD1565767	3.16216e-304	1.0426	0.583	0.244	9.66925e-300
Letmd1	5.45015e-304	0.816712	0.21	0.028	1.66655e-299
LOC360479	7.009e-304	0.990228	0.534	0.191	2.14321e-299
Emc7	7.69013e-304	0.898052	0.395	0.108	2.35149e-299
Pdcd2l	1.79192e-303	0.961173	0.384	0.103	5.47933e-299
LOC56764	1.93674e-303	-2.64906	0.046	0.427	5.92217e-299
LOC100361655	2.84944e-303	-2.30849	0.044	0.43	8.71302e-299
Ppp3r2	6.78744e-303	1.01347	0.797	0.443	2.07546e-298
LOC103694884	2.07947e-302	1.02895	0.332	0.08	6.3586e-298
Tcte1	9.49798e-302	1.00661	0.463	0.156	2.90429e-297
Suclg1	1.32408e-301	0.98018	0.534	0.191	4.04877e-297
Fbxw5	1.46808e-301	1.07279	0.562	0.232	4.4891e-297
Cdc42ep4	5.46318e-301	0.805294	0.213	0.03	1.67053e-296
Ccdc70	6.25278e-301	-1.98489	0.012	0.393	1.91198e-296
Tmco2	1.05023e-300	-2.38768	0.052	0.435	3.21141e-296
LOC100271845	1.33111e-300	-2.80354	0.123	0.493	4.07028e-296
Dvl1	1.78572e-300	0.952509	0.28	0.056	5.46036e-296
Spata3	2.18396e-300	-3.52945	0.067	0.442	6.6781e-296
Uqcrfs1	3.55086e-300	0.939556	0.852	0.556	1.08578e-295
Cd164	6.69663e-300	0.924761	0.487	0.168	2.0477e-295
Eif2b1	6.93811e-300	0.689176	0.227	0.034	2.12153e-295
Mrps33	1.4988e-299	0.817595	0.288	0.058	4.58303e-295
Hnrnpf	2.60857e-299	0.918714	0.756	0.403	7.97649e-295
Mphosph8	2.90405e-299	0.793099	0.4	0.111	8.88e-295
Cct7	3.00557e-299	0.985588	0.675	0.318	9.19044e-295
Fam71e1	3.25162e-299	-2.74585	0.023	0.403	9.94279e-295
AABR07001700.2	1.42654e-298	1.01082	0.436	0.135	4.36207e-294
Cabs1	1.92705e-298	-3.10278	0.071	0.444	5.89255e-294
Yeats4	2.08391e-298	0.907805	0.712	0.313	6.37219e-294
Aurka	4.57839e-298	1.05057	0.432	0.131	1.39998e-293
Clpb	6.58897e-298	-2.49404	0.085	0.46	2.01478e-293
Mfap3l	2.01877e-297	-2.07708	0.023	0.404	6.17301e-293
LOC500567	2.60427e-297	0.886338	0.27	0.053	7.96333e-293
Cops7a	8.16798e-297	1.02583	0.523	0.196	2.49761e-292
Mtmr6	1.10999e-296	0.912434	0.524	0.183	3.39412e-292
Cdk1	1.26818e-296	1.00485	0.315	0.071	3.87784e-292
Phf1	1.73925e-296	0.673252	0.204	0.027	5.31827e-292
Tssk1b	4.16524e-296	-2.01495	0.032	0.41	1.27365e-291
LOC497940	8.33721e-296	-2.70249	0.025	0.402	2.54935e-291
Aamp	1.04402e-295	0.980715	0.686	0.325	3.1924e-291
Slc26a8	9.82335e-295	0.926009	0.345	0.087	3.00379e-290
Ankrd36	4.49153e-293	1.04451	0.417	0.129	1.37342e-288
Insig1	3.45793e-292	0.697586	0.302	0.064	1.05736e-287
Cfap45	6.89532e-292	0.984061	0.369	0.101	2.10845e-287
Ccdc179	1.2575e-291	-3.04034	0.042	0.413	3.84519e-287
Sbds	5.14392e-291	0.777912	0.215	0.032	1.57291e-286
H2afx	2.24852e-290	0.766723	0.299	0.063	6.87553e-286
Ttll10	3.70981e-290	-2.10732	0.018	0.391	1.13439e-285
Sec61g	5.04921e-290	0.770989	0.51	0.175	1.54395e-285
Dctn5	7.78665e-290	0.734405	0.23	0.037	2.381e-285
Zfp541	2.52402e-289	0.938135	0.492	0.172	7.71795e-285
AABR07021996.1	3.24008e-289	0.876262	0.304	0.069	9.90753e-285
Fabp12	5.60905e-289	-2.3772	0.138	0.49	1.71514e-284
Akap1	1.23049e-288	-2.01787	0.034	0.409	3.7626e-284
Prdx4	3.01308e-288	-2.01516	0.032	0.405	9.21341e-284
RGD1561517	6.42298e-288	-2.16047	0.024	0.397	1.96402e-283
Rn50-X-0591.1	1.71336e-287	-2.25759	0.018	0.386	5.23911e-283
Sdha	4.40825e-287	0.703331	0.247	0.043	1.34796e-282
Pfn1	5.07428e-287	0.914164	0.581	0.226	1.55161e-282
Dcun1d1	4.98849e-286	-2.4114	0.127	0.481	1.52538e-281
Psmd2	5.23567e-286	0.851732	0.66	0.287	1.60096e-281
Kdm5b	5.30118e-285	1.00378	0.497	0.179	1.621e-280
AC124896.1	6.01882e-285	0.848319	0.278	0.058	1.84044e-280
Glul	8.80759e-284	-2.36423	0.384	0.632	2.69318e-279
Ssrp1	6.34107e-283	0.938573	0.522	0.196	1.93897e-278
Larp1b	2.18361e-282	0.934466	0.788	0.46	6.67704e-278
Tssk2	1.06962e-281	-1.99854	0.021	0.385	3.27067e-277
Prelid1	4.80093e-281	0.746083	0.245	0.044	1.46803e-276
AABR07011746.1	5.10273e-281	1.06268	0.615	0.264	1.56031e-276
Sh3rf2	7.25062e-281	-2.91969	0.04	0.401	2.21709e-276
Trim28	9.55631e-281	1.05184	0.753	0.435	2.92213e-276
Slc2a8	1.00958e-280	0.954941	0.418	0.13	3.08708e-276
Sh3d21	2.42076e-280	-2.07405	0.032	0.397	7.4022e-276
Art3	7.99924e-280	1.06329	0.47	0.16	2.44601e-275
Sgf29	1.57577e-279	-1.76333	0.027	0.394	4.81839e-275
Golga4	3.00723e-279	0.882995	0.56	0.214	9.19552e-275
Dcaf15	2.36568e-278	0.858319	0.367	0.101	7.23379e-274
H1fnt	8.42728e-278	-2.32929	0.02	0.38	2.57689e-273
Atxn2l	2.58348e-277	0.858885	0.858	0.481	7.89976e-273
Snrnp200	3.24284e-277	0.818585	0.335	0.084	9.91597e-273
Rn50-7-1158.1	5.2233e-277	1.08647	0.508	0.196	1.59718e-272
Hnrnpm	6.29077e-277	0.653884	0.454	0.141	1.92359e-272
Top2a	1.05425e-276	0.601548	0.525	0.183	3.22368e-272
Hbs1l	1.45391e-276	0.90573	0.42	0.133	4.44577e-272
Serp2	4.81413e-276	-2.12555	0.089	0.445	1.47206e-271
Akr1e2	9.14196e-276	0.786457	0.209	0.033	2.79543e-271
Tmbim1	3.09037e-275	-2.5118	0.036	0.393	9.44972e-271
Atp5g3	3.8755e-275	0.863314	0.369	0.102	1.18505e-270
Zfand3	8.57786e-275	-2.06534	0.148	0.493	2.62294e-270
Sec61b	1.05786e-274	0.790219	0.374	0.104	3.23473e-270
LOC689042	2.24414e-274	-2.66285	0.025	0.382	6.86213e-270
Arrdc5	5.89962e-274	-1.83827	0.023	0.382	1.80399e-269
Dkkl1	9.45607e-274	0.815288	0.899	0.58	2.89148e-269
Ube2s	1.13227e-273	0.814587	0.728	0.345	3.46225e-269
Sgo2	5.05867e-273	0.681604	0.258	0.049	1.54684e-268
Sirt5	6.97556e-273	0.688594	0.21	0.033	2.13299e-268
Ubqlnl	9.85683e-271	-2.71304	0.052	0.404	3.01402e-266
Trappc4	1.93348e-270	0.831955	0.328	0.084	5.9122e-266
Csnk1g2	2.41904e-270	-2.25605	0.063	0.417	7.39693e-266
Slc9b1	4.49846e-270	0.931652	0.408	0.128	1.37554e-265
Cox4i1	7.20941e-270	0.901316	0.786	0.477	2.20449e-265
Ankrd9	1.18732e-269	-2.58139	0.033	0.385	3.63057e-265
Spata21	2.21609e-269	-1.75722	0.022	0.377	6.77637e-265
Acp1	5.50513e-269	0.805341	0.317	0.078	1.68336e-264
Vash2	6.51906e-269	-1.86011	0.033	0.388	1.9934e-264
Znrf4	1.33067e-268	-2.13134	0.016	0.367	4.06894e-264
Irx5	4.14135e-268	0.83536	0.261	0.054	1.26634e-263
Ccdc54	6.49729e-268	-2.239	0.021	0.373	1.98674e-263
F8	8.76778e-268	0.75924	0.269	0.057	2.68101e-263
Mt.co2	1.18685e-267	0.747728	0.917	0.641	3.62915e-263
Abcc12	1.2859e-267	0.734133	0.202	0.031	3.93202e-263
Tnpo2	1.75424e-267	0.80352	0.251	0.049	5.3641e-263
Rassf1	4.67886e-267	0.769117	0.235	0.043	1.4307e-262
LOC500124	5.81334e-267	-2.54621	0.033	0.383	1.7776e-262
Paip2	3.20791e-266	-2.04235	0.323	0.594	9.80916e-262
Tbca	4.88884e-266	0.829161	0.84	0.453	1.49491e-261
Pmfbp1	1.40882e-265	-1.80366	0.023	0.375	4.30789e-261
LOC100911669	8.47454e-265	-2.68018	0.024	0.37	2.59135e-260
Nop16	9.51578e-265	0.585138	0.226	0.038	2.90973e-260
Eif4g2	2.12308e-264	0.940324	0.686	0.363	6.49196e-260
LOC498675	2.98673e-264	1.06645	0.474	0.174	9.13283e-260
Ube2j1	3.50178e-264	-2.34174	0.209	0.524	1.07077e-259
Strn4	3.97286e-264	0.871755	0.445	0.15	1.21482e-259
Hspa5	6.11393e-264	0.792256	0.792	0.398	1.86952e-259
Hspb11	8.00025e-264	0.692352	0.275	0.059	2.44632e-259
Vdac3	1.63608e-263	0.871004	0.832	0.545	5.00281e-259
Rpn1	8.30152e-263	0.850133	0.603	0.255	2.53844e-258
Asb13	9.68573e-263	-2.16254	0.019	0.367	2.9617e-258
Ilf2	1.40661e-262	0.724284	0.457	0.149	4.30114e-258
Spem1	3.123e-262	-2.35707	0.036	0.384	9.5495e-258
Ddx47	5.7062e-262	0.844415	0.287	0.066	1.74484e-257
LOC103690317	3.55162e-261	0.671903	0.314	0.076	1.08601e-256
Rasef	7.39905e-261	-1.7814	0.058	0.409	2.26248e-256
RGD1561916	9.62627e-261	-2.14895	0.337	0.598	2.94352e-256
2021-09-02	2.18104e-260	0.898085	0.578	0.246	6.66918e-256
Hspa1l	3.90068e-260	-2.53673	0.088	0.43	1.19275e-255
Bola3	1.65599e-259	0.971035	0.41	0.134	5.06368e-255
LOC100912373	1.94936e-259	0.912524	0.773	0.38	5.96074e-255
Nrg1	2.00589e-259	0.917817	0.551	0.221	6.13362e-255
Sod1	2.48625e-259	-1.85149	0.086	0.445	7.60244e-255
Cabyr	6.2796e-259	-1.80032	0.02	0.365	1.92017e-254
Borcs6	2.8283e-258	0.79598	0.267	0.059	8.64837e-254
Spint2	3.01025e-258	0.67268	0.287	0.065	9.20475e-254
Prrc2a	3.04277e-258	0.91687	0.616	0.275	9.30418e-254
Ppp1cc	3.13487e-258	0.858328	0.883	0.619	9.58581e-254
Nploc4	1.36141e-257	0.922857	0.422	0.144	4.16293e-253
AABR07001734.1	1.47943e-257	1.03011	0.395	0.131	4.5238e-253
Dnaja4	1.67355e-257	-2.02666	0.019	0.361	5.11737e-253
Exoc2	1.74727e-257	0.862399	0.346	0.097	5.34279e-253
Zfp52	2.45799e-257	1.08253	0.576	0.266	7.51604e-253
Pdzd9	2.68298e-257	1.03148	0.413	0.14	8.204e-253
Krcc1	2.90315e-257	0.951564	0.464	0.167	8.87725e-253
Trim80	5.15513e-257	-2.28816	0.034	0.377	1.57634e-252
Rchy1	2.04089e-256	0.947474	0.507	0.205	6.24062e-252
Wbscr28	3.52799e-256	-1.96759	0.017	0.357	1.07879e-251
Calr3	5.59509e-256	-2.026	0.023	0.363	1.71087e-251
Paqr5	6.41317e-256	-2.94522	0.091	0.424	1.96102e-251
Adam2	6.99123e-256	1.04166	0.571	0.254	2.13778e-251
Siah1	2.7116e-255	0.70872	0.226	0.042	8.29153e-251
Eftud2	3.1365e-255	0.77042	0.378	0.113	9.59078e-251
Sox5	3.42682e-255	-2.08456	0.12	0.454	1.04785e-250
Stard10	5.45998e-255	-1.66324	0.031	0.375	1.66955e-250
Ica1	5.71215e-255	-1.70148	0.021	0.361	1.74666e-250
Abca17	1.14334e-254	0.934609	0.321	0.087	3.4961e-250
Spaca9	1.35463e-254	-1.96298	0.024	0.366	4.14219e-250
Dnaja2	2.02427e-254	0.876287	0.658	0.323	6.18983e-250
Gstt3	2.10535e-254	0.9399	0.389	0.124	6.43774e-250
Cox19	9.35296e-254	0.662126	0.188	0.028	2.85995e-249
Khdrbs3	9.4848e-254	0.873156	0.404	0.13	2.90026e-249
Ddx25	2.36622e-253	0.962075	0.64	0.333	7.23544e-249
Irak1bp1	4.30155e-253	0.895596	0.387	0.123	1.31533e-248
Ndufs2	5.09948e-253	0.937365	0.419	0.143	1.55932e-248
Rpl7	8.66108e-253	0.91931	0.746	0.455	2.64839e-248
Kif3a	1.93734e-252	0.910412	0.497	0.191	5.92399e-248
Uqcrc1	4.3587e-252	0.876101	0.371	0.115	1.3328e-247
Fam187b	4.91199e-252	-2.01169	0.03	0.369	1.50199e-247
Trpc4ap	1.27382e-251	0.782716	0.364	0.106	3.89509e-247
Hemgn	1.31869e-251	-2.52388	0.032	0.368	4.03228e-247
Ndufb9	4.36429e-251	0.868026	0.465	0.175	1.33451e-246
Mgat4d	7.32989e-251	0.855557	0.299	0.075	2.24133e-246
Pithd1	8.2439e-251	0.846514	0.321	0.085	2.52082e-246
AABR07064538.1	2.08033e-250	-2.19368	0.016	0.35	6.36123e-246
Ptpmt1	5.13589e-250	0.995695	0.566	0.264	1.57045e-245
Tomm34	6.55216e-250	0.651582	0.211	0.036	2.00352e-245
Rbm44	9.2718e-250	0.863601	0.639	0.287	2.83513e-245
LOC680885	1.36507e-249	-1.62229	0.034	0.373	4.1741e-245
Polr1d	1.78411e-248	1.05714	0.575	0.272	5.45545e-244
Med26	3.40545e-248	0.834837	0.448	0.153	1.04132e-243
Csnk2a2	4.88895e-248	0.788361	0.422	0.141	1.49494e-243
Capn11	6.62543e-248	0.994023	0.412	0.14	2.02592e-243
Atl3	7.5896e-248	-2.13526	0.024	0.358	2.32075e-243
Ap3m1	1.45455e-247	0.738326	0.223	0.042	4.44773e-243
Rps5	3.71572e-247	0.751651	0.721	0.386	1.13619e-242
Ccdc67	1.29989e-246	-1.64825	0.095	0.437	3.97481e-242
Rnf168	1.99599e-246	0.708076	0.233	0.046	6.10335e-242
Tra2b	8.81514e-246	0.740982	0.465	0.164	2.69549e-241
Zfp707	1.38317e-245	0.918	0.331	0.093	4.22947e-241
Prps1l1	1.75597e-245	0.972533	0.38	0.124	5.36939e-241
Cox6b2	2.61556e-245	0.754835	0.91	0.688	7.99786e-241
Ccdc91	3.53488e-245	-1.9461	0.098	0.432	1.0809e-240
Tes	8.97648e-245	-1.61613	0.047	0.384	2.74483e-240
Hypm	2.83775e-244	-2.35684	0.028	0.357	8.67728e-240
Cetn1	3.03681e-244	0.85996	0.788	0.468	9.28595e-240
Uqcrc2	4.4148e-244	0.705065	0.31	0.081	1.34996e-239
Chl1	5.24266e-244	-1.5591	0.017	0.348	1.6031e-239
Cep295nl	7.6316e-244	-1.67926	0.035	0.368	2.33359e-239
Aif1	9.23327e-244	-2.26272	0.025	0.353	2.82335e-239
Tpx2	1.00015e-243	0.729844	0.328	0.088	3.05826e-239
Commd4	1.33151e-243	0.72002	0.236	0.048	4.07149e-239
Ndufb8	2.09822e-243	0.946223	0.397	0.136	6.41594e-239
RGD1307595	9.0477e-243	0.84998	0.811	0.478	2.76661e-238
Dnajb8	1.86238e-242	-2.00887	0.011	0.335	5.69478e-238
Prosc	1.97876e-242	0.647867	0.17	0.023	6.05065e-238
Prm3	2.92957e-242	-2.20056	0.015	0.34	8.95804e-238
Ankrd54	6.25926e-242	0.74134	0.221	0.042	1.91396e-237
Eif3d	7.13376e-242	0.757065	0.502	0.193	2.18136e-237
AC121415.1	1.54721e-241	0.955366	0.745	0.466	4.73107e-237
Sf3b2	4.43377e-241	0.759725	0.641	0.292	1.35576e-236
Zfp800	4.44038e-241	0.656463	0.221	0.041	1.35778e-236
Efhc1	5.67596e-240	0.856238	0.551	0.234	1.7356e-235
Ncbp1	7.35047e-240	0.931432	0.328	0.094	2.24763e-235
Arpc3	7.88663e-240	0.775955	0.364	0.111	2.41157e-235
RGD1561252	1.62872e-239	0.805831	0.384	0.122	4.98031e-235
Dyx1c1	2.56001e-239	0.704067	0.211	0.039	7.828e-235
Cetn4	4.2643e-239	1.0255	0.583	0.287	1.30394e-234
Actl7a	4.39765e-239	-1.70085	0.022	0.346	1.34471e-234
Lpp	5.08409e-239	-1.58226	0.015	0.339	1.55461e-234
Mgll	6.51425e-239	1.0738	0.608	0.315	1.99193e-234
Gtf2i	6.96341e-239	0.820794	0.393	0.13	2.12927e-234
Smim23	8.37987e-239	-1.84419	0.011	0.333	2.5624e-234
Dnajb3	1.07885e-238	-2.1752	0.468	0.639	3.2989e-234
Pin1	1.30743e-238	0.743372	0.419	0.141	3.99786e-234
Fam228a	1.43666e-238	1.0208	0.486	0.194	4.39301e-234
Spag1	2.86568e-238	0.880429	0.316	0.087	8.76268e-234
Dnah17	4.53552e-238	0.870335	0.351	0.106	1.38687e-233
Otub2	6.65309e-238	-2.2005	0.043	0.368	2.03438e-233
Hn1	8.95952e-238	0.727873	0.921	0.67	2.73964e-233
Uba52	1.59517e-237	-1.47584	0.65	0.747	4.87771e-233
Nrn1l	2.26032e-237	0.753418	0.314	0.084	6.91161e-233
Cers3	2.69769e-237	0.665016	0.164	0.022	8.24899e-233
Kctd10	3.83546e-237	0.769291	0.386	0.125	1.17281e-232
Rb1cc1	1.41356e-236	0.885419	0.786	0.511	4.32238e-232
Mbd1	5.26193e-236	0.670445	0.204	0.035	1.60899e-231
Samd4a	5.99199e-236	-1.95843	0.035	0.357	1.83223e-231
Wdr48	6.94423e-236	0.993337	0.581	0.284	2.12341e-231
Spata6	1.27066e-235	-1.73346	0.809	0.775	3.88543e-231
Stag3	1.68171e-235	0.798445	0.522	0.215	5.14233e-231
Safb	2.03568e-235	0.617996	0.416	0.133	6.2247e-231
Ddx23	5.81901e-235	0.669707	0.279	0.067	1.77934e-230
Plekhh2	6.1939e-235	-2.14775	0.052	0.374	1.89397e-230
LOC680590	7.42297e-235	-1.82767	0.007	0.324	2.2698e-230
LOC100294508	1.24588e-234	0.873757	0.412	0.142	3.80965e-230
RGD1562515	3.43671e-234	1.01183	0.552	0.25	1.05088e-229
Klc2	4.04032e-234	0.766253	0.363	0.11	1.23545e-229
Tceanc2	4.29508e-234	0.754282	0.248	0.055	1.31335e-229
Med11	8.91694e-234	0.703916	0.249	0.055	2.72662e-229
Bpifa3	3.20929e-233	-2.40002	0.044	0.363	9.81337e-229
Ints6	3.69641e-233	0.888178	0.636	0.315	1.13029e-228
Nupr2	1.10034e-232	-1.51826	0.004	0.318	3.36463e-228
LOC680112	3.49684e-232	-1.87872	0.033	0.355	1.06926e-227
Arl9	3.66714e-232	-2.01366	0.022	0.339	1.12134e-227
Glt8d1	6.06257e-232	0.821461	0.402	0.137	1.85381e-227
X1700016D06Rik	2.26756e-231	-1.72063	0.024	0.345	6.93374e-227
Cyp51	2.35289e-231	-1.84691	0.031	0.349	7.19468e-227
Tmco5a	4.94461e-230	-1.57525	0.022	0.339	1.51196e-225
Ptges3	1.15172e-229	0.749578	0.466	0.169	3.52172e-225
Gnb2	1.34773e-229	0.699184	0.292	0.075	4.12108e-225
Calm1	1.62372e-229	0.910706	0.772	0.517	4.96501e-225
Mybl1	2.80706e-229	0.760142	0.257	0.06	8.58343e-225
Bin2	3.97213e-229	0.883088	0.305	0.087	1.2146e-224
RGD1563217	6.78188e-229	-1.61866	0.016	0.331	2.07376e-224
RGD1311084	1.1803e-228	-2.11869	0.041	0.353	3.60911e-224
Serpina1	2.00709e-228	-2.56527	0.013	0.323	6.13727e-224
Cox5b	4.26217e-228	0.785996	0.683	0.352	1.30329e-223
Aqp9	5.61701e-228	0.836666	0.282	0.075	1.71757e-223
Hgh1	6.321e-228	0.857819	0.316	0.09	1.93284e-223
Eif2s2	6.81992e-228	0.740085	0.782	0.443	2.08539e-223
Hspa9	1.9096e-227	0.648808	0.507	0.196	5.83917e-223
Nudt16l1	1.07189e-226	0.600512	0.25	0.056	3.27762e-222
Tbl2	2.63012e-226	0.610318	0.186	0.031	8.04237e-222
Sepw1	3.75724e-226	0.873114	0.413	0.148	1.14889e-221
Lrrc8b	4.67088e-226	-1.82938	0.021	0.331	1.42826e-221
Dnaaf5	7.01888e-226	0.969505	0.388	0.139	2.14623e-221
Zfp512b	1.79556e-225	0.730648	0.259	0.062	5.49047e-221
Hadha	2.00381e-225	0.824468	0.536	0.229	6.12724e-221
Uck1	2.1017e-225	0.661214	0.172	0.027	6.42659e-221
Fam71f1	4.40474e-225	-1.79607	0.02	0.329	1.34688e-220
Klhl20	5.09119e-225	0.685922	0.344	0.102	1.55678e-220
Cxxc5	1.00561e-224	-1.79706	0.028	0.343	3.07496e-220
Tnp2	1.21435e-224	-3.27957	0.074	0.385	3.71324e-220
Ccdc87	1.23953e-224	0.859282	0.438	0.164	3.79023e-220
Meioc	1.76537e-224	0.640895	0.389	0.127	5.39814e-220
Brd8	2.16859e-224	0.621592	0.223	0.045	6.63111e-220
Eif3c	2.20413e-224	0.89425	0.651	0.354	6.73979e-220
Sae1	4.55997e-224	0.716901	0.273	0.068	1.39435e-219
Sec23ip	5.20532e-224	0.761438	0.317	0.091	1.59168e-219
Ldhc	6.55982e-224	0.810935	0.882	0.642	2.00586e-219
Akr1a1	1.20591e-223	0.752699	0.278	0.071	3.68742e-219
Chn2	1.24831e-223	-1.96755	0.032	0.343	3.81709e-219
Fam71f2	1.32432e-223	-2.18417	0.035	0.344	4.0495e-219
Ube2d4	1.87989e-223	0.889485	0.747	0.465	5.74832e-219
Als2cr11	5.34078e-223	0.915688	0.575	0.276	1.6331e-218
Tex37	7.94655e-223	-2.80086	0.055	0.363	2.4299e-218
Cand1	1.66795e-222	0.765505	0.469	0.178	5.10027e-218
Wdr38	1.67464e-222	-1.65663	0.062	0.381	5.12071e-218
Dnah2	1.71831e-222	0.829189	0.301	0.085	5.25424e-218
Ggnbp1	2.02119e-222	0.832536	0.787	0.46	6.1804e-218
Dstyk	2.42882e-222	0.611844	0.177	0.028	7.42684e-218
Gabarapl1	4.22762e-222	-2.02616	0.027	0.334	1.29272e-217
Isyna1	4.71778e-222	0.948752	0.563	0.281	1.4426e-217
Dcaf8	9.02705e-222	0.775252	0.307	0.086	2.76029e-217
Iqcf1	9.34997e-222	-2.07123	0.026	0.334	2.85903e-217
Carhsp1	2.65241e-221	-1.60359	0.044	0.358	8.11053e-217
Ino80e	4.46027e-221	0.671521	0.262	0.064	1.36386e-216
Slc22a5	5.47122e-221	0.884519	0.526	0.232	1.67299e-216
Azin2	6.44274e-221	-2.45843	0.054	0.363	1.97006e-216
Rnf151	6.78707e-221	-1.87893	0.023	0.331	2.07535e-216
Klhl10	1.76382e-220	-1.48004	0.053	0.37	5.3934e-216
Slc25a19	2.77323e-220	0.65265	0.218	0.045	8.47998e-216
Spcs1	4.92354e-220	0.803474	0.681	0.35	1.50552e-215
Arpc2	5.86045e-220	0.785677	0.743	0.437	1.79201e-215
Zdhhc25	1.70779e-219	-1.64925	0.02	0.325	5.22209e-215
Mt.atp6	2.08718e-219	0.591914	0.934	0.715	6.38219e-215
Ccdc191	2.96436e-219	0.843069	0.465	0.186	9.06441e-215
Stat1	4.66287e-219	-1.65445	0.029	0.335	1.42581e-214
Wrb	4.77002e-219	0.607103	0.167	0.025	1.45858e-214
Sqrdl	5.77622e-219	-1.81429	0.019	0.323	1.76625e-214
Tcp1	6.42945e-219	0.820924	0.586	0.277	1.966e-214
Dbil5	9.91075e-219	-2.44062	0.324	0.561	3.03051e-214
Trip12	1.14533e-218	0.776545	0.81	0.526	3.50218e-214
Flcn	1.64094e-218	0.739125	0.257	0.063	5.01768e-214
Fbxo39	1.82556e-218	-2.2875	0.048	0.352	5.58219e-214
Rnf4	1.91281e-218	-1.74868	0.047	0.356	5.84899e-214
Hydin	3.23455e-218	0.841708	0.396	0.139	9.89062e-214
Rsph9	3.98931e-218	0.888275	0.403	0.152	1.21985e-213
Eif3m	2.1366e-217	0.719028	0.465	0.18	6.53329e-213
Rpl39l	3.25603e-217	0.663413	0.956	0.794	9.95628e-213
Cox6a1	3.95495e-217	0.610503	0.566	0.241	1.20934e-212
Ccer1	1.96591e-216	-1.64471	0.025	0.329	6.01137e-212
Thap4	2.15985e-216	0.7712	0.303	0.087	6.60438e-212
Atp5a1	3.94643e-216	0.846862	0.682	0.377	1.20674e-211
Cox5a	4.07357e-216	0.773812	0.819	0.525	1.24562e-211
Matr3	4.2652e-216	0.740272	0.508	0.209	1.30421e-211
Shfm1	6.01302e-216	0.718681	0.709	0.338	1.83866e-211
Akap3	9.82711e-216	-1.89967	0.115	0.421	3.00493e-211
Tmod1	1.04969e-215	-1.76087	0.032	0.336	3.20973e-211
Rnf38	1.20674e-215	-1.57824	0.086	0.398	3.68996e-211
Atp2b4	1.424e-215	0.768728	0.267	0.068	4.3543e-211
Ift22	1.49827e-215	0.818821	0.331	0.104	4.58142e-211
Galk1	2.26868e-215	0.731159	0.274	0.073	6.93718e-211
Cnot11	7.34649e-215	0.689865	0.26	0.065	2.24641e-210
Ube2k	7.7483e-215	-1.49882	0.265	0.547	2.36927e-210
Erh	8.23688e-215	0.671255	0.412	0.147	2.51867e-210
Kif2b	1.54663e-214	-1.61424	0.042	0.347	4.72928e-210
Ddx46	3.09602e-214	0.7943	0.511	0.217	9.46702e-210
Gbf1	3.31018e-214	0.831118	0.461	0.182	1.01219e-209
Snx1	3.62181e-214	0.856366	0.373	0.126	1.10748e-209
Tbp	9.80452e-214	0.79413	0.544	0.228	2.99803e-209
Hyls1	2.70924e-213	0.883092	0.373	0.13	8.28431e-209
Coro1b	4.42298e-213	0.683908	0.346	0.109	1.35246e-208
Eefsec	4.96421e-213	0.652382	0.25	0.061	1.51796e-208
Smarcd2	7.3086e-213	0.794169	0.359	0.117	2.23482e-208
Brd1	7.76943e-213	0.658701	0.288	0.079	2.37574e-208
Mettl21a	1.61889e-212	0.601858	0.18	0.031	4.95025e-208
LOC685964	2.40469e-212	-1.37465	0.016	0.313	7.35305e-208
Mrps22	2.45335e-212	0.76614	0.36	0.119	7.50187e-208
Rab4b	5.54397e-212	0.70517	0.267	0.069	1.69524e-207
Chrne	6.65873e-212	0.650807	0.912	0.632	2.03611e-207
Tpp2	9.50357e-212	0.803255	0.527	0.23	2.906e-207
X1700092M07Rik	2.03203e-211	-1.64724	0.018	0.313	6.21354e-207
Cep85l	2.71077e-211	-1.64788	0.044	0.345	8.289e-207
Fam170a	4.23442e-211	0.74123	0.258	0.066	1.2948e-206
Pbx4	4.37564e-211	0.813328	0.348	0.118	1.33798e-206
Cst8	8.82445e-211	-1.8152	0.019	0.314	2.69834e-206
Polr3c	9.22096e-211	0.613604	0.214	0.045	2.81959e-206
Fam118b	1.0162e-210	0.647237	0.19	0.035	3.10733e-206
Bloc1s5	3.15475e-210	0.674372	0.198	0.039	9.64661e-206
Prm1	5.69596e-210	-4.41082	0.755	0.781	1.74171e-205
Timm8a2	8.9385e-210	0.588049	0.166	0.026	2.73321e-205
Ube2n	1.85059e-209	-1.53548	0.215	0.506	5.65875e-205
Sdhc	2.73442e-209	0.641449	0.247	0.059	8.3613e-205
Smurf2	9.4013e-209	0.667424	0.314	0.092	2.87473e-204
Arhgap19	1.54511e-208	0.611892	0.198	0.039	4.72463e-204
Ipo5	1.88884e-208	-1.91794	0.356	0.574	5.77571e-204
Fam227b	3.59107e-208	0.816577	0.752	0.468	1.09808e-203
Bbs7	6.43492e-208	0.591598	0.186	0.034	1.96767e-203
Ldha	9.46575e-208	0.744729	0.83	0.56	2.89444e-203
Nkapl	1.46136e-207	0.778514	0.27	0.073	4.46856e-203
Cops3	1.65683e-207	0.74104	0.36	0.12	5.06627e-203
AABR07037960.1	1.76436e-207	0.902548	0.452	0.179	5.39507e-203
Kars	2.19919e-207	0.865973	0.46	0.195	6.72469e-203
Osbpl1a	3.03773e-207	-1.76067	0.055	0.354	9.28878e-203
Fhl5	4.01523e-207	-1.68843	0.021	0.314	1.22778e-202
LOC690784	4.28146e-207	-1.21994	0.012	0.304	1.30918e-202
Mcm9	6.55281e-207	0.856051	0.324	0.105	2.00372e-202
Rad23a	2.34087e-205	0.740615	0.346	0.113	7.1579e-201
Api5	3.43571e-205	0.604449	0.222	0.049	1.05057e-200
Sdr39u1	5.20357e-205	0.886392	0.498	0.227	1.59115e-200
Pdha2	1.64855e-204	0.87778	0.351	0.119	5.04094e-200
Ylpm1	2.47102e-204	0.786476	0.46	0.19	7.55588e-200
Mlf1	3.05265e-204	-1.50368	0.393	0.598	9.33438e-200
Armc12	4.02969e-204	-1.3373	0.015	0.303	1.2322e-199
Prm2	7.17927e-204	-1.87339	0.014	0.302	2.19528e-199
Slc29a1	3.08981e-203	0.690367	0.332	0.105	9.44802e-199
Tcf25	4.29806e-203	0.752145	0.38	0.138	1.31426e-198
Ghitm	4.35401e-203	-1.65041	0.298	0.543	1.33137e-198
Actb	7.24694e-203	-1.69028	0.14	0.435	2.21597e-198
Pde6d	1.03331e-202	0.748741	0.337	0.107	3.15966e-198
Dpy30	1.0893e-202	-1.75603	0.113	0.411	3.33086e-198
Mir147	2.41712e-202	0.609543	0.159	0.025	7.39106e-198
LOC684270	2.43081e-202	0.660665	0.157	0.025	7.43294e-198
Skp1	4.98267e-202	0.689875	0.733	0.416	1.5236e-197
Angel1	5.40004e-202	0.790149	0.503	0.212	1.65122e-197
Dcaf7	8.73864e-202	0.78287	0.363	0.124	2.6721e-197
Enkd1	9.10665e-202	0.649951	0.237	0.057	2.78463e-197
Hagh	9.20497e-202	0.737131	0.615	0.28	2.8147e-197
Hdgfrp2	1.7842e-201	0.760367	0.457	0.189	5.45571e-197
Dnaja1	2.07323e-201	0.666871	0.619	0.29	6.33953e-197
Igfbp3	2.14449e-201	0.784556	0.44	0.171	6.55741e-197
Tcea2	2.18625e-201	0.85928	0.657	0.384	6.68513e-197
Timm8b	2.3752e-201	0.827601	0.499	0.224	7.2629e-197
Ankrd61	3.91226e-201	-1.44372	0.021	0.308	1.19629e-196
Pabpc2	5.86759e-201	0.899634	0.567	0.27	1.79419e-196
Selv	1.11275e-200	-1.50615	0.027	0.315	3.40258e-196
Skiv2l	1.45879e-200	0.773221	0.331	0.108	4.4607e-196
Thoc5	1.50385e-200	0.752941	0.298	0.09	4.59847e-196
Prss54	6.20285e-200	-1.26277	0.017	0.302	1.89671e-195
Wwc2	2.50154e-199	0.618319	0.235	0.056	7.6492e-195
Rpgrip1	1.53905e-198	0.833333	0.838	0.598	4.7061e-194
Habp4	3.96662e-198	-1.85325	0.023	0.305	1.21291e-193
Phpt1	4.6631e-198	0.69232	0.377	0.133	1.42588e-193
Smc5	9.70491e-198	0.715977	0.418	0.16	2.96757e-193
Dnajb6	1.01116e-197	0.859096	0.66	0.39	3.09193e-193
Tdrd7	1.60507e-197	0.621915	0.696	0.334	4.90797e-193
Spata19	1.99224e-197	-1.66613	0.01	0.288	6.09186e-193
Micu1	2.56578e-197	0.685915	0.241	0.06	7.84563e-193
RGD1308544	2.73769e-197	-1.43936	0.017	0.299	8.37132e-193
Hpf1	2.7739e-197	0.773441	0.315	0.101	8.48204e-193
Eif1b	4.2976e-197	0.804445	0.545	0.268	1.31412e-192
Commd9	4.54715e-197	0.62366	0.174	0.032	1.39043e-192
RGD1562532	8.40935e-197	-1.3697	0.02	0.302	2.57141e-192
Fam46c	9.31882e-197	-1.54905	0.15	0.44	2.84951e-192
LOC100363125	1.3509e-196	-2.19542	0.007	0.282	4.13078e-192
Unc50	2.08783e-196	0.700153	0.268	0.074	6.38417e-192
Nnt	8.83394e-196	0.588817	0.159	0.026	2.70124e-191
LOC102556337	9.25358e-196	0.86415	0.483	0.216	2.82956e-191
Ttc21b	1.23423e-195	0.82272	0.291	0.087	3.77403e-191
Tusc3	1.25076e-195	0.673361	0.429	0.168	3.82458e-191
Lrrc18	1.4132e-195	-1.50581	0.022	0.303	4.32128e-191
Rpl23	3.43652e-195	0.728036	0.628	0.334	1.05082e-190
Uqcr10	3.66934e-195	0.743403	0.581	0.285	1.12201e-190
Zcrb1	4.10553e-195	0.703615	0.399	0.147	1.25539e-190
Ptbp1	5.16031e-195	0.726312	0.334	0.108	1.57792e-190
Mrpl13	6.28279e-195	0.604761	0.238	0.059	1.92115e-190
Cox7a2l2	7.64139e-195	0.814163	0.694	0.427	2.33658e-190
Ddrgk1	1.2714e-194	0.666792	0.275	0.078	3.88769e-190
Jmjd8	4.85704e-194	0.728259	0.298	0.091	1.48519e-189
Slc17a2	4.8624e-194	-1.57899	0.014	0.29	1.48683e-189
Ndufv2	2.57892e-193	0.789875	0.509	0.232	7.88582e-189
Tigar	2.70117e-193	0.650355	0.205	0.045	8.25963e-189
Tex43	1.01733e-192	-1.40651	0.015	0.292	3.11079e-188
Arfgap3	1.08065e-192	0.793973	0.363	0.131	3.3044e-188
AABR07052897.3	1.76942e-192	0.814769	0.414	0.16	5.41054e-188
Fscb	1.87544e-192	-1.418	0.02	0.297	5.73471e-188
Tmem219	2.01851e-192	0.642667	0.226	0.055	6.1722e-188
Exnef	2.51152e-192	0.657964	0.295	0.089	7.67972e-188
Rpf1	9.35788e-192	0.700102	0.27	0.076	2.86145e-187
Clip4	1.77753e-191	-1.63398	0.035	0.315	5.43534e-187
Lrrc57	2.18967e-191	-1.63438	0.024	0.299	6.69559e-187
Dnm3	2.2459e-190	0.744245	0.221	0.054	6.8675e-186
Cfap97	3.60476e-190	0.788434	0.419	0.167	1.10226e-185
Cap2	4.21067e-190	-1.61756	0.026	0.301	1.28754e-185
Espl1	6.99823e-190	0.688574	0.368	0.13	2.13992e-185
Snrnp35	8.59277e-190	0.643776	0.165	0.029	2.6275e-185
Tssk6	9.64561e-190	-1.72153	0.02	0.294	2.94943e-185
Thg1l	1.33215e-189	0.619191	0.196	0.042	4.07344e-185
Ccni	1.56223e-189	0.846058	0.446	0.196	4.77698e-185
Scp2d1	2.46869e-189	-1.93067	0.05	0.33	7.54877e-185
Akap4	2.78327e-189	-1.60905	0.01	0.278	8.51068e-185
Reep4	3.82514e-189	0.777106	0.291	0.088	1.16965e-184
Ppp2r2b	3.85121e-189	-1.71398	0.019	0.291	1.17762e-184
Tdrp	3.9785e-189	0.819023	0.361	0.129	1.21655e-184
Actl9	4.44394e-189	-1.45592	0.015	0.286	1.35887e-184
Ddt	6.11118e-189	0.856105	0.377	0.146	1.86868e-184
Znhit1	4.16666e-188	0.835171	0.574	0.299	1.27408e-183
Cep85	1.32386e-187	0.631356	0.225	0.054	4.04809e-183
Spag16	1.56363e-187	0.82464	0.363	0.133	4.78126e-183
Cep112	2.56727e-187	-1.32066	0.037	0.316	7.85019e-183
Rnf10	3.78834e-187	0.763883	0.562	0.286	1.1584e-182
Vasp	3.8761e-187	-1.56986	0.021	0.29	1.18523e-182
Vnn1	4.16193e-187	0.721973	0.255	0.072	1.27264e-182
Glrx2	1.733e-186	-1.4571	0.056	0.337	5.29917e-182
AABR07037607.1	1.99971e-186	-1.6371	0.014	0.279	6.11471e-182
Vps26a	2.73385e-186	0.801786	0.428	0.176	8.35957e-182
Psmc1	4.54722e-186	0.658369	0.396	0.152	1.39045e-181
Dnajb7	6.21576e-186	-1.68794	0.018	0.285	1.90066e-181
Prmt2	6.32382e-186	0.604734	0.169	0.032	1.9337e-181
Txnrd3	6.70488e-186	0.771583	0.756	0.488	2.05022e-181
Cherp	1.8697e-185	0.717188	0.306	0.099	5.71716e-181
Rnf138	2.01148e-185	-1.4212	0.068	0.35	6.1507e-181
Pdcd4	3.74661e-185	0.669731	0.388	0.146	1.14564e-180
Spert	4.34605e-185	-1.54098	0.016	0.282	1.32894e-180
Psmd12	4.46431e-185	0.7036	0.463	0.198	1.3651e-180
Wdr66	5.83699e-185	0.734713	0.434	0.176	1.78484e-180
Glyr1	9.93657e-185	0.586856	0.295	0.091	3.0384e-180
Lkaaear1	1.34937e-184	-1.38251	0.019	0.287	4.12611e-180
Fam20b	3.56117e-184	0.609266	0.221	0.054	1.08894e-179
Dmrtc2	3.73872e-184	0.661558	0.285	0.086	1.14322e-179
Rps9	8.42824e-184	0.765941	0.587	0.306	2.57719e-179
Pcbp2	1.86115e-183	0.746462	0.644	0.338	5.69102e-179
Dctn2	5.00574e-183	0.904073	0.541	0.283	1.53065e-178
Cdk16	5.31889e-183	-1.36693	0.022	0.29	1.62641e-178
Yipf2	6.37783e-183	0.713455	0.289	0.09	1.95021e-178
AABR07052758.1	1.72922e-182	0.617844	0.219	0.053	5.28762e-178
LOC679539	2.77834e-182	0.594642	0.287	0.088	8.4956e-178
Camsap1	4.49782e-182	0.775624	0.446	0.196	1.37534e-177
Vsig1	5.01724e-182	-1.34035	0.01	0.271	1.53417e-177
Tbc1d1	6.04309e-182	0.807397	0.304	0.102	1.84786e-177
Birc2	9.16231e-182	0.59579	0.502	0.222	2.80165e-177
Rnf148	3.38688e-181	-1.34219	0.008	0.266	1.03564e-176
Mx2	4.39265e-181	0.724317	0.352	0.128	1.34318e-176
Lipe	6.30937e-181	-1.49382	0.013	0.273	1.92928e-176
Ndufb5	1.47363e-180	0.663762	0.311	0.103	4.50607e-176
Nup88	2.26152e-180	0.689456	0.485	0.209	6.91527e-176
Csnka2ip	4.03035e-180	-1.59213	0.039	0.308	1.2324e-175
Ankef1	5.63815e-180	-1.29022	0.059	0.338	1.72403e-175
Ubr5	5.9428e-180	0.747716	0.51	0.233	1.81719e-175
Cldnd2	7.20455e-180	-1.27415	0.01	0.268	2.20301e-175
Arsa	3.9866e-179	0.832711	0.402	0.168	1.21902e-174
Ppp2r2a	5.8286e-179	0.672056	0.284	0.089	1.78227e-174
Rn50-X-0746.6	6.15698e-179	0.76728	0.426	0.175	1.88268e-174
Sec31b	8.26221e-179	0.604241	0.127	0.017	2.52642e-174
Ak6	2.43034e-178	0.758214	0.395	0.158	7.4315e-174
Prss37	1.23224e-177	-2.30149	0.034	0.296	3.76794e-173
Yipf4	1.42061e-177	0.646902	0.336	0.116	4.34396e-173
Lctl	2.04697e-177	0.621536	0.31	0.102	6.25922e-173
RGD1560034	3.1497e-177	-1.27503	0.016	0.275	9.63117e-173
Crbn	4.82601e-177	0.716208	0.274	0.084	1.4757e-172
RGD1311595	6.04143e-177	0.628223	0.376	0.143	1.84735e-172
Dnhd1	2.2017e-176	0.590383	0.178	0.038	6.73235e-172
Cltc	3.31564e-176	0.603913	0.305	0.099	1.01386e-171
Cxxc1	4.19159e-176	0.622862	0.276	0.083	1.28171e-171
Usp50	5.47053e-176	-1.34152	0.025	0.285	1.67278e-171
Asns	6.79224e-176	-1.89682	0.021	0.278	2.07693e-171
Rps7	1.17248e-175	0.596588	0.89	0.699	3.5852e-171
Zc3h14	2.70539e-175	0.717548	0.687	0.397	8.27253e-171
Nbn	3.12517e-175	0.651084	0.31	0.103	9.55615e-171
Tekt1	3.43328e-175	0.646746	0.613	0.303	1.04983e-170
Nos3	3.87951e-175	0.736383	0.432	0.179	1.18628e-170
Cluh	4.15406e-175	0.611242	0.301	0.097	1.27023e-170
Sumo1	1.99703e-174	0.684159	0.574	0.281	6.10652e-170
Commd3	3.07796e-174	0.770222	0.652	0.387	9.41179e-170
Ddx1	5.05774e-174	0.653032	0.45	0.196	1.54656e-169
Gpd2	5.79732e-174	-1.56161	0.029	0.288	1.7727e-169
RGD1311739	1.00703e-173	0.797589	0.533	0.275	3.07931e-169
Camk4	1.15668e-173	-1.52886	0.037	0.302	3.53689e-169
LOC684444	1.40257e-173	-1.32998	0.008	0.258	4.28878e-169
Orc5	1.63062e-173	0.59892	0.174	0.036	4.98612e-169
Tyw5	1.74076e-173	0.597097	0.177	0.037	5.3229e-169
Rxfp1	2.77005e-173	0.619004	0.279	0.086	8.47027e-169
Hdlbp	4.41576e-173	0.793005	0.493	0.24	1.35025e-168
Wif1	4.56253e-173	-1.30899	0.025	0.284	1.39513e-168
RGD1559578	1.855e-172	-1.40554	0.012	0.262	5.67221e-168
2021-09-05	3.30586e-172	0.618197	0.235	0.066	1.01086e-167
LOC681766	3.85463e-172	0.689292	0.78	0.491	1.17867e-167
Lrrc51	4.19008e-172	-1.75413	0.272	0.498	1.28124e-167
Psmc2	4.72431e-172	0.730089	0.58	0.311	1.4446e-167
Prkcq	5.88301e-172	-1.37398	0.018	0.271	1.79891e-167
Bcl2l12	6.36315e-172	0.795263	0.469	0.216	1.94572e-167
Spata6l	1.72863e-170	-1.13563	0.022	0.278	5.28582e-166
Idh3B	2.24757e-170	0.672291	0.292	0.096	6.87261e-166
Rn50-X-0674.3	2.28866e-170	-1.23815	0.009	0.256	6.99825e-166
LOC500827	3.71205e-170	-1.09443	0.032	0.292	1.13507e-165
Ift80	6.27814e-170	0.636962	0.317	0.108	1.91973e-165
Pde1a	6.97891e-170	-1.18185	0.008	0.255	2.13401e-165
LOC689589	9.82623e-170	-1.17337	0.014	0.264	3.00466e-165
Znrf2	1.09812e-169	0.843833	0.43	0.198	3.35783e-165
LOC100912849	1.53178e-169	-1.21028	0.01	0.257	4.68388e-165
Slfnl1	1.99367e-169	-1.51101	0.075	0.335	6.09623e-165
Syce1	4.51361e-169	0.725431	0.275	0.089	1.38017e-164
Sdcbp	5.46018e-169	0.725705	0.356	0.135	1.66962e-164
Mcat	1.64892e-168	0.865299	0.303	0.107	5.04208e-164
2021-09-10	2.52728e-168	0.778011	0.444	0.203	7.72793e-164
Slc35g3	3.08936e-168	-1.2372	0.015	0.262	9.44666e-164
Clmn	4.36665e-168	-1.20307	0.02	0.272	1.33523e-163
Slc30a4	4.951e-168	-1.51638	0.024	0.274	1.51392e-163
Tmco6	7.09824e-168	0.716692	0.221	0.059	2.1705e-163
Ndufa8	1.19879e-167	0.698881	0.339	0.127	3.66567e-163
Impa1	1.24889e-167	0.625563	0.221	0.059	3.81887e-163
Efhd1	2.0268e-167	0.912072	0.672	0.431	6.19754e-163
LOC501180	2.89185e-167	-1.28121	0.014	0.261	8.84271e-163
Il4i1	4.88973e-167	0.667383	0.25	0.074	1.49518e-162
Lsm12	4.93076e-167	0.684339	0.491	0.227	1.50773e-162
Atp5j	5.19955e-167	0.637539	0.6	0.311	1.58992e-162
Pgk2	5.6777e-167	-1.83743	0.243	0.479	1.73613e-162
Rbm4b	8.05055e-167	-1.48356	0.187	0.44	2.4617e-162
Hsdl2	8.48148e-167	-1.37259	0.076	0.34	2.59347e-162
Ube2g2	9.69127e-167	-1.49305	0.059	0.314	2.9634e-162
Fam166a	1.86104e-166	-1.13846	0.011	0.255	5.6907e-162
Mllt11	2.0944e-166	-1.59384	0.073	0.33	6.40426e-162
Zfp523	2.54614e-166	0.635285	0.287	0.094	7.78559e-162
Zfp955a	5.06657e-166	0.750838	0.351	0.137	1.54926e-161
Cpsf2	6.66106e-166	0.695535	0.267	0.083	2.03682e-161
Adam4	7.22681e-166	-1.33697	0.025	0.274	2.20981e-161
Baz2b	9.13391e-166	0.743729	0.368	0.144	2.79297e-161
Them4	1.23484e-165	0.657386	0.266	0.083	3.7759e-161
Serinc3	1.36032e-165	0.737558	0.486	0.236	4.15959e-161
Dnajc18	2.77349e-165	-1.35522	0.21	0.462	8.48077e-161
Stom	3.64572e-165	0.591405	0.171	0.036	1.11479e-160
Strada	3.78361e-165	0.911132	0.428	0.195	1.15695e-160
Osbpl10	5.41611e-165	-1.03038	0.016	0.262	1.65614e-160
Abhd16b	6.15238e-165	-1.53584	0.039	0.291	1.88127e-160
Txndc2	7.88719e-165	-1.30695	0.013	0.256	2.41174e-160
Tmbim4	9.26325e-165	0.642585	0.615	0.309	2.83252e-160
LOC498330	2.18712e-164	-1.29529	0.016	0.26	6.68777e-160
Mrps23	2.84793e-164	0.664169	0.321	0.114	8.70841e-160
Eri3	3.43336e-164	0.646564	0.277	0.089	1.04985e-159
Slc25a28	4.31511e-164	0.636482	0.249	0.074	1.31948e-159
Atad1	7.46735e-164	-1.44195	0.079	0.336	2.28337e-159
Prkcd	7.75253e-164	-1.32992	0.023	0.269	2.37057e-159
Atp5g1	9.98781e-164	0.597678	0.303	0.101	3.05407e-159
Magi1	1.00157e-163	0.704902	0.254	0.078	3.0626e-159
Tm2d2	1.2973e-163	0.730871	0.267	0.085	3.96687e-159
Fip1l1	1.72003e-163	0.585536	0.24	0.068	5.2595e-159
Ppm1a	1.92258e-163	-1.37809	0.028	0.277	5.87887e-159
Gpr137	3.78647e-163	0.676388	0.272	0.089	1.15783e-158
Ccno	3.80537e-163	0.788343	0.292	0.103	1.16361e-158
RGD1305207	4.95657e-163	-1.61043	0.034	0.284	1.51562e-158
Acsbg2	8.17272e-163	-1.2172	0.017	0.261	2.49905e-158
Cbr4	8.42298e-163	0.585334	0.195	0.048	2.57558e-158
Bbx	1.15118e-162	-1.20446	0.012	0.253	3.52007e-158
Tor1aip1	1.4006e-162	-1.27117	0.028	0.276	4.28277e-158
Fam71b	1.82294e-162	-1.48943	0.013	0.252	5.57418e-158
Wdr34	4.15448e-162	0.718411	0.322	0.121	1.27036e-157
Fam71d	5.50717e-162	-1.47412	0.01	0.248	1.68398e-157
H2afz	1.2092e-161	0.830332	0.242	0.073	3.69748e-157
Mrpl20	1.27442e-161	0.651415	0.352	0.135	3.89694e-157
Rwdd2a	1.7004e-161	0.659616	0.319	0.115	5.19948e-157
Gemin5	2.59409e-161	0.592893	0.436	0.194	7.93219e-157
Ppp2r5e	3.69688e-161	0.67635	0.356	0.141	1.13043e-156
Tmem189	3.76018e-161	-1.26139	0.007	0.241	1.14979e-156
Ubqln1	1.13068e-160	0.669619	0.425	0.186	3.45741e-156
Aldh3a2	2.75291e-160	0.664322	0.231	0.067	8.41784e-156
Dctn3	4.05148e-160	0.609953	0.347	0.132	1.23886e-155
Rexo2	5.17526e-160	0.640843	0.319	0.116	1.58249e-155
Pwwp2b	6.28425e-160	-1.1996	0.022	0.264	1.9216e-155
Defb33	1.8959e-159	-1.72607	0.015	0.252	5.79729e-155
Npepl1	2.20155e-159	0.612344	0.241	0.072	6.7319e-155
Cpa5	6.33973e-159	-1.08902	0.009	0.244	1.93856e-154
Styxl1	7.05548e-159	0.596143	0.246	0.074	2.15742e-154
Vps28	7.78338e-159	0.689152	0.37	0.153	2.38e-154
Actl11	8.87431e-159	-1.13714	0.015	0.253	2.71359e-154
RGD1307916	1.17885e-158	-1.36842	0.015	0.251	3.60468e-154
Sufu	1.54426e-158	-1.67075	0.046	0.291	4.72204e-154
Dgat1	1.68246e-158	0.664626	0.245	0.074	5.14463e-154
Srsf12	2.31551e-158	0.666988	0.23	0.067	7.08037e-154
Nme7	2.32247e-158	0.695342	0.397	0.164	7.10165e-154
Bcl2l14	2.36329e-158	-1.2311	0.034	0.28	7.22647e-154
RGD1306441	3.10214e-158	-2.03217	0.056	0.301	9.48571e-154
Pcnx1	4.11075e-158	0.614731	0.346	0.131	1.25698e-153
Stk16	4.42717e-158	0.601935	0.288	0.098	1.35374e-153
RGD1565283	4.9856e-158	-1.41497	0.012	0.246	1.5245e-153
Arid2	5.40591e-158	0.626762	0.216	0.059	1.65302e-153
Tnfrsf21	6.0897e-158	0.684127	0.386	0.158	1.86211e-153
Rpl24	2.6123e-157	0.795798	0.609	0.367	7.98788e-153
Slc25a51	3.84787e-157	0.76314	0.329	0.127	1.1766e-152
Rbbp4	7.03607e-157	0.60121	0.335	0.124	2.15149e-152
Esco1	9.57372e-157	0.589144	0.209	0.055	2.92745e-152
Fam135a	1.124e-156	0.65679	0.337	0.126	3.43695e-152
Tmem53	1.18265e-156	-1.40554	0.125	0.379	3.61631e-152
Fancd2os	1.6592e-156	-1.70754	0.023	0.259	5.07349e-152
Stk39	1.73591e-156	0.763844	0.577	0.334	5.30807e-152
Cfap70	4.11574e-156	0.62791	0.347	0.134	1.25851e-151
Acsf2	9.56861e-156	0.644449	0.346	0.132	2.92589e-151
Coa5	1.22469e-155	-1.41148	0.049	0.295	3.74486e-151
Plcz1	1.2323e-155	-1.00252	0.013	0.246	3.76811e-151
Dnajb11	1.26652e-155	0.586846	0.29	0.1	3.87276e-151
Fam92a1	1.40866e-155	0.694325	0.367	0.151	4.30739e-151
Sh3kbp1	3.10831e-155	-1.33446	0.035	0.276	9.50458e-151
Lmf1	3.91337e-155	0.677057	0.242	0.075	1.19663e-150
LOC103690170	4.06561e-155	-1.23642	0.025	0.263	1.24318e-150
Fmc1	5.2971e-155	0.681891	0.35	0.136	1.61975e-150
LOC687707	5.99737e-155	-1.37744	0.177	0.426	1.83388e-150
Ppm1g	6.02817e-155	0.712471	0.611	0.369	1.84329e-150
Rimbp3	6.28196e-155	0.788913	0.628	0.394	1.9209e-150
Spaca3	7.88722e-155	-1.40905	0.019	0.253	2.41175e-150
LOC102552669	1.24981e-154	-1.33632	0.013	0.243	3.82167e-150
Psmc3	1.37076e-154	0.778656	0.654	0.413	4.19152e-150
RGD1562433	5.59897e-154	-1.35031	0.02	0.254	1.71205e-149
Synrg	8.26351e-154	0.684052	0.257	0.083	2.52682e-149
Fam78a	1.52329e-153	-1.41685	0.013	0.242	4.65791e-149
RGD1559683	1.68016e-153	-1.07452	0.015	0.248	5.1376e-149
Cox7b2	2.91147e-153	0.989103	0.608	0.383	8.9027e-149
Ubxn1	4.49555e-153	0.655707	0.473	0.228	1.37465e-148
Zfp367	5.90801e-153	0.615741	0.171	0.04	1.80655e-148
Odf3	7.35452e-153	-1.67771	0.034	0.27	2.24887e-148
Zfp622	1.07438e-152	-1.43606	0.071	0.318	3.28525e-148
Bzw1	1.65296e-152	-1.54745	0.054	0.295	5.05443e-148
Cntrl	1.92091e-152	0.663432	0.29	0.102	5.87376e-148
LOC689039	2.12826e-152	-1.31807	0.019	0.249	6.50781e-148
Rangap1	2.42393e-152	-1.81781	0.233	0.454	7.4119e-148
Dnajc2	3.16592e-152	0.676893	0.625	0.374	9.68075e-148
Cab39	3.53351e-152	0.658778	0.431	0.199	1.08048e-147
Phf21a	6.42124e-152	0.606567	0.211	0.058	1.96349e-147
Rad18	7.52467e-152	0.635758	0.311	0.114	2.3009e-147
Prss55	1.28471e-151	-1.13485	0.014	0.242	3.92838e-147
RGD1562492	2.69352e-151	0.692286	0.4	0.174	8.23626e-147
AABR07031208.1	2.97337e-151	0.813426	0.272	0.095	9.09197e-147
Tex13a	3.21477e-151	-1.07038	0.011	0.237	9.83013e-147
LOC100302465	8.03439e-151	-1.17751	0.041	0.281	2.45676e-146
Sec13	1.50112e-150	0.599654	0.317	0.117	4.59012e-146
Dnajc27	1.93405e-150	0.739725	0.39	0.174	5.91392e-146
Sord	2.72119e-150	0.788003	0.637	0.402	8.32087e-146
Lca5l	2.99838e-150	0.69011	0.389	0.166	9.16844e-146
Exoc6	5.26849e-150	0.637426	0.213	0.06	1.611e-145
Lpcat3	7.1527e-150	0.807357	0.535	0.298	2.18715e-145
Scfd1	7.69569e-150	0.600896	0.206	0.057	2.35319e-145
LOC100362109	7.72994e-150	-1.36122	0.016	0.242	2.36366e-145
Sh3gl3	1.51859e-149	0.762325	0.7	0.47	4.64354e-145
Asb9	1.60742e-149	-1.04162	0.008	0.23	4.91516e-145
Ddx4	3.24436e-149	0.588989	0.566	0.281	9.9206e-145
Rab11a	3.34081e-149	0.594657	0.348	0.139	1.02155e-144
Kif17	5.09114e-149	-1.05381	0.009	0.231	1.55677e-144
RGD1560958	5.58506e-149	-1.9395	0.029	0.259	1.7078e-144
Slc16a7	5.62537e-149	-1.44887	0.022	0.25	1.72012e-144
Vom2r57	6.47168e-149	-1.10701	0.012	0.235	1.97891e-144
Ndufb2	1.16649e-148	0.681022	0.444	0.211	3.5669e-144
Fbp1	1.52113e-148	0.736371	0.504	0.261	4.6513e-144
Tmem210	1.97002e-148	-1.16906	0.01	0.233	6.02394e-144
Pde10a	4.10796e-148	0.600141	0.219	0.064	1.25613e-143
Brdt	4.39863e-148	0.711566	0.347	0.142	1.34501e-143
Fndc8	4.61296e-148	-1.10669	0.009	0.23	1.41055e-143
Spatc1	2.28999e-147	-1.16031	0.007	0.225	7.00234e-143
Tprg1l	3.12889e-147	0.751149	0.52	0.288	9.56753e-143
Limd2	3.37454e-147	0.748346	0.676	0.448	1.03187e-142
RGD1563405	4.8567e-147	-1.17585	0.007	0.226	1.48508e-142
Akirin1	4.95495e-147	-1.16706	0.077	0.324	1.51512e-142
Myh10	5.04001e-147	0.594583	0.267	0.089	1.54113e-142
Gm9999	7.69085e-147	-1.28482	0.008	0.227	2.35171e-142
Dcaf12	2.6671e-146	-1.30067	0.224	0.457	8.15547e-142
AC095278.6	7.27026e-146	-1.26501	0.018	0.24	2.2231e-141
Noa1	4.34422e-145	0.677074	0.35	0.141	1.32837e-140
Rffl	4.79225e-145	-1.09453	0.03	0.26	1.46537e-140
Tmem175	4.8276e-145	0.699321	0.537	0.296	1.47618e-140
Mtfr1	5.89463e-145	-1.11106	0.013	0.232	1.80246e-140
Wdr1	7.02741e-145	-1.13965	0.027	0.254	2.14884e-140
Ube2m	1.05157e-144	0.723479	0.567	0.332	3.21548e-140
2021-03-07	1.35839e-144	-1.15969	0.043	0.275	4.1537e-140
AABR07071659.2	1.84987e-144	0.743297	0.458	0.228	5.65653e-140
Ppp2r1b	1.89685e-144	0.646399	0.293	0.108	5.80018e-140
Spats2	2.96161e-144	0.595597	0.503	0.248	9.05602e-140
Izumo3	3.92195e-144	-0.998914	0.007	0.223	1.19925e-139
Rfc4	4.64815e-144	0.618104	0.313	0.123	1.42131e-139
Thumpd3	7.43671e-144	0.711703	0.375	0.167	2.274e-139
Slc25a2	1.38063e-143	0.684895	0.23	0.072	4.2217e-139
Pex13	8.79682e-143	0.625657	0.404	0.175	2.68989e-138
Mrps15	1.01413e-142	0.705433	0.498	0.269	3.101e-138
Aox3	1.48303e-142	-0.981219	0.018	0.239	4.5348e-138
Dusp3	1.77902e-142	-1.06625	0.015	0.234	5.43989e-138
Rad9b	3.7076e-142	0.728429	0.317	0.13	1.13371e-137
Ankrd40	6.427e-142	0.631035	0.201	0.057	1.96525e-137
Abhd8	7.876e-142	0.837415	0.465	0.247	2.40832e-137
RGD1309049	9.84692e-142	0.799541	0.485	0.265	3.01099e-137
Rhot1	1.107e-141	0.598901	0.321	0.124	3.385e-137
Pkmyt1	1.14487e-141	0.730202	0.245	0.082	3.5008e-137
Sec24c	1.36917e-141	0.613935	0.239	0.077	4.18665e-137
Cdyl	1.47238e-141	-1.36838	0.017	0.234	4.50223e-137
RGD1309170	2.4825e-141	-1.33623	0.359	0.537	7.59099e-137
Ankmy2	2.78105e-141	0.651147	0.216	0.066	8.50388e-137
Aamdc	4.22222e-141	0.706973	0.3	0.115	1.29107e-136
Paip2l1	1.29877e-140	-1.13357	0.041	0.268	3.97139e-136
Fastkd1	2.59367e-140	0.597633	0.27	0.094	7.93094e-136
Rnf26	4.77085e-140	0.594281	0.411	0.185	1.45883e-135
Otud4	1.0782e-139	-1.1686	0.023	0.242	3.29691e-135
Pdhx	1.0901e-139	0.590302	0.217	0.066	3.3333e-135
Etv3l	1.2875e-139	0.686229	0.27	0.096	3.93692e-135
Abhd4	1.39248e-139	-1.13892	0.059	0.295	4.25792e-135
Smpx	2.06307e-139	-0.992118	0.007	0.217	6.30846e-135
Drc1	1.52495e-138	0.723603	0.426	0.211	4.663e-134
Bag3	1.68885e-138	-0.982641	0.018	0.233	5.16416e-134
Mrps18c	2.62713e-138	0.687819	0.322	0.131	8.03322e-134
Dda1	2.71943e-138	-1.70937	0.255	0.455	8.31547e-134
Prkar2a	2.8844e-138	-1.19756	0.022	0.237	8.81993e-134
Gzmn	2.92309e-138	-0.888615	0.006	0.213	8.93824e-134
Ccl26	3.37777e-138	-1.59475	0.027	0.241	1.03285e-133
Ccdc183	3.97355e-138	-1.09331	0.025	0.242	1.21503e-133
Ubl3	1.43451e-137	-1.20036	0.107	0.346	4.38645e-133
Insc	1.64549e-137	0.614418	0.298	0.112	5.03159e-133
AC094126.1	2.30939e-137	0.588103	0.382	0.166	7.06166e-133
Tmem205	2.36299e-137	-1.53757	0.231	0.44	7.22556e-133
Lyzl1	2.61423e-137	-1.18613	0.012	0.222	7.99379e-133
Cd320	3.84764e-137	0.642281	0.336	0.14	1.17653e-132
Srrm5	5.61293e-137	-1.18739	0.011	0.219	1.71632e-132
Ccdc39	5.90981e-137	0.631574	0.194	0.054	1.8071e-132
Ptp4a1	7.01659e-137	-1.05117	0.011	0.219	2.14553e-132
Tstd3	2.42532e-136	-1.18767	0.014	0.223	7.41613e-132
Adtrp	2.44475e-136	-1.02791	0.017	0.228	7.47555e-132
Tex40	2.87476e-136	0.934907	0.458	0.245	8.79043e-132
Fam81b	4.49466e-136	-0.966014	0.015	0.226	1.37438e-131
AABR07021840.1	8.67131e-136	-1.09604	0.019	0.231	2.65151e-131
Spaca4	8.68085e-136	-1.66213	0.025	0.239	2.65443e-131
AABR07040444.1	1.2356e-135	0.77082	0.303	0.121	3.77821e-131
Cops4	1.25729e-135	0.696093	0.467	0.245	3.84454e-131
Fam124a	1.36645e-135	0.58959	0.275	0.1	4.17832e-131
Rnf167	1.46357e-135	0.601887	0.396	0.176	4.47531e-131
Ccdc83	1.47281e-135	0.797998	0.448	0.234	4.50357e-131
Ccsap	2.39613e-135	-1.0635	0.011	0.217	7.3269e-131
LOC500007	3.71226e-135	-1.1038	0.019	0.23	1.13513e-130
Dctpp1	4.61899e-135	-1.17323	0.057	0.284	1.41239e-130
LOC680955	4.62206e-135	-1.81997	0.033	0.247	1.41333e-130
Ube2l3	7.15933e-135	0.617324	0.66	0.393	2.18918e-130
Acsl6	7.58122e-135	0.592154	0.255	0.087	2.31819e-130
Cylc2	1.5127e-134	-1.04165	0.016	0.225	4.62554e-130
Ppp1r2	1.95294e-134	-1.23796	0.243	0.462	5.9717e-130
Rgsl1	3.10014e-134	-0.976679	0.01	0.216	9.4796e-130
Pigc	3.45099e-134	0.630272	0.227	0.074	1.05524e-129
RGD1311251	3.53625e-134	0.687091	0.475	0.24	1.08131e-129
Sort1	4.63076e-134	-1.04907	0.028	0.243	1.41599e-129
Gorasp2	7.08779e-134	0.710103	0.408	0.193	2.1673e-129
Me1	2.03978e-133	0.620201	0.328	0.138	6.23724e-129
Immt	2.42903e-133	0.722958	0.368	0.169	7.42748e-129
Klhl12	3.25913e-133	-0.990309	0.032	0.248	9.96578e-129
Anapc16	6.65776e-133	0.607414	0.201	0.06	2.03581e-128
Fam50b	6.75649e-133	0.721844	0.24	0.082	2.066e-128
Zfand6	1.44818e-132	-1.23333	0.085	0.315	4.42823e-128
Gpx4	1.50119e-132	-1.04684	0.913	0.817	4.59034e-128
Nudcd2	3.08073e-132	-1.00138	0.022	0.231	9.42025e-128
Ssx2ip	3.17086e-132	0.727894	0.518	0.298	9.69584e-128
Rrp7a	3.558e-132	0.604423	0.194	0.056	1.08796e-127
Rab8a	3.86679e-132	0.617304	0.242	0.082	1.18239e-127
Bbs2	6.99308e-132	0.612742	0.325	0.131	2.13834e-127
Noxred1	1.57632e-131	-1.27441	0.019	0.225	4.82007e-127
Tmc5	1.59747e-131	-1.13037	0.112	0.345	4.88473e-127
Rnf187	1.73587e-131	0.641321	0.282	0.107	5.30796e-127
AABR07038837.1	1.8284e-131	-1.0377	0.008	0.208	5.59088e-127
Cst13	1.94149e-131	-1.20767	0.007	0.206	5.9367e-127
Hnrnpll	2.2953e-131	0.614258	0.242	0.082	7.01856e-127
Txndc8	2.4965e-131	-0.973969	0.008	0.209	7.63381e-127
Phactr1	2.98422e-131	-0.93746	0.008	0.208	9.12515e-127
LOC689766	3.61154e-131	-1.05815	0.006	0.204	1.10434e-126
Naca	6.80239e-131	0.630865	0.72	0.492	2.08003e-126
Ndufs1	7.50125e-131	0.615184	0.3	0.12	2.29373e-126
Gm6760	8.25054e-131	-1.04064	0.003	0.199	2.52285e-126
Adss	1.16063e-130	0.647465	0.319	0.129	3.54897e-126
Aimp1	1.55815e-130	0.612683	0.375	0.172	4.76452e-126
Alkbh3	2.21869e-130	0.739789	0.349	0.159	6.78432e-126
LOC690352	2.40276e-130	-1.10506	0.014	0.217	7.34715e-126
RGD1562229	2.80189e-130	-0.924668	0.007	0.204	8.56761e-126
Zfyve1	5.66264e-130	-0.855504	0.018	0.223	1.73152e-125
Dact2	1.42255e-129	0.684784	0.309	0.126	4.34988e-125
Actrt1	1.80804e-129	-0.994175	0.008	0.206	5.52863e-125
Sdccag8	2.04214e-129	0.700595	0.389	0.187	6.24446e-125
MGC112692	2.7853e-129	-1.03435	0.01	0.209	8.51688e-125
Nop9	3.86253e-129	0.593514	0.329	0.138	1.18108e-124
Usp2	8.20735e-129	0.603453	0.856	0.659	2.50964e-124
Dync2h1	1.9994e-128	0.640482	0.319	0.13	6.11375e-124
Mroh7	2.17085e-128	-0.873703	0.01	0.207	6.63802e-124
Dazap1	3.01127e-128	0.655051	0.357	0.165	9.20786e-124
Ddx3y	4.55215e-128	0.679362	0.317	0.135	1.39196e-123
Pja2	4.85878e-128	0.713082	0.475	0.263	1.48572e-123
Fam214b	7.69825e-128	-1.07405	0.011	0.209	2.35397e-123
Nsun2	3.83904e-127	0.605999	0.426	0.215	1.1739e-122
Trerf1	5.32045e-127	-0.98848	0.03	0.239	1.62689e-122
Srp68	5.69706e-127	0.608648	0.247	0.089	1.74205e-122
RGD1561897	6.84068e-127	-0.970792	0.025	0.23	2.09174e-122
LOC680045	6.85786e-127	-0.89735	0.013	0.21	2.097e-122
Rsph6a	1.3872e-126	0.636771	0.26	0.097	4.24179e-122
Herpud2	2.34668e-126	-1.17239	0.084	0.304	7.17567e-122
AABR07054991.1	2.39598e-126	0.733903	0.321	0.141	7.32642e-122
Dydc2	3.6835e-126	-1.03504	0.012	0.206	1.12634e-121
Alcam	7.28311e-126	-0.983482	0.024	0.227	2.22703e-121
Lrch1	1.5353e-125	-1.14534	0.019	0.216	4.69464e-121
Kcmf1	1.54317e-125	0.693816	0.525	0.308	4.71869e-121
LOC497938	3.57574e-125	-0.994868	0.008	0.199	1.09339e-120
Dcun1d4	5.16558e-125	-0.919507	0.029	0.233	1.57953e-120
Gmps	6.93306e-125	0.689274	0.455	0.244	2.11999e-120
Atxn3	2.12438e-124	-1.17788	0.239	0.446	6.49594e-120
Wdfy1	5.00073e-124	-0.973542	0.051	0.264	1.52912e-119
Odf3l1	6.70079e-124	-1.50231	0.02	0.216	2.04897e-119
Wasf2	8.89513e-124	-0.989145	0.027	0.227	2.71995e-119
Rps14	1.1962e-123	0.636141	0.569	0.325	3.65774e-119
Trim36	2.68512e-123	-0.92528	0.009	0.199	8.21056e-119
Ddb1	2.83118e-123	0.623152	0.266	0.099	8.65717e-119
Rnf126	3.34184e-123	0.707786	0.662	0.432	1.02187e-118
LOC294154	7.20764e-123	-0.977497	0.024	0.224	2.20395e-118
Rn60-1-2212.4	7.63188e-123	-1.98628	0.265	0.455	2.33368e-118
Pdia6	1.34783e-122	0.601141	0.294	0.115	4.1214e-118
Cpeb3	1.52131e-122	-0.910588	0.016	0.211	4.65187e-118
Kcnip1	1.53874e-122	0.589969	0.199	0.062	4.70516e-118
Csnk1a1	1.61413e-122	0.59391	0.547	0.306	4.9357e-118
Dnah6	1.66783e-122	0.607373	0.174	0.049	5.09989e-118
Lexm	1.68417e-122	-1.06737	0.01	0.198	5.14987e-118
LOC103692048	1.78442e-122	-1.25771	0.01	0.2	5.4564e-118
Fnta	1.86529e-122	0.6417	0.373	0.178	5.70367e-118
Tcte3	4.41614e-122	0.59252	0.536	0.295	1.35037e-117
Tbc1d14	6.69606e-122	-0.952576	0.05	0.26	2.04752e-117
Psmb4	6.82483e-122	0.612424	0.363	0.168	2.0869e-117
Rpl36al	1.43738e-121	0.643449	0.522	0.301	4.39521e-117
Cage1	2.09801e-121	0.636894	0.634	0.401	6.41531e-117
Ube2d4l1	3.08429e-121	-0.782023	0.005	0.191	9.43115e-117
RGD1565212	4.01086e-121	-0.835555	0.006	0.192	1.22644e-116
Cstf1	5.65875e-121	0.665767	0.326	0.142	1.73033e-116
Pkib	1.47023e-120	-1.54479	0.434	0.554	4.49566e-116
Camlg	1.5465e-120	0.711611	0.285	0.118	4.72889e-116
RGD1308706	1.13037e-119	0.667475	0.364	0.172	3.45646e-115
Wdr63	1.70868e-119	0.612169	0.23	0.08	5.2248e-115
LOC103694487	1.85207e-119	-0.943674	0.015	0.205	5.66325e-115
Actrt3	4.26754e-119	-1.2416	0.009	0.193	1.30493e-114
Nlrp14	4.51704e-119	0.699155	0.351	0.161	1.38122e-114
Meaf6	4.71355e-119	0.616607	0.372	0.178	1.44131e-114
Smim8	4.84129e-119	0.608783	0.37	0.175	1.48037e-114
Trmt10a	5.02245e-119	0.593029	0.295	0.125	1.53576e-114
Trim17	7.63425e-119	-1.06605	0.059	0.267	2.3344e-114
Tmem86b	9.75121e-119	-0.84244	0.014	0.203	2.98173e-114
Slc9c1	1.11465e-118	0.619987	0.333	0.146	3.40839e-114
Trim37	1.25448e-118	0.701909	0.608	0.383	3.83595e-114
RGD1563200	2.00427e-118	-1.25766	0.017	0.205	6.12867e-114
Dnajb4	2.43284e-118	-1.28444	0.431	0.568	7.43913e-114
Gm4907	3.11091e-118	-0.777221	0.005	0.186	9.51255e-114
Atp6v1f	5.37722e-118	0.618082	0.641	0.426	1.64425e-113
Nmt2	6.68438e-118	-0.929751	0.009	0.192	2.04395e-113
Tmem56	9.43018e-118	-0.988219	0.027	0.221	2.88356e-113
Fscn3	9.50349e-118	-1.01237	0.029	0.223	2.90598e-113
Tsc22d1	1.53429e-117	0.650103	0.47	0.256	4.69154e-113
Snrpc	2.51283e-117	0.615349	0.634	0.406	7.68373e-113
Phyhipl	1.26384e-116	-1.16835	0.16	0.376	3.86456e-112
Gmfg	1.43682e-116	-0.978749	0.008	0.189	4.39349e-112
LOC367975	1.78188e-116	-0.914405	0.019	0.207	5.44863e-112
Adk	2.68936e-116	0.639491	0.301	0.126	8.22353e-112
Rnf181	6.50299e-116	-1.21672	0.234	0.436	1.98848e-111
Dcun1d3	6.7391e-116	-0.967326	0.043	0.243	2.06068e-111
LOC688828	7.09019e-116	-0.84899	0.007	0.186	2.16804e-111
RGD1309106	7.1138e-116	-1.20754	0.065	0.27	2.17526e-111
Mmel1	1.28984e-115	-0.933147	0.017	0.203	3.94407e-111
Cylc1	2.28305e-115	-0.818002	0.008	0.187	6.9811e-111
Pphln1	3.42055e-115	-1.35998	0.027	0.215	1.04594e-110
RGD1306995	9.51885e-115	-0.842372	0.016	0.2	2.91068e-110
Ppm1j	1.13733e-114	-0.747708	0.005	0.181	3.47774e-110
RGD1559891	1.38567e-114	-0.866344	0.005	0.18	4.23711e-110
Rdx	1.46302e-114	0.587829	0.529	0.311	4.47362e-110
Odf3b	2.01035e-114	-0.834794	0.003	0.177	6.14726e-110
Snx3	2.63984e-114	-0.98007	0.458	0.613	8.07209e-110
AABR07044072.1	2.9767e-114	1.01105	0.198	0.066	9.10214e-110
Prss58	4.91575e-114	-1.20703	0.025	0.211	1.50314e-109
LOC680254	5.90684e-114	0.726523	0.249	0.099	1.80619e-109
Gm43786	6.96013e-114	-0.941507	0.006	0.181	2.12827e-109
Dynlt3	7.73823e-114	-0.822462	0.011	0.191	2.3662e-109
Rab37	8.33697e-114	-0.844419	0.005	0.18	2.54928e-109
Fam107b	1.08283e-113	0.729501	0.504	0.296	3.31107e-109
Isg20l2	2.67715e-113	-0.933226	0.033	0.225	8.18618e-109
Odf2	5.4192e-113	-1.12075	0.862	0.766	1.65708e-108
Ace3	6.46802e-113	-1.42859	0.017	0.197	1.97779e-108
Grina	9.78296e-113	0.62987	0.515	0.301	2.99143e-108
Fam170b	1.2731e-112	-0.956476	0.016	0.196	3.89289e-108
RGD1563263	1.36212e-112	-0.942389	0.008	0.185	4.1651e-108
Tryx5	5.09611e-112	-1.41548	0.041	0.23	1.55829e-107
Fbxo36	6.43898e-112	0.586141	0.554	0.34	1.96891e-107
LOC100911372	6.8158e-112	0.707896	0.606	0.393	2.08414e-107
Igf2bp3	1.1398e-111	-0.951605	0.067	0.269	3.48528e-107
AABR07002066.2	1.48835e-111	-0.758728	0.009	0.185	4.55107e-107
AABR07027235.2	2.32994e-111	1.07093	0.3	0.136	7.12449e-107
RGD1310819	2.4354e-111	0.61483	0.158	0.045	7.44695e-107
Allc	3.40478e-111	-1.06934	0.02	0.201	1.04111e-106
Spaca7	7.70603e-111	-0.97701	0.007	0.18	2.35635e-106
Atp6v1e2	1.12224e-110	-0.961596	0.012	0.188	3.43158e-106
Tex35	1.15272e-110	-0.730853	0.009	0.184	3.52479e-106
Rfk	1.25265e-110	-0.875734	0.02	0.2	3.83034e-106
Morn3	2.60927e-110	-0.753608	0.006	0.177	7.97863e-106
Rogdi	6.38284e-110	0.634007	0.316	0.146	1.95175e-105
Dis3l	8.06301e-110	0.746751	0.353	0.176	2.46551e-105
Ybx1	1.42089e-109	0.635112	0.35	0.164	4.34479e-105
Mfsd11	1.73251e-109	0.615781	0.211	0.075	5.29765e-105
Ccdc113	2.10718e-109	0.650183	0.304	0.133	6.44335e-105
Zfp646	6.64054e-109	0.690286	0.284	0.119	2.03054e-104
Cdc14b	6.72594e-109	-0.837966	0.029	0.211	2.05666e-104
MGC114499	1.20842e-108	-0.870338	0.014	0.188	3.69511e-104
Ap2s1	1.54555e-108	0.611663	0.319	0.145	4.72597e-104
Pfn3	1.59269e-108	-0.921514	0.011	0.183	4.87013e-104
Spata32	2.12053e-108	-0.847684	0.008	0.177	6.48417e-104
LOC100365697	2.31338e-108	-0.945538	0.086	0.293	7.07384e-104
Erich2	2.99199e-108	-1.04326	0.045	0.233	9.1489e-104
Ciart	3.11724e-108	0.599347	0.207	0.073	9.53189e-104
Lcn2	9.39631e-108	-0.852207	0.026	0.209	2.8732e-103
LOC100912252	9.46482e-108	-0.824235	0.008	0.176	2.89415e-103
Eif1	1.07197e-107	-1.05502	0.836	0.782	3.27786e-103
Bri3bp	1.3516e-107	-0.899601	0.011	0.182	4.13293e-103
Cstl1	1.94939e-107	-0.856912	0.005	0.171	5.96085e-103
Lhb	2.53191e-107	-0.878348	0.018	0.194	7.74206e-103
LOC100362333	2.6531e-107	0.661445	0.419	0.23	8.11264e-103
Mrps36	2.65326e-107	-0.91661	0.046	0.236	8.11315e-103
Hmox2	4.8326e-107	-1.07137	0.384	0.534	1.47771e-102
Kat8	1.75151e-106	0.658048	0.468	0.271	5.35578e-102
Asb17	1.91519e-106	-1.01615	0.01	0.18	5.85626e-102
Tuba8	2.06952e-106	-1.13876	0.025	0.202	6.32819e-102
LOC100365450	2.62831e-106	-0.772748	0.012	0.182	8.03684e-102
Fam110a	2.8977e-106	-0.846488	0.057	0.252	8.86058e-102
Mbd3l1	3.60459e-106	-0.854674	0.024	0.201	1.10221e-101
Cyfip2	4.05261e-106	-0.815177	0.013	0.184	1.23921e-101
Sgms1	4.37238e-106	-1.13147	0.389	0.543	1.33699e-101
LOC102552318	1.27501e-105	-0.778645	0.01	0.179	3.89873e-101
RGD1564340	2.41134e-105	-1.15658	0.012	0.18	7.37339e-101
AABR07071333.1	2.70822e-105	-0.737633	0.015	0.186	8.28119e-101
Eif4g1	3.83873e-105	-0.940832	0.025	0.202	1.17381e-100
Eif3l	5.41958e-105	0.593549	0.274	0.116	1.6572e-100
Rbms1	1.03359e-104	-1.05988	0.012	0.18	3.1605e-100
Rfx2	1.23781e-104	0.614159	0.557	0.353	3.78496e-100
Zc2hc1b	3.73663e-104	-0.787793	0.006	0.169	1.14259e-99
Fam209a	6.07398e-104	-1.35938	0.021	0.191	1.8573e-99
Ssbp3	7.77627e-104	-1.18708	0.062	0.249	2.37783e-99
LOC103690168	1.15089e-103	-1.10605	0.007	0.169	3.5192e-99
Cdrt4	1.38902e-103	-0.698581	0.004	0.165	4.24734e-99
LOC301124	1.42019e-103	-0.982562	0.158	0.36	4.34265e-99
LOC102549011	1.94209e-103	-1.1699	0.047	0.229	5.93851e-99
Glipr1l1	1.98648e-103	-1.27799	0.018	0.186	6.07425e-99
Satl1	2.54473e-103	-0.70327	0.009	0.174	7.78127e-99
Gfra1	2.95031e-103	-0.909444	0.012	0.177	9.02147e-99
Tuba1c	5.03464e-103	-0.805562	0.005	0.165	1.53949e-98
RGD1561552	5.28053e-103	-0.773608	0.012	0.178	1.61468e-98
Adam6	5.644e-103	-0.950561	0.012	0.177	1.72582e-98
Tex15	5.91378e-103	-1.71767	0.027	0.2	1.80832e-98
Hook2	1.13952e-102	0.678	0.451	0.247	3.48443e-98
Rhbdd3	1.31687e-102	0.691627	0.409	0.226	4.02672e-98
Agmo	1.53095e-102	-0.805521	0.008	0.17	4.68133e-98
Cops6	1.68184e-102	0.593345	0.315	0.148	5.14274e-98
Lyrm2	1.8886e-102	0.594877	0.333	0.162	5.77496e-98
Pomc	3.28047e-102	0.654435	0.31	0.147	1.0031e-97
Ccdc63	5.31238e-102	-0.621242	0.003	0.162	1.62442e-97
Psmc5	5.46678e-102	0.590119	0.397	0.212	1.67163e-97
Desi1	7.57378e-102	-1.17915	0.204	0.393	2.31591e-97
Ephx1	9.49547e-102	-0.849412	0.007	0.167	2.90352e-97
Kif3b	1.04546e-101	0.609363	0.469	0.27	3.1968e-97
Gpi	1.83213e-101	-0.892687	0.015	0.18	5.6023e-97
Acrv1	2.55274e-101	-1.20525	0.026	0.196	7.80577e-97
Thegl	2.67809e-101	-1.28135	0.213	0.394	8.18905e-97
AABR07042135.1	2.71373e-101	-0.892718	0.007	0.167	8.29804e-97
Zpbp2	3.1199e-101	0.661131	0.358	0.179	9.54003e-97
Plekho1	3.30544e-101	-0.842222	0.102	0.301	1.01074e-96
Tuba4a	8.08196e-101	-0.669742	0.01	0.172	2.4713e-96
Rpl11	1.14466e-100	0.645507	0.549	0.358	3.50014e-96
RGD1305928	1.18128e-100	-0.736973	0.013	0.176	3.61212e-96
AABR07036855.1	1.23818e-100	0.711485	0.16	0.049	3.78611e-96
Crlf1	1.59303e-100	0.623846	0.214	0.08	4.87115e-96
Luzp1	8.65068e-100	-1.10034	0.091	0.281	2.64521e-95
Ccdc188	1.02929e-99	-0.725784	0.006	0.163	3.14736e-95
Ccdc169	1.03115e-99	-0.827753	0.014	0.176	3.15304e-95
Adam24	1.2552e-99	-0.820716	0.009	0.168	3.83816e-95
Tmem243	1.83176e-99	-1.07326	0.019	0.184	5.60115e-95
Lig3	1.89071e-99	0.6594	0.438	0.254	5.7814e-95
RGD1309104	1.9548e-99	-0.791519	0.01	0.169	5.97738e-95
Ngly1	2.5854e-99	-0.91234	0.103	0.306	7.90562e-95
Trim69	2.76098e-99	0.645377	0.337	0.168	8.44251e-95
Enah	3.60023e-99	-1.05772	0.023	0.189	1.10088e-94
Prss39	5.10118e-99	0.632517	0.312	0.149	1.55984e-94
LOC102550121	5.43062e-99	-1.1417	0.042	0.218	1.66058e-94
Abhd5	1.00471e-98	-0.862576	0.052	0.232	3.07221e-94
Chchd7	1.03433e-98	0.694797	0.289	0.135	3.16278e-94
Tppp2	1.05575e-98	-0.858255	0.009	0.167	3.22828e-94
Pla2g10	1.36625e-98	-0.808596	0.007	0.163	4.17771e-94
Spaca1	3.13665e-98	-1.26116	0.023	0.186	9.59123e-94
Cdkn1c	3.1623e-98	-0.727357	0.008	0.165	9.66969e-94
Ppp4r1	3.37258e-98	-0.984639	0.154	0.347	1.03127e-93
Hgs	4.14733e-98	0.610968	0.393	0.215	1.26817e-93
Glipr2	5.81342e-98	-0.667246	0.004	0.158	1.77763e-93
Clip1	8.56654e-98	-1.05076	0.075	0.262	2.61948e-93
Tnfaip2	9.80088e-98	-1.03598	0.136	0.328	2.99691e-93
Pp2d1	1.25494e-97	-0.792086	0.014	0.174	3.83737e-93
Robo2	5.15988e-97	0.822881	0.289	0.136	1.57779e-92
Pdzd8	7.4496e-97	-0.808408	0.041	0.217	2.27794e-92
Ttll7	1.30263e-96	-0.765536	0.05	0.231	3.98318e-92
Mpi	1.92492e-96	0.61247	0.224	0.089	5.88604e-92
Elmod3	2.67171e-96	0.655772	0.332	0.168	8.16956e-92
AABR07051207.1	3.09464e-96	0.651016	0.481	0.285	9.4628e-92
Usp7	4.37431e-96	-1.14471	0.122	0.314	1.33758e-91
Zfp819	5.98541e-96	-0.782572	0.032	0.203	1.83022e-91
Smc3	2.01003e-95	-1.27534	0.085	0.268	6.14626e-91
RGD1304694	2.95333e-95	-0.784311	0.01	0.164	9.0307e-91
Dpysl3	4.95257e-95	-0.634637	0.006	0.157	1.5144e-90
Tmbim6	8.5728e-95	-0.954886	0.431	0.562	2.62139e-90
Churc1	9.94614e-95	0.587012	0.5	0.307	3.04133e-90
Edrf1	1.05424e-94	-0.829606	0.02	0.179	3.22366e-90
Arhgef6	3.30342e-94	-0.646379	0.008	0.159	1.01012e-89
RGD1563015	1.21593e-93	-1.34775	0.08	0.255	3.71808e-89
Fam24a	1.2305e-93	-1.02242	0.01	0.161	3.76262e-89
Spam1	1.56462e-93	-1.25675	0.02	0.176	4.78431e-89
Rexo1	1.98988e-93	-0.971401	0.108	0.294	6.08465e-89
MGC95210	2.01211e-93	-0.982293	0.057	0.233	6.15264e-89
RGD1562540	4.67266e-93	-0.623754	0.005	0.152	1.42881e-88
Ctbp1	4.73734e-93	-1.02932	0.095	0.276	1.44858e-88
Lyzl4	5.65674e-93	-0.936926	0.01	0.16	1.72972e-88
RGD1307537	8.63488e-93	-0.62014	0.009	0.159	2.64037e-88
Psma6	1.06028e-92	-1.17153	0.331	0.483	3.24212e-88
LOC498933	1.45422e-92	-0.958136	0.006	0.153	4.44672e-88
Rai14	1.58563e-92	-0.730046	0.027	0.189	4.84853e-88
Dennd5a	1.92296e-92	0.611807	0.467	0.288	5.88003e-88
Gdpd1	3.38042e-92	-1.2768	0.166	0.344	1.03367e-87
LOC100910401	6.02036e-92	-0.770277	0.007	0.154	1.84091e-87
Arhgef2	6.14647e-92	-0.757121	0.025	0.185	1.87947e-87
Ccin	7.35518e-92	-0.804604	0.007	0.154	2.24907e-87
RGD1565533	1.57212e-91	-0.736684	0.008	0.156	4.80722e-87
Eef1d	3.214e-91	-0.916614	0.129	0.315	9.82778e-87
Efcab3	3.77354e-91	-1.03126	0.012	0.161	1.15387e-86
Ccdc185	6.05549e-91	-0.79145	0.008	0.154	1.85165e-86
Spata31a5	8.99775e-91	-0.927386	0.014	0.164	2.75133e-86
Rnf19b	1.12967e-90	-0.89262	0.141	0.33	3.45431e-86
MGC95208	1.22653e-90	-0.925368	0.436	0.554	3.75048e-86
Ran	1.25044e-90	0.624992	0.721	0.527	3.82359e-86
Kif27	2.11299e-90	-0.825152	0.076	0.254	6.46111e-86
Pi4k2b	3.40283e-90	-0.853119	0.056	0.227	1.04052e-85
Lpin1	7.23259e-90	-0.688782	0.019	0.171	2.21158e-85
LOC100911110	1.01426e-89	0.598855	0.384	0.217	3.10142e-85
Pex5l	1.13737e-89	-0.733392	0.008	0.153	3.47784e-85
Vars	1.19165e-89	-1.07953	0.127	0.306	3.64384e-85
Car8	1.50967e-89	-1.07544	0.019	0.17	4.61626e-85
Fam208b	1.59272e-89	-1.04533	0.057	0.226	4.87021e-85
AABR07051954.1	1.82618e-89	0.74725	0.187	0.068	5.5841e-85
Yod1	3.33144e-89	-0.664061	0.017	0.167	1.01869e-84
Taf10	5.37323e-89	-1.19753	0.253	0.412	1.64303e-84
Usp44	7.64855e-89	-0.909708	0.139	0.326	2.33877e-84
LOC316124	7.74715e-89	-1.05725	0.016	0.164	2.36892e-84
Mfsd14a	1.12861e-88	-1.11163	0.098	0.274	3.45106e-84
Ppp2r3b	2.01677e-88	-0.985525	0.167	0.348	6.16688e-84
Wdr74	4.21614e-88	-0.746234	0.042	0.207	1.28921e-83
Samd4b	4.57441e-88	-1.06418	0.247	0.418	1.39876e-83
Ip6k1	6.9781e-88	-0.737821	0.02	0.17	2.13376e-83
Zbbx	1.35136e-87	-0.81178	0.125	0.308	4.13219e-83
Klf4	3.0149e-87	-1.05581	0.032	0.187	9.21897e-83
LOC100360296	5.58275e-87	-0.67123	0.005	0.144	1.70709e-82
Tctex1d1	6.07258e-87	-0.679179	0.005	0.143	1.85687e-82
Usp12	7.31291e-87	-0.633681	0.007	0.147	2.23614e-82
Ribc1	9.5486e-87	-0.665222	0.014	0.159	2.91977e-82
Efcab9	9.87341e-87	-0.898648	0.011	0.154	3.01909e-82
Ctag2	1.5036e-86	-0.690904	0.006	0.145	4.5977e-82
Cnbd2	9.19285e-86	-0.934605	0.068	0.236	2.81099e-81
Zfp706	1.47046e-85	-0.945485	0.063	0.232	4.49637e-81
Micalcl	2.03604e-85	-0.76769	0.019	0.165	6.2258e-81
Nup35	3.28181e-85	-0.708607	0.063	0.233	1.00351e-80
Gstcd	4.11257e-85	-0.756761	0.036	0.192	1.25754e-80
Klf9	5.2616e-85	-0.780043	0.047	0.208	1.60889e-80
Spata24	9.01948e-85	-1.08542	0.29	0.446	2.75798e-80
Cdca2	4.73991e-84	-1.11258	0.358	0.49	1.44937e-79
LOC361016	9.54848e-84	-0.845182	0.112	0.291	2.91973e-79
AABR07034181.1	4.78908e-83	0.819248	0.118	0.033	1.4644e-78
Cep164	1.14621e-82	0.604575	0.409	0.242	3.50489e-78
Tp53tg5	1.38337e-82	-0.815977	0.008	0.142	4.23008e-78
Herpud1	1.49839e-82	-1.18836	0.14	0.303	4.58177e-78
Klc3	1.68587e-82	-0.641035	0.007	0.141	5.15507e-78
AABR07031740.1	1.89581e-82	0.692606	0.184	0.071	5.79702e-78
Sdccag3	2.10945e-82	-0.962681	0.306	0.453	6.45028e-78
Fdps	3.07899e-82	-0.893841	0.203	0.38	9.41495e-78
Glrx3	4.25151e-82	0.668142	0.462	0.299	1.30003e-77
Coq10b	1.3161e-81	-0.756166	0.042	0.195	4.02437e-77
Eif1ax	1.61058e-81	-0.72229	0.041	0.195	4.92484e-77
Aarsd1	2.44645e-81	-0.990273	0.078	0.239	7.48076e-77
Osbpl9	2.89715e-81	-0.708305	0.103	0.28	8.85891e-77
Spsb1	3.5685e-81	-0.721658	0.012	0.148	1.09117e-76
LOC103692328	4.66949e-81	-0.709717	0.003	0.133	1.42784e-76
Zic3	5.56695e-81	-0.799441	0.01	0.145	1.70226e-76
Pdilt	5.99987e-81	-0.87091	0.009	0.142	1.83464e-76
Hipk4	7.63152e-81	-0.734751	0.013	0.149	2.33357e-76
Pdzk1ip1	7.80637e-81	-0.817763	0.01	0.143	2.38703e-76
Mbd4	8.37708e-81	-0.739039	0.04	0.193	2.56154e-76
Ttll13	9.48572e-81	-0.852961	0.182	0.357	2.90054e-76
Ncam2	1.11576e-80	-0.624924	0.019	0.159	3.41177e-76
LOC103691298	2.34472e-80	-0.6291	0.014	0.151	7.16967e-76
Desi2	3.17832e-80	-0.868211	0.144	0.322	9.71866e-76
LOC103690563	3.34723e-80	-0.672277	0.005	0.134	1.02351e-75
AABR07025178.1	3.68145e-80	-0.707146	0.011	0.145	1.12571e-75
LOC683422	4.04598e-80	-0.904679	0.016	0.152	1.23718e-75
Spata9	4.71108e-80	-0.790761	0.012	0.147	1.44055e-75
Best1	7.38654e-80	-0.767835	0.037	0.185	2.25866e-75
Ubtd1	9.0983e-80	0.609146	0.339	0.187	2.78208e-75
Nup153	1.25443e-79	-0.917849	0.197	0.373	3.8358e-75
Usp25	2.59939e-79	-0.771659	0.011	0.143	7.94842e-75
Etfb	7.92031e-79	-0.596951	0.007	0.136	2.42187e-74
Wdr64	7.92108e-79	-0.60338	0.02	0.159	2.42211e-74
Cast	9.01887e-79	-0.831055	0.036	0.182	2.75779e-74
Phlpp1	1.63161e-78	-0.661971	0.012	0.144	4.98914e-74
Psmf1	2.08924e-78	-0.983884	0.152	0.317	6.38847e-74
Car2	2.1072e-78	-0.629951	0.015	0.149	6.44341e-74
Kifap3	4.1015e-78	-0.917181	0.318	0.466	1.25416e-73
Rnf11l1	5.23705e-78	-0.690909	0.02	0.158	1.60139e-73
Mroh8	1.03496e-77	0.593842	0.304	0.16	3.16469e-73
Zfp385d	1.10188e-77	-0.800962	0.012	0.143	3.36934e-73
Erich3	1.11348e-77	-0.604208	0.003	0.126	3.4048e-73
LOC100911515	1.69628e-77	-0.627433	0.017	0.152	5.18689e-73
Pdk3	2.72075e-77	-0.6438	0.015	0.148	8.31951e-73
Rdh10	4.71087e-77	-0.794142	0.019	0.152	1.44049e-72
Prr27	4.81271e-77	-1.02861	0.047	0.194	1.47163e-72
Yipf1	1.19175e-76	-0.597503	0.028	0.169	3.64413e-72
AABR07064622.1	1.53155e-76	0.849568	0.119	0.036	4.68318e-72
Tssk4	1.69783e-76	-0.804051	0.009	0.136	5.19162e-72
Tsta3	2.30297e-76	0.611456	0.367	0.215	7.04203e-72
AABR07015358.1	5.23172e-76	-0.669296	0.025	0.162	1.59975e-71
Plac8l1	5.86575e-76	-0.81174	0.016	0.147	1.79363e-71
Ndfip2	6.05205e-76	-0.786815	0.155	0.328	1.85059e-71
LOC100909977	6.57664e-76	0.715465	0.37	0.216	2.01101e-71
Tekt5	6.78772e-76	-0.671504	0.009	0.135	2.07555e-71
RGD1559903	1.05719e-75	-0.734455	0.051	0.201	3.23268e-71
Smim13	1.719e-75	-0.87201	0.191	0.364	5.25635e-71
Psd3	3.34906e-75	-0.739313	0.015	0.145	1.02408e-70
Jund	3.56408e-75	-1.00972	0.027	0.163	1.08982e-70
Ywhaz	2.4623e-74	0.602843	0.628	0.479	7.52921e-70
Nipsnap3a	3.66312e-74	-0.794007	0.008	0.13	1.12011e-69
Nectin3	6.63429e-74	-0.763181	0.127	0.295	2.02863e-69
RGD1307315	1.53422e-73	-0.681172	0.111	0.278	4.69133e-69
Slc22a14	2.09212e-73	-0.634838	0.011	0.135	6.39729e-69
AABR07036679.1	2.57911e-73	0.852651	0.128	0.042	7.88641e-69
RGD1560242	2.60067e-73	-0.890535	0.026	0.159	7.95233e-69
Cdc34	2.89398e-73	-1.16148	0.246	0.386	8.84921e-69
Epb41l3	8.67914e-73	-0.633441	0.012	0.136	2.65391e-68
X4930596D02Rik	1.08571e-72	-0.640658	0.008	0.129	3.31987e-68
RGD1308775	1.2925e-72	-0.609323	0.029	0.165	3.9522e-68
Ftmt	1.29585e-72	-0.836756	0.012	0.136	3.96246e-68
LOC100362738	1.86986e-72	-0.718712	0.056	0.203	5.71767e-68
Fam167a	2.97087e-72	-0.666959	0.015	0.141	9.08433e-68
Lypla1	7.47145e-72	-0.835189	0.154	0.322	2.28462e-67
Bscl2	8.58502e-72	0.740488	0.333	0.189	2.62513e-67
LOC500331	1.63193e-71	-0.757299	0.01	0.13	4.99011e-67
Izumo1	1.6821e-71	-0.808348	0.009	0.129	5.14354e-67
LOC691286	2.25154e-71	-0.67758	0.058	0.206	6.88475e-67
Aldoa	2.97266e-71	-0.834947	0.098	0.257	9.08981e-67
Osbp2	4.65905e-71	-0.711085	0.109	0.275	1.42464e-66
Nutm1	5.05318e-71	-0.650604	0.009	0.128	1.54516e-66
Znrf1	8.41626e-71	-0.590556	0.035	0.172	2.57352e-66
Lamp2	1.45178e-70	-0.664958	0.008	0.126	4.43926e-66
Triml1	1.56808e-70	-0.670193	0.009	0.127	4.79488e-66
LOC100911295	1.58905e-70	-1.20209	0.027	0.155	4.85898e-66
Nrd1	1.66803e-70	-0.934133	0.397	0.512	5.10051e-66
Rmdn2	1.76182e-70	-0.626663	0.014	0.137	5.3873e-66
Usp15	6.805e-70	-0.807077	0.213	0.377	2.08083e-65
LOC687560	9.58606e-70	-0.590766	0.061	0.207	2.93122e-65
2021-03-10	2.14622e-69	-0.888142	0.361	0.479	6.56271e-65
Epcam	3.11578e-69	-0.685815	0.025	0.152	9.52743e-65
RGD1564937	3.19175e-69	-0.764971	0.067	0.21	9.75973e-65
AABR07010550.1	5.58624e-69	-1.06541	0.006	0.119	1.70816e-64
Gsk3b	1.01322e-68	-0.719538	0.131	0.297	3.09823e-64
LOC102547035	1.29732e-68	-0.872646	0.013	0.131	3.96693e-64
Atp1b3	1.77256e-68	-0.886627	0.312	0.448	5.42014e-64
Lrif1	2.05677e-68	-0.890203	0.037	0.168	6.2892e-64
Cep57	2.30191e-68	-0.698849	0.168	0.337	7.03877e-64
Dyrk1b	2.38463e-68	-1.00218	0.205	0.36	7.29172e-64
RGD1561114	5.63336e-68	-1.33614	0.09	0.231	1.72257e-63
Bud31	8.44276e-68	-0.786092	0.174	0.336	2.58163e-63
Spata25	1.02462e-67	-0.60119	0.005	0.117	3.13309e-63
Aven	1.71093e-67	-0.885634	0.298	0.433	5.2317e-63
LOC102554799	2.91747e-67	-0.676664	0.008	0.121	8.92105e-63
Bri3	3.72474e-67	-0.835827	0.02	0.139	1.13895e-62
Tmem89	3.72742e-67	-0.744431	0.01	0.124	1.13977e-62
Catsper3	9.58951e-67	-0.597381	0.004	0.113	2.93228e-62
Pmis2	1.04324e-66	-0.661619	0.002	0.108	3.19003e-62
LOC103694902	2.90767e-66	-0.755848	0.149	0.311	8.89107e-62
Poc1b	4.1433e-66	-0.774025	0.244	0.405	1.26694e-61
Tmx1	4.55589e-66	-0.952543	0.1	0.247	1.3931e-61
Cytl1	9.442e-66	-0.639761	0.011	0.124	2.88718e-61
Rec8	1.00842e-65	-0.664223	0.008	0.118	3.08355e-61
Pdpk1	1.09309e-65	-0.769199	0.113	0.267	3.34244e-61
Tex33	1.4508e-65	-1.05674	0.333	0.466	4.43627e-61
Fam205a	1.46108e-65	-0.764675	0.015	0.13	4.46768e-61
Ccser2	2.03725e-65	-0.718494	0.024	0.144	6.22949e-61
AABR07043720.1	2.90969e-65	-0.657774	0.054	0.19	8.89726e-61
Ccpg1	7.10719e-65	-0.648558	0.072	0.215	2.17324e-60
AABR07027809.2	8.28393e-65	-1.26409	0.029	0.15	2.53306e-60
AABR07025891.1	2.63997e-64	0.683557	0.136	0.05	8.07251e-60
Zfand4	4.62161e-64	-0.849872	0.294	0.426	1.4132e-59
Xkr8	5.26347e-64	0.611404	0.31	0.177	1.60947e-59
LOC298795	7.94779e-64	-0.747096	0.024	0.141	2.43027e-59
Got1	1.07051e-63	-0.607652	0.008	0.115	3.27342e-59
Homez	1.36977e-63	-0.644233	0.016	0.13	4.18849e-59
Nrm	1.43387e-63	-0.881607	0.047	0.176	4.38449e-59
Ccdc189	1.98663e-63	-0.610487	0.094	0.244	6.07471e-59
Arid3a	2.02457e-63	-0.717701	0.014	0.126	6.19074e-59
Rnf146	2.67576e-63	-0.689655	0.02	0.135	8.18194e-59
LOC498316	3.81645e-63	-0.639582	0.003	0.106	1.16699e-58
AABR07044001.4	5.66889e-63	-0.996299	0.076	0.21	1.73343e-58
Saraf	7.6741e-63	-0.875694	0.161	0.306	2.34659e-58
AABR07000733.1	1.90266e-62	-0.889928	0.011	0.119	5.81795e-58
Rufy3	2.1322e-62	-0.600528	0.057	0.191	6.51984e-58
Rfx1	2.27826e-62	-0.768372	0.031	0.152	6.96646e-58
Toporsl	4.43765e-62	-0.673216	0.012	0.12	1.35694e-57
Zfp385b	1.1734e-61	-0.676629	0.019	0.13	3.58803e-57
AABR07032457.1	1.28025e-61	0.731943	0.25	0.128	3.91474e-57
Lrp2bp	3.0823e-61	-0.663911	0.035	0.156	9.42505e-57
Fam154a	6.03522e-61	-0.661265	0.008	0.111	1.84545e-56
Pex12	7.01394e-61	-0.698869	0.055	0.184	2.14472e-56
Rgs22	1.29395e-60	-0.880948	0.376	0.49	3.95664e-56
Uba1y	1.66768e-60	-1.01832	0.026	0.141	5.09943e-56
Cdkn2aip	1.17815e-59	-0.626869	0.031	0.148	3.60256e-55
Tsacc	2.16819e-59	-0.884284	0.643	0.628	6.62988e-55
Nat6	2.4534e-59	-0.667592	0.007	0.107	7.50199e-55
RGD1564308	1.4249e-58	-0.609521	0.017	0.123	4.35705e-54
Kpna6	1.59272e-58	-0.626513	0.057	0.185	4.87023e-54
Smap1	2.30937e-58	-0.766544	0.386	0.518	7.06159e-54
AABR07051878.1	2.95902e-58	0.830894	0.178	0.083	9.04809e-54
LOC102552619	4.8316e-58	-0.790815	0.023	0.132	1.47741e-53
Mgea5	5.02696e-58	-0.629448	0.048	0.172	1.53714e-53
Tax1bp1	7.71459e-58	-0.795903	0.163	0.314	2.35897e-53
AABR07057302.1	1.08368e-57	0.704469	0.161	0.068	3.31368e-53
Akip1	1.10051e-57	-0.740703	0.168	0.315	3.36514e-53
LOC102546596	2.85462e-57	-0.610191	0.008	0.106	8.72884e-53
Lyzl6	6.66906e-57	-0.635673	0.009	0.107	2.03926e-52
Eqtn	7.42268e-57	-0.587087	0.005	0.101	2.26971e-52
RGD1560289	2.25361e-56	-0.607501	0.079	0.212	6.8911e-52
Sgms2	3.17781e-56	-0.706658	0.014	0.113	9.71712e-52
Pcyt1a	4.49378e-56	-0.604475	0.074	0.204	1.37411e-51
Chpt1	6.51344e-56	-0.800536	0.188	0.325	1.99168e-51
Stard6	7.96142e-56	-0.642931	0.659	0.656	2.43444e-51
Chchd3	9.28551e-55	-1.06297	0.26	0.379	2.83932e-50
Hsfy2	1.23303e-54	-0.652498	0.008	0.102	3.77036e-50
Susd6	5.10847e-54	-0.665211	0.069	0.195	1.56207e-49
Nxf2	5.43021e-54	-0.758208	0.03	0.138	1.66045e-49
Fxr1	1.2742e-53	-0.801929	0.506	0.56	3.89624e-49
Uchl1	5.37459e-53	-0.831126	0.102	0.233	1.64344e-48
Picalm	5.71851e-53	-0.614163	0.136	0.278	1.74861e-48
G2e3	7.07267e-53	-0.708654	0.056	0.173	2.16268e-48
LOC102551744	1.5605e-52	-0.873002	0.305	0.423	4.7717e-48
Shcbp1	1.8616e-52	-0.62914	0.022	0.122	5.69241e-48
Adam21	3.71434e-52	-0.59362	0.012	0.105	1.13577e-47
Lgals8	4.23697e-52	-0.815076	0.254	0.383	1.29558e-47
Vprbp	4.52468e-52	-0.784411	0.129	0.268	1.38356e-47
Ppp1r32	1.95211e-51	-0.597996	0.083	0.209	5.96917e-47
Col16a1	2.65514e-51	-1.07048	0.252	0.356	8.11888e-47
Sri	8.11343e-51	-0.875456	0.063	0.176	2.48092e-46
Rdh8	1.13169e-50	0.592952	0.295	0.18	3.46048e-46
AABR07006759.1	1.42082e-50	-1.22376	0.014	0.104	4.34459e-46
AABR07001519.1	3.1169e-50	-0.668546	0.011	0.101	9.53086e-46
Xpnpep1	3.61042e-50	-0.597854	0.032	0.135	1.10399e-45
Sf3b4	5.28835e-50	-0.588889	0.19	0.333	1.61707e-45
Ap2a2	1.50864e-49	-0.734393	0.127	0.26	4.61313e-45
Rbm28	1.73093e-49	-0.603944	0.099	0.224	5.29283e-45
Ppm1d	6.6672e-49	-0.766542	0.219	0.353	2.0387e-44
Tinf2	1.12881e-48	-0.634406	0.037	0.141	3.45167e-44
Iqca1l	1.26794e-48	-0.586142	0.026	0.123	3.87712e-44
Rabep2	1.99041e-48	-0.752291	0.035	0.134	6.08626e-44
Marcksl1	3.06398e-48	-2.09028	0.052	0.155	9.36905e-44
Apex1	9.19694e-48	-0.782696	0.194	0.325	2.81224e-43
Zfp451	2.07902e-47	-0.759369	0.172	0.3	6.35723e-43
LOC365791	4.81585e-47	-0.741641	0.044	0.146	1.47259e-42
Syce3	1.89825e-46	-0.633774	0.09	0.208	5.80447e-42
Asb8	6.39603e-46	-0.691928	0.134	0.255	1.95578e-41
Ap3s1	2.97015e-45	-0.683646	0.172	0.309	9.08212e-41
Upf3b	6.14884e-45	-0.622353	0.023	0.112	1.88019e-40
Rps6kc1	6.46999e-45	-0.641581	0.092	0.21	1.97839e-40
Mapre3	1.03814e-44	-0.766488	0.269	0.377	3.17443e-40
Kif2c	5.54803e-44	-0.68956	0.142	0.264	1.69648e-39
Ell2	5.6168e-44	-0.61226	0.145	0.271	1.71751e-39
Chd5	7.1615e-44	-0.682228	0.047	0.145	2.18984e-39
Akap12	2.6792e-43	-0.661899	0.679	0.659	8.19246e-39
AABR07001099.2	3.33349e-43	-0.783123	0.036	0.128	1.01932e-38
Ube2a	4.90414e-43	-0.593691	0.019	0.102	1.49959e-38
RGD1307621	1.41524e-42	-0.655716	0.027	0.114	4.32753e-38
Srgn	1.66546e-42	-0.693773	0.023	0.108	5.09263e-38
Bag1	2.49983e-42	-0.980879	0.536	0.556	7.64397e-38
Lyrm7	4.8991e-42	-0.69264	0.367	0.46	1.49805e-37
Armc3	5.76714e-42	-0.674286	0.13	0.247	1.76348e-37
Capzb	1.25761e-41	-0.684199	0.558	0.584	3.84552e-37
AABR07037151.1	2.08426e-41	0.602486	0.105	0.042	6.37326e-37
Als2cr12	6.58457e-41	-0.626105	0.276	0.389	2.01343e-36
Tsc22d4	1.52743e-40	-0.761354	0.105	0.212	4.67058e-36
AABR07054186.1	1.90406e-40	-0.623722	0.122	0.235	5.82224e-36
Agpat3	6.78004e-40	-0.779116	0.251	0.351	2.0732e-35
AABR07050719.1	7.46182e-40	-1.07886	0.029	0.111	2.28167e-35
Arf4	3.14185e-39	-0.814111	0.155	0.264	9.60714e-35
Dcaf6	3.47623e-39	-0.642264	0.193	0.307	1.06296e-34
Asb1	4.14241e-39	-0.600055	0.194	0.305	1.26666e-34
RGD1311745	1.11262e-38	-0.614111	0.095	0.199	3.40216e-34
AABR07043748.1	8.63107e-38	-0.948475	0.105	0.203	2.63921e-33
Eif4h	6.53434e-37	-0.760956	0.247	0.342	1.99807e-32
LOC100910852	5.15388e-36	-1.09444	0.174	0.274	1.57595e-31
Phb	1.24673e-34	-0.692738	0.034	0.111	3.81225e-30
RGD1563222	1.46397e-34	-0.699859	0.139	0.243	4.47653e-30
Minos1	1.57374e-34	-0.677592	0.324	0.423	4.81217e-30
AABR07043358.1	2.0653e-34	-1.16226	0.095	0.185	6.31528e-30
LOC498759	2.62969e-34	-1.14708	0.067	0.154	8.04105e-30
Ndufa5	2.88329e-34	-0.894655	0.269	0.364	8.81654e-30
Herc4	3.35864e-34	-0.660347	0.202	0.314	1.027e-29
Sypl1	1.69907e-33	-0.964379	0.215	0.312	5.19541e-29
Mea1	1.76883e-33	-0.62104	0.665	0.626	5.40873e-29
Ubxn11	5.66185e-33	-0.599077	0.182	0.287	1.73128e-28
Hsp90ab1	1.89456e-32	-0.850258	0.535	0.343	5.79318e-28
AABR07001057.1	1.94635e-32	0.73887	0.103	0.047	5.95153e-28
Tpm3	8.24834e-32	-0.62986	0.22	0.317	2.52218e-27
Gtsf1	4.02608e-31	-0.714933	0.562	0.563	1.2311e-26
Hspa4l	1.65424e-30	-0.619883	0.676	0.625	5.05835e-26
Hrasls5	1.73847e-30	-0.589155	0.752	0.665	5.3159e-26
Rnf139	2.6741e-30	-0.617726	0.375	0.449	8.17688e-26
AY172581.24	1.22632e-29	-1.51698	0.958	0.972	3.74983e-25
RGD1563302	4.5145e-29	-0.595166	0.259	0.355	1.38044e-24
Ergic3	1.11715e-28	-0.603931	0.154	0.252	3.41603e-24
Isca1	1.40623e-28	-0.595294	0.481	0.51	4.29996e-24
Tnrc6b	1.39638e-27	-0.816722	0.084	0.165	4.26985e-23
LOC363337	1.24628e-25	-0.961732	0.085	0.158	3.81088e-21
Cpeb2	4.00558e-25	-0.664952	0.119	0.199	1.22483e-20
Fam183b	1.0128e-24	-0.63674	0.277	0.36	3.09695e-20
LOC100360856	2.62979e-24	-1.05602	0.417	0.473	8.04137e-20
Dek	2.83512e-24	-0.798024	0.08	0.15	8.66921e-20
LOC100360316	7.16646e-24	-0.988456	0.069	0.137	2.19136e-19
Actl7b	3.53674e-21	-0.85885	0.253	0.317	1.08147e-16
AABR07041179.1	1.78866e-19	0.708978	0.197	0.139	5.46936e-15
AABR07044065.1	3.53592e-19	0.993292	0.178	0.124	1.08121e-14
Hspb9	5.13498e-16	-0.684921	0.452	0.493	1.57017e-11
Dazl	8.47579e-16	-1.12078	0.071	0.119	2.59173e-11
Mdm2	2.15625e-15	-0.623589	0.18	0.235	6.59339e-11
Siva1	5.36148e-15	-0.615047	0.057	0.103	1.63943e-10
AABR07043510.1	1.51423e-13	-0.636173	0.074	0.12	4.6302e-09
MGC116197	5.93962e-12	-0.619811	0.152	0.2	1.81622e-07
AABR07043389.1	9.67944e-12	-1.43637	0.149	0.188	2.95978e-07
AABR07043429.2	1.76039e-11	-0.883291	0.243	0.166	5.38293e-07
LOC100359583	5.71799e-11	-1.65813	0.126	0.162	1.74845e-06
AABR07043445.1	2.52041e-09	-0.853457	0.107	0.143	7.7069e-05
AABR07025366.1	7.44426e-09	-0.89059	0.087	0.121	0.00022763
Tekt2	4.63187e-08	-0.605643	0.243	0.271	0.00141633
AY172581.9	7.32025e-08	-0.697303	0.833	0.836	0.00223839
Dbi	1.70148e-07	-0.707704	0.301	0.323	0.00520278
AABR07036442.1	1.26802e-06	-0.614606	0.132	0.161	0.0387735

## Sheet: Unselected.round.markers.filter
Gene name	p value	Log2 fold change	Fraction cell type	Fraction all others	q value
X1700016D06Rik	0	1.74572	0.535	0.19	0
AABR07010672.1	0	1.99235	0.437	0.103	0
AABR07016976.1	0	1.04041	0.208	0.033	0
AABR07018119.2	0	1.00927	0.2	0.023	0
AABR07024734.1	0	0.798434	0.153	0.007	0
AABR07028113.1	0	1.5214	0.51	0.254	0
AABR07043276.1	0	1.34957	0.228	0.011	0
AABR07043358.1	0	2.64806	0.468	0.038	0
AABR07043389.1	0	3.22993	0.477	0.05	0
AABR07043429.2	0	2.92259	0.406	0.075	0
AABR07043445.1	0	2.34469	0.374	0.032	0
AABR07043510.1	0	1.55009	0.285	0.037	0
AABR07043564.1	0	0.855386	0.153	0.009	0
AABR07058884.2	0	1.23238	0.38	0.109	0
AABR07068094.2	0	1.57137	0.624	0.271	0
AABR07069821.1	0	1.50023	0.266	0.008	0
AC111319.2	0	1.26201	0.446	0.169	0
AC126960.1	0	0.863394	0.174	0.016	0
Abhd17b	0	1.33645	0.441	0.099	0
Abhd4	0	1.28086	0.423	0.186	0
Ace3	0	2.20231	0.456	0.042	0
Acr	0	1.29681	0.659	0.363	0
Acrbp	0	1.44901	0.693	0.372	0
Acrv1	0	1.6855	0.394	0.07	0
Actl7b	0	1.97152	0.617	0.169	0
Adad1	0	1.59767	0.6	0.172	0
Adam2	0	1.09481	0.505	0.21	0
Adam21	0	1.13465	0.226	0.031	0
Adcyap1	0	1.14689	0.209	0.032	0
Adgb	0	1.14718	0.314	0.066	0
Akirin2	0	1.17182	0.599	0.338	0
Angel1	0	1.20645	0.444	0.17	0
Ankar	0	1.26547	0.537	0.259	0
Ankrd7	0	1.05308	0.219	0.027	0
Arhgap29	0	1.22168	0.463	0.185	0
Arih2	0	1.39967	0.558	0.215	0
Arl13b	0	0.889977	0.246	0.05	0
Arl4a	0	0.871446	0.749	0.534	0
Arl9	0	-1.51799	0.095	0.38	0
Armc3	0	1.49374	0.446	0.132	0
Asb4	0	1.1923	0.421	0.138	0
Atpif1	0	1.13515	0.504	0.192	0
Atxn2l	0	1.23228	0.795	0.421	0
Azin2	0	-2.2511	0.107	0.412	0
Bcap29	0	1.13205	0.604	0.274	0
Bpifa3	0	-2.21254	0.086	0.419	0
Bri3	0	1.09905	0.278	0.052	0
Btg1	0	1.33942	0.577	0.253	0
Btrc	0	1.11906	0.41	0.143	0
Bzw1	0	-1.72495	0.051	0.353	0
Cage1	0	1.19679	0.643	0.342	0
Camk4	0	1.98784	0.514	0.15	0
Car8	0	1.67824	0.339	0.062	0
Catsper2	0	1.48088	0.532	0.142	0
Cbll1	0	1.3585	0.402	0.093	0
Cbx5	0	1.05272	0.622	0.341	0
Ccdc105	0	1.26298	0.291	0.038	0
Ccdc110	0	1.07885	0.454	0.186	0
Ccdc146	0	0.917908	0.209	0.025	0
Ccdc173	0	1.30814	0.403	0.09	0
Ccdc175	0	1.63518	0.498	0.118	0
Ccdc179	0	-2.43651	0.135	0.459	0
Ccdc181	0	0.962044	0.677	0.413	0
Ccdc65	0	1.14806	0.548	0.262	0
Ccdc81	0	0.903098	0.191	0.025	0
Ccl26	0	2.16108	0.52	0.07	0
Ccna1	0	1.73624	0.506	0.093	0
Ccnb1	0	1.4151	0.401	0.07	0
Ccpg1os	0	1.01688	0.334	0.087	0
Cd99l2	0	0.878398	0.207	0.034	0
Cdc26	0	0.803953	0.214	0.035	0
Cdca3	0	1.32575	0.507	0.154	0
Cep290	0	2.07765	0.634	0.147	0
Cep41	0	1.0739	0.343	0.088	0
Cetn1	0	1.08548	0.721	0.423	0
Cfap126	0	1.42448	0.571	0.253	0
Cfap161	0	1.08666	0.475	0.187	0
Cfap206	0	1.11011	0.612	0.321	0
Cfap36	0	1.27494	0.695	0.263	0
Cfap52	0	0.982578	0.388	0.135	0
Cfap53	0	1.57735	0.524	0.128	0
Chrne	0	1.59037	0.934	0.557	0
Cldnd1	0	0.968087	0.245	0.038	0
Clgn	0	1.29092	0.727	0.314	0
Clk3	0	0.977111	0.26	0.045	0
Clp1	0	1.52595	0.413	0.067	0
Cnot4	0	1.1443	0.366	0.105	0
Cog6	0	1.16495	0.508	0.199	0
Cox5a	0	0.930039	0.754	0.485	0
Cox6b2	0	0.757853	0.856	0.66	0
Cpeb2	0	1.42229	0.397	0.093	0
Creld2	0	0.873397	0.292	0.075	0
Crem	0	1.19032	0.463	0.177	0
Crls1	0	1.43153	0.463	0.151	0
Ctbp1	0	-1.29903	0.055	0.336	0
Ctdp1	0	1.06924	0.277	0.036	0
Cxxc5	0	1.56812	0.526	0.193	0
Cytl1	0	1.09166	0.24	0.047	0
Dad1	0	1.23222	0.463	0.166	0
Ddx4	0	0.889639	0.541	0.226	0
Ddx5	0	1.05632	0.834	0.567	0
Defb14	0	1.01445	0.217	0.026	0
Degs1	0	0.987394	0.483	0.215	0
Dkkl1	0	1.47561	0.885	0.512	0
Dnaaf1	0	0.951909	0.783	0.537	0
Dnal1	0	1.10819	0.37	0.1	0
Dner	0	0.959253	0.18	0.016	0
Dpy19l2	0	1.239	0.618	0.225	0
Dydc1	0	1.23954	0.285	0.023	0
Dynlrb2	0	1.31341	0.464	0.138	0
Dynlt1	0	1.08754	0.582	0.231	0
Dyrk3	0	1.55634	0.458	0.086	0
Efcab3	0	1.52648	0.346	0.047	0
Efhc1	0	1.03773	0.472	0.195	0
Eif1	0	-1.21638	0.764	0.801	0
Eif2ak2	0	1.53537	0.377	0.051	0
Eif4h	0	-1.58352	0.111	0.425	0
Enah	0	1.55357	0.38	0.067	0
Fa2h	0	1.67264	0.522	0.125	0
Fabp9	0	1.08971	0.977	0.69	0
Fam170b	0	1.08579	0.324	0.1	0
Fam174a	0	1.09842	0.319	0.052	0
Fam179b	0	1.14264	0.338	0.075	0
Fam183b	0	1.40632	0.565	0.25	0
Fam205a	0	1.45443	0.301	0.029	0
Fam209a	0	1.89905	0.407	0.058	0
Fam24a	0	1.55961	0.275	0.077	0
Fam47a	0	0.792355	0.164	0.015	0
Fam71f2	0	-2.14616	0.06	0.405	0
Fancd2os	0	1.70686	0.488	0.105	0
Fbp1	0	1.06181	0.484	0.213	0
Fer1l5	0	0.956531	0.187	0.012	0
Fndc3a	0	1.26801	0.379	0.091	0
Fsip2	0	2.28916	0.681	0.18	0
Ftmt	0	1.55254	0.318	0.027	0
Fuca2	0	1.03706	0.248	0.035	0
G2e3	0	1.24823	0.306	0.088	0
Gabarapl1	0	-1.69648	0.087	0.379	0
Galnt3	0	1.1769	0.382	0.098	0
Ggnbp1	0	1.64966	0.808	0.375	0
Gid8	0	0.985726	0.336	0.097	0
Gk2	0	1.1276	0.686	0.321	0
Gkap1	0	0.976862	0.871	0.491	0
Glipr1l1	0	2.27335	0.473	0.021	0
Golgb1	0	1.43915	0.451	0.118	0
Gtf2a1l	0	1.21367	0.445	0.147	0
H3f3c	0	1.14021	0.833	0.505	0
Habp4	0	-1.62797	0.079	0.346	0
Hagh	0	1.4613	0.624	0.198	0
Heatr4	0	1.50838	0.53	0.183	0
Herpud1	0	-1.54437	0.078	0.368	0
Higd2a	0	1.08224	0.498	0.191	0
Hipk4	0	1.23151	0.306	0.05	0
Hist1h2bo	0	1.58604	0.429	0.06	0
Hn1	0	1.07087	0.876	0.631	0
Hnf1b	0	0.846298	0.18	0.018	0
Hook2	0	1.40435	0.54	0.16	0
Hrasls	0	1.13794	0.665	0.369	0
Hsf2	0	0.995524	0.278	0.047	0
Hspa2	0	1.06833	0.894	0.454	0
Hspa5	0	1.01849	0.666	0.362	0
Hyal5	0	1.26262	0.223	0.026	0
Hypm	0	-1.8261	0.115	0.395	0
Ift43	0	1.17123	0.375	0.085	0
Ift74	0	1.21263	0.631	0.288	0
Igsf11	0	1.08794	0.292	0.067	0
Insl6	0	1.27595	0.603	0.302	0
Iqcg	0	1.13346	0.393	0.127	0
Iqub	0	1.04755	0.312	0.069	0
Itih3	0	0.969045	0.187	0.02	0
Izumo1	0	1.26067	0.265	0.042	0
Izumo4	0	0.941407	0.305	0.081	0
Kdm4d	0	1.2463	0.677	0.343	0
Klf4	0	1.57524	0.388	0.063	0
LOC100359586	0	0.872782	0.176	0.016	0
LOC100360856	0	2.51565	0.758	0.333	0
LOC100910316	0	1.05541	0.232	0.024	0
LOC100910852	0	2.45476	0.581	0.115	0
LOC100910977	0	1.01746	0.21	0.027	0
LOC100911669	0	-2.44006	0.072	0.43	0
LOC100912373	0	1.60387	0.759	0.294	0
LOC102546596	0	1.14267	0.23	0.029	0
LOC102547035	0	1.43962	0.273	0.043	0
LOC102549011	0	2.12872	0.52	0.06	0
LOC102550012	0	0.929332	0.191	0.012	0
LOC102550121	0	1.48713	0.349	0.122	0
LOC102551549	0	2.06803	0.502	0.134	0
LOC102552619	0	1.56527	0.314	0.027	0
LOC102552669	0	-1.40479	0.023	0.292	0
LOC102553386	0	1.02487	0.593	0.239	0
LOC102553538	0	0.843229	0.173	0.003	0
LOC102554799	0	1.20356	0.26	0.034	0
LOC102555525	0	1.57342	0.847	0.424	0
LOC102555655	0	1.3701	0.325	0.049	0
LOC103690168	0	1.49987	0.32	0.067	0
LOC103692048	0	1.37371	0.331	0.1	0
LOC103692166	0	1.03764	0.384	0.133	0
LOC298795	0	1.38157	0.31	0.041	0
LOC302192	0	2.03104	0.484	0.1	0
LOC316124	0	1.8599	0.38	0.036	0
LOC360479	0	1.06535	0.441	0.152	0
LOC363337	0	2.29924	0.414	0.028	0
LOC365791	0	1.64985	0.359	0.029	0
LOC498316	0	1.08859	0.232	0.028	0
LOC498933	0	1.55263	0.329	0.043	0
LOC499643	0	1.20086	0.25	0.013	0
LOC499886	0	0.98698	0.202	0.015	0
LOC500124	0	-2.003	0.115	0.429	0
LOC680955	0	2.81985	0.58	0.051	0
LOC681766	0	1.09588	0.731	0.446	0
LOC685564	0	0.888082	0.174	0.008	0
LOC689039	0	1.65945	0.428	0.119	0
LOC689042	0	-2.2329	0.104	0.43	0
LOC689618	0	1.49624	0.682	0.337	0
LOC690284	0	1.00952	0.216	0.02	0
LOC691033	0	0.860848	0.184	0.013	0
LOC691162	0	0.788567	0.161	0.015	0
Lancl1	0	1.44752	0.753	0.377	0
Lipe	0	-1.38534	0.042	0.321	0
Lmbrd1	0	1.05145	0.24	0.036	0
Lrch4	0	1.03422	0.336	0.089	0
Lrif1	0	1.63763	0.386	0.042	0
Lrp2bp	0	1.07099	0.289	0.071	0
Lrrc16a	0	1.61794	0.395	0.064	0
Lrrc34	0	1.08176	0.284	0.055	0
Lrrc57	0	-1.41323	0.065	0.345	0
Lyar	0	0.864937	0.774	0.319	0
Lypd4	0	1.35912	0.628	0.287	0
Lyzl1	0	1.54735	0.383	0.105	0
Lyzl4	0	1.47471	0.33	0.052	0
Lyzl6	0	1.094	0.213	0.038	0
MGC114499	0	1.19822	0.323	0.09	0
MGC116197	0	1.20574	0.381	0.109	0
MGC94891	0	1.25188	0.356	0.075	0
MGC95210	0	1.1717	0.374	0.131	0
2021-03-11	0	1.42165	0.808	0.326	0
Mdm2	0	1.38925	0.464	0.12	0
Med10	0	1.34617	0.392	0.089	0
Med28	0	1.08618	0.456	0.173	0
Meig1	0	0.964679	0.863	0.564	0
Mns1	0	1.55935	0.605	0.194	0
Morc2b	0	1.18676	0.304	0.047	0
Morf4l1	0	1.13257	0.849	0.522	0
Mt1	0	1.18972	0.873	0.457	0
Mtbp	0	1.07258	0.299	0.059	0
Mycbp	0	1.45106	0.581	0.209	0
Nasp	0	1.27387	0.823	0.359	0
Nat6	0	1.18011	0.224	0.033	0
Nipbl	0	1.23633	0.6	0.236	0
Nipsnap3a	0	1.44484	0.292	0.031	0
Nit1	0	1.22048	0.297	0.041	0
Npap60	0	1.27463	0.811	0.497	0
Nphp1	0	1.00137	0.598	0.253	0
Nudcd1	0	0.990667	0.239	0.039	0
Nudt9	0	0.954221	0.332	0.104	0
Nutm1	0	1.0788	0.265	0.04	0
Odf3	0	1.44918	0.421	0.151	0
Odf3l1	0	2.10216	0.456	0.066	0
Osbpl8	0	1.10299	0.262	0.031	0
Pabpc1	0	1.32584	0.971	0.582	0
Pabpc2	0	1.4484	0.6	0.186	0
Paqr5	0	-2.30782	0.183	0.46	0
Pde4a	0	0.81663	0.22	0.039	0
Pdilt	0	1.34544	0.284	0.05	0
Pdzk1ip1	0	1.31108	0.296	0.046	0
Pex13	0	1.01416	0.392	0.127	0
Phospho2	0	1.2579	0.639	0.222	0
Plac8l1	0	1.25196	0.278	0.061	0
Plekha5	0	1.0955	0.618	0.36	0
Plk1	0	1.1942	0.373	0.077	0
Pom121l2	0	1.05644	0.515	0.212	0
Pphln1	0	2.01503	0.463	0.063	0
Ppm1d	0	1.41283	0.567	0.228	0
Ppp2r2b	0	-1.51784	0.068	0.333	0
Ppp3r2	0	1.17267	0.745	0.384	0
Ppp4r3a	0	0.889081	0.333	0.097	0
Prm1	0	-3.61987	0.768	0.781	0
Prm2	0	-1.8659	0.037	0.359	0
Prr27	0	1.6617	0.387	0.076	0
RGD1305207	0	2.19082	0.537	0.116	0
RGD1306233	0	1.19171	0.239	0.009	0
RGD1306626	0	1.31158	0.705	0.304	0
RGD1306739	0	1.20189	0.709	0.323	0
RGD1306746	0	1.21891	0.394	0.111	0
RGD1306941	0	1.07669	0.41	0.155	0
RGD1307595	0	1.37019	0.783	0.413	0
RGD1307916	0	1.52057	0.419	0.124	0
RGD1309106	0	1.32337	0.404	0.166	0
RGD1309779	0	1.27441	0.462	0.14	0
RGD1310166	0	1.19668	0.302	0.047	0
RGD1310209	0	1.12807	0.292	0.061	0
RGD1311084	0	-1.97457	0.083	0.407	0
RGD1311251	0	1.17787	0.483	0.182	0
RGD1311745	0	1.11757	0.341	0.113	0
RGD1359334	0	1.77518	0.773	0.318	0
RGD1559508	0	0.915613	0.181	0.012	0
RGD1560146	0	0.756623	0.153	0.006	0
RGD1560242	0	1.71411	0.394	0.025	0
RGD1560958	0	2.49202	0.562	0.074	0
RGD1561114	0	2.5986	0.559	0.053	0
RGD1561627	0	0.677243	0.138	0.005	0
RGD1561667	0	1.01008	0.185	0.019	0
RGD1561795	0	1.16513	0.332	0.075	0
RGD1562492	0	1.05233	0.385	0.128	0
RGD1562515	0	1.04811	0.493	0.206	0
RGD1563200	0	2.13011	0.488	0.038	0
RGD1563222	0	2.1895	0.58	0.069	0
RGD1563302	0	1.24605	0.522	0.26	0
RGD1563562	0	0.909942	0.198	0.015	0
RGD1563888	0	1.15838	0.4	0.125	0
RGD1564171	0	1.31795	0.339	0.068	0
RGD1564308	0	1.19009	0.263	0.038	0
RGD1564340	0	1.61142	0.374	0.057	0
RGD1565283	0	1.74711	0.439	0.109	0
RGD1566320	0	1.08114	0.369	0.097	0
RSA.14.44	0	1.17306	0.641	0.275	0
Rab11b	0	0.989049	0.408	0.143	0
Rabep2	0	1.45999	0.299	0.038	0
Rassf3	0	0.701814	0.165	0.011	0
Rbbp6	0	1.34551	0.535	0.2	0
Rbm44	0	1.07685	0.58	0.232	0
Rbms1	0	1.69914	0.4	0.045	0
Rec8	0	0.869916	0.236	0.041	0
Rfx1	0	1.27516	0.301	0.059	0
Rhoj	0	0.90962	0.167	0.01	0
Ribc2	0	1.42774	0.523	0.173	0
Rnf121	0	0.918586	0.205	0.015	0
Rnf32	0	1.22868	0.395	0.11	0
Rnf7	0	1.0376	0.548	0.252	0
Rnpep	0	1.13884	0.4	0.142	0
Ropn1l	0	0.849996	0.956	0.649	0
Rsbn1	0	1.1379	0.57	0.326	0
Serf1	0	0.708469	0.918	0.664	0
Serpina1	0	-2.26325	0.071	0.369	0
Sertad2	0	1.37938	0.396	0.061	0
Sez6l	0	0.891975	0.184	0.025	0
Sgms2	0	1.23533	0.245	0.033	0
Shcbp1	0	1.11486	0.268	0.035	0
Shfm1	0	0.793275	0.626	0.288	0
Slc30a4	0	-1.4408	0.056	0.319	0
Slc6a6	0	1.15024	0.256	0.023	0
Slc9c1	0	1.02595	0.341	0.099	0
Slco6b1	0	1.77606	0.471	0.07	0
Slco6c1	0	1.46474	0.429	0.12	0
Slco6d1	0	1.3347	0.63	0.321	0
Smco4	0	0.819323	0.162	0.011	0
Spaca1	0	1.80517	0.395	0.058	0
Spaca3	0	1.84374	0.445	0.117	0
Spaca4	0	1.9781	0.44	0.103	0
Spag6l	0	1.07636	0.233	0.011	0
Spam1	0	2.25115	0.444	0.022	0
Spata18	0	-2.32764	0.276	0.496	0
Spata31a5	0	1.30411	0.296	0.072	0
Spcs1	0	1.10013	0.609	0.305	0
Spem1	0	-1.88733	0.123	0.426	0
Spesp1	0	1.80558	0.819	0.263	0
Spetex.2E	0	1.89847	0.872	0.394	0
Spink8	0	1.13248	0.248	0.044	0
Sri	0	1.79079	0.4	0.051	0
Stambpl1	0	0.934427	0.172	0.009	0
Stk35	0	1.2248	0.343	0.081	0
Strap	0	1.09233	0.529	0.205	0
Sucla2	0	1.17594	0.54	0.257	0
Sun5	0	1.12993	0.205	0.024	0
Supt20	0	1.20264	0.663	0.273	0
Svip	0	1.72578	0.791	0.371	0
Syngr4	0	1.00091	0.535	0.254	0
Sypl1	0	2.07823	0.593	0.165	0
Taf5l	0	0.978313	0.263	0.062	0
Taf9	0	0.588962	0.826	0.507	0
Tbc1d15	0	0.956141	0.358	0.117	0
Tbca	0	1.14336	0.795	0.382	0
Tbp	0	1.32331	0.525	0.163	0
Tbpl1	0	0.984063	0.559	0.221	0
Tcte3	0	1.304	0.566	0.226	0
Tctex1d2	0	0.916437	0.395	0.134	0
Tdrd6	0	1.46081	0.77	0.266	0
Tdrd7	0	1.63321	0.71	0.243	0
Tekt1	0	1.48292	0.623	0.226	0
Tekt2	0	2.08501	0.582	0.126	0
Tekt3	0	1.25409	0.398	0.115	0
Tekt4	0	1.88183	0.593	0.119	0
Tesb	0	1.79179	0.749	0.31	0
Tesk2	0	0.971264	0.216	0.027	0
Tex2	0	1.04647	0.417	0.146	0
Tex21	0	0.848448	0.178	0.009	0
Tex36	0	1.0864	0.579	0.285	0
Tex40	0	1.03323	0.457	0.196	0
Tf	0	1.22527	0.654	0.361	0
Tmbim1	0	-1.9051	0.144	0.428	0
Tmbim4	0	1.63645	0.657	0.219	0
Tmem189	0	-1.29192	0.021	0.29	0
Tmem225	0	1.07422	0.22	0.012	0
Tmem243	0	1.58772	0.406	0.049	0
Tmem81	0	1.25066	0.251	0.02	0
Tmem89	0	1.40602	0.294	0.023	0
Tmx1	0	1.66444	0.463	0.118	0
Tnp2	0	-2.71533	0.156	0.422	0
Tomm20l	0	1.18647	0.365	0.091	0
Tomm7	0	0.931813	0.509	0.207	0
Toporsl	0	1.39339	0.301	0.016	0
Tpst1	0	0.928644	0.398	0.129	0
Tpte2	0	0.970978	0.192	0.017	0
Tsc22d4	0	1.58518	0.421	0.095	0
Tssk4	0	1.35689	0.294	0.037	0
Tssk6	0	-1.70545	0.051	0.345	0
Ttll6	0	1.09638	0.395	0.142	0
Twf2	0	0.887425	0.288	0.073	0
Uaca	0	1.02176	0.295	0.064	0
Uba52	0	-1.36207	0.625	0.781	0
Ube2a	0	0.708836	0.217	0.032	0
Ube2c	0	1.4558	0.546	0.183	0
Ube2d4	0	1.14596	0.712	0.415	0
Ube2i	0	0.8063	0.226	0.042	0
Ube2l3	0	1.20136	0.651	0.334	0
Ubqlnl	0	-2.17183	0.136	0.448	0
Uqcrfs1	0	1.04786	0.788	0.516	0
Usp1	0	1.22445	0.742	0.384	0
Usp7	0	1.52002	0.512	0.183	0
Vasp	0	-1.45012	0.051	0.34	0
Vdac2	0	1.12721	0.755	0.374	0
Vldlr	0	0.912669	0.22	0.031	0
Vwa5b1	0	0.858154	0.171	0.014	0
Wwp1	0	1.12605	0.269	0.048	0
Ybx3	0	0.99841	0.94	0.616	0
Yeats4	0	1.2022	0.634	0.254	0
Zc2hc1c	0	0.907672	0.207	0.034	0
Zfp706	0	-1.26941	0.029	0.287	0
Zmynd15	0	1.19236	0.376	0.102	0
Zpbp	0	1.65709	0.601	0.196	0
Zpbp2	0	0.991703	0.372	0.131	0
Zswim2	0	1.43253	0.398	0.097	0
tGap1	0	0.768269	0.879	0.635	0
Fbxo33	9.32295e-308	0.827769	0.252	0.056	2.85077e-303
Zfp385b	1.58113e-307	0.979532	0.245	0.055	4.83477e-303
Zfp622	5.45559e-307	-1.37907	0.094	0.365	1.66821e-302
Efcab9	3.82846e-306	1.23889	0.27	0.071	1.17067e-301
Atl3	5.91677e-306	-1.59287	0.123	0.391	1.80923e-301
Ccsap	8.90558e-306	-1.11183	0.021	0.261	2.72315e-301
Cdkn3	7.14584e-305	0.978434	0.639	0.408	2.18505e-300
Mum1	1.428e-304	0.750422	0.648	0.324	4.36654e-300
Rnf34	1.68667e-304	0.831851	0.304	0.084	5.15751e-300
Eif4a2	2.5602e-304	-1.12716	0.06	0.322	7.82859e-300
Ugcg	7.36928e-302	0.892427	0.693	0.411	2.25338e-297
Ssmem1	1.49926e-301	1.07285	0.451	0.209	4.58443e-297
Cabs1	4.18776e-301	-2.13649	0.225	0.463	1.28053e-296
Dhrs7	4.63442e-301	0.712256	0.136	0.007	1.41711e-296
Art3	1.0691e-300	0.93173	0.377	0.13	3.2691e-296
Cln3	1.51006e-300	0.885385	0.273	0.068	4.61748e-296
Ndc1	9.61127e-300	0.882182	0.263	0.065	2.93893e-295
Rabl2a	1.04178e-299	0.921413	0.283	0.075	3.18555e-295
Resp18	1.36751e-299	0.917254	0.517	0.251	4.18158e-295
Cdk2ap1	3.41634e-299	0.795777	0.282	0.072	1.04465e-294
Sugt1	4.23697e-299	0.967727	0.409	0.162	1.29558e-294
Ube2d3	1.69113e-298	1.02597	0.538	0.288	5.17115e-294
Ccdc89	1.7848e-298	1.0261	0.235	0.052	5.45757e-294
LOC103692328	1.80885e-297	1.0492	0.241	0.056	5.53111e-293
Prkar1a	8.31789e-297	1.04067	0.506	0.249	2.54344e-292
Sumo1	8.62645e-296	0.828179	0.516	0.239	2.6378e-291
Zc3h14	1.25531e-295	0.891412	0.618	0.359	3.8385e-291
Rbm8a	3.18054e-295	0.751607	0.364	0.119	9.72546e-291
Rpain	3.48091e-295	0.756338	0.195	0.03	1.06439e-290
Spaca7	5.17882e-295	1.11997	0.298	0.09	1.58358e-290
LOC100362173	9.28126e-295	0.708024	0.143	0.011	2.83802e-290
Hmgb2	3.49124e-294	-2.48715	0.143	0.388	1.06755e-289
Fam214b	3.31036e-293	-1.14067	0.019	0.251	1.01224e-288
AABR07024724.2	5.60299e-293	0.758064	0.179	0.024	1.71328e-288
Zfp646	1.56971e-292	0.827302	0.288	0.078	4.79986e-288
Ccdc62	1.63329e-292	0.804252	0.24	0.052	4.99426e-288
LOC102551929	1.72127e-292	0.820212	0.198	0.033	5.26329e-288
Ift57	3.70347e-292	1.07026	0.453	0.214	1.13245e-287
Spdye4	9.32002e-292	0.785322	0.192	0.031	2.84988e-287
Mfsd6l	2.53504e-291	0.727461	0.168	0.02	7.75164e-287
Tex33	2.75602e-291	0.857988	0.634	0.362	8.42735e-287
Mael	4.76333e-291	0.853607	0.657	0.395	1.45653e-286
Tex43	6.31205e-291	1.30802	0.406	0.181	1.9301e-286
Atp6v1e2	4.0069e-290	1.20368	0.303	0.099	1.22523e-285
Rbm7	6.47303e-290	0.634746	0.183	0.026	1.97932e-285
Fam71b	8.4882e-290	-1.34656	0.047	0.293	2.59552e-285
Aamp	3.04474e-289	0.849391	0.57	0.292	9.3102e-285
Txndc2	3.07622e-289	-1.16234	0.049	0.296	9.40646e-285
Mtch2	3.5698e-289	0.863991	0.686	0.433	1.09157e-284
Prkar2a	1.96169e-288	-1.16428	0.039	0.28	5.99845e-284
Atp10a	2.41157e-288	0.914949	0.187	0.03	7.37411e-284
Cct2	5.93154e-288	0.946487	0.63	0.391	1.81375e-283
Kcnu1	6.91067e-288	0.812928	0.199	0.035	2.11314e-283
Bbof1	1.14638e-287	0.844578	0.491	0.209	3.50539e-283
AC095278.6	1.21123e-287	-1.19214	0.04	0.282	3.70371e-283
Ttc39a	1.21258e-287	0.668083	0.136	0.009	3.70782e-283
LOC304239	3.85335e-287	0.790154	0.191	0.031	1.17828e-282
Ccdc87	7.72842e-287	0.979532	0.366	0.132	2.3632e-282
Zfp819	2.49748e-286	1.10688	0.321	0.113	7.63681e-282
Efhd1	9.22216e-286	0.961037	0.637	0.39	2.81995e-281
Actb	9.62762e-286	-1.45739	0.225	0.466	2.94393e-281
Erp44	1.38465e-285	0.811007	0.242	0.054	4.23398e-281
Pfn4	4.15624e-284	0.835306	0.218	0.044	1.27089e-279
Cspp1	6.86524e-284	-1.19554	0.126	0.392	2.09925e-279
Tp53inp2	8.35812e-284	0.906146	0.224	0.049	2.55575e-279
Ppp1r32	8.76905e-284	1.06407	0.338	0.124	2.6814e-279
Cst8	2.18207e-283	-1.40676	0.093	0.35	6.67234e-279
RGD1309748	3.40362e-283	0.959493	0.464	0.217	1.04076e-278
Cir1	2.2269e-282	0.861293	0.408	0.16	6.80941e-278
Srf	3.24181e-282	0.706756	0.187	0.029	9.9128e-278
Asns	7.28412e-281	-1.58274	0.069	0.317	2.22734e-276
Dram1	2.80343e-280	1.08775	0.282	0.085	8.57234e-276
Nlrp14	6.84501e-280	0.921863	0.343	0.12	2.09307e-275
Prss58	1.9516e-279	-1.27098	0.026	0.254	5.9676e-275
Gatad2a	5.38619e-279	0.851846	0.32	0.1	1.64699e-274
Abhd16b	6.38165e-279	-1.26184	0.077	0.332	1.95138e-274
Iqca1	8.38706e-279	0.815558	0.223	0.047	2.56459e-274
Larp1b	8.1363e-278	0.783111	0.681	0.432	2.48792e-273
Psenen	4.84129e-277	0.998244	0.612	0.39	1.48037e-272
AABR07043748.1	7.0335e-277	0.928826	0.344	0.118	2.1507e-272
Gm6760	2.06573e-276	-1.0668	0.018	0.237	6.31657e-272
Pias4	6.47566e-276	0.990623	0.538	0.309	1.98013e-271
MGC114483	6.71508e-276	0.706659	0.144	0.013	2.05334e-271
Dnajb8	6.81335e-276	-1.42314	0.111	0.366	2.08339e-271
Cct4	9.24395e-276	0.733904	0.718	0.456	2.82661e-271
Cd63	1.83421e-275	0.633068	0.199	0.034	5.60864e-271
Ppp4r4	2.38183e-275	0.82431	0.264	0.07	7.28315e-271
Tgfbr3	4.37943e-275	0.805496	0.163	0.021	1.33914e-270
Ywhae	5.88763e-275	0.800436	0.63	0.357	1.80032e-270
Fam71d	9.39656e-274	-1.2632	0.049	0.286	2.87328e-269
Tmbim6	1.55766e-273	0.896999	0.697	0.473	4.76302e-269
Efcab10	1.99856e-273	1.04774	0.501	0.262	6.11119e-269
Vps26a	8.68071e-273	0.875095	0.374	0.142	2.65439e-268
Reep6	1.95948e-272	-2.16339	0.293	0.494	5.99171e-268
Ddhd1	1.00237e-271	1.03863	0.46	0.23	3.06505e-267
Spata17	1.37844e-271	0.895434	0.274	0.078	4.21498e-267
LOC103690170	3.14019e-271	-1.1233	0.062	0.302	9.60207e-267
Mak	6.11998e-271	1.02234	0.316	0.11	1.87137e-266
Fam228a	6.4978e-271	0.861878	0.403	0.163	1.9869e-266
Coa5	6.83402e-271	-1.31285	0.089	0.335	2.08971e-266
AABR07049474.1	6.89662e-271	0.81105	0.146	0.015	2.10885e-266
LOC100911649	7.53691e-271	0.706473	0.169	0.024	2.30464e-266
Mtmr6	1.01119e-270	0.889791	0.403	0.158	3.092e-266
Hspa1l	1.94128e-270	-1.86731	0.228	0.447	5.93603e-266
AABR07069837.1	2.34874e-270	0.598096	0.118	0.005	7.18196e-266
LOC502684	3.09089e-270	1.02388	0.334	0.125	9.45134e-266
Catsper3	3.47017e-270	0.924676	0.211	0.046	1.06111e-265
Morn5	4.07498e-269	0.943116	0.385	0.157	1.24605e-264
Nme7	4.19316e-269	0.851324	0.356	0.128	1.28218e-264
Mtmr7	8.74728e-269	0.913857	0.198	0.038	2.67474e-264
Arl6	3.30515e-268	0.890358	0.342	0.118	1.01065e-263
Zfp36l1	4.0899e-268	0.819398	0.196	0.036	1.25061e-263
Tryx5	5.33113e-268	-1.4666	0.044	0.273	1.63015e-263
Ccdc42	1.47767e-267	1.03496	0.373	0.151	4.51841e-263
LOC501180	2.22159e-266	-0.985146	0.057	0.299	6.79319e-262
Bcl2l12	2.37953e-266	0.921916	0.418	0.18	7.27614e-262
Agap1	2.61205e-266	0.976365	0.488	0.259	7.98712e-262
Manf	7.0632e-266	0.794002	0.481	0.224	2.15979e-261
Ccdc74a	8.52314e-266	0.901492	0.293	0.092	2.60621e-261
Ddias	1.38358e-264	0.832882	0.262	0.072	4.23071e-260
Slc41a3	3.68457e-264	0.916847	0.354	0.133	1.12667e-259
LOC688828	5.78555e-264	-0.905049	0.015	0.225	1.76911e-259
Wdr1	8.3218e-264	-1.08056	0.058	0.293	2.54464e-259
Tmem190	1.14469e-263	0.884933	0.2	0.041	3.50023e-259
Aarsd1	2.08786e-263	-1.18881	0.056	0.286	6.38427e-259
Vars	4.77963e-263	-1.15799	0.107	0.357	1.46152e-258
LOC498330	9.54383e-263	-0.960375	0.057	0.299	2.91831e-258
Mtx1	1.23057e-262	0.97224	0.51	0.281	3.76283e-258
Tex37	2.93547e-262	-1.99737	0.156	0.39	8.97607e-258
LOC100909977	3.12389e-262	1.02356	0.393	0.17	9.55223e-258
Dnal4	5.03621e-262	0.786691	0.247	0.064	1.53997e-257
Slfnl1	5.08777e-262	-1.19776	0.123	0.375	1.55574e-257
Sh3bgrl3	9.40289e-262	0.783128	0.3	0.094	2.87522e-257
Hils1	1.15286e-261	0.740525	0.599	0.312	3.52523e-257
Cdkn2aip	2.72765e-261	0.987594	0.257	0.074	8.34061e-257
Prkcd	1.16188e-260	-1.0206	0.065	0.307	3.5528e-256
Ldha	1.44979e-260	0.748588	0.75	0.533	4.43318e-256
Smc1b	2.14564e-260	0.625865	0.559	0.29	6.56095e-256
LOC689766	2.30696e-260	-0.999128	0.025	0.241	7.05421e-256
Sh3rf2	3.78579e-260	-1.76639	0.187	0.42	1.15762e-255
Atp5s	1.26413e-259	0.993203	0.353	0.137	3.86545e-255
Gpi	2.11728e-259	-1.00416	0.014	0.219	6.47423e-255
Saysd1	7.43291e-259	0.992455	0.224	0.054	2.27283e-254
AABR07065566.1	1.11751e-258	0.861115	0.152	0.019	3.41713e-254
Efhc2	7.66642e-258	0.686635	0.152	0.019	2.34424e-253
Wdr66	9.78656e-258	0.854672	0.372	0.144	2.99253e-253
Ccdc166	1.94226e-256	0.956026	0.265	0.081	5.93905e-252
Cd82	9.14416e-256	0.65003	0.124	0.009	2.7961e-251
Fmc1	3.18615e-255	0.74801	0.312	0.103	9.74261e-251
Tex29	1.44236e-254	1.00749	0.185	0.035	4.41045e-250
Pcbp3	1.84396e-254	0.844718	0.524	0.265	5.63845e-250
Theg	2.21231e-254	0.811199	0.691	0.471	6.7648e-250
Chchd4	2.2775e-254	0.726625	0.226	0.054	6.96415e-250
Ubxn4	3.38199e-254	0.829621	0.478	0.235	1.03415e-249
Nup88	3.68367e-254	0.748341	0.418	0.175	1.12639e-249
LOC102552318	5.82674e-254	-0.864781	0.014	0.217	1.7817e-249
Ppp2cb	1.05238e-253	0.7539	0.374	0.144	3.21797e-249
Cldn34c4	1.11265e-253	0.806814	0.157	0.022	3.40225e-249
Sil1	1.93846e-253	0.879788	0.392	0.167	5.92744e-249
Erich6	4.81026e-252	0.849733	0.197	0.041	1.47088e-247
RGD1561444	1.09428e-251	0.849187	0.318	0.11	3.34609e-247
LOC500007	1.11315e-251	1.08916	0.34	0.136	3.4038e-247
Odf3b	2.23264e-250	-0.879708	0.014	0.213	6.82697e-246
Cap2	2.77336e-250	-1.19699	0.096	0.333	8.48039e-246
Wdr60	3.53846e-250	0.939323	0.369	0.155	1.08199e-245
Tmod1	3.7413e-250	-1.19863	0.122	0.366	1.14401e-245
Tacc3	4.70107e-250	0.786732	0.321	0.11	1.43749e-245
Kdelr2	5.6027e-250	0.927178	0.267	0.077	1.71319e-245
Bri3bp	1.02717e-249	-0.968019	0.017	0.219	3.14089e-245
Vezt	2.29003e-248	0.936311	0.243	0.069	7.00246e-244
Hdac1	2.43166e-248	0.601232	0.381	0.145	7.43553e-244
Cfap77	6.24629e-248	0.626903	0.12	0.009	1.90999e-243
LOC497940	7.70648e-248	-1.83729	0.192	0.415	2.35649e-243
Kat2b	1.35822e-247	0.665808	0.138	0.015	4.15317e-243
Akap8l	1.40641e-247	0.703	0.246	0.066	4.30054e-243
AABR07028143.1	2.23831e-247	0.682821	0.122	0.01	6.84429e-243
Ripply3	4.6745e-247	0.646996	0.124	0.01	1.42937e-242
Prss21	1.3835e-246	0.883707	0.297	0.103	4.23046e-242
Ahctf1	1.45492e-246	-1.08387	0.151	0.399	4.44884e-242
Asb8	1.7793e-246	-0.967807	0.075	0.31	5.44074e-242
Mplkip	2.81163e-246	0.931629	0.259	0.077	8.59741e-242
Fscn3	1.78119e-244	-0.907518	0.043	0.262	5.44652e-240
Csnk1g2	6.49249e-244	-1.47097	0.208	0.434	1.98527e-239
Lca5l	9.96944e-244	0.877691	0.345	0.134	3.04846e-239
Lrrc73	1.11521e-243	0.859329	0.313	0.114	3.41009e-239
Dydc2	2.26332e-243	-0.950929	0.032	0.242	6.92078e-239
Abhd16a	3.68077e-243	0.769233	0.324	0.115	1.12551e-238
LOC294154	1.28924e-242	-0.921014	0.044	0.262	3.94223e-238
LOC680590	2.26471e-242	-1.28757	0.117	0.348	6.92503e-238
Mef2c	7.46905e-242	0.678925	0.16	0.025	2.28389e-237
Cyld	8.61049e-242	0.893471	0.324	0.122	2.63291e-237
Rpl41	9.67415e-242	-0.794215	0.812	0.841	2.95816e-237
Slc22a15	1.59923e-241	0.791075	0.177	0.033	4.89012e-237
Tmem60	5.86522e-241	0.858022	0.281	0.09	1.79347e-236
Rnf146	1.50382e-240	0.934789	0.235	0.066	4.59839e-236
Lexm	1.84451e-240	-0.988532	0.029	0.234	5.64016e-236
Asb13	2.03928e-240	-1.3984	0.153	0.388	6.23571e-236
Fam208b	6.41265e-240	0.771737	0.345	0.136	1.96086e-235
Efhb	7.27361e-240	0.718744	0.169	0.03	2.22412e-235
Ccdc96	1.15279e-239	0.840032	0.274	0.087	3.52501e-235
Suclg1	1.15476e-239	0.742754	0.406	0.168	3.53104e-235
RGD1560065	1.54207e-239	0.717505	0.172	0.03	4.71534e-235
Spats2	2.14499e-239	0.699455	0.456	0.21	6.55894e-235
Dnah8	2.44066e-239	0.923296	0.317	0.119	7.46304e-235
Pcnt	8.86287e-239	-0.916832	0.04	0.252	2.71009e-234
Ccdc180	1.27798e-238	0.797637	0.268	0.082	3.9078e-234
Coro2a	1.576e-238	0.715443	0.18	0.035	4.81908e-234
LOC100912252	1.6793e-238	-0.837892	0.017	0.211	5.13496e-234
Txnrd3	1.786e-238	0.803059	0.668	0.465	5.46125e-234
Spata32	2.3562e-238	-0.878535	0.018	0.213	7.20479e-234
Muc15	4.57412e-238	0.783516	0.158	0.025	1.39867e-233
Mllt11	5.15309e-238	-1.20564	0.129	0.365	1.57571e-233
LOC100360821	5.71779e-237	0.796573	0.18	0.036	1.74838e-232
Rab37	1.87364e-236	-0.794972	0.019	0.215	5.72921e-232
Cib4	2.10473e-236	0.758542	0.166	0.03	6.43585e-232
Amn1	2.68495e-236	0.79368	0.283	0.092	8.21004e-232
Atat1	3.16201e-236	0.796626	0.201	0.046	9.66879e-232
Saraf	3.45771e-236	-1.09239	0.123	0.357	1.0573e-231
Cst13	3.9548e-236	-1.11258	0.035	0.24	1.2093e-231
AABR07030521.1	9.71534e-236	0.741842	0.182	0.036	2.97076e-231
Srgn	1.0434e-235	1.05794	0.202	0.047	3.19052e-231
Tmem97	4.58041e-235	0.827848	0.506	0.258	1.4006e-230
Cab39l	6.85489e-235	0.919599	0.344	0.141	2.09609e-230
Prss37	1.85197e-234	-1.73567	0.102	0.327	5.66294e-230
Ube2u	3.57407e-234	0.730158	0.183	0.037	1.09288e-229
Ak9	7.42393e-234	0.813172	0.441	0.208	2.27009e-229
Tpm3	2.7772e-233	-1.05727	0.139	0.376	8.49212e-229
Tprn	5.43455e-233	1.02924	0.418	0.212	1.66178e-228
Trip12	6.32924e-233	0.68873	0.71	0.504	1.93535e-228
Nudt4	9.27799e-233	0.693985	0.774	0.566	2.83702e-228
Ccdc60	1.12399e-232	0.749195	0.207	0.05	3.43694e-228
Mxd1	1.47021e-232	0.838306	0.231	0.064	4.49562e-228
Fam178b	6.79353e-232	0.803574	0.279	0.093	2.07733e-227
LOC102552182	2.06963e-231	0.674488	0.187	0.039	6.32852e-227
Plekhh2	5.75028e-231	-1.47089	0.174	0.395	1.75832e-226
Serpinb11	6.04301e-231	0.767082	0.15	0.023	1.84783e-226
RGD1304694	2.63223e-229	-0.869675	0.013	0.198	8.04884e-225
Tstd3	2.88644e-229	-1.00872	0.047	0.257	8.82617e-225
Fam151b	3.96253e-229	0.782895	0.154	0.025	1.21166e-224
Spatc1	4.35293e-229	-0.980083	0.047	0.257	1.33104e-224
Tuba1c	7.57403e-228	-0.8447	0.013	0.199	2.31599e-223
Noa1	2.58431e-227	0.763011	0.309	0.111	7.90231e-223
Dpy30	4.07198e-227	0.938771	0.529	0.294	1.24513e-222
Aktip	6.43649e-227	-0.764841	0.021	0.212	1.96815e-222
Capn11	8.04613e-227	0.793521	0.319	0.118	2.46034e-222
Gstcd	9.13224e-227	-0.87763	0.032	0.231	2.79246e-222
Armc4	1.2797e-226	0.717003	0.18	0.038	3.91307e-222
Cstl1	1.46077e-226	-0.863832	0.017	0.205	4.46674e-222
Ndufa12	1.55053e-226	0.911469	0.439	0.225	4.7412e-222
Dnah12	4.60459e-226	0.813286	0.444	0.212	1.40799e-221
Cmtm2a	1.46843e-225	0.688856	0.794	0.587	4.49015e-221
Zfp541	3.61802e-225	0.745947	0.371	0.152	1.10632e-220
Zfp385d	5.44951e-225	1.12457	0.237	0.073	1.66635e-220
Cdkn1c	1.32043e-224	-0.826151	0.015	0.199	4.0376e-220
RGD1310352	1.9448e-224	0.59065	0.305	0.105	5.94682e-220
Lhb	1.01936e-223	1.02232	0.293	0.111	3.11698e-219
Zcchc8	1.21172e-223	0.734815	0.217	0.058	3.70518e-219
RGD1309104	1.87276e-223	-0.816041	0.017	0.203	5.72652e-219
Actr10	2.0448e-223	0.666231	0.774	0.554	6.25259e-219
Nsmce1	5.34313e-223	0.872009	0.422	0.208	1.63382e-218
Samd10	5.78724e-223	0.789186	0.515	0.279	1.76962e-218
Copb1	2.79689e-222	0.628834	0.315	0.112	8.55232e-218
Dpf2	2.90844e-222	0.729347	0.399	0.174	8.89343e-218
LOC498675	6.65287e-222	0.796893	0.366	0.152	2.03431e-217
Zfp94	6.39065e-221	0.891666	0.238	0.073	1.95413e-216
AC130585.1	1.44827e-220	0.714845	0.14	0.02	4.42851e-216
LOC100912291	1.76883e-220	0.646268	0.183	0.039	5.40872e-216
Chtopl1	2.51473e-219	0.688329	0.19	0.043	7.68954e-215
RGD1563015	2.79475e-219	-1.32743	0.082	0.295	8.54578e-215
Med7	2.98223e-219	0.687774	0.22	0.059	9.11906e-215
Cebpg	8.68648e-219	0.917479	0.434	0.228	2.65615e-214
Slc27a2	2.04695e-218	0.827342	0.262	0.088	6.25915e-214
Lgals8	3.54478e-218	0.938638	0.51	0.298	1.08392e-213
RGD1308065	6.347e-218	-1.49178	0.268	0.468	1.94079e-213
Fdft1	1.08127e-217	0.828427	0.332	0.134	3.3063e-213
Slc16a7	1.58936e-217	1.19556	0.35	0.156	4.85994e-213
Lcn2	3.47247e-217	-0.830487	0.043	0.244	1.06181e-212
Ube2g2	5.02378e-217	-1.07495	0.122	0.346	1.53617e-212
Ppp6r2	7.65152e-217	0.692145	0.188	0.043	2.33968e-212
Rps6kc1	8.72558e-217	1.09186	0.318	0.136	2.66811e-212
RGD1559903	1.1088e-216	1.01576	0.303	0.123	3.39049e-212
Adam34l	1.38045e-216	0.658366	0.134	0.019	4.22113e-212
Zfp637	1.99258e-216	0.628925	0.141	0.021	6.09292e-212
Slc26a5	2.55811e-216	0.610104	0.128	0.016	7.82217e-212
Sf1	2.97068e-216	0.707946	0.34	0.136	9.08376e-212
Atp5j	4.63109e-216	0.745547	0.52	0.28	1.4161e-211
Sec14l1	5.56473e-215	0.813676	0.278	0.099	1.70158e-210
Vdac3	1.33484e-214	0.66813	0.725	0.526	4.08166e-210
Spata3	2.89741e-214	-2.05489	0.261	0.443	8.8597e-210
Catsper4	3.86107e-214	0.591486	0.118	0.012	1.18064e-209
Cox7b2	7.24412e-214	0.837259	0.558	0.353	2.21511e-209
Magea11	9.89409e-214	0.662202	0.166	0.033	3.02541e-209
Ttll7	8.2951e-213	0.969527	0.332	0.147	2.53648e-208
Smim23	1.8413e-212	-1.14193	0.133	0.353	5.63033e-208
Gramd1c	2.23003e-212	0.800189	0.263	0.089	6.81898e-208
Ppp1r10	3.99304e-212	0.752094	0.292	0.109	1.22099e-207
Tsc22d1	2.82971e-211	0.838036	0.433	0.223	8.6527e-207
Nmt2	3.54214e-211	-0.853425	0.033	0.223	1.08312e-206
RGD1305089	1.95017e-210	0.761251	0.312	0.122	5.96324e-206
Arl3	2.51153e-210	0.672028	0.44	0.205	7.67976e-206
Ggnbp2	3.76618e-210	0.675095	0.697	0.481	1.15162e-205
Wasf2	4.74287e-210	-0.878134	0.058	0.26	1.45028e-205
Nabp1	1.19565e-209	0.772285	0.238	0.075	3.65607e-205
Csnk1a1	5.09253e-209	0.743015	0.494	0.274	1.55719e-204
Tmc5	7.52898e-209	1.05313	0.443	0.251	2.30221e-204
Wdr47	9.99529e-209	0.63231	0.234	0.069	3.05636e-204
Iqch	1.16069e-208	0.768957	0.224	0.067	3.54917e-204
Ubxn8	2.83776e-208	-0.906965	0.068	0.273	8.6773e-204
Slc30a3	1.30397e-207	0.922528	0.34	0.147	3.98727e-203
Cdrt4	1.44968e-207	-0.665966	0.019	0.196	4.43283e-203
Tdrp	1.50425e-207	0.725084	0.292	0.106	4.59971e-203
Ubr5	1.66618e-207	0.677066	0.429	0.204	5.09483e-203
Cenpw	2.04307e-207	0.65859	0.24	0.073	6.2473e-203
Dcst2	4.68692e-207	0.725221	0.154	0.029	1.43317e-202
Spata4	1.22002e-206	0.644059	0.758	0.57	3.73059e-202
Pkig	4.59553e-206	0.828575	0.47	0.256	1.40522e-201
Dot1l	6.23634e-206	0.631803	0.299	0.109	1.90695e-201
Eif2s2	1.99698e-205	0.59165	0.668	0.415	6.10637e-201
Mlph	2.20172e-205	-0.638876	0.011	0.179	6.73242e-201
Fndc8	2.5571e-205	-0.849498	0.058	0.26	7.81909e-201
Tssk5	3.18046e-205	0.602826	0.108	0.01	9.72522e-201
Tspan6	9.37278e-205	-2.01882	0.356	0.495	2.86601e-200
Rfx8	4.29939e-204	0.600864	0.16	0.032	1.31467e-199
Mroh9	4.85235e-204	0.665848	0.161	0.033	1.48375e-199
Slc33a1	1.01583e-203	0.76909	0.327	0.137	3.10621e-199
Akap14	1.68987e-203	0.615442	0.116	0.013	5.16727e-199
Arhgef6	2.89076e-203	-0.668143	0.018	0.19	8.83937e-199
Wdr78	1.17099e-202	0.906413	0.467	0.273	3.58064e-198
Mmel1	1.89113e-202	0.991275	0.295	0.121	5.78269e-198
Clpb	2.48682e-202	-1.54026	0.282	0.459	7.60421e-198
Elovl2	3.57246e-202	0.715101	0.37	0.16	1.09239e-197
Ccdc116	3.65474e-202	1.03122	0.241	0.081	1.11755e-197
Prrc2a	9.19989e-202	0.648001	0.49	0.251	2.81314e-197
Sin3a	1.205e-201	0.643615	0.347	0.144	3.68466e-197
Ptprm	1.32983e-201	0.626155	0.145	0.026	4.06635e-197
Fbxo7	1.41873e-201	-0.841482	0.081	0.287	4.33818e-197
Ubl7	2.0332e-201	0.873777	0.378	0.18	6.21712e-197
Hsfy2	2.31491e-201	0.92562	0.183	0.045	7.07853e-197
Syne2	2.40206e-201	0.651561	0.241	0.076	7.34503e-197
Ing2	3.29166e-201	0.776646	0.259	0.091	1.00652e-196
Cnbp	1.7453e-200	-0.89841	0.115	0.334	5.33679e-196
Fam84a	2.41894e-199	0.611114	0.123	0.017	7.39662e-195
Msl1	3.04114e-199	0.86017	0.423	0.222	9.29918e-195
Spag16	5.27155e-199	0.746603	0.293	0.111	1.61193e-194
Ccer1	1.50083e-198	0.882307	0.43	0.219	4.58923e-194
Dnajb9	1.51362e-198	-0.957206	0.258	0.48	4.62834e-194
Rimbp3	2.03051e-198	0.80072	0.567	0.366	6.2089e-194
Magi2	1.60593e-197	0.810419	0.257	0.092	4.91063e-193
Spcs2	1.84152e-197	0.634253	0.386	0.176	5.63099e-193
Enkur	2.06075e-197	0.980517	0.411	0.226	6.30136e-193
Ssbp3	3.18995e-197	-1.14435	0.084	0.282	9.75421e-193
Ankrd55	3.55217e-197	0.816985	0.261	0.094	1.08618e-192
Yipf5	9.18655e-197	0.883993	0.326	0.145	2.80906e-192
Ube2h	1.40347e-196	0.589231	0.229	0.07	4.29152e-192
Il11	2.51058e-196	0.741895	0.178	0.045	7.67686e-192
Mthfs	3.02751e-196	0.681113	0.217	0.064	9.25753e-192
Smarca2	3.47048e-196	0.728381	0.208	0.06	1.0612e-191
Scamp2	3.57721e-196	0.620466	0.155	0.031	1.09384e-191
Zdhhc19	5.9386e-196	0.786681	0.196	0.055	1.81591e-191
RGD1309036	1.96206e-195	0.801892	0.23	0.076	5.99959e-191
Cox5b	3.24946e-195	0.683465	0.56	0.331	9.9362e-191
Rexo1	3.3156e-195	-0.935882	0.119	0.332	1.01384e-190
Rnf14	3.64727e-195	0.631313	0.162	0.034	1.11526e-190
Gpd2	1.12254e-194	-1.0885	0.109	0.312	3.4325e-190
AABR07024307.1	2.06125e-193	0.646432	0.146	0.027	6.30288e-189
Defb33	2.06608e-193	-1.32487	0.082	0.277	6.31765e-189
Elof1	3.66355e-193	0.701002	0.664	0.487	1.12024e-188
LOC689589	3.97661e-193	1.03764	0.348	0.173	1.21597e-188
Rnf26	4.59072e-193	0.713364	0.355	0.157	1.40375e-188
Col16a1	6.60964e-193	-1.17003	0.2	0.403	2.0211e-188
Morc2	4.34546e-192	0.630354	0.216	0.065	1.32875e-187
Ranbp1	9.30356e-192	-0.954121	0.135	0.351	2.84484e-187
Fam227b	2.44689e-191	0.702874	0.644	0.45	7.48211e-187
Slc39a13	8.54507e-191	-0.637455	0.017	0.18	2.61291e-186
Fam221b	1.42143e-190	-1.45746	0.285	0.451	4.34645e-186
Tmem135	2.0157e-190	0.761278	0.182	0.048	6.16362e-186
Tktl2	8.17975e-190	0.642586	0.212	0.062	2.5012e-185
Lmnb2	5.20992e-189	0.644418	0.104	0.011	1.59309e-184
Wdr64	5.37464e-189	-0.657939	0.023	0.19	1.64346e-184
Gmfg	1.39888e-188	-0.856933	0.04	0.218	4.27749e-184
Ash2l	1.40185e-188	0.629021	0.545	0.303	4.28659e-184
Ddx19b	2.38979e-188	0.655277	0.251	0.088	7.3075e-184
Nrg1	1.1964e-187	0.732251	0.417	0.204	3.65834e-183
Rfx3	1.55825e-187	0.776874	0.221	0.073	4.7648e-183
LOC691551	1.62398e-187	0.612227	0.126	0.02	4.9658e-183
RGD1563714	4.1018e-187	0.65458	0.185	0.049	1.25425e-182
Zfp672	4.41118e-187	0.798068	0.331	0.149	1.34885e-182
Zc2hc1b	4.73523e-187	-0.717301	0.028	0.197	1.44794e-182
Tppp2	5.42352e-187	-0.808664	0.027	0.196	1.6584e-182
Hecw1	7.35708e-187	0.598098	0.107	0.012	2.24965e-182
Med26	1.15783e-186	0.739837	0.326	0.138	3.54041e-182
Topors	1.2103e-186	0.694223	0.279	0.105	3.70087e-182
Sccpdh	9.71462e-186	0.650661	0.538	0.313	2.97054e-181
Smap1	1.45914e-185	0.779179	0.621	0.443	4.46175e-181
Dnai2	1.7965e-185	0.755019	0.387	0.18	5.49333e-181
Phf10	3.20923e-185	0.624444	0.472	0.248	9.81319e-181
Znrd1	5.26025e-185	0.629171	0.271	0.1	1.60848e-180
LOC100360522	6.76111e-185	-1.03848	0.494	0.663	2.06741e-180
Car2	1.29952e-184	-0.662516	0.018	0.179	3.97367e-180
Pnkp	1.95119e-184	0.700395	0.182	0.049	5.96635e-180
Zfp330	3.71324e-184	0.794602	0.206	0.064	1.13543e-179
Slc22a5	5.72148e-184	0.798868	0.413	0.214	1.74951e-179
Tpp2	8.06085e-184	0.647513	0.418	0.209	2.46485e-179
Pom121	2.13687e-183	-0.866344	0.192	0.405	6.53411e-179
Acsl6	2.16284e-183	0.66943	0.215	0.066	6.61353e-179
Eif1b	1.47219e-182	-0.815207	0.158	0.377	4.50167e-178
Psmc3ip	4.00747e-182	0.760703	0.295	0.122	1.22541e-177
Slc39a3	1.07103e-181	0.646524	0.223	0.072	3.27499e-177
Gemin4	1.22004e-181	0.70738	0.169	0.042	3.73063e-177
Penk	1.6583e-181	0.79882	0.296	0.124	5.07075e-177
Focad	3.32455e-181	0.75689	0.315	0.136	1.01658e-176
Slc38a1	3.69901e-181	0.705226	0.15	0.032	1.13108e-176
Herpud2	4.18413e-181	-0.986811	0.136	0.333	1.27942e-176
Dusp22	6.28768e-181	0.818793	0.257	0.097	1.92265e-176
Son	1.0298e-180	0.643008	0.568	0.346	3.14891e-176
Mxd4	1.39132e-180	0.599478	0.199	0.058	4.25437e-176
AABR07019392.1	1.88478e-180	0.829327	0.116	0.017	5.76327e-176
Tlk1	4.1926e-180	-0.859754	0.078	0.269	1.28201e-175
Spef2	4.63333e-180	0.772598	0.2	0.06	1.41678e-175
Snx1	6.9445e-180	0.630799	0.283	0.109	2.12349e-175
Ran	1.59728e-179	0.718497	0.669	0.505	4.88416e-175
Agpat3	1.66418e-179	-1.02177	0.2	0.396	5.08874e-175
Etfb	3.2167e-179	-0.655913	0.013	0.163	9.83603e-175
AABR07009247.1	4.51601e-179	0.745777	0.137	0.027	1.3809e-174
Als2cr11	1.13278e-178	0.698136	0.465	0.255	3.46381e-174
AABR07042135.1	1.84046e-178	-0.820725	0.03	0.194	5.62774e-174
Lyrm1	2.02294e-178	0.774173	0.254	0.096	6.18574e-174
Allc	3.69124e-178	1.01074	0.287	0.124	1.12871e-173
AABR07048249.2	7.83469e-178	0.598168	0.107	0.013	2.39569e-173
Cast	2.84115e-177	0.928403	0.271	0.111	8.68766e-173
Gmfb	1.6159e-176	0.623375	0.159	0.038	4.94109e-172
Dcun1d1	2.02137e-176	-1.31297	0.324	0.475	6.18095e-172
Cfap70	5.9654e-176	0.713192	0.283	0.113	1.8241e-171
Klf5	8.31937e-176	0.892103	0.171	0.046	2.5439e-171
Hadha	9.6632e-176	0.642606	0.417	0.211	2.95481e-171
Filip1l	1.14617e-175	0.777629	0.228	0.08	3.50474e-171
Tmco1	1.76e-175	-0.721432	0.029	0.191	5.38172e-171
Ccdc113	2.41927e-175	0.714677	0.273	0.107	7.39765e-171
Rad17	2.97695e-175	0.651809	0.279	0.111	9.10291e-171
Ppip5k2	1.42682e-174	0.746798	0.317	0.141	4.36293e-170
AABR07011746.1	3.17584e-174	0.831222	0.455	0.254	9.71109e-170
Rn50-X-0746.6	5.0849e-174	0.668679	0.341	0.154	1.55486e-169
Uchl1	6.44542e-174	-1.01887	0.084	0.272	1.97088e-169
RGD1562987	9.59525e-174	-0.681072	0.034	0.199	2.93403e-169
Rsrc2	1.20119e-173	0.585421	0.308	0.131	3.67299e-169
Aurka	1.26623e-173	0.763635	0.296	0.121	3.87187e-169
Arl8b	1.58978e-173	0.747091	0.35	0.167	4.86122e-169
Eqtn	2.54807e-173	0.860618	0.173	0.048	7.79149e-169
Tbc1d20	4.66956e-173	-0.617433	0.013	0.159	1.42786e-168
Nos3	7.97543e-173	0.680876	0.347	0.159	2.43873e-168
LOC497938	1.7684e-172	-0.801176	0.051	0.225	5.40742e-168
Best1	2.38302e-172	0.851773	0.273	0.114	7.28679e-168
Pmpcb	2.73493e-172	0.641007	0.415	0.209	8.36288e-168
Ak8	4.12417e-172	0.798261	0.417	0.231	1.26109e-167
Uqcr10	4.68281e-172	0.607081	0.476	0.263	1.43191e-167
Mex3d	1.34184e-171	-1.21033	0.256	0.435	4.10309e-167
Wdr97	1.37727e-171	0.672114	0.199	0.061	4.21142e-167
Cldn34d	1.88915e-171	0.859007	0.137	0.028	5.77665e-167
Znhit1	2.41629e-171	0.767785	0.471	0.281	7.38854e-167
Icmt	2.95555e-171	0.943017	0.317	0.151	9.03748e-167
Dda1	7.12291e-171	-1.30945	0.319	0.473	2.17804e-166
Gm43786	8.49884e-171	-0.735072	0.039	0.207	2.59877e-166
LOC100363125	1.91189e-170	-1.42735	0.114	0.298	5.84619e-166
Fsip1	2.19021e-170	0.656676	0.225	0.076	6.69721e-166
Spatc1l	2.66321e-170	0.839012	0.495	0.302	8.14357e-166
Gorasp2	3.21563e-170	0.729663	0.35	0.169	9.83276e-166
Zfp52	3.63561e-170	0.722561	0.445	0.253	1.1117e-165
Klra2	4.5594e-170	0.77432	0.459	0.272	1.39417e-165
Spz1	6.83296e-170	-1.42945	0.252	0.419	2.08938e-165
Ubqln1	1.17823e-169	0.673138	0.351	0.164	3.60279e-165
Tmem56	7.08064e-169	-0.818093	0.069	0.248	2.16512e-164
Acyp1	8.81279e-169	0.624574	0.444	0.23	2.69477e-164
Ccdc24	1.79378e-168	0.875712	0.427	0.253	5.48501e-164
LOC500331	2.91528e-168	0.952048	0.206	0.07	8.91434e-164
Ankrd61	3.68274e-168	0.914517	0.389	0.21	1.12611e-163
Gtsf1	6.38862e-168	0.590945	0.704	0.5	1.95351e-163
AABR07067812.1	1.29744e-167	0.782193	0.466	0.279	3.96732e-163
Clmn	1.5431e-167	-0.802672	0.102	0.294	4.7185e-163
Fbxo36	2.55962e-167	0.853848	0.491	0.318	7.8268e-163
Mphosph8	2.82539e-167	-1.05073	0.042	0.204	8.63946e-163
Psme3	3.00045e-167	-1.0202	0.196	0.389	9.17476e-163
Zfp91	4.85561e-167	0.624587	0.679	0.518	1.48475e-162
Atxn7l1	1.49865e-166	0.655935	0.195	0.061	4.58256e-162
Phlpp1	3.06327e-166	0.830267	0.221	0.081	9.36688e-162
Kif2c	1.35956e-165	-0.773129	0.111	0.307	4.15726e-161
Ankrd9	1.58409e-165	-1.4137	0.215	0.385	4.84382e-161
Dnaja4	1.75127e-165	-1.06263	0.18	0.368	5.35504e-161
LOC500350	2.62779e-165	0.814611	0.244	0.096	8.03525e-161
Sqle	1.14008e-164	0.614811	0.182	0.053	3.48615e-160
Rwdd4	1.39037e-164	0.690779	0.215	0.073	4.25146e-160
Bag1	1.46556e-164	-1.15007	0.473	0.588	4.4814e-160
Srsf5	4.47648e-164	0.608544	0.225	0.079	1.36882e-159
Bap1	8.80788e-164	0.636273	0.236	0.085	2.69327e-159
Chpt1	8.81023e-164	-0.881394	0.17	0.365	2.69399e-159
Mbd3l1	1.30617e-163	0.95704	0.28	0.127	3.99402e-159
Fam175b	2.21457e-163	0.652656	0.214	0.075	6.77172e-159
Nfatc2ip	2.53851e-163	0.83555	0.182	0.056	7.76225e-159
Nmt1	3.05543e-163	0.669196	0.335	0.154	9.3429e-159
Ndufa6	6.44427e-163	0.682776	0.384	0.198	1.97053e-158
Klc3	8.57729e-163	-0.599765	0.02	0.166	2.62276e-158
Lypla1	9.93997e-163	-0.859493	0.156	0.36	3.03944e-158
Slc1a4	1.17356e-162	0.653277	0.234	0.085	3.58851e-158
Nrm	1.54572e-162	0.897308	0.263	0.109	4.72652e-158
Arf4	4.00241e-162	0.631653	0.38	0.189	1.22386e-157
Asb15	1.16234e-161	0.70909	0.117	0.021	3.5542e-157
Mdm4	1.37655e-161	0.758448	0.298	0.136	4.20922e-157
Cks2	1.82658e-161	-1.2619	0.071	0.237	5.58532e-157
Cenpu	3.66037e-161	0.621064	0.208	0.07	1.11927e-156
Lrrc27	3.87143e-161	0.706858	0.544	0.356	1.1838e-156
Ak1	4.09056e-161	0.920353	0.238	0.095	1.25081e-156
Dmrt2	5.9088e-161	0.688087	0.233	0.087	1.80679e-156
Hspb1	9.43663e-161	0.596762	0.163	0.044	2.88553e-156
Kctd10	1.04993e-160	0.642237	0.276	0.113	3.21048e-156
Baz2b	1.06034e-160	0.696199	0.293	0.126	3.24231e-156
Prm3	1.53508e-160	-1.25601	0.167	0.348	4.69396e-156
Pdzd8	1.63434e-160	-0.730225	0.07	0.245	4.99749e-156
Samt3	1.70168e-160	0.634287	0.141	0.033	5.20339e-156
Commd3	2.56431e-160	0.725969	0.552	0.37	7.84116e-156
LOC362863	6.62199e-160	0.669053	0.185	0.058	2.02487e-155
FAM187A	2.20675e-159	0.706628	0.143	0.034	6.74781e-155
Ccdc88a	2.41595e-159	0.776425	0.541	0.363	7.38748e-155
Nup98	2.69543e-159	0.706779	0.344	0.173	8.24208e-155
Ptp4a1	4.60125e-159	-0.736967	0.068	0.242	1.40697e-154
Trerf1	4.62227e-159	0.941366	0.316	0.159	1.4134e-154
LOC100910401	7.43156e-159	-0.664342	0.028	0.178	2.27242e-154
Psd3	2.20487e-158	0.861146	0.222	0.083	6.74205e-154
Hydin	2.22159e-158	0.669126	0.292	0.126	6.79319e-154
N4bp2l2	3.21869e-158	0.805486	0.42	0.253	9.8421e-154
2021-09-02	1.9382e-157	0.60305	0.433	0.234	5.92664e-153
Psme4	2.71373e-157	0.671655	0.538	0.36	8.29805e-153
Dnah7	3.06707e-157	0.612797	0.199	0.065	9.37848e-153
Isg20l2	1.21366e-156	-0.71765	0.076	0.25	3.71114e-152
Lpin1	1.48629e-156	-0.621932	0.04	0.197	4.54477e-152
Rangap1	1.63417e-156	-1.33676	0.317	0.468	4.99696e-152
Rbm28	2.06681e-156	-0.68936	0.083	0.261	6.3199e-152
Dcp1b	1.40174e-155	0.675967	0.26	0.106	4.28625e-151
Ergic3	1.7581e-155	-0.816178	0.109	0.296	5.37593e-151
Tnfrsf21	7.48484e-155	0.633675	0.309	0.139	2.28871e-150
Nedd8	7.9854e-155	0.650641	0.537	0.331	2.44177e-150
LOC100912849	1.04152e-154	-0.780216	0.096	0.276	3.18475e-150
Reep2	1.05441e-154	0.767802	0.277	0.124	3.22419e-150
Gfra1	2.17773e-154	-0.750161	0.044	0.201	6.65906e-150
Spert	3.96318e-154	-0.979116	0.12	0.298	1.21186e-149
Sirt2	2.53579e-153	0.817764	0.518	0.353	7.75394e-149
Trappc2b	3.49214e-153	0.661598	0.319	0.145	1.06783e-148
Ddx20	3.69602e-153	0.696292	0.557	0.374	1.13017e-148
Kpna6	9.29609e-153	0.801573	0.269	0.12	2.84256e-148
Dnajc10	1.13889e-152	0.601379	0.29	0.126	3.48248e-148
Rai14	1.8125e-152	-0.632988	0.054	0.215	5.54225e-148
Mdga2	3.5307e-152	0.597617	0.116	0.022	1.07962e-147
Vsig1	3.87465e-152	-0.749447	0.108	0.289	1.18479e-147
Zmynd12	7.18042e-152	0.773787	0.315	0.154	2.19563e-147
Traf3ip1	1.59804e-151	0.660872	0.175	0.055	4.88648e-147
Pp2d1	2.51206e-151	0.957843	0.246	0.107	7.68138e-147
Dbil5	4.0458e-151	-1.70322	0.472	0.549	1.23713e-146
Serp1	5.49925e-151	0.717108	0.317	0.155	1.68156e-146
Ppp1r11	5.66568e-151	0.794681	0.342	0.18	1.73245e-146
Taf10	8.23816e-151	-1.01027	0.27	0.441	2.51906e-146
Creb1	8.63386e-151	0.631697	0.143	0.036	2.64006e-146
Eif1ax	2.01719e-150	-0.669335	0.059	0.223	6.16817e-146
Psmf1	3.9292e-150	-0.928886	0.169	0.348	1.20147e-145
Qrich2	1.55163e-149	0.637852	0.207	0.073	4.74459e-145
Pfn3	1.66387e-149	0.98477	0.256	0.114	5.08779e-145
LOC100271845	2.5665e-149	-1.73148	0.357	0.474	7.84785e-145
Eef1g	3.2237e-149	-0.856318	0.555	0.643	9.85742e-145
Safb	1.15375e-148	-1.46234	0.068	0.222	3.52795e-144
Eif4e	1.40712e-148	-0.805504	0.261	0.453	4.30269e-144
AC103129.1	1.72521e-148	-1.41676	0.265	0.411	5.27534e-144
Yipf6	3.54707e-148	-1.27129	0.278	0.429	1.08462e-143
Mtfr1	4.54822e-148	-0.700325	0.082	0.252	1.39076e-143
Sh3gl1	5.18801e-148	0.607509	0.258	0.104	1.58639e-143
Rnf167	8.75371e-148	0.588539	0.328	0.155	2.67671e-143
LOC690617	1.01459e-147	0.709971	0.182	0.06	3.10243e-143
Pwwp2b	1.44353e-147	-0.742402	0.105	0.284	4.41403e-143
Homez	1.58147e-147	0.841595	0.201	0.073	4.83583e-143
Ccdc92	2.4977e-147	0.61911	0.635	0.466	7.63747e-143
Tmem53	3.60664e-147	-0.925153	0.219	0.397	1.10284e-142
Kif3b	3.68258e-147	0.786206	0.413	0.248	1.12606e-142
AABR07052897.3	4.1906e-147	0.647655	0.314	0.146	1.2814e-142
Spaca9	9.24846e-147	-0.789193	0.179	0.376	2.82799e-142
Adss	1.10305e-146	0.613713	0.264	0.11	3.37292e-142
Pam16	2.26761e-146	0.770523	0.368	0.204	6.9339e-142
LOC100362738	1.41231e-145	-0.670465	0.068	0.232	4.31856e-141
Phactr1	1.48041e-145	-0.627874	0.066	0.229	4.5268e-141
Lrriq1	2.46158e-145	0.733925	0.297	0.143	7.52702e-141
Pdzd9	1.62995e-144	0.63688	0.29	0.131	4.98405e-140
Cdc27	7.39899e-144	0.624155	0.242	0.099	2.26246e-139
Tex13a	7.51319e-144	-0.681396	0.087	0.256	2.29738e-139
Naa20	8.57285e-144	0.601725	0.239	0.094	2.62141e-139
RGD1563263	3.16988e-143	0.983236	0.253	0.116	9.69287e-139
Bpi	6.65237e-143	0.695457	0.365	0.2	2.03416e-138
Lrrcc1	9.04356e-143	0.732019	0.447	0.277	2.76534e-138
Arih1	9.4113e-143	0.797559	0.418	0.253	2.87779e-138
Klhdc3	2.01647e-142	0.700388	0.607	0.458	6.16596e-138
Actl9	2.11822e-142	-0.650273	0.119	0.303	6.47711e-138
Herc4	3.34111e-142	0.88317	0.409	0.248	1.02165e-137
Tmem217	4.09571e-142	0.872059	0.284	0.137	1.25239e-137
Sf3a2	5.37353e-142	0.606445	0.358	0.181	1.64312e-137
AC109891.2	6.67176e-142	0.655983	0.243	0.101	2.04009e-137
Cep70	7.47836e-142	-0.635052	0.068	0.229	2.28673e-137
Derl1	1.02474e-141	0.680043	0.306	0.15	3.13344e-137
Atoh8	3.50194e-141	0.724427	0.504	0.343	1.07082e-136
AABR07025316.1	5.39887e-141	0.879214	0.447	0.259	1.65087e-136
Lancl2	6.39502e-141	0.74146	0.316	0.159	1.95547e-136
Ankef1	1.0543e-140	0.874554	0.405	0.248	3.22383e-136
AABR07005777.2	1.52997e-140	0.875845	0.173	0.056	4.67834e-136
Slc2a8	3.18387e-140	0.63499	0.28	0.125	9.73564e-136
Fbxl13	6.773e-140	0.588704	0.141	0.038	2.07105e-135
Cpeb3	8.793e-140	-0.587017	0.07	0.232	2.68872e-135
Iqcf1	1.18128e-139	-1.00597	0.164	0.344	3.61212e-135
Svbp	2.53789e-139	0.643492	0.529	0.353	7.76037e-135
Ccdc53	2.7264e-139	0.6827	0.307	0.149	8.33677e-135
Ppp2r2d	7.53103e-139	0.708437	0.238	0.102	2.30284e-134
Dnah17	8.73012e-139	0.612403	0.241	0.098	2.6695e-134
X1700020N01Rik	1.01812e-138	0.682647	0.266	0.12	3.11322e-134
Xpnpep1	1.50977e-138	0.794205	0.208	0.08	4.61658e-134
Glrx2	1.69845e-138	-0.799819	0.172	0.351	5.19351e-134
Fam154a	2.04603e-138	0.873083	0.175	0.06	6.25636e-134
Slc35g3	2.64948e-138	0.849021	0.332	0.178	8.10159e-134
LOC100359583	3.02577e-138	-2.21471	0.059	0.2	9.25221e-134
AABR07035501.1	5.86125e-138	0.62212	0.129	0.032	1.79225e-133
Orc4	1.5552e-137	0.587471	0.194	0.068	4.75548e-133
Otub2	1.61862e-137	-1.15214	0.21	0.369	4.94942e-133
Selv	1.90136e-137	0.838697	0.386	0.221	5.81397e-133
Tex101	2.88833e-137	-1.30111	0.25	0.422	8.83194e-133
Pdap1	6.26173e-137	-0.822962	0.193	0.382	1.91471e-132
Ap2a2	9.66919e-137	0.890152	0.345	0.194	2.95664e-132
LOC683422	3.68767e-136	-0.745351	0.036	0.174	1.12762e-131
Gstt3	6.20533e-136	0.611897	0.265	0.117	1.89747e-131
Epcam	2.03002e-135	-0.601152	0.037	0.177	6.2074e-131
Fbxo39	9.16516e-135	-1.21259	0.198	0.356	2.80252e-130
Mdm1	1.04115e-134	0.747828	0.212	0.085	3.18363e-130
Cfap157	1.22724e-134	0.719987	0.219	0.091	3.75267e-130
Slc22a14	6.92694e-134	0.788411	0.201	0.079	2.11812e-129
Cdc34	1.1503e-133	-1.03166	0.256	0.414	3.51738e-129
Cstf1	1.59842e-133	0.603472	0.273	0.123	4.88765e-129
Synj2bp	1.93871e-133	0.650094	0.249	0.109	5.92819e-129
RGD1308544	3.52734e-133	0.941952	0.361	0.21	1.07859e-128
Rn60-1-2212.4	4.17552e-133	0.611394	0.565	0.365	1.27679e-128
AABR07025521.1	6.87396e-133	0.850019	0.134	0.036	2.10192e-128
Dctpp1	7.20239e-133	-0.768557	0.131	0.304	2.20235e-128
Smim13	2.10316e-132	0.744755	0.454	0.287	6.43105e-128
Snrpc	2.61908e-132	0.642473	0.551	0.391	8.00863e-128
Coq10b	3.49631e-132	-0.673324	0.069	0.219	1.0691e-127
Cep295	4.95075e-132	-0.728114	0.095	0.258	1.51384e-127
Rn60-17-0763.1	7.02844e-132	0.854327	0.21	0.086	2.14916e-127
Pxn	9.43396e-132	0.625385	0.272	0.125	2.88472e-127
Akap4	1.24903e-131	-0.948837	0.126	0.289	3.81927e-127
Thegl	1.72981e-131	-0.996541	0.261	0.414	5.2894e-127
AABR07035012.1	2.01939e-131	0.690238	0.154	0.047	6.17489e-127
Prss46	2.95299e-131	0.60697	0.572	0.371	9.02965e-127
LOC102551744	3.51739e-131	-0.871612	0.289	0.458	1.07555e-126
Mrpl36	3.74334e-131	0.638869	0.181	0.062	1.14464e-126
Spag8	3.97607e-131	0.59467	0.189	0.069	1.2158e-126
AABR07054186.1	4.94087e-131	-0.703755	0.105	0.269	1.51082e-126
Mtdh	5.93141e-131	0.614957	0.357	0.197	1.81371e-126
Cnbd2	8.07694e-131	0.787714	0.315	0.164	2.46977e-126
Tp53tg5	2.07582e-130	-0.659745	0.031	0.163	6.34745e-126
Fam92a1	4.66658e-130	0.616331	0.287	0.136	1.42695e-125
Chn2	3.25408e-129	-1.11641	0.19	0.344	9.95032e-125
RGD1563405	3.67275e-129	-0.742915	0.085	0.242	1.12305e-124
Vrk3	1.36983e-128	0.692032	0.424	0.263	4.18868e-124
Cds1	1.85596e-128	0.699082	0.448	0.295	5.67515e-124
Slc9b1	1.02163e-127	0.58526	0.271	0.124	3.12394e-123
Stk36	1.88523e-127	0.761634	0.222	0.096	5.76466e-123
Ide	3.79252e-127	0.706093	0.37	0.218	1.15968e-122
Tmem210	7.21606e-127	1.0205	0.293	0.158	2.20653e-122
Fbxo30	8.78967e-127	0.589432	0.547	0.386	2.68771e-122
LOC680112	1.44286e-126	0.979552	0.412	0.26	4.41197e-122
Chmp2b	2.08863e-126	0.62882	0.251	0.115	6.3866e-122
Ttc29	3.61572e-126	0.671882	0.283	0.14	1.10561e-121
Lrrc6	1.05505e-125	0.768717	0.399	0.253	3.22614e-121
RGD1309139	1.51562e-125	0.690734	0.558	0.376	4.63445e-121
Snrpb	1.55328e-125	-1.17817	0.033	0.157	4.74961e-121
RGD1564345	2.34194e-125	0.643293	0.216	0.091	7.16117e-121
Samd4a	3.61935e-125	-1.0019	0.202	0.357	1.10672e-120
Ccdc54	5.29562e-125	-1.06779	0.216	0.367	1.6193e-120
Arid4a	9.71598e-125	-0.651629	0.101	0.26	2.97095e-120
Atp6v1d	1.96572e-124	0.675139	0.443	0.285	6.01079e-120
Cfap43	3.27598e-124	0.694105	0.257	0.124	1.00173e-119
Rgsl1	3.67429e-124	-0.684554	0.082	0.232	1.12352e-119
Dnajb13	6.07271e-124	0.645424	0.432	0.27	1.85691e-119
Samd8	6.58016e-124	0.660144	0.435	0.277	2.01208e-119
Lrrc61	9.71063e-124	0.608091	0.152	0.049	2.96932e-119
Fam220a	2.40077e-123	-1.09774	0.301	0.429	7.34108e-119
X1700092M07Rik	4.84828e-123	-0.810628	0.158	0.319	1.48251e-118
Igfbp3	6.17468e-123	0.610212	0.319	0.163	1.88809e-118
Paip2l1	2.10393e-122	-0.723419	0.124	0.284	6.43341e-118
AABR07021840.1	1.06184e-120	-0.666138	0.094	0.247	3.24689e-116
Ict1	1.67386e-120	0.608115	0.247	0.112	5.11833e-116
Lrrc41	2.01667e-120	0.590902	0.337	0.175	6.16656e-116
Cfap97	2.39161e-120	0.61125	0.307	0.158	7.31305e-116
Anp32b	5.07021e-120	-1.43101	0.022	0.135	1.55037e-115
Dynll2	6.88212e-120	-1.4497	0.448	0.494	2.10441e-115
Zdhhc25	1.37804e-119	-0.766218	0.165	0.331	4.21377e-115
Arsa	1.40498e-119	0.669932	0.302	0.158	4.29616e-115
Tssk3	1.5042e-119	-1.10599	0.275	0.41	4.59955e-115
Bbx	1.02808e-118	0.811315	0.313	0.175	3.14366e-114
Mtfr1l	3.2685e-118	-0.643886	0.091	0.243	9.99441e-114
Cep85l	5.43556e-118	-0.798308	0.191	0.349	1.66209e-113
Adam32	7.58352e-118	0.711539	0.276	0.138	2.31889e-113
Pcyt1a	1.04463e-117	-0.585063	0.082	0.231	3.19426e-113
Desi2	1.07025e-117	0.692695	0.398	0.249	3.27261e-113
LOC689574	1.55412e-117	0.7025	0.376	0.228	4.75219e-113
Dact2	1.66319e-117	0.633396	0.244	0.113	5.0857e-113
Rab22a	1.8731e-117	0.708242	0.461	0.315	5.72755e-113
Pnpla7	4.36039e-117	0.702903	0.244	0.116	1.33332e-112
Sufu	8.49605e-117	-0.940317	0.148	0.302	2.59792e-112
Trim27	1.4051e-116	0.683715	0.329	0.185	4.29653e-112
Pla2g10	5.50877e-116	0.853935	0.222	0.103	1.68447e-111
Eml4	8.90528e-116	-1.26783	0.017	0.123	2.72306e-111
Dnajb7	9.75885e-116	-0.746687	0.136	0.295	2.98406e-111
Ddx25	1.61851e-115	0.62008	0.485	0.331	4.94909e-111
X1700025F22Rik	2.22906e-115	0.74375	0.41	0.263	6.81601e-111
Fam167a	2.46776e-115	0.869254	0.2	0.087	7.54591e-111
2021-03-06	1.42516e-114	0.611891	0.176	0.067	4.35785e-110
Atad1	4.76842e-114	-0.74459	0.187	0.348	1.45809e-109
Zfp574	4.79464e-114	0.615753	0.356	0.202	1.46611e-109
Mdh1b	5.20855e-114	0.637213	0.254	0.124	1.59267e-109
AABR07044065.1	6.50094e-114	0.990358	0.216	0.095	1.98786e-109
Gm9999	4.02836e-113	0.767648	0.291	0.152	1.23179e-108
Actrt1	6.02852e-113	-0.627688	0.08	0.22	1.8434e-108
LOC100362109	6.37668e-113	-0.713574	0.104	0.256	1.94986e-108
Clip1	9.20315e-113	0.649862	0.335	0.189	2.81414e-108
Pex3	9.7692e-113	0.726842	0.232	0.109	2.98723e-108
Wdr53	1.06434e-112	0.608916	0.201	0.084	3.25454e-108
AABR07034098.2	1.69389e-112	0.953645	0.191	0.078	5.17958e-108
Rif1	4.37833e-112	-1.03215	0.048	0.171	1.33881e-107
Pias1	7.52005e-112	0.693796	0.326	0.185	2.29948e-107
Bscl2	2.89873e-111	0.666537	0.306	0.168	8.86372e-107
Otud4	3.91925e-111	0.84453	0.302	0.168	1.19843e-106
Tex30	4.35696e-111	-0.710276	0.126	0.282	1.33227e-106
Fam78a	5.46823e-111	-0.723789	0.106	0.254	1.67208e-106
Sel1l2	7.05891e-111	0.620507	0.162	0.06	2.15847e-106
Tsks	9.74796e-111	-1.0503	0.314	0.433	2.98073e-106
Paip2	1.09539e-110	-1.05727	0.528	0.565	3.34948e-106
Lrrc51	1.25628e-110	-1.02899	0.394	0.496	3.84146e-106
Marcksl1	9.04501e-110	-2.2562	0.056	0.177	2.76578e-105
Rpl19	1.74343e-109	-1.01274	0.024	0.131	5.33105e-105
RGD1562532	1.96231e-109	0.912782	0.348	0.221	6.00036e-105
Ppp1r14b	2.14235e-109	0.634064	0.376	0.233	6.55087e-105
Smim8	2.18554e-109	0.591056	0.301	0.161	6.68295e-105
Osbpl1a	2.56348e-109	-0.814583	0.204	0.356	7.83862e-105
Ncl	3.07847e-109	-1.56601	0.068	0.192	9.41334e-105
AABR07044001.4	6.14039e-109	-0.694243	0.091	0.234	1.87761e-104
Tm9sf2	6.60613e-109	0.589316	0.31	0.167	2.02002e-104
RGD1307621	1.32692e-108	0.663919	0.176	0.068	4.05747e-104
Rfx2	1.55702e-108	0.690786	0.48	0.34	4.76105e-104
Adk	1.7467e-108	0.614324	0.24	0.113	5.34105e-104
Rn50-X-0674.3	3.73464e-108	-0.616554	0.117	0.266	1.14198e-103
Phyhipl	5.93906e-108	0.671362	0.453	0.295	1.81604e-103
Ndufa5	7.9668e-108	0.601414	0.458	0.302	2.43609e-103
RGD1564937	1.2064e-107	-0.680663	0.094	0.232	3.68894e-103
AABR07027235.2	2.5811e-107	0.813242	0.248	0.121	7.89249e-103
Rn60-8-0242.1	2.83447e-107	0.66787	0.157	0.059	8.66724e-103
Spata1	8.13308e-107	0.667095	0.539	0.401	2.48693e-102
Ccdc186	3.56901e-106	0.712403	0.229	0.112	1.09133e-101
Drc1	5.13542e-105	0.657978	0.338	0.2	1.57031e-100
Zic3	1.39869e-104	-0.651562	0.043	0.161	4.27692e-100
LOC100361826	3.8978e-104	0.658629	0.139	0.048	1.19187e-99
Samd4b	4.89022e-104	-0.750148	0.291	0.438	1.49533e-99
LOC691189	8.7806e-104	0.690991	0.146	0.053	2.68493e-99
Prr22	9.87381e-104	0.678311	0.444	0.301	3.01921e-99
Triml1	2.2853e-103	0.828875	0.181	0.078	6.98799e-99
Xrra1	5.82253e-103	0.687452	0.359	0.229	1.78041e-98
Hspa4l	5.98702e-103	-0.759785	0.618	0.64	1.83071e-98
Actl11	1.11355e-102	-0.588104	0.118	0.262	3.40503e-98
Ribc1	1.66779e-102	0.657415	0.216	0.103	5.09978e-98
Arhgef2	3.03482e-102	0.646604	0.243	0.125	9.27987e-98
Stmn1	3.58504e-102	-1.3769	0.2	0.327	1.09623e-97
Fkbp6	4.91679e-102	-1.20553	0.091	0.215	1.50346e-97
Fbxo34	1.3161e-101	0.590705	0.222	0.108	4.02437e-97
Ctbp2	4.08842e-101	0.746456	0.246	0.126	1.25016e-96
Uqcr11	7.07544e-101	0.597836	0.39	0.249	2.16353e-96
Tdrd5	9.93158e-101	-0.766306	0.028	0.131	3.03688e-96
Ccdc91	2.29278e-100	-0.910289	0.296	0.421	7.01087e-96
Tmsbl1	2.98351e-100	-1.07462	0.275	0.392	9.12298e-96
Zfp597	3.71045e-100	0.659274	0.192	0.087	1.13458e-95
Cldnd2	4.50693e-100	0.834677	0.316	0.191	1.37813e-95
Snrpf	1.15227e-99	-1.90376	0.197	0.316	3.52341e-95
Abcf1	1.38479e-99	-0.710482	0.135	0.282	4.2344e-95
Tnp1	3.51058e-99	-2.90464	0.621	0.611	1.07347e-94
Nudcd2	2.26019e-98	0.736395	0.285	0.162	6.91121e-94
Rbm4b	2.62242e-98	-0.877086	0.322	0.439	8.01885e-94
Spsb1	3.31328e-98	0.801555	0.201	0.095	1.01314e-93
Fam187b	5.13574e-98	-0.978484	0.231	0.358	1.57041e-93
Wbscr28	4.23068e-97	-0.673279	0.203	0.353	1.29366e-92
Capzb	5.02226e-97	-0.727857	0.53	0.603	1.53571e-92
Stam2	8.89744e-97	0.586127	0.207	0.098	2.72066e-92
Got1	1.59243e-96	0.687965	0.166	0.069	4.86934e-92
LOC100302465	2.16098e-96	-0.676993	0.15	0.289	6.60783e-92
LOC56764	5.49919e-96	-1.17578	0.304	0.4	1.68154e-91
Chd5	9.94544e-96	0.691162	0.206	0.097	3.04112e-91
Tpr	1.63941e-95	-1.13651	0.056	0.168	5.01299e-91
Actrt2	2.27723e-95	-0.932833	0.267	0.393	6.96333e-91
Gykl1	8.84407e-95	0.636658	0.183	0.082	2.70434e-90
2021-03-07	3.41415e-94	-0.617491	0.144	0.284	1.04398e-89
Ube2g1	5.89293e-94	-1.28956	0.039	0.143	1.80194e-89
LOC102551265	3.855e-93	0.670372	0.166	0.071	1.17878e-88
Trrap	7.34929e-93	-1.20959	0.041	0.144	2.24727e-88
Fxr1	9.58794e-93	-0.756595	0.504	0.573	2.9318e-88
Cdk16	1.47218e-92	-0.669902	0.153	0.294	4.50165e-88
AABR07062069.3	1.64145e-92	-0.868625	0.087	0.209	5.01924e-88
Pifo	1.53276e-91	0.623577	0.338	0.211	4.68686e-87
Ftl1	1.86388e-91	-1.01437	0.101	0.227	5.69937e-87
Gdpd1	1.94366e-91	-0.931727	0.233	0.356	5.94334e-87
RGD1311343	2.43862e-91	0.648293	0.386	0.259	7.45681e-87
Adam24	2.57649e-91	0.730728	0.219	0.111	7.87838e-87
Rpl22	5.09826e-91	-0.920363	0.29	0.437	1.55894e-86
Rhbdd3	7.70765e-91	0.611875	0.339	0.214	2.35684e-86
Iqca1l	1.61981e-90	0.760745	0.176	0.079	4.95306e-86
Wdr74	2.95294e-90	0.668028	0.261	0.147	9.02949e-86
Grina	1.88513e-89	0.597946	0.426	0.291	5.76436e-85
Bod1l1	1.92357e-88	-0.712146	0.029	0.125	5.88189e-84
LOC684444	2.55347e-88	-0.634047	0.13	0.261	7.80799e-84
AABR07003302.1	2.91516e-88	-1.30699	0.023	0.113	8.91397e-84
Iqcf5	6.95667e-88	-1.12195	0.412	0.465	2.12721e-83
Adam4	1.85953e-87	-0.594188	0.142	0.28	5.68607e-83
AABR07036024.2	1.93398e-87	0.676067	0.104	0.031	5.91374e-83
Akip1	4.55669e-87	0.655247	0.377	0.256	1.39334e-82
Tssk2	4.57141e-87	-0.731757	0.238	0.373	1.39785e-82
Eif4g3	4.90628e-87	0.593779	0.442	0.319	1.50024e-82
Dazl	1.22696e-86	-1.45826	0.045	0.142	3.7518e-82
Sumo4	2.99854e-86	-1.41026	0.148	0.262	9.16893e-82
Tex9	4.3798e-86	0.638246	0.321	0.203	1.33926e-81
Knop1	4.999e-86	0.616901	0.179	0.081	1.52859e-81
Tpt1	8.49524e-86	-1.04278	0.676	0.754	2.59768e-81
Klf9	3.13644e-85	0.699223	0.26	0.15	9.5906e-81
Lrrc8b	1.15994e-84	-0.880101	0.202	0.323	3.54686e-80
Piwil2	1.35347e-84	-0.744094	0.043	0.143	4.13864e-80
Atp1b3	1.41173e-84	-0.641562	0.343	0.466	4.31678e-80
Gapdhs	1.86052e-83	-1.56647	0.523	0.519	5.68909e-79
Lrriq3	3.33552e-83	0.645106	0.443	0.319	1.01993e-78
Wdtc1	1.45286e-82	0.622015	0.291	0.174	4.44255e-78
AABR07040494.1	2.23412e-82	0.714482	0.163	0.071	6.83148e-78
Rnf19b	9.51339e-82	-0.649637	0.212	0.343	2.909e-77
Rps28	2.42728e-81	-0.65347	0.615	0.701	7.42213e-77
Ubl3	3.95668e-81	-0.688108	0.221	0.35	1.20988e-76
Carhsp1	1.54531e-80	-0.58915	0.217	0.354	4.72526e-76
Slc38a9	2.69355e-80	0.65389	0.353	0.238	8.23634e-76
RGD1560034	3.17024e-80	0.808678	0.312	0.203	9.69395e-76
LOC100912218	3.51941e-80	0.62583	0.275	0.164	1.07616e-75
Dhx9	5.06128e-80	-0.859316	0.042	0.136	1.54764e-75
Rps29	2.08607e-79	-0.627986	0.668	0.746	6.37879e-75
Hnrnph1	2.6341e-79	-1.06138	0.134	0.25	8.05456e-75
Dph3	2.69005e-79	-0.650813	0.454	0.537	8.22563e-75
Calr3	2.77132e-79	-0.613206	0.22	0.354	8.47414e-75
LOC100359479	3.16706e-79	0.679177	0.25	0.146	9.68423e-75
Micalcl	3.54075e-78	0.777758	0.21	0.113	1.08269e-73
Rabac1	4.06999e-78	0.593838	0.489	0.373	1.24452e-73
Pkib	5.29546e-78	-1.06565	0.527	0.54	1.61925e-73
Apba2	4.25025e-77	-0.613621	0.1	0.216	1.29964e-72
Ccp110	1.10956e-75	-0.893741	0.055	0.149	3.3928e-71
Rnf125	1.99091e-75	0.640101	0.359	0.245	6.0878e-71
Fhl5	2.11539e-75	-0.661477	0.185	0.309	6.46845e-71
Zfp474	1.45711e-74	-0.992089	0.404	0.452	4.45556e-70
Cyp51	1.63326e-74	-0.708813	0.22	0.339	4.9942e-70
Zfp451	1.65353e-74	-0.594774	0.192	0.321	5.05616e-70
LOC690352	2.43855e-74	0.850232	0.255	0.156	7.45661e-70
Odf4	2.9244e-74	0.5949	0.398	0.288	8.94223e-70
Cep112	3.65831e-74	0.626683	0.355	0.239	1.11864e-69
LOC361016	6.01848e-74	0.69929	0.34	0.23	1.84033e-69
Thoc7	7.53131e-74	-0.990599	0.119	0.224	2.30292e-69
Mllt10	8.75287e-74	-1.03194	0.148	0.258	2.67645e-69
AABR07037607.1	4.95049e-73	-0.700599	0.16	0.276	1.51376e-68
Ppm1a	9.44631e-73	-0.648213	0.153	0.279	2.88849e-68
Prkcq	2.00018e-72	-0.626983	0.148	0.272	6.11615e-68
Smcp	6.64491e-72	-2.00649	0.717	0.582	2.03188e-67
Eif4a1	2.69892e-71	-0.815596	0.187	0.312	8.25275e-67
Atp5g2	3.36229e-71	-1.01545	0.045	0.132	1.02812e-66
Spcs3	2.31864e-70	-0.788736	0.033	0.113	7.08994e-66
X4930596D02Rik	2.95493e-70	0.686195	0.169	0.085	9.03557e-66
St6galnac2	5.24813e-69	-1.47874	0.582	0.516	1.60477e-64
Mt.nd4	9.43671e-69	-1.54844	0.612	0.637	2.88556e-64
Cdyl	1.32289e-68	-0.63528	0.124	0.236	4.04514e-64
AABR07044001.2	9.14446e-68	0.604203	0.141	0.064	2.79619e-63
Glul	1.10028e-67	-1.20469	0.642	0.575	3.36444e-63
Dnajb4	1.91809e-67	-0.862896	0.53	0.556	5.86515e-63
Pex5l	2.31905e-67	0.610241	0.193	0.104	7.0912e-63
Fbxo24	2.99744e-67	0.651069	0.139	0.063	9.16558e-63
Jund	3.45471e-67	-0.735492	0.075	0.173	1.05638e-62
AABR07025065.1	6.3143e-67	0.731919	0.101	0.037	1.93079e-62
Hmgb4	3.44046e-66	-1.0509	0.35	0.413	1.05202e-61
LOC102550160	6.4896e-66	-0.880937	0.316	0.409	1.98439e-61
Rps19	1.83912e-65	-0.694838	0.175	0.294	5.62366e-61
Spata9	2.70691e-65	0.773605	0.185	0.101	8.27718e-61
Cdk2	1.33256e-64	-0.908197	0.074	0.165	4.0747e-60
Znrf4	3.22099e-64	-0.784566	0.246	0.346	9.84915e-60
LOC300308	3.46377e-64	1.06352	0.417	0.326	1.05915e-59
Hmg1l1	3.68801e-64	-1.22415	0.067	0.154	1.12772e-59
Hnrnpl	7.69799e-64	-0.967824	0.138	0.236	2.35389e-59
Ttc3	3.48109e-63	-1.03461	0.05	0.132	1.06445e-58
AABR07027819.1	7.60403e-63	0.723366	0.145	0.069	2.32516e-58
LOC290876	1.10634e-62	-0.839959	0.44	0.472	3.38297e-58
AY172581.24	1.16205e-62	-1.62409	0.978	0.966	3.55331e-58
Usp25	1.39316e-62	0.593311	0.182	0.097	4.25999e-58
Cdc42	8.56206e-62	-0.9997	0.066	0.152	2.61811e-57
Fabp12	1.09468e-61	-0.785625	0.389	0.459	3.3473e-57
Atp2a2	3.60136e-60	-0.861342	0.046	0.124	1.10122e-55
Ankrd17	9.29342e-60	-0.96632	0.064	0.147	2.84174e-55
Tcp11	1.54114e-59	-0.627503	0.743	0.675	4.71249e-55
RGD1305928	1.44755e-58	0.638167	0.21	0.126	4.42633e-54
Parp1	1.89883e-58	-1.01551	0.098	0.187	5.80624e-54
Vcp	2.35581e-58	-1.04575	0.133	0.224	7.20359e-54
Slc41a2	1.11603e-57	0.589157	0.196	0.115	3.4126e-53
Ube2j1	1.81774e-57	-1.07101	0.469	0.481	5.55828e-53
RGD1565212	2.24097e-57	0.625037	0.223	0.138	6.85244e-53
Rplp0	5.41668e-57	-0.662093	0.534	0.609	1.65631e-52
Prss54	6.13544e-57	0.593603	0.324	0.23	1.8761e-52
Odf2	1.41903e-56	-0.801065	0.877	0.737	4.33911e-52
Srsf2	2.40599e-55	-1.03628	0.168	0.262	7.35703e-51
Fam71e1	5.60119e-55	-1.05622	0.302	0.367	1.71273e-50
Sox5	8.04752e-55	-0.830563	0.356	0.426	2.46077e-50
Rn50-13-0839.3	1.8749e-53	-0.738152	0.351	0.423	5.73308e-49
Ngly1	4.01769e-53	0.585842	0.336	0.25	1.22853e-48
Dnajb3	9.38796e-53	-1.04254	0.664	0.591	2.87065e-48
Fam161a	1.4078e-52	-0.8946	0.322	0.395	4.30477e-48
Luc7l3	1.97871e-52	-0.748529	0.038	0.106	6.0505e-48
Psma8	2.5539e-52	-0.591244	0.052	0.126	7.80932e-48
Gsg1	3.66534e-51	-1.73373	0.64	0.525	1.12079e-46
Brd7	4.56912e-51	-0.760124	0.066	0.142	1.39715e-46
Rn50-X-0591.1	4.73986e-51	-0.777547	0.278	0.356	1.44935e-46
Pspc1	5.92268e-51	-0.833024	0.05	0.121	1.81104e-46
RGD1306995	1.07284e-50	0.586046	0.229	0.148	3.28053e-46
Arf5	1.51006e-50	-0.624811	0.048	0.119	4.61747e-46
Urb1	1.99605e-50	-0.613993	0.052	0.124	6.10352e-46
Oaz3	6.67078e-50	-2.46694	0.613	0.527	2.03979e-45
Cdv3	8.00916e-50	-0.806613	0.443	0.471	2.44904e-45
Tsacc	1.95129e-49	-0.685292	0.668	0.613	5.96665e-45
Nme2	3.53361e-49	-0.643324	0.093	0.179	1.08051e-44
Tsn	4.15359e-49	-0.915248	0.075	0.149	1.27008e-44
Pacs2	7.37948e-49	0.60695	0.196	0.122	2.2565e-44
AABR07031526.1	8.98525e-49	0.720465	0.208	0.13	2.74751e-44
Kdm5b	2.38133e-48	-1.10542	0.169	0.252	7.28163e-44
Rpl4	2.46781e-48	-0.948629	0.36	0.43	7.54606e-44
Atp5g1	2.61587e-48	-0.78144	0.078	0.155	7.99881e-44
Rnps1	3.99451e-48	-0.804124	0.046	0.112	1.22144e-43
Rmdn2	6.1524e-48	0.595072	0.167	0.097	1.88128e-43
Tnrc6b	1.0004e-47	-0.740965	0.094	0.179	3.05901e-43
Piwil1	2.86031e-47	-1.3605	0.197	0.266	8.74627e-43
Prdx4	3.10698e-47	-0.588528	0.291	0.376	9.50051e-43
AABR07063346.1	4.54984e-47	0.876219	0.168	0.097	1.39125e-42
Tcea1	6.3196e-45	-1.09389	0.126	0.203	1.93241e-40
RGD1311595	1.09824e-44	-0.652182	0.119	0.204	3.35819e-40
Hemgn	4.31874e-44	-0.731716	0.254	0.347	1.32059e-39
LOC103691995	8.85855e-44	-0.585606	0.095	0.173	2.70877e-39
Iqcf3	2.08845e-43	-1.31522	0.625	0.511	6.38606e-39
H1fnt	4.12827e-43	-0.718506	0.275	0.35	1.26234e-38
Cdc20	5.21139e-43	-0.659556	0.085	0.158	1.59354e-38
Pgk2	1.02922e-42	-1.01543	0.429	0.451	3.14714e-38
AABR07064810.1	5.89821e-42	0.617196	0.116	0.06	1.80356e-37
Mt.nd1	4.27575e-41	-1.29891	0.547	0.564	1.30744e-36
Mapre1	5.56222e-41	-0.691365	0.049	0.11	1.70082e-36
Tesmin	2.80196e-40	-0.792081	0.1	0.171	8.56782e-36
Gnb1	4.96272e-40	-0.767661	0.085	0.156	1.5175e-35
Odf1	5.22849e-40	-1.94694	0.843	0.628	1.59877e-35
RGD1561517	5.97922e-40	-0.64952	0.299	0.361	1.82833e-35
Psma6	4.87479e-39	-0.675198	0.433	0.473	1.49061e-34
Zfand3	4.56492e-38	-0.597957	0.415	0.453	1.39586e-33
Setx	1.07738e-37	-0.758678	0.053	0.112	3.29442e-33
Xpo1	2.39721e-37	-0.692146	0.1	0.171	7.33018e-33
Mki67	2.5508e-37	-0.619742	0.195	0.285	7.79985e-33
Khdrbs1	3.16276e-37	-0.714394	0.078	0.142	9.67108e-33
Rcn2	4.74581e-37	-0.66326	0.061	0.122	1.45117e-32
Rpl15	3.85337e-36	-0.665578	0.469	0.531	1.17828e-31
Alyref	1.15978e-35	-0.919973	0.087	0.149	3.54637e-31
AABR07000398.1	4.45003e-35	-0.900222	0.078	0.142	1.36073e-30
Cfdp1	1.75589e-34	-0.683613	0.062	0.12	5.36916e-30
Pcgf6	1.71471e-33	-0.620155	0.121	0.191	5.24325e-29
Pfn1	6.05682e-33	-1.25986	0.242	0.295	1.85206e-28
Hsp90ab1	1.93302e-32	-1.63769	0.348	0.382	5.9108e-28
Atp1a4	2.78846e-32	-0.647536	0.354	0.394	8.52656e-28
Polr3k	2.87327e-32	-0.669884	0.068	0.124	8.78588e-28
Tdrd1	5.55217e-32	-0.638327	0.116	0.183	1.69774e-27
Stk31	5.98382e-32	-0.655142	0.058	0.112	1.82973e-27
Pi4k2b	8.62899e-32	0.598401	0.243	0.183	2.63857e-27
Mta1	1.78113e-31	-0.630146	0.092	0.152	5.44634e-27
Ddx39b	8.66768e-31	-0.867055	0.112	0.17	2.6504e-26
Spata6	1.52152e-30	-0.75863	0.883	0.734	4.65251e-26
Mt.nd5	1.8073e-30	-1.07631	0.303	0.359	5.52637e-26
Ndufa1	1.83213e-29	-0.601449	0.059	0.112	5.60228e-25
Fbxo3	2.11559e-29	-0.639654	0.077	0.132	6.46905e-25
Dut	2.69306e-29	-0.761114	0.057	0.107	8.23483e-25
Tmed2	3.87971e-28	-0.809557	0.055	0.103	1.18634e-23
Trim80	3.67284e-27	-0.58678	0.282	0.346	1.12308e-22
AABR07027809.2	1.20284e-26	-0.854257	0.096	0.148	3.67804e-22
Srrm1	1.50429e-26	-0.790943	0.143	0.199	4.59982e-22
Ropn1	3.62585e-26	-0.796733	0.438	0.428	1.10871e-21
Mycbp2	1.34832e-25	-0.768512	0.128	0.186	4.12288e-21
Irgc	2.85851e-25	-0.935802	0.602	0.502	8.74075e-21
Fnip1	1.09367e-24	-0.585468	0.082	0.133	3.34421e-20
LOC685203	2.09724e-24	-0.842362	0.436	0.425	6.41294e-20
Kdm5a	3.04936e-24	-0.754501	0.083	0.132	9.32432e-20
Dnajc5b	1.14704e-23	-0.596717	0.412	0.418	3.50743e-19
Acsl1	6.64353e-23	-0.635814	0.415	0.426	2.03146e-18
AABR07052786.1	1.31502e-22	1.00356	0.115	0.075	4.02107e-18
Tex15	1.8963e-22	-0.656145	0.229	0.149	5.7985e-18
Rpl37a	4.88919e-22	-0.599146	0.169	0.224	1.49502e-17
Rpl23	2.30258e-21	-0.608119	0.341	0.393	7.04084e-17
Mt.nd3	9.33896e-21	-0.857191	0.283	0.327	2.85567e-16
Crisp2	1.58039e-20	-0.601566	0.891	0.732	4.83252e-16
Fbl	1.73234e-20	-0.819731	0.071	0.112	5.29714e-16
Eif4ebp2	4.00037e-20	-0.702367	0.082	0.125	1.22323e-15
LOC100361838	6.43189e-20	-0.609389	0.076	0.118	1.96674e-15
Slf2	2.2537e-19	-0.74722	0.097	0.141	6.89137e-15
Snx27	5.40542e-19	-0.675081	0.172	0.216	1.65287e-14
Hormad1	4.07514e-18	-0.631361	0.076	0.116	1.24609e-13
Zfp638	2.34074e-17	-0.58735	0.081	0.121	7.15752e-13
RGD1306195	1.33588e-16	-0.720974	0.478	0.452	4.08487e-12
AABR07006759.1	5.65165e-16	-0.701042	0.067	0.101	1.72816e-11
Bclaf1	6.66624e-16	-0.656954	0.153	0.195	2.0384e-11
Sycp1	4.33314e-15	-0.75902	0.189	0.235	1.32499e-10
Sfpq	6.24865e-15	-0.640332	0.108	0.147	1.91071e-10
Prr30	1.3324e-14	-0.822615	0.481	0.449	4.07422e-10
Polr2b	1.3949e-13	-0.623449	0.098	0.132	4.26533e-09
Uba1y	7.9143e-13	-0.748923	0.1	0.135	2.42004e-08
RGD1307100	1.86174e-12	-0.6806	0.14	0.174	5.69284e-08
Ppig	2.20406e-12	-0.650706	0.147	0.181	6.73958e-08
Mt.cyb	8.16261e-12	-0.698246	0.657	0.621	2.49596e-07
AABR07025366.1	7.17062e-11	-0.79514	0.096	0.125	2.19263e-06
Arl6ip1	4.69771e-10	-0.690226	0.264	0.28	1.43646e-05
Rpl3	5.8616e-09	-0.655144	0.173	0.199	0.000179236
Meioc	8.74022e-09	-0.590957	0.147	0.174	0.000267258
Hnrnpr	1.80732e-08	-0.596257	0.11	0.135	0.000552641
Spata20	9.87953e-08	-0.620578	0.576	0.48	0.00302096
Fcrla	1.47606e-07	-0.684297	0.175	0.2	0.00451349
Sycp3	1.7121e-07	-0.738194	0.242	0.258	0.00523527
Stard9	1.12616e-06	-0.987778	0.308	0.302	0.0344357
RGD1561916	1.15352e-06	-0.635933	0.634	0.526	0.0352723

## Sheet: Unselected.elongating.markers.f
X1700034I23Rik	0	0.873942	0.264	0.025	0
X1700092M07Rik	0	1.99802	0.637	0.08	0
X4930513O06Rik	0	0.706331	0.197	0.011	0
X4933427I04Rik	0	0.681434	0.205	0.016	0
AABR07002025.1	0	0.847098	0.393	0.126	0
AABR07003302.1	0	2.08821	0.22	0.016	0
AABR07010550.1	0	1.23587	0.223	0.04	0
AABR07011746.1	0	-1.91153	0.137	0.409	0
AABR07015358.1	0	0.792057	0.3	0.06	0
AABR07015517.3	0	0.652619	0.232	0.038	0
AABR07021840.1	0	1.53405	0.485	0.052	0
AABR07024648.1	0	0.659662	0.194	0.005	0
AABR07025316.1	0	-1.86092	0.137	0.41	0
AABR07025408.2	0	0.644768	0.176	0.02	0
AABR07027141.1	0	0.752416	0.194	0.009	0
AABR07027809.2	0	1.79796	0.279	0.056	0
AABR07028036.1	0	0.805546	0.278	0.033	0
AABR07029639.1	0	0.662846	0.169	0.003	0
AABR07032123.2	0	0.86421	0.163	0.014	0
AABR07034423.1	0	1.80349	0.193	0.016	0
AABR07037607.1	0	1.90209	0.551	0.08	0
AABR07037960.1	0	-1.74389	0.044	0.31	0
AABR07038837.1	0	1.10649	0.394	0.067	0
AABR07040267.1	0	0.699106	0.227	0.016	0
AABR07041885.1	0	0.599986	0.17	0.009	0
AABR07042135.1	0	1.51015	0.389	0.017	0
AABR07043389.1	0	-2.54915	0.025	0.263	0
AABR07044001.4	0	1.30648	0.41	0.076	0
AABR07054186.1	0	1.23231	0.468	0.089	0
AABR07057848.1	0	0.650146	0.208	0.007	0
AABR07062513.2	0	0.656878	0.292	0.061	0
AABR07063511.1	0	0.804678	0.23	0.026	0
AABR07064538.1	0	1.97911	0.628	0.131	0
AABR07068705.1	0	-1.71712	0.124	0.425	0
AABR07071333.1	0	0.757147	0.353	0.061	0
AC095278.6	0	1.92189	0.552	0.029	0
AC103129.1	0	2.86623	0.812	0.136	0
AY172581.9	0	-2.89093	0.737	0.886	0
Aamp	0	-1.64875	0.185	0.478	0
Aarsd1	0	1.718	0.522	0.056	0
Abhd16b	0	2.24602	0.648	0.05	0
Abhd17b	0	-1.43371	0.044	0.288	0
Abhd5	0	0.993867	0.431	0.089	0
Acin1	0	-1.7012	0.04	0.353	0
Acsbg2	0	1.51308	0.51	0.078	0
Acsl1	0	2.02547	0.808	0.224	0
Acta2	0	0.772049	0.238	0.018	0
Actb	0	2.06466	0.795	0.184	0
Actl11	0	1.52409	0.521	0.061	0
Actl7a	0	1.77039	0.666	0.109	0
Actl9	0	1.76971	0.604	0.061	0
Actl9b	0	0.936055	0.307	0.009	0
Actrt1	0	1.46167	0.442	0.04	0
Actrt2	0	2.45927	0.78	0.135	0
Actrt3	0	1.52025	0.395	0.047	0
Acyp1	0	-1.90615	0.079	0.408	0
Adad1	0	-1.67181	0.093	0.414	0
Adam3a	0	0.895739	0.795	0.498	0
Adam4	0	1.55761	0.544	0.079	0
Adam6	0	1.2989	0.367	0.043	0
Adtrp	0	1.29211	0.468	0.057	0
Agmo	0	0.919616	0.34	0.047	0
Agpat2	0	0.934382	0.308	0.01	0
Agpat3	0	1.84236	0.671	0.163	0
Ahctf1	0	1.09873	0.579	0.19	0
Aif1	0	2.00328	0.615	0.145	0
Akap1	0	1.7818	0.723	0.162	0
Akap12	0	1.2752	0.889	0.545	0
Akap3	0	1.8304	0.67	0.224	0
Akap4	0	2.06302	0.578	0.063	0
Akirin1	0	0.741728	0.503	0.176	0
Aktip	0	0.858323	0.379	0.036	0
Alcam	0	0.780424	0.41	0.087	0
Aldoa	0	1.04308	0.457	0.117	0
Aldoart2	0	1.43748	0.671	0.197	0
Alkbh5	0	-1.54157	0.039	0.273	0
Angel1	0	-1.75952	0.073	0.348	0
Ankrd53	0	0.6441	0.241	0.021	0
Ankrd9	0	2.82155	0.753	0.116	0
Aox3	0	0.826401	0.426	0.093	0
Ap1m1	0	-1.6359	0.094	0.373	0
Appbp2	0	-1.62711	0.022	0.295	0
Aqp11	0	0.986569	0.807	0.446	0
Aqp7	0	1.789	0.812	0.224	0
Arhgef6	0	1.21744	0.381	0.01	0
Arid4a	0	1.12314	0.454	0.085	0
Arl3	0	-1.62955	0.066	0.387	0
Arl6ip1	0	-1.92727	0.08	0.376	0
Arl9	0	2.67254	0.755	0.053	0
Armc12	0	1.0969	0.526	0.124	0
Arpc2	0	-1.58699	0.362	0.545	0
Arrdc5	0	1.11498	0.598	0.191	0
Art3	0	-1.54557	0.027	0.299	0
Asb1	0	1.43126	0.566	0.146	0
Asb13	0	2.66545	0.772	0.08	0
Asb17	0	1.28847	0.368	0.045	0
Asb4	0	-1.69762	0.045	0.318	0
Asb8	0	1.56096	0.551	0.076	0
Asb9	0	1.07401	0.431	0.076	0
Ash2l	0	-1.7679	0.174	0.482	0
Asns	0	2.62343	0.627	0.041	0
Asrgl1	0	0.811409	0.891	0.602	0
Atad1	0	1.66943	0.635	0.125	0
Atl3	0	2.77747	0.776	0.067	0
Atp1a4	0	2.17366	0.775	0.179	0
Atp1b3	0	1.33903	0.726	0.274	0
Atp2b2	0	0.90839	0.268	0.017	0
Atp5j	0	-1.59056	0.173	0.448	0
Atp6v1g1	0	-1.71921	0.293	0.528	0
Atpif1	0	-1.30853	0.117	0.377	0
Atxn2l	0	-2.00289	0.302	0.658	0
Atxn3	0	1.1896	0.665	0.287	0
Atxn7l3b	0	-2.14368	0.134	0.442	0
Aven	0	1.3142	0.698	0.266	0
Azin2	0	3.35664	0.796	0.071	0
Bag1	0	2.06823	0.869	0.39	0
Bag3	0	0.587014	0.389	0.105	0
Bag5	0	0.813398	0.625	0.322	0
Bbof1	0	-1.99938	0.057	0.42	0
Bcap29	0	-2.0403	0.158	0.489	0
Bcl2l14	0	1.5168	0.534	0.094	0
Bicd2	0	0.614846	0.232	0.015	0
Bpifa3	0	3.34241	0.822	0.055	0
Bri3bp	0	1.46494	0.429	0.016	0
Bspry	0	1.16523	0.791	0.462	0
Btrc	0	-1.43022	0.065	0.308	0
Bub1	0	-1.67369	0.027	0.304	0
Bud31	0	0.808428	0.524	0.203	0
Bzw1	0	2.34356	0.661	0.053	0
Cabs1	0	3.57408	0.887	0.132	0
Cabyr	0	0.997562	0.587	0.172	0
Calm2	0	-3.24355	0.368	0.808	0
Calr	0	-2.13177	0.144	0.509	0
Calr3	0	2.0036	0.7	0.113	0
Cand1	0	-1.45488	0.043	0.313	0
Cap2	0	2.26194	0.66	0.054	0
Capza3	0	1.94722	0.74	0.189	0
Capzb	0	1.45867	0.851	0.441	0
Car2	0	1.16341	0.352	0.014	0
Carhsp1	0	1.77696	0.685	0.119	0
Catsper2	0	-1.5499	0.076	0.359	0
Ccdc136	0	0.952662	0.956	0.721	0
Ccdc169	0	0.864497	0.343	0.053	0
Ccdc173	0	-1.23278	0.034	0.266	0
Ccdc175	0	-1.60473	0.039	0.337	0
Ccdc179	0	3.75874	0.901	0.079	0
Ccdc185	0	0.941001	0.301	0.045	0
Ccdc187	0	0.899384	0.282	0.011	0
Ccdc188	0	1.03368	0.359	0.027	0
Ccdc189	0	0.824837	0.426	0.116	0
Ccdc34	0	-1.37203	0.058	0.3	0
Ccdc54	0	2.45923	0.729	0.11	0
Ccdc63	0	0.670986	0.307	0.051	0
Ccdc67	0	1.22968	0.684	0.233	0
Ccdc70	0	1.12077	0.619	0.191	0
Ccdc91	0	2.24723	0.791	0.172	0
Ccin	0	0.789829	0.29	0.051	0
Ccpg1	0	0.804083	0.404	0.086	0
Ccsap	0	1.83767	0.523	0.013	0
Ccser2	0	0.75293	0.262	0.057	0
Cct3	0	-1.62104	0.388	0.593	0
Cct4	0	-1.9756	0.351	0.633	0
Cct7	0	-1.63822	0.192	0.464	0
Cct8	0	-1.77933	0.145	0.416	0
Cd164l2	0	1.0245	0.32	0.008	0
Cd46	0	0.689289	0.231	0.023	0
Cd59	0	1.01747	0.308	0.018	0
Cdc14b	0	1.12818	0.426	0.06	0
Cdc34	0	1.83882	0.672	0.207	0
Cdc42ep3	0	-1.95603	0.046	0.332	0
Cdca2	0	1.45148	0.727	0.338	0
Cdca3	0	-1.54836	0.094	0.35	0
Cdca8	0	-1.4709	0.041	0.281	0
Cdk16	0	1.45159	0.553	0.094	0
Cdk18	0	0.609994	0.217	0.015	0
Cdkn1c	0	1.23717	0.388	0.015	0
Cdrt4	0	1.24529	0.395	0.011	0
Cdv3	0	2.42671	0.882	0.246	0
Cdyl	0	1.66949	0.464	0.066	0
Cenpf	0	-1.73198	0.044	0.299	0
Cep162	0	0.837017	0.352	0.091	0
Cep290	0	-2.15487	0.063	0.418	0
Cep295	0	0.592319	0.383	0.117	0
Cep295nl	0	1.51024	0.635	0.156	0
Cep70	0	0.737112	0.349	0.092	0
Cep85l	0	1.99936	0.682	0.104	0
Cfap161	0	-1.71357	0.076	0.379	0
Cfap36	0	-2.27547	0.106	0.547	0
Cfap52	0	-1.5345	0.026	0.309	0
Cfap53	0	-1.58102	0.055	0.351	0
Chchd3	0	1.24838	0.555	0.261	0
Chic2	0	-1.48336	0.038	0.279	0
Chl1	0	1.33686	0.6	0.143	0
Chn2	0	2.37279	0.676	0.101	0
Chpt1	0	1.66727	0.638	0.132	0
Chrnb3	0	0.877319	0.239	0.017	0
Chrne	0	-1.32748	0.648	0.687	0
Chtop	0	-1.29165	0.057	0.301	0
Cisd1	0	-1.81356	0.246	0.526	0
Clgn	0	-2.06633	0.194	0.57	0
Clip4	0	1.34316	0.514	0.149	0
Clmn	0	1.73664	0.584	0.055	0
Clpb	0	2.84751	0.861	0.169	0
Cnbp	0	0.613444	0.477	0.157	0
Cnot1	0	-2.70691	0.2	0.595	0
Coa5	0	1.90949	0.625	0.07	0
Cog6	0	-2.10039	0.067	0.412	0
Col16a1	0	2.11682	0.684	0.163	0
Col20a1	0	0.623324	0.204	0.006	0
Coq10b	0	1.17163	0.411	0.05	0
Cox4i1	0	-1.60901	0.382	0.595	0
Cox5a	0	-1.55017	0.438	0.635	0
Cox5b	0	-1.62462	0.217	0.497	0
Cox6a1	0	-1.95439	0.074	0.401	0
Cox6c	0	-2.05177	0.096	0.456	0
Cox7c	0	-2.10816	0.048	0.437	0
Cpa5	0	0.956442	0.447	0.086	0
Cpeb3	0	1.35832	0.46	0.038	0
Crisp2	0	1.68503	0.973	0.683	0
Csnk1g2	0	2.65718	0.82	0.129	0
Csnka2ip	0	1.53259	0.571	0.112	0
Cspp1	0	1.57323	0.638	0.14	0
Cst13	0	1.92244	0.48	0.019	0
Cst8	0	2.50794	0.697	0.05	0
Cstl1	0	1.50696	0.412	0.01	0
Ctag2	0	1.0221	0.314	0.026	0
Ctbp1	0	1.76892	0.604	0.066	0
Cuzd1	0	0.874735	0.282	0.007	0
Cyfip2	0	0.839507	0.366	0.052	0
Cylc1	0	0.758189	0.332	0.072	0
Cylc2	0	0.925867	0.384	0.096	0
Cyp51	0	1.7423	0.636	0.13	0
Cystm1	0	0.691238	0.343	0.073	0
Dbil5	0	3.19676	0.947	0.308	0
Dcaf12	0	1.59288	0.735	0.261	0
Dcaf6	0	1.1458	0.535	0.164	0
Dctpp1	0	1.04837	0.525	0.109	0
Dcun1d1	0	2.78116	0.891	0.19	0
Dcun1d3	0	0.865435	0.412	0.11	0
Dda1	0	2.47901	0.808	0.229	0
Ddx4	0	-1.88097	0.082	0.447	0
Ddx5	0	-1.94622	0.477	0.738	0
Defb33	0	2.40449	0.552	0.044	0
Desi1	0	1.06388	0.581	0.253	0
Dgat2	0	0.980201	0.689	0.247	0
Dhx30	0	-1.43901	0.058	0.331	0
Diablo	0	-1.26042	0.022	0.248	0
Dkkl1	0	-1.55589	0.529	0.678	0
Dlgap4	0	0.817338	0.284	0.018	0
Dnah12	0	-1.54955	0.113	0.372	0
Dnai2	0	-1.82195	0.054	0.342	0
Dnaja1	0	-2.0341	0.08	0.472	0
Dnaja3	0	1.04549	0.434	0.082	0
Dnaja4	0	2.36615	0.734	0.092	0
Dnajb3	0	2.60101	0.94	0.446	0
Dnajb4	0	2.00278	0.866	0.384	0
Dnajb7	0	1.95926	0.585	0.07	0
Dnajb8	0	2.61307	0.736	0.056	0
Dnajb9	0	1.18377	0.699	0.263	0
Dnajc18	0	0.933059	0.653	0.306	0
Dnajc5b	0	2.26213	0.818	0.209	0
Dpf2	0	-1.61311	0.06	0.338	0
Dph3	0	1.37912	0.774	0.376	0
Dpy19l2	0	-2.15463	0.093	0.478	0
Dpysl3	0	0.718682	0.31	0.045	0
Drap1	0	-1.75662	0.06	0.4	0
Dusp3	0	0.841944	0.42	0.088	0
Dydc2	0	1.70201	0.484	0.019	0
Dync1h1	0	-1.37316	0.035	0.266	0
Dync1i2	0	-1.54549	0.078	0.357	0
Dync2li1	0	-1.34473	0.058	0.314	0
Dynll2	0	2.84148	0.876	0.275	0
Dynlrb2	0	-1.38767	0.066	0.328	0
Dynlt1	0	-2.09766	0.075	0.477	0
Dyrk1b	0	1.58108	0.622	0.191	0
Dyrk2	0	0.614256	0.281	0.044	0
Dzip1	0	0.838073	0.727	0.438	0
Ebpl	0	-1.39652	0.049	0.29	0
Edrf1	0	0.934331	0.361	0.05	0
Eef1b2	0	-1.82106	0.121	0.404	0
Eef1d	0	1.31002	0.565	0.144	0
Eef1g	0	1.50439	0.867	0.486	0
Efcab1	0	0.595967	0.22	0.024	0
Efhc1	0	-1.41811	0.113	0.367	0
Ehbp1	0	1.02732	0.383	0.039	0
Eif1	0	2.03666	0.984	0.69	0
Eif1ax	0	1.02583	0.409	0.05	0
Eif2b2	0	-1.37977	0.068	0.314	0
Eif2s1	0	0.996725	0.75	0.401	0
Eif2s2	0	-2.05504	0.242	0.623	0
Eif4e	0	0.765631	0.622	0.275	0
Eif4g1	0	0.857322	0.395	0.063	0
Eif4h	0	2.13646	0.723	0.125	0
Eif5a	0	-1.63487	0.467	0.647	0
Elf2	0	-1.49403	0.066	0.33	0
Elovl2	0	-1.48251	0.046	0.317	0
Eno1	0	1.01292	0.489	0.163	0
Epb41l3	0	0.604813	0.255	0.047	0
Epb41l4b	0	-1.36411	0.076	0.323	0
Epcam	0	0.874193	0.325	0.035	0
Ephx1	0	0.69556	0.302	0.061	0
Eprs	0	-1.5992	0.047	0.284	0
Ergic3	0	0.745747	0.457	0.125	0
Erich2	0	0.964386	0.408	0.101	0
Etfb	0	1.01052	0.318	0.013	0
Fa2h	0	-1.75586	0.059	0.345	0
Fabp12	0	2.31933	0.842	0.229	0
Fabp9	0	-1.27344	0.795	0.771	0
Fam110a	0	1.16308	0.485	0.088	0
Fam161a	0	2.35636	0.776	0.164	0
Fam166a	0	1.34476	0.504	0.072	0
Fam187b	0	2.30227	0.705	0.12	0
Fam205c	0	1.51476	0.698	0.217	0
Fam213a	0	1.30848	0.707	0.376	0
Fam214b	0	1.85012	0.502	0.013	0
Fam216a	0	-2.24738	0.073	0.442	0
Fam220a	0	2.60982	0.844	0.155	0
Fam221b	0	3.04106	0.888	0.148	0
Fam229a	0	1.97741	0.784	0.245	0
Fam229b	0	1.10632	0.981	0.778	0
Fam46c	0	1.83426	0.749	0.216	0
Fam71b	0	2.2721	0.586	0.027	0
Fam71d	0	2.18618	0.571	0.028	0
Fam71e1	0	2.64502	0.728	0.151	0
Fam71f1	0	1.82074	0.6	0.121	0
Fam71f2	0	3.16539	0.8	0.04	0
Fam78a	0	1.7991	0.506	0.054	0
Fam81b	0	0.869371	0.407	0.085	0
Fbxo39	0	2.59779	0.691	0.109	0
Fbxo7	0	0.852319	0.449	0.107	0
Fdps	0	0.727062	0.575	0.24	0
Fhdc1	0	0.68447	0.167	0.007	0
Fhl4	0	1.04459	0.909	0.624	0
Fhl5	0	1.90572	0.612	0.095	0
Fkbp4	0	-1.69121	0.142	0.441	0
Fkbp6	0	-1.65125	0.028	0.254	0
Flnb	0	0.632092	0.229	0.019	0
Fndc8	0	1.68579	0.521	0.031	0
Fscb	0	1.5442	0.557	0.1	0
Fscn3	0	1.58108	0.506	0.033	0
Fsip2	0	-2.06023	0.132	0.439	0
Fth1	0	0.925341	0.84	0.683	0
Fxr1	0	1.61416	0.845	0.401	0
Gabarapl1	0	2.75021	0.745	0.053	0
Galntl5	0	2.13387	0.759	0.205	0
Gapdhs	0	3.28117	0.959	0.294	0
Gdpd1	0	1.93686	0.624	0.16	0
Gfra1	0	1.45627	0.398	0.026	0
Ggnbp1	0	-1.7741	0.371	0.58	0
Ggnbp2	0	-1.2795	0.428	0.61	0
Ghitm	0	1.58444	0.818	0.346	0
Gk2	0	-1.55654	0.256	0.525	0
Gkap1	0	-2.75056	0.331	0.751	0
Glipr2	0	1.15373	0.366	0.016	0
Glrx2	0	1.87963	0.674	0.1	0
Glul	0	2.76666	0.948	0.414	0
Gm43786	0	1.48106	0.416	0.021	0
Gm4907	0	0.769752	0.342	0.065	0
Gm6760	0	1.7816	0.48	0.01	0
Gmfg	0	1.58847	0.435	0.022	0
Gng5	0	-1.62136	0.356	0.597	0
Golga4	0	-1.76939	0.047	0.378	0
Gpat4	0	1.21608	0.752	0.382	0
Gpd2	0	2.15423	0.615	0.061	0
Gpi	0	0.860781	0.383	0.038	0
Gprc5b	0	0.83217	0.3	0.025	0
Gpx4	0	1.89331	0.992	0.749	0
Gramd3	0	0.778418	0.24	0.01	0
Gsg1	0	3.59234	0.979	0.345	0
Gstcd	0	1.35026	0.44	0.03	0
Gstt4	0	1.97246	0.733	0.186	0
Gtf2a2	0	-1.39295	0.054	0.317	0
Gtf2h1	0	-1.48672	0.063	0.32	0
Gzmn	0	0.888891	0.402	0.069	0
H1fnt	0	2.23293	0.697	0.136	0
H3f3b	0	-2.95175	0.202	0.707	0
H3f3c	0	-2.13034	0.384	0.721	0
Habp4	0	2.65904	0.686	0.045	0
Hadhb	0	-2.01004	0.09	0.455	0
Hagh	0	-2.00596	0.07	0.463	0
Hdac1	0	-1.5561	0.025	0.318	0
Hemgn	0	2.30634	0.683	0.131	0
Herpud1	0	2.29256	0.668	0.078	0
Herpud2	0	1.8651	0.624	0.09	0
Higd2a	0	-1.59712	0.103	0.381	0
Hils1	0	1.10193	0.601	0.298	0
Hmgb2	0	-3.25326	0.036	0.454	0
Hmgb4	0	2.69112	0.815	0.176	0
Hmox2	0	1.46515	0.806	0.36	0
Hn1	0	-1.08987	0.67	0.726	0
Hnrnpa3	0	-1.46559	0.025	0.267	0
Hnrnpf	0	-2.28005	0.219	0.578	0
Hnrnpm	0	-1.65746	0.022	0.273	0
Hnrnpu	0	-2.31797	0.206	0.584	0
Hnrnpul1	0	-1.67179	0.129	0.401	0
Hook2	0	-1.51612	0.109	0.365	0
Hrasls5	0	1.62191	0.928	0.549	0
Hsdl2	0	1.39785	0.613	0.14	0
Hsp90aa1	0	-3.64149	0.376	0.862	0
Hsp90ab1	0	-2.99233	0.101	0.511	0
Hsp90b1	0	-3.01119	0.11	0.632	0
Hspa1l	0	3.16287	0.845	0.139	0
Hspa2	0	-2.79961	0.316	0.731	0
Hspa4l	0	1.71675	0.908	0.491	0
Hspa5	0	-2.75556	0.151	0.614	0
Hspa9	0	-1.80362	0.04	0.346	0
Hspb9	0	1.7335	0.731	0.36	0
Hypm	0	3.06065	0.782	0.064	0
Ica1	0	1.35632	0.603	0.16	0
Ift43	0	-1.23801	0.016	0.256	0
Ift74	0	-1.59289	0.224	0.482	0
Igf2bp3	0	1.25647	0.516	0.097	0
Ik	0	-1.58772	0.173	0.45	0
Ilf2	0	-1.67144	0.015	0.287	0
Ints6	0	-2.08196	0.155	0.47	0
Ip6k1	0	0.61976	0.298	0.071	0
Ipo5	0	1.83373	0.829	0.394	0
Iqcf1	0	2.3412	0.678	0.087	0
Iqcf3	0	3.18547	0.967	0.33	0
Iqcf5	0	2.78056	0.892	0.219	0
Irgc	0	2.71154	0.957	0.315	0
Isca1	0	1.52742	0.805	0.351	0
Isg20l2	0	1.50266	0.49	0.045	0
Kdm4d	0	-1.78644	0.302	0.52	0
Kif17	0	1.1071	0.43	0.079	0
Kif20b	0	-1.50703	0.03	0.285	0
Kif21a	0	0.702552	0.237	0.014	0
Kif27	0	1.07184	0.476	0.1	0
Kif2b	0	1.28739	0.576	0.16	0
Kif2c	0	1.31779	0.533	0.098	0
Klc3	0	1.14622	0.332	0.012	0
Klhl10	0	1.22417	0.624	0.168	0
Klhl12	0	0.670726	0.415	0.114	0
Klk1c9	0	0.652319	0.214	0.006	0
Knstrn	0	1.1602	0.643	0.232	0
Kpnb1	0	-1.80979	0.072	0.364	0
Krcc1	0	-1.35718	0.052	0.293	0
LOC100271845	0	3.24992	0.895	0.202	0
LOC100302465	0	1.52871	0.548	0.09	0
LOC100359700	0	1.08492	0.406	0.079	0
LOC100360856	0	-2.2424	0.345	0.526	0
LOC100361139	0	0.59528	0.191	0.006	0
LOC100361457	0	-2.61633	0.239	0.693	0
LOC100361655	0	1.35276	0.65	0.23	0
LOC100362109	0	1.76725	0.509	0.054	0
LOC100362738	0	1.30133	0.438	0.049	0
LOC100363125	0	2.67178	0.597	0.058	0
LOC100365450	0	1.23964	0.412	0.026	0
LOC100365697	0	0.947453	0.503	0.138	0
LOC100909441	0	0.943798	0.279	0.005	0
LOC100910401	0	1.31316	0.358	0.016	0
LOC100910478	0	0.801596	0.272	0.008	0
LOC100910875	0	0.643742	0.258	0.025	0
LOC100911483	0	0.776557	0.4	0.111	0
LOC100911515	0	1.00459	0.309	0.041	0
LOC100911669	0	3.58719	0.854	0.043	0
LOC100912252	0	1.43467	0.422	0.012	0
LOC100912365	0	0.690164	0.246	0.032	0
LOC100912373	0	-2.20108	0.166	0.578	0
LOC100912849	0	1.71512	0.553	0.049	0
LOC102550160	0	2.39873	0.807	0.16	0
LOC102551744	0	1.65021	0.736	0.235	0
LOC102552043	0	0.709303	0.393	0.122	0
LOC102552318	0	1.45503	0.433	0.01	0
LOC102552638	0	2.16671	0.925	0.366	0
LOC102552669	0	2.21	0.586	0.015	0
LOC102553386	0	-2.07864	0.098	0.477	0
LOC102555525	0	-1.8126	0.445	0.612	0
LOC103689938	0	0.608416	0.18	0.003	0
LOC103690170	0	1.96432	0.595	0.038	0
LOC103690563	0	1.06507	0.306	0.017	0
LOC103691298	0	1.00678	0.328	0.029	0
LOC103692716	0	-1.88749	0.105	0.434	0
LOC103694487	0	1.35764	0.422	0.051	0
LOC290876	0	2.5155	0.913	0.23	0
LOC294154	0	1.40165	0.496	0.039	0
LOC301124	0	1.38037	0.63	0.176	0
LOC302192	0	-1.95135	0.033	0.314	0
LOC360479	0	-1.54956	0.049	0.341	0
LOC367975	0	0.827257	0.36	0.086	0
LOC497899	0	1.45499	0.682	0.246	0
LOC497938	0	1.57052	0.45	0.027	0
LOC497940	0	3.20663	0.823	0.1	0
LOC498330	0	1.87089	0.596	0.033	0
LOC499276	0	0.718069	0.208	0.009	0
LOC499331	0	-1.7464	0.027	0.285	0
LOC500124	0	3.24229	0.844	0.067	0
LOC500227	0	0.893396	0.635	0.299	0
LOC500827	0	0.61563	0.447	0.153	0
LOC501180	0	1.89513	0.597	0.032	0
LOC56764	0	2.6884	0.777	0.161	0
LOC680590	0	2.42392	0.702	0.058	0
LOC680885	0	1.16156	0.621	0.17	0
LOC680913	0	0.687662	0.271	0.027	0
LOC683422	0	1.4715	0.344	0.022	0
LOC684444	0	1.67594	0.525	0.064	0
LOC685095	0	0.674844	0.233	0.009	0
LOC685203	0	2.50608	0.832	0.221	0
LOC685964	0	0.90139	0.52	0.14	0
LOC687707	0	1.84109	0.734	0.211	0
LOC688828	0	1.53759	0.452	0.009	0
LOC689042	0	3.45932	0.854	0.058	0
LOC689600	0	0.777828	0.26	0.015	0
LOC689766	0	1.73747	0.485	0.015	0
LOC690206	0	2.0359	0.828	0.23	0
LOC690784	0	0.748475	0.485	0.146	0
LOC691286	0	0.977591	0.404	0.071	0
Lamp1	0	-1.50724	0.35	0.578	0
Lamp3	0	0.73644	0.237	0.006	0
Laptm4b	0	-1.42064	0.041	0.286	0
Larp1b	0	-1.50377	0.378	0.576	0
Lcn2	0	1.47624	0.473	0.031	0
Lemd1	0	0.742728	0.301	0.03	0
Lexm	0	1.76249	0.469	0.016	0
Lipe	0	2.2626	0.64	0.026	0
Lkaaear1	0	1.4019	0.543	0.094	0
Lman2	0	-1.33147	0.025	0.254	0
Lpin1	0	1.23905	0.389	0.024	0
Lpp	0	1.26064	0.595	0.133	0
Lrch1	0	1.11716	0.38	0.087	0
Lrrc18	0	1.10915	0.507	0.135	0
Lrrc51	0	2.40133	0.861	0.26	0
Lrrc57	0	2.30947	0.677	0.043	0
Lrrc8b	0	2.12988	0.639	0.103	0
Lsm12	0	-1.6093	0.095	0.354	0
Lsp1	0	0.72883	0.227	0.004	0
Lyar	0	-3.27544	0.11	0.64	0
Lypla1	0	1.22794	0.592	0.145	0
Lyrm7	0	1.00517	0.685	0.323	0
Lztfl1	0	-1.68461	0.021	0.341	0
MGC105649	0	-2.12913	0.047	0.41	0
MGC95208	0	1.07182	0.784	0.409	0
Manf	0	-1.55298	0.131	0.392	0
Mapre3	0	0.981441	0.567	0.255	0
2021-03-10	0	1.19973	0.696	0.342	0
2021-03-11	0	-2.12106	0.207	0.613	0
2021-03-07	0	1.56264	0.55	0.081	0
2021-03-08	0	0.677463	0.255	0.025	0
Matr3	0	-1.62486	0.067	0.349	0
Mbd4	0	0.608655	0.327	0.089	0
Mea1	0	1.40053	0.861	0.514	0
Med26	0	-1.3847	0.034	0.28	0
Mex3d	0	2.60103	0.837	0.144	0
Mfap3l	0	1.97857	0.727	0.153	0
Mlf1	0	1.25256	0.801	0.447	0
Mllt11	0	2.23537	0.693	0.085	0
Mlph	0	1.15219	0.36	0.007	0
Mns1	0	-1.9191	0.086	0.442	0
Morf4l1	0	-1.71016	0.5	0.687	0
Morn2	0	0.723158	0.809	0.574	0
Morn3	0	1.19464	0.395	0.026	0
Mrfap1	0	-1.52849	0.062	0.305	0
Mroh7	0	0.947826	0.392	0.068	0
Mrps36	0	0.610295	0.399	0.11	0
Ms4a14	0	1.76319	0.749	0.199	0
Ms4a5	0	1.7632	0.778	0.26	0
Mt.atp6	0	-3.48107	0.476	0.887	0
Mt.atp8	0	-2.59728	0.108	0.516	0
Mt.co1	0	-3.71141	0.3	0.855	0
Mt.co2	0	-3.5644	0.325	0.866	0
Mt.cox3	0	-3.65266	0.307	0.858	0
Mt.cyb	0	-2.90677	0.336	0.785	0
Mt.nd1	0	-3.24277	0.256	0.715	0
Mt.nd2	0	-3.62957	0.36	0.843	0
Mt.nd3	0	-2.23661	0.105	0.421	0
Mt.nd4	0	-3.17775	0.368	0.763	0
Mt.nd5	0	-2.44195	0.119	0.456	0
Mt1	0	-2.53608	0.285	0.74	0
Mtfr1	0	1.59167	0.503	0.042	0
Mtmr6	0	-1.61984	0.035	0.336	0
Mtx2	0	-2.176	0.075	0.458	0
Mum1	0	-2.63811	0.121	0.581	0
Naalad2	0	0.979763	0.326	0.018	0
Nasp	0	-2.98131	0.168	0.675	0
Nat9	0	0.791921	0.299	0.042	0
Nckipsd	0	0.796448	0.273	0.025	0
Ndfip2	0	1.00193	0.549	0.175	0
Ndufaf3	0	-1.50413	0.467	0.603	0
Nedd8	0	-2.17888	0.161	0.515	0
Neurl1	0	0.837198	0.227	0.008	0
Nfat5	0	-1.69151	0.091	0.349	0
Nipbl	0	-1.82683	0.141	0.456	0
Nme8	0	0.70063	0.401	0.135	0
Nmt2	0	0.902756	0.402	0.042	0
Nol8	0	-1.68996	0.06	0.361	0
Nop10	0	-1.89021	0.095	0.435	0
Noxred1	0	1.45342	0.467	0.054	0
Nphp1	0	-1.82215	0.106	0.49	0
Npm1	0	-2.68423	0.144	0.631	0
Nrd1	0	1.40437	0.784	0.346	0
Nrg1	0	-1.61464	0.087	0.364	0
Nsun4	0	0.751318	0.257	0.025	0
Nt5c1b	0	2.40993	0.887	0.28	0
Nudt21	0	-1.87796	0.042	0.356	0
Nup153	0	0.633047	0.557	0.238	0
Nup35	0	0.900684	0.422	0.097	0
Nup88	0	-1.43343	0.063	0.347	0
Nupr2	0	1.26256	0.555	0.125	0
Oaz3	0	4.29886	0.921	0.365	0
Odf1	0	3.84585	1	0.537	0
Odf2	0	2.12229	0.987	0.674	0
Odf3b	0	1.4956	0.43	0.008	0
Osbpl10	0	0.739655	0.436	0.117	0
Osbpl1a	0	2.01719	0.681	0.118	0
Osbpl9	0	0.626427	0.437	0.159	0
Osgin1	0	0.838172	0.283	0.01	0
Otub2	0	2.51681	0.719	0.114	0
Pabpc1	0	-3.05425	0.414	0.852	0
Pabpc2	0	-1.7188	0.117	0.416	0
Pabpc6	0	-2.16864	0.072	0.41	0
Paip2	0	2.22773	0.891	0.38	0
Paip2l1	0	1.66746	0.552	0.071	0
Paqr5	0	3.60237	0.867	0.121	0
Pcbp2	0	-1.95627	0.163	0.498	0
Pcbp3	0	-1.88008	0.138	0.452	0
Pcgf5	0	-1.72099	0.087	0.336	0
Pcm1	0	-1.92314	0.168	0.503	0
Pcmt1	0	1.16526	0.582	0.211	0
Pcna	0	-1.85485	0.149	0.521	0
Pcnt	0	1.07489	0.43	0.061	0
Pcyt1a	0	1.12851	0.424	0.062	0
Pde11a	0	-1.68817	0.062	0.355	0
Pde1a	0	1.36436	0.502	0.072	0
Pdzd8	0	1.31358	0.465	0.049	0
Pebp1	0	1.05195	0.991	0.816	0
Peg12	0	0.971159	0.319	0.019	0
Pex12	0	0.845339	0.338	0.076	0
Pex13	0	-1.47962	0.036	0.298	0
Pfkfb4	0	0.739628	0.254	0.021	0
Pfn1	0	-2.59842	0.056	0.394	0
Pgam2	0	0.692466	0.4	0.125	0
Pgap2	0	0.907796	0.348	0.047	0
Pgk2	0	2.42944	0.791	0.266	0
Phactr1	0	1.4162	0.46	0.034	0
Phf10	0	-1.57959	0.128	0.415	0
Phkg2	0	0.94356	0.783	0.475	0
Phospho1	0	0.719926	0.207	0.006	0
Phospho2	0	-2.45571	0.062	0.5	0
Pim1	0	0.599911	0.167	0.004	0
Piwil1	0	-2.25748	0.054	0.343	0
Pkib	0	2.42015	0.875	0.362	0
Pkm	0	1.02956	0.31	0.008	0
Plcz1	0	0.993078	0.449	0.09	0
Plekhh2	0	2.72042	0.766	0.1	0
Plekho1	0	1.16292	0.523	0.142	0
Plk1	0	-1.38069	0.021	0.244	0
Pmfbp1	0	1.56992	0.642	0.158	0
Pmpcb	0	-1.394	0.1	0.362	0
Poc1b	0	1.18489	0.636	0.249	0
Polr2k	0	-1.52347	0.116	0.38	0
Pom121	0	1.45103	0.651	0.178	0
Pom121l2	0	-1.83621	0.112	0.406	0
Ppm1a	0	1.69049	0.546	0.082	0
Ppm1j	0	0.829836	0.356	0.052	0
Ppp1r2	0	1.21046	0.671	0.305	0
Ppp2r2b	0	2.49514	0.662	0.04	0
Ppp2r3b	0	1.25243	0.602	0.177	0
Ppp2r4	0	-2.16343	0.092	0.43	0
Ppp4r1	0	1.31546	0.616	0.165	0
Prc1	0	-1.46258	0.054	0.295	0
Prdx4	0	1.43801	0.672	0.184	0
Prkar2a	0	1.94827	0.553	0.026	0
Prkcd	0	1.726	0.592	0.047	0
Prkcq	0	1.69336	0.54	0.076	0
Prm1	0	5.14408	1	0.663	0
Prm2	0	2.80042	0.716	0.024	0
Prm3	0	2.57496	0.694	0.085	0
Proca1	0	2.14116	0.824	0.196	0
Prpf40a	0	-1.59796	0.103	0.377	0
Prr22	0	0.77788	0.599	0.215	0
Prr30	0	2.55712	0.874	0.246	0
Prrc2a	0	-1.72168	0.117	0.433	0
Prss37	0	2.97084	0.641	0.06	0
Prss46	0	1.07045	0.729	0.281	0
Prss47	0	0.661833	0.348	0.103	0
Prss54	0	0.591203	0.456	0.158	0
Prss55	0	1.16346	0.457	0.08	0
Prss58	0	2.06156	0.502	0.019	0
Psen1	0	0.879937	0.306	0.037	0
Psip1	0	-2.25097	0.068	0.43	0
Psma6	0	1.75503	0.745	0.314	0
Psmd2	0	-1.93266	0.113	0.46	0
Psme3	0	0.883008	0.556	0.212	0
Psmf1	0	1.80032	0.619	0.124	0
Ptges3	0	-1.6391	0.031	0.307	0
Ptp4a1	0	1.55546	0.483	0.036	0
Pttg1	0	-1.91885	0.065	0.362	0
Pwwp2b	0	1.69027	0.562	0.057	0
RGD1304694	0	1.20519	0.377	0.019	0
RGD1306195	0	2.39979	0.872	0.247	0
RGD1306441	0	1.8598	0.488	0.15	0
RGD1306626	0	-1.88507	0.215	0.538	0
RGD1306739	0	-1.90324	0.22	0.557	0
RGD1307315	0	0.99644	0.493	0.13	0
RGD1307595	0	-1.73627	0.371	0.608	0
RGD1308065	0	3.03775	0.901	0.151	0
RGD1308775	0	1.13376	0.375	0.026	0
RGD1309104	0	1.05139	0.383	0.024	0
RGD1309139	0	0.890228	0.706	0.291	0
RGD1309170	0	0.843264	0.704	0.411	0
RGD1309651	0	0.925155	0.228	0.004	0
RGD1310262	0	0.824386	0.723	0.384	0
RGD1311084	0	3.02292	0.802	0.052	0
RGD1311703	0	-1.6114	0.042	0.301	0
RGD1559578	0	1.18102	0.462	0.102	0
RGD1559683	0	0.748771	0.396	0.119	0
RGD1559891	0	0.872624	0.334	0.061	0
RGD1560289	0	0.605447	0.361	0.106	0
RGD1561034	0	0.689785	0.23	0.015	0
RGD1561517	0	2.10785	0.716	0.15	0
RGD1561552	0	1.02484	0.371	0.042	0
RGD1561897	0	1.21406	0.465	0.063	0
RGD1561916	0	2.24853	0.884	0.393	0
RGD1562229	0	1.08464	0.411	0.054	0
RGD1562433	0	1.63131	0.513	0.067	0
RGD1562540	0	0.731594	0.297	0.045	0
RGD1563015	0	2.07732	0.539	0.07	0
RGD1563056	0	0.960829	0.229	0.025	0
RGD1563217	0	1.44086	0.605	0.119	0
RGD1563307	0	0.60287	0.213	0.014	0
RGD1563405	0	1.66354	0.487	0.042	0
RGD1563941	0	1.16396	0.843	0.491	0
RGD1564937	0	1.40437	0.436	0.062	0
RGD1566320	0	-1.2478	0.025	0.262	0
RSA.14.44	0	-1.84644	0.187	0.492	0
Rab11b	0	-1.44186	0.062	0.309	0
Rab28	0	0.829068	0.534	0.21	0
Rab37	0	1.4566	0.433	0.011	0
Rai14	0	1.105	0.408	0.04	0
Rangap1	0	2.53175	0.807	0.222	0
Rasef	0	1.45476	0.682	0.189	0
Rbm25l1	0	-1.47784	0.053	0.3	0
Rbm28	0	1.06902	0.454	0.078	0
Rbm44	0	-1.95338	0.092	0.467	0
Rbm4b	0	1.82153	0.755	0.221	0
Rbm8a	0	-1.42756	0.024	0.283	0
Rcc1	0	0.891443	0.305	0.026	0
Rdh10	0	1.11936	0.326	0.033	0
Reep6	0	3.60448	0.928	0.177	0
Rexo1	0	1.57655	0.595	0.096	0
Rffl	0	1.13295	0.476	0.098	0
Rgs22	0	1.42021	0.76	0.325	0
Rgsl1	0	1.49626	0.463	0.042	0
Rhod	0	0.657757	0.226	0.017	0
Rn50-13-0839.3	0	2.41587	0.822	0.184	0
Rn50-3-0730.2	0	0.625926	0.227	0.018	0
Rn50-X-0591.1	0	2.23837	0.708	0.137	0
Rn50-X-0674.3	0	1.60116	0.532	0.059	0
Rn60-1-2212.4	0	-1.60802	0.249	0.518	0
Rnf138	0	1.56353	0.626	0.144	0
Rnf139	0	1.02201	0.664	0.321	0
Rnf148	0	1.07382	0.465	0.105	0
Rnf151	0	1.17839	0.522	0.163	0
Rnf181	0	1.57138	0.696	0.257	0
Rnf19b	0	1.5836	0.62	0.139	0
Rnf38	0	1.75198	0.717	0.163	0
Rnf4	0	1.82455	0.642	0.139	0
Ropn1	0	2.5353	0.832	0.225	0
Rph3a	0	0.864555	0.265	0.006	0
Rpl4	0	-2.13791	0.205	0.513	0
Rpl41	0	0.910504	0.926	0.783	0
Rpn1	0	-1.80817	0.087	0.42	0
Rps14	0	-1.46521	0.196	0.447	0
Rps5	0	-1.6718	0.286	0.513	0
Rufy3	0	0.8623	0.387	0.06	0
Samd4a	0	2.28561	0.702	0.107	0
Samd4b	0	1.09262	0.65	0.26	0
Saraf	0	1.79669	0.631	0.106	0
Satl1	0	0.979944	0.357	0.042	0
Sccpdh	0	-1.6455	0.207	0.474	0
Scoc	0	0.81132	0.38	0.099	0
Scp2d1	0	1.40614	0.578	0.14	0
Sdccag3	0	1.38402	0.715	0.285	0
Sec23a	0	0.892432	0.301	0.016	0
2021-09-02	0	-1.46982	0.125	0.383	0
Serbp1	0	-2.12366	0.112	0.474	0
Serp2	0	1.51812	0.719	0.223	0
Serpina1	0	3.43282	0.739	0.038	0
Sf3b1	0	-1.66561	0.045	0.35	0
Sf3b2	0	-1.86522	0.11	0.464	0
Sgf29	0	1.21587	0.642	0.183	0
Sgip1	0	0.620531	0.199	0.011	0
Sgms1	0	1.60139	0.833	0.359	0
Sgsm2	0	0.615494	0.255	0.025	0
Sh3d21	0	1.69357	0.679	0.169	0
Sh3kbp1	0	0.997008	0.461	0.127	0
Sh3rf2	0	3.25483	0.826	0.101	0
Shfm1	0	-2.50932	0.062	0.563	0
Skp1	0	-2.23243	0.219	0.589	0
Slain2	0	0.821946	0.671	0.334	0
Slc17a2	0	0.962547	0.47	0.135	0
Slc2a3	0	-2.9304	0.074	0.464	0
Slc30a4	0	2.0452	0.606	0.047	0
Slc39a13	0	1.09874	0.352	0.015	0
Slc3a2	0	-1.41807	0.039	0.285	0
Slco6b1	0	-1.39241	0.033	0.278	0
Slfnl1	0	2.24499	0.719	0.079	0
Smarca5	0	-1.96764	0.042	0.37	0
Smc1b	0	-1.63422	0.205	0.46	0
Smc4	0	-2.27019	0.11	0.52	0
Smc6	0	-2.17541	0.142	0.52	0
Smcp	0	3.85821	0.999	0.43	0
Smim23	0	2.33624	0.708	0.067	0
Smpx	0	1.1422	0.413	0.069	0
Snph	0	0.775843	0.254	0.016	0
Snrnp27	0	-1.73478	0.058	0.332	0
Snrpd3	0	-1.45975	0.063	0.311	0
Snrpf	0	-2.85259	0.055	0.395	0
Snx27	0	-1.66244	0.035	0.289	0
Son	0	-1.74804	0.202	0.524	0
Sox5	0	2.28673	0.801	0.2	0
Spaca9	0	2.12186	0.743	0.095	0
Spata18	0	3.7725	0.939	0.164	0
Spata19	0	1.72698	0.525	0.103	0
Spata20	0	2.31852	0.899	0.309	0
Spata21	0	1.36496	0.63	0.166	0
Spata24	0	1.48759	0.682	0.289	0
Spata3	0	3.66025	0.849	0.149	0
Spata32	0	1.52314	0.427	0.011	0
Spata33	0	0.98788	0.658	0.284	0
Spata6	0	2.27385	0.994	0.67	0
Spata6l	0	0.968465	0.472	0.121	0
Spata7	0	2.10311	0.797	0.255	0
Spatc1	0	1.78156	0.516	0.026	0
Spatc1l	0	0.670882	0.592	0.243	0
Spats2	0	-1.58278	0.102	0.381	0
Spcs1	0	-1.63346	0.222	0.491	0
Spem1	0	3.08993	0.836	0.073	0
Spert	0	2.04757	0.594	0.062	0
Spesp1	0	-2.81822	0.096	0.609	0
Sppl2c	0	0.779328	0.255	0.01	0
Spz1	0	2.89306	0.823	0.133	0
Sqrdl	0	1.17965	0.514	0.156	0
Srcin1	0	0.718312	0.191	0.007	0
Srpk2	0	0.984711	0.705	0.322	0
Srrm2	0	-1.80104	0.045	0.318	0
Srrm5	0	1.25493	0.42	0.069	0
Ssbp3	0	1.10121	0.467	0.094	0
St13	0	-1.63635	0.053	0.333	0
St6galnac2	0	3.29926	0.983	0.306	0
Stard10	0	1.4736	0.65	0.156	0
Stard6	0	1.08409	0.868	0.548	0
Stard9	0	-2.2763	0.085	0.417	0
Stat1	0	1.53306	0.587	0.137	0
Stk25	0	-1.8184	0.022	0.292	0
Stmn1	0	-2.1954	0.081	0.394	0
Stpg3	0	0.653787	0.261	0.026	0
Strap	0	-1.8299	0.078	0.422	0
Stx18	0	-1.41486	0.082	0.333	0
Sub1	0	-2.366	0.078	0.544	0
Suclg1	0	-1.57367	0.041	0.345	0
Sufu	0	2.12011	0.585	0.084	0
Sumo1	0	-1.63445	0.122	0.429	0
Sumo4	0	-2.10727	0.038	0.324	0
Supt20	0	-2.42316	0.122	0.533	0
Supt3h	0	0.66634	0.294	0.043	0
Swi5	0	-2.30555	0.172	0.585	0
Sycp2	0	-2.12688	0.079	0.394	0
Sycp3	0	-1.79057	0.088	0.338	0
Synj2	0	0.629087	0.221	0.014	0
Taf10	0	1.87991	0.727	0.214	0
Taf9	0	-2.37521	0.435	0.694	0
Tbc1d14	0	0.879555	0.455	0.113	0
Tbc1d20	0	1.08074	0.315	0.01	0
Tbc1d21	0	2.10664	0.823	0.207	0
Tbca	0	-2.4104	0.189	0.676	0
Tbp	0	-2.03055	0.035	0.399	0
Tbpl1	0	-2.26196	0.054	0.465	0
Tchp	0	-1.93352	0.081	0.381	0
Tcp10b	0	1.31464	0.925	0.615	0
Tcp11	0	1.71724	0.946	0.567	0
Tctex1d1	0	1.08068	0.325	0.018	0
Tdrd6	0	-2.63631	0.118	0.579	0
Tdrd7	0	-2.35913	0.093	0.539	0
Tekt1	0	-1.68603	0.143	0.455	0
Tekt4	0	-1.60993	0.068	0.367	0
Tes	0	1.04627	0.592	0.201	0
Tesb	0	-2.05746	0.226	0.559	0
Tescl	0	0.79185	0.27	0.006	0
Tex13a	0	1.54684	0.512	0.045	0
Tex35	0	0.954405	0.381	0.044	0
Tex37	0	3.38606	0.757	0.091	0
Thegl	0	2.1039	0.731	0.18	0
Tmbim1	0	3.16316	0.843	0.082	0
Tmbim4	0	-1.90473	0.128	0.471	0
Tmco1	0	1.00413	0.349	0.033	0
Tmco2	0	1.21466	0.63	0.248	0
Tmco5a	0	0.893898	0.54	0.164	0
Tmed4	0	-1.41102	0.02	0.255	0
Tmem145	0	1.00011	0.3	0.027	0
Tmem189	0	1.98927	0.578	0.015	0
Tmem205	0	1.74625	0.714	0.252	0
Tmem247	0	1.92298	0.849	0.271	0
Tmem30a	0	0.654071	0.45	0.148	0
Tmem53	0	1.90241	0.717	0.148	0
Tmem56	0	1.54026	0.48	0.045	0
Tmem64	0	0.652441	0.211	0.008	0
Tmem86b	0	0.968293	0.396	0.061	0
Tmem97	0	-1.89269	0.136	0.437	0
Tmod1	0	2.36018	0.723	0.068	0
Tmsbl1	0	2.46285	0.765	0.144	0
Tnfaip2	0	1.5334	0.61	0.139	0
Tnp1	0	4.69768	0.946	0.443	0
Tnp2	0	4.03867	0.804	0.1	0
Tnpo3	0	-1.5787	0.042	0.339	0
Tomm7	0	-1.79707	0.08	0.414	0
Top2a	0	-1.89566	0.041	0.333	0
Tor1aip1	0	1.12312	0.479	0.115	0
Tp53tg5	0	1.34664	0.326	0.017	0
Tpm3	0	1.35382	0.609	0.145	0
Tppp2	0	1.48143	0.392	0.016	0
Tpt1	0	-1.54697	0.665	0.763	0
Tra2b	0	-1.53842	0.036	0.298	0
Trafd1	0	-1.40695	0.089	0.335	0
Tram1	0	-1.87065	0.37	0.595	0
Trappc2b	0	-1.42099	0.031	0.285	0
Trim14	0	-1.4721	0.032	0.271	0
Trim17	0	1.05387	0.462	0.119	0
Trim36	0	0.947511	0.365	0.071	0
Trim41	0	-1.56527	0.027	0.257	0
Trim42	0	0.619966	0.178	0.009	0
Trim80	0	2.08837	0.675	0.146	0
Trip12	0	-1.35015	0.471	0.617	0
Tryx5	0	2.31459	0.529	0.034	0
Tsacc	0	1.94102	0.921	0.48	0
Tsks	0	2.528	0.843	0.166	0
Tspan6	0	3.41546	0.919	0.211	0
Tssk1b	0	1.52652	0.656	0.198	0
Tssk2	0	2.09038	0.742	0.12	0
Tssk3	0	2.51596	0.804	0.143	0
Tssk6	0	2.60791	0.684	0.032	0
Tstd3	0	1.85276	0.513	0.027	0
Ttbk2	0	0.78095	0.413	0.108	0
Ttc24	0	0.698314	0.23	0.003	0
Ttc39d	0	1.04649	0.602	0.236	0
Ttc7a	0	0.835576	0.268	0.016	0
Ttll10	0	1.91954	0.692	0.151	0
Ttll13	0	0.795112	0.53	0.229	0
Tuba1c	0	1.46232	0.4	0.008	0
Tuba3a	0	-2.80088	0.139	0.591	0
Tuba3b	0	-2.91402	0.15	0.624	0
Tuba4a	0	0.922244	0.357	0.04	0
Tuba8	0	1.52892	0.425	0.047	0
Tubg1	0	0.888697	0.471	0.146	0
Tulp2	0	1.17077	0.736	0.301	0
Txndc2	0	2.02701	0.592	0.028	0
Uba52	0	1.66472	0.958	0.617	0
Ube2d4l1	0	0.799144	0.366	0.059	0
Ube2g2	0	2.00109	0.656	0.081	0
Ube2j1	0	2.59167	0.856	0.283	0
Ube2k	0	0.879132	0.755	0.376	0
Ube2l3	0	-1.59658	0.274	0.514	0
Ube2n	0	1.28989	0.754	0.312	0
Ube2s	0	-2.20528	0.128	0.543	0
Ubl3	0	1.54652	0.633	0.144	0
Ubqln3	0	1.61083	0.717	0.18	0
Ubqlnl	0	3.42844	0.871	0.084	0
Ubr5	0	-1.5075	0.1	0.363	0
Ubxn11	0	1.10673	0.503	0.152	0
Ubxn6	0	1.04045	0.63	0.281	0
Ubxn8	0	1.25891	0.44	0.091	0
Ugcg	0	-2.29356	0.258	0.622	0
Uqcr10	0	-1.55639	0.155	0.419	0
Usp1	0	-2.29848	0.262	0.615	0
Usp12	0	1.04528	0.333	0.019	0
Usp35	0	0.692647	0.216	0.025	0
Usp44	0	1.18879	0.556	0.165	0
Usp50	0	1.22096	0.526	0.102	0
Usp8	0	-2.09647	0.065	0.452	0
Vars	0	1.63763	0.612	0.108	0
Vash2	0	1.22669	0.648	0.174	0
Vasp	0	2.33798	0.672	0.033	0
Vcp	0	-1.66577	0.039	0.276	0
Vdac2	0	-2.32368	0.248	0.618	0
Vdac3	0	-1.27738	0.502	0.632	0
Vgll4	0	0.678439	0.239	0.023	0
Vimp	0	-1.26316	0.042	0.286	0
Vom2r57	0	0.949377	0.434	0.082	0
Vsig1	0	1.76206	0.578	0.054	0
Vwa3b	0	0.757591	0.732	0.399	0
Wasf2	0	1.60872	0.51	0.037	0
Wbp2nl	0	0.626327	0.196	0.014	0
Wbscr28	0	2.02962	0.702	0.102	0
Wdfy1	0	0.736761	0.425	0.133	0
Wdr1	0	1.52391	0.551	0.05	0
Wdr38	0	1.56708	0.671	0.161	0
Wdr64	0	1.18331	0.373	0.017	0
Wdr7	0	0.603739	0.382	0.114	0
Wif1	0	1.31513	0.515	0.106	0
Wnk1	0	-1.76713	0.17	0.467	0
Ybx3	0	-1.19832	0.658	0.746	0
Yeats4	0	-2.20683	0.093	0.516	0
Yipf1	0	0.834885	0.344	0.047	0
Yipf6	0	2.7407	0.827	0.154	0
Yod1	0	0.816512	0.324	0.053	0
Ywhae	0	-2.122	0.202	0.565	0
Zbbx	0	1.13336	0.537	0.149	0
Zc2hc1b	0	1.34697	0.395	0.015	0
Zc3h14	0	-1.49687	0.299	0.512	0
Zdhhc25	0	1.9452	0.658	0.085	0
Zfand3	0	2.00571	0.82	0.247	0
Zfand4	0	1.21996	0.651	0.28	0
Zfand6	0	1.00967	0.53	0.153	0
Zfp451	0	0.901948	0.506	0.165	0
Zfp474	0	2.50132	0.86	0.219	0
Zfp541	0	-1.35037	0.054	0.305	0
Zfp622	0	2.11995	0.679	0.076	0
Zfp706	0	0.772946	0.461	0.077	0
Zfyve1	0	0.879817	0.412	0.08	0
Zic3	0	1.32947	0.321	0.024	0
Znrf1	0	0.699587	0.308	0.071	0
Znrf4	0	2.18972	0.689	0.122	0
Dll3	8.33129e-308	-1.2868	0.03	0.258	2.54754e-303
Gpr160	1.34144e-307	-1.35835	0.07	0.31	4.10186e-303
Hadha	1.35793e-307	-1.35791	0.109	0.36	4.15227e-303
Nmt1	1.57326e-307	-1.33456	0.053	0.29	4.8107e-303
Eif3d	3.1504e-307	-1.35434	0.078	0.321	9.63328e-303
Cpt2	4.61537e-307	-1.26172	0.039	0.27	1.41129e-302
Kctd19	5.56527e-307	-1.18281	0.021	0.243	1.70175e-302
Sec61g	1.04876e-305	-1.50424	0.067	0.306	3.20691e-301
Rpsa	1.77654e-305	-1.45228	0.046	0.28	5.43231e-301
Hint1	6.84758e-305	-1.40772	0.311	0.531	2.09385e-300
Arpc5l	1.4696e-304	-1.53273	0.189	0.424	4.49375e-300
Cap1	3.75797e-304	-1.34437	0.026	0.248	1.14911e-299
Atp5i	8.06055e-304	-1.53638	0.074	0.314	2.46475e-299
Ccna1	1.02714e-303	-1.44258	0.064	0.302	3.14078e-299
Sec62	6.59837e-303	-1.36251	0.032	0.259	2.01765e-298
Birc2	7.8881e-303	-1.54066	0.103	0.347	2.41202e-298
Tpp2	1.33537e-302	-1.42349	0.112	0.357	4.08331e-298
Kdm3a	1.41133e-302	-1.39255	0.073	0.313	4.31556e-298
Aurka	5.94665e-302	-1.36066	0.028	0.251	1.81837e-297
Srrm1	1.94635e-301	-1.53563	0.033	0.259	5.95154e-297
AABR07039233.1	2.09796e-301	-1.77567	0.071	0.308	6.41516e-297
Mycbp	2.60617e-301	-1.38649	0.156	0.411	7.96915e-297
Galnt3	6.12788e-301	-1.2378	0.037	0.263	1.87378e-296
Hnrnpl	6.76966e-301	-1.61631	0.053	0.285	2.07003e-296
AABR07043429.2	3.58479e-299	-2.46469	0.031	0.252	1.09616e-294
AABR07033056.1	4.31566e-299	0.929931	0.165	0.017	1.31964e-294
Nme7	4.50673e-299	-1.23346	0.045	0.277	1.37807e-294
Srsf7	6.21456e-299	-1.24621	0.021	0.239	1.90029e-294
AABR07000714.2	1.91388e-298	1.05229	0.153	0.013	5.85226e-294
LOC102551549	2.04601e-298	-1.96967	0.092	0.328	6.25629e-294
Cdk11b	1.75892e-297	-1.40436	0.107	0.35	5.37844e-293
Pde4dip	2.02078e-297	-1.36711	0.027	0.248	6.17914e-293
Cacybp	2.16532e-297	-1.74826	0.033	0.256	6.62111e-293
Mfsd14a	4.2963e-297	0.899136	0.418	0.161	1.31372e-292
Donson	6.375e-297	-1.21698	0.029	0.25	1.94935e-292
Atg9a	1.14859e-296	0.741106	0.447	0.176	3.51216e-292
RGD1563222	1.30089e-296	-1.52322	0.071	0.308	3.97787e-292
Thoc7	6.90661e-296	-1.55534	0.042	0.268	2.1119e-291
Rbm26	2.03188e-295	-1.42629	0.06	0.294	6.21307e-291
LOC498675	1.82825e-294	-1.36241	0.065	0.297	5.59041e-290
Arl6	2.56271e-294	-1.42829	0.039	0.264	7.83625e-290
Kat7	1.39141e-293	-1.60311	0.088	0.322	4.25465e-289
Gps1	5.07751e-293	-1.35302	0.07	0.303	1.5526e-288
Syngr4	7.41434e-293	-1.37639	0.177	0.425	2.26716e-288
Kif3a	9.64841e-293	-1.41442	0.081	0.316	2.95029e-288
AABR07036331.2	1.74949e-291	0.677639	0.223	0.044	5.34959e-287
Prpsap2	5.52081e-291	-1.37109	0.032	0.25	1.68815e-286
Mllt10	8.37189e-291	-1.76567	0.073	0.302	2.55996e-286
Pdhb	4.81236e-290	-1.39751	0.043	0.267	1.47152e-285
Pa2g4	1.62017e-289	-1.38737	0.066	0.296	4.95415e-285
RGD1563812	1.47201e-287	-1.34612	0.385	0.557	4.50111e-283
Ddx46	7.31263e-287	-1.43147	0.105	0.341	2.23605e-282
RGD1561114	1.10931e-286	-1.78032	0.061	0.286	3.39205e-282
Apba2	1.22662e-285	0.885732	0.328	0.104	3.75077e-281
Fmc1	2.16467e-285	-1.06778	0.026	0.24	6.61913e-281
Ccnb1	3.42162e-284	-1.31095	0.031	0.245	1.04626e-279
Parp1	4.80935e-284	-1.55728	0.021	0.23	1.4706e-279
Tctex1d2	6.00539e-284	-1.20579	0.062	0.293	1.83633e-279
Khdrbs3	2.00018e-283	-1.25367	0.03	0.243	6.11615e-279
Dyrk3	7.85126e-283	-1.23276	0.053	0.278	2.40076e-278
Tex2	1.22528e-282	-1.33757	0.078	0.308	3.74667e-278
Cir1	2.33637e-282	-1.29044	0.084	0.316	7.14415e-278
Zdhhc12	2.98236e-282	-1.10644	0.018	0.224	9.11945e-278
Ost4	4.65423e-282	-1.30958	0.038	0.256	1.42317e-277
Psmd12	7.43401e-282	-1.30591	0.085	0.316	2.27317e-277
Nop58	1.05229e-281	-1.25374	0.023	0.231	3.2177e-277
Wdr66	4.00113e-281	-1.1811	0.064	0.292	1.22346e-276
AABR07043358.1	4.50271e-281	-1.90172	0.032	0.243	1.37684e-276
Rdh11	6.64891e-281	-1.31986	0.042	0.26	2.0331e-276
Pdcd2l	9.06555e-281	-1.04612	0.012	0.213	2.77206e-276
Hdgfrp3	3.15162e-280	-1.28364	0.054	0.277	9.63701e-276
Fhad1	3.51749e-280	0.596753	0.475	0.195	1.07558e-275
Ep400	1.28674e-279	-1.49825	0.065	0.291	3.93458e-275
Cfl1	8.96269e-279	-1.47159	0.394	0.561	2.74061e-274
Ciapin1	7.19494e-278	-1.39061	0.044	0.261	2.20007e-273
Ppp2cb	1.15866e-277	-1.27124	0.065	0.292	3.54295e-273
Eif3m	6.23308e-277	-1.32528	0.072	0.3	1.90595e-272
Mapk15	2.27665e-276	-1.20111	0.023	0.229	6.96156e-272
LOC363337	2.30062e-276	-1.59832	0.015	0.215	7.03483e-272
Nos3	8.69234e-276	-1.31643	0.068	0.294	2.65794e-271
Emc7	1.10668e-275	-1.19237	0.018	0.219	3.38401e-271
Izumo4	1.38475e-275	-1.00736	0.016	0.219	4.23428e-271
Fam89b	1.65764e-275	-1.31074	0.037	0.251	5.06872e-271
Sbno1	2.53542e-275	-1.63968	0.23	0.445	7.75282e-271
Gid8	2.65225e-275	-1.33168	0.032	0.242	8.11005e-271
Arl2bp	9.17379e-275	0.744489	0.605	0.334	2.80516e-270
Iqcg	1.14899e-274	-1.23232	0.063	0.285	3.51338e-270
Cdc5l	2.69048e-274	-1.36318	0.049	0.266	8.22694e-270
Atp5b	4.72855e-273	-1.35833	0.217	0.447	1.4459e-268
Sh3gl1	1.03031e-272	-1.25125	0.019	0.22	3.15048e-268
Tacc3	1.38641e-272	-1.21545	0.036	0.247	4.23937e-268
Espl1	8.56421e-271	-1.17925	0.029	0.236	2.61876e-266
Eif4a3	7.47011e-269	-1.17615	0.029	0.235	2.28421e-264
Stip1	1.38162e-268	-1.57988	0.062	0.281	4.2247e-264
Pdcd4	3.48713e-268	-1.1455	0.042	0.254	1.06629e-263
Stag3	5.25154e-268	-1.2778	0.11	0.339	1.60582e-263
Fam228a	6.09991e-268	-1.27864	0.09	0.313	1.86523e-263
Ppig	8.24408e-268	-1.49801	0.034	0.241	2.52088e-263
Ttc30a1	8.49081e-268	-1.33401	0.049	0.262	2.59632e-263
AABR07052897.3	1.76209e-267	-1.34768	0.056	0.271	5.38812e-263
U2af1	1.97798e-267	-1.35369	0.04	0.25	6.04828e-263
Tpst1	3.9357e-267	-1.30609	0.068	0.287	1.20346e-262
Rn50-1-2465.1	5.30489e-266	-1.24503	0.035	0.241	1.62213e-261
Rn50-X-0746.6	6.58246e-266	-1.29549	0.068	0.286	2.01278e-261
AABR07000733.1	1.34211e-265	1.15447	0.213	0.046	4.10389e-261
Ufl1	6.56249e-264	-1.14111	0.024	0.224	2.00668e-259
Snx1	6.99876e-264	-1.06917	0.029	0.232	2.14008e-259
Ccpg1os	7.59347e-264	-1.08464	0.029	0.232	2.32193e-259
Tusc3	1.19708e-263	-1.29623	0.065	0.28	3.66044e-259
Yipf4	4.41413e-263	-1.21733	0.02	0.215	1.34975e-258
Sertad2	5.69227e-263	-1.20306	0.031	0.233	1.74058e-258
Tlk2	5.78266e-263	-1.38785	0.182	0.403	1.76822e-258
Gbf1	1.75043e-262	-1.2697	0.079	0.297	5.35247e-258
Med10	1.79582e-262	-1.31671	0.045	0.254	5.49126e-258
Rangrf	3.65937e-262	0.645067	0.796	0.548	1.11896e-257
Fem1b	1.00289e-261	0.62798	0.47	0.206	3.06664e-257
AABR07006759.1	1.36743e-261	1.62831	0.193	0.038	4.18134e-257
Nsrp1	1.39085e-261	-1.14716	0.02	0.216	4.25294e-257
AABR07043445.1	2.67078e-261	-1.72379	0.013	0.202	8.16672e-257
Adam2	2.84535e-261	-1.40357	0.155	0.377	8.70052e-257
Trim28	2.8622e-261	-1.43515	0.382	0.534	8.75204e-257
Tcte3	3.85109e-261	-1.33331	0.183	0.407	1.17758e-256
Ccdc87	5.51418e-261	-1.19528	0.063	0.278	1.68613e-256
Dot1l	1.35338e-260	-1.2267	0.034	0.236	4.13837e-256
Ddx39a	2.37675e-260	-1.31617	0.052	0.262	7.26762e-256
Igfbp3	4.16554e-259	-1.31134	0.069	0.284	1.27374e-254
Oser1	1.8117e-258	0.795895	0.443	0.185	5.53983e-254
RGD1561252	6.08396e-258	-1.04225	0.029	0.229	1.86035e-253
Dnaja2	1.08877e-257	-1.4599	0.238	0.442	3.32924e-253
Copb1	1.52603e-257	-1.24808	0.04	0.244	4.6663e-253
Rnf167	1.54168e-257	-1.27996	0.067	0.281	4.71414e-253
Glipr1l1	4.81946e-257	-1.45915	0.031	0.228	1.4737e-252
Shcbp1l	5.78619e-257	-1.37467	0.066	0.277	1.7693e-252
Psmb5	1.13329e-256	-1.39519	0.143	0.361	3.46536e-252
Nxt1	3.63189e-256	-1.08905	0.015	0.204	1.11056e-251
Ccdc7	8.8086e-256	0.622907	0.786	0.507	2.69349e-251
RGD1311251	9.76232e-256	-1.31926	0.13	0.35	2.98512e-251
MGC116197	1.21836e-255	-1.47115	0.057	0.263	3.72551e-251
Ak9	2.37661e-255	-1.35431	0.136	0.354	7.2672e-251
Txndc12	2.91742e-255	-1.08117	0.031	0.23	8.92088e-251
Bbs2	4.1378e-255	-1.15248	0.029	0.227	1.26526e-250
Dnal1	4.34233e-255	-1.1777	0.047	0.254	1.3278e-250
Hsbp1	4.37215e-255	-1.39409	0.309	0.489	1.33692e-250
Spdya	1.68275e-254	-1.26497	0.046	0.25	5.1455e-250
Tdrp	5.03308e-253	-1.07325	0.033	0.231	1.53901e-248
Strn4	7.78393e-253	-1.22819	0.057	0.264	2.38017e-248
Sec61b	6.58976e-252	-1.1352	0.019	0.208	2.01502e-247
RGD1306954	1.60456e-250	-1.21506	0.074	0.284	4.90644e-246
Hirip3	3.35273e-250	-1.17602	0.047	0.25	1.0252e-245
Psma4	3.36021e-250	-1.37716	0.09	0.305	1.02749e-245
RGD1306746	5.75416e-250	-1.20642	0.061	0.269	1.75951e-245
Sec31a	6.54923e-250	-1.18852	0.049	0.252	2.00262e-245
Rps27l	7.01848e-250	-1.32675	0.041	0.241	2.14611e-245
Serf2	1.08314e-249	-1.18489	0.471	0.601	3.31202e-245
Atp6v0c	2.77318e-249	-1.32726	0.042	0.242	8.47982e-245
LOC100359583	3.55572e-249	-2.47364	0.03	0.222	1.08727e-244
Ky	3.72651e-249	0.675763	0.601	0.325	1.13949e-244
Faf2	5.37188e-248	-1.19494	0.028	0.219	1.64261e-243
Lsm3	8.0678e-248	-1.17602	0.014	0.196	2.46697e-243
Oscp1	1.33638e-247	0.725835	0.641	0.392	4.0864e-243
Eftud2	7.55975e-247	-1.11247	0.027	0.217	2.31162e-242
Pdia3	8.99818e-247	-1.12721	0.022	0.21	2.75146e-242
Hnrnpd	9.28708e-247	-1.39215	0.071	0.278	2.8398e-242
AABR07065486.1	1.40956e-246	0.595018	0.198	0.04	4.31015e-242
Kctd10	2.56605e-246	-1.02988	0.035	0.23	7.84646e-242
Uqcrb	3.85907e-246	-1.17261	0.067	0.275	1.18003e-241
Ccar1	1.05711e-245	-1.32478	0.096	0.309	3.23243e-241
Chrac1	1.88927e-245	-1.00804	0.025	0.215	5.777e-241
Chd4	5.08766e-245	-1.39006	0.108	0.323	1.5557e-240
Safb	1.36277e-244	-1.73199	0.045	0.242	4.16709e-240
Spcs2	1.58432e-244	-1.35079	0.101	0.313	4.84454e-240
Spa17	1.72625e-244	0.624855	0.836	0.623	5.27852e-240
AC094126.1	1.87597e-244	-1.23897	0.063	0.268	5.73634e-240
Abhd16a	2.40438e-244	-1.05471	0.047	0.248	7.35213e-240
Sdf2l1	6.69173e-244	-1.419	0.17	0.379	2.0462e-239
Tcp1	8.99247e-244	-1.28783	0.183	0.395	2.74972e-239
AABR07010672.1	1.51834e-243	-1.80459	0.073	0.275	4.64277e-239
Ift46	1.7777e-243	-1.20865	0.064	0.268	5.43585e-239
Mrpl18	3.12481e-243	-1.06875	0.034	0.226	9.55506e-239
RGD1309779	6.02132e-243	-1.15969	0.095	0.314	1.8412e-238
RGD1562492	2.64318e-242	-1.15897	0.071	0.277	8.08233e-238
Ppp3r2	7.33206e-242	-1.21646	0.386	0.552	2.242e-237
LOC680955	7.51122e-242	-1.81543	0.08	0.285	2.29678e-237
Btg1	1.53565e-241	-1.4471	0.224	0.42	4.6957e-237
Cfap45	1.76205e-241	-0.949373	0.02	0.203	5.388e-237
Capn11	3.70136e-241	-1.13559	0.05	0.248	1.1318e-236
Dnpep	1.95896e-240	-1.2974	0.04	0.234	5.99011e-236
Sugp2	2.27441e-240	-1.01806	0.025	0.211	6.95468e-236
Trpc4ap	2.54595e-240	-1.06655	0.023	0.207	7.78502e-236
Ift122	2.65934e-240	-1.21694	0.07	0.274	8.13172e-236
AY172581.24	5.17836e-240	-1.83587	0.978	0.965	1.58344e-235
Ncl	9.96119e-240	-1.89595	0.031	0.218	3.04593e-235
Smarcd2	1.0201e-239	-1.17909	0.029	0.217	3.11927e-235
Vps26a	1.13168e-239	-1.12851	0.078	0.284	3.46044e-235
Pde6d	2.33372e-239	-1.0698	0.021	0.204	7.13606e-235
Ranbp2	2.72542e-239	-1.36408	0.066	0.269	8.3338e-235
Cdc20	4.41005e-238	-1.19793	0.017	0.196	1.3485e-233
Ccdc180	4.91252e-238	-0.938945	0.02	0.201	1.50215e-233
RGD1310352	8.44479e-238	-1.16952	0.04	0.232	2.58225e-233
Klc2	1.11073e-237	-1.11877	0.026	0.21	3.39641e-233
Pcnx1	2.0247e-237	-1.15666	0.037	0.227	6.19113e-233
Zfp646	4.62101e-237	-1.01688	0.023	0.205	1.41301e-232
Tmed10	5.88411e-237	-1.27687	0.062	0.262	1.79924e-232
Slc2a8	1.06169e-236	-1.09152	0.046	0.239	3.24644e-232
Ddx39b	1.10385e-235	-1.40129	0.03	0.215	3.37536e-231
Rnf26	1.61118e-235	-1.16681	0.083	0.288	4.92668e-231
Hdgf	1.98415e-235	-1.23498	0.506	0.594	6.06714e-231
Tsg101	2.65885e-235	-1.13813	0.032	0.22	8.13023e-231
Mpc2	3.031e-235	0.614058	0.616	0.344	9.26818e-231
Sf1	4.93937e-235	-1.18148	0.067	0.268	1.51036e-230
Fam135a	6.15798e-235	-1.15708	0.033	0.221	1.88299e-230
RGD1561795	8.77485e-235	-1.03345	0.032	0.218	2.68317e-230
Cops7a	1.19982e-234	-1.25733	0.111	0.314	3.66881e-230
Ssrp1	1.44304e-234	-1.31341	0.109	0.315	4.41251e-230
Glt1d1	1.98027e-234	0.587183	0.482	0.217	6.05526e-230
Uqcrfs1	2.92776e-234	-1.17049	0.569	0.616	8.9525e-230
Slc9b1	6.17946e-234	-1.09675	0.044	0.234	1.88956e-229
Csnk2a2	4.28758e-233	-1.12339	0.053	0.25	1.31105e-228
Hist1h2bo	4.59572e-233	-1.08514	0.046	0.241	1.40528e-228
Actl6a	1.28201e-232	-1.1678	0.03	0.215	3.92014e-228
Samd10	1.62568e-232	-1.36149	0.222	0.419	4.971e-228
Gnl2	3.90765e-231	-1.09746	0.049	0.242	1.19488e-226
Nrip3	4.70056e-231	-1.09852	0.025	0.204	1.43734e-226
Spam1	1.29356e-230	-1.44493	0.032	0.215	3.95543e-226
Tnfrsf21	2.61819e-230	-1.16193	0.061	0.258	8.00589e-226
Tmem30c	2.93689e-230	-1.04263	0.021	0.197	8.98042e-226
Lef1	3.90409e-230	-1.09499	0.02	0.196	1.19379e-225
RGD1562515	5.10633e-230	-1.28616	0.158	0.366	1.56141e-225
Arih2	7.88754e-230	-1.47546	0.192	0.388	2.41185e-225
Coro1b	8.28661e-230	-1.05482	0.026	0.205	2.53388e-225
Chfr	1.98977e-229	-1.25033	0.069	0.264	6.08433e-225
Zfp707	3.72518e-229	-0.930199	0.015	0.187	1.13908e-224
Ap2b1	5.13867e-229	0.637468	0.674	0.418	1.5713e-224
Snrpd1	1.13527e-228	-1.15501	0.02	0.195	3.47144e-224
Rnf32	1.57798e-228	-1.16702	0.068	0.266	4.82514e-224
Fus	2.00366e-228	-1.27446	0.031	0.213	6.12681e-224
Dusp15	2.67665e-228	0.588869	0.556	0.282	8.18467e-224
Ift80	5.32143e-228	-1.0651	0.022	0.199	1.62719e-223
Tmem19	5.3241e-228	-1.6286	0.126	0.329	1.628e-223
Ptbp1	2.13851e-227	-1.04533	0.024	0.202	6.53914e-223
Arf6	3.14007e-227	-1.47085	0.038	0.223	9.6017e-223
Sec13	1.08259e-226	-0.990402	0.028	0.208	3.31036e-222
Slc29a1	1.74927e-226	-0.956801	0.022	0.198	5.34893e-222
Sf3a2	1.77084e-226	-1.23243	0.101	0.305	5.41487e-222
LOC102548013	1.90474e-226	0.680138	0.196	0.043	5.82431e-222
Zcrb1	1.9482e-226	-1.12799	0.057	0.251	5.9572e-222
Dnajc10	2.62271e-226	-1.07587	0.05	0.242	8.01973e-222
Atp5j2	4.82589e-226	-1.33366	0.185	0.386	1.47566e-221
Nfrkb	1.26299e-225	-1.00877	0.023	0.199	3.86197e-221
Rpa1	2.29433e-225	-1.01835	0.02	0.192	7.0156e-221
Cnot4	2.76504e-225	-1.15455	0.059	0.251	8.45493e-221
Tekt2	3.67066e-225	-1.41726	0.133	0.336	1.12242e-220
RGD1560324	3.67904e-225	-1.38637	0.087	0.285	1.12498e-220
Kdelr2	3.81549e-225	-1.17726	0.021	0.195	1.1667e-220
Ube2q1	6.93158e-225	-1.05547	0.022	0.197	2.11954e-220
Golgb1	1.65202e-224	-1.37746	0.09	0.288	5.05154e-220
Cbx7	2.47001e-224	-0.914951	0.018	0.189	7.55281e-220
Slc9c1	2.55913e-224	-1.05224	0.049	0.238	7.82531e-220
Bcas2	2.75908e-224	-1.25889	0.015	0.184	8.43672e-220
Zc3h15	4.05193e-224	0.602757	0.795	0.547	1.239e-219
Amd1	5.58225e-224	-1.39639	0.19	0.385	1.70694e-219
Pin1	5.76724e-224	-1.18274	0.057	0.247	1.76351e-219
Tpr	1.52271e-223	-1.4809	0.02	0.192	4.65613e-219
Cct2	1.77226e-223	-1.28433	0.363	0.517	5.4192e-219
Rbm27	2.08341e-223	-1.12395	0.039	0.222	6.37066e-219
Hydin	2.26088e-223	-1.05117	0.052	0.241	6.91333e-219
Rhbdd1	8.49461e-223	0.676913	0.231	0.063	2.59748e-218
Ywhaq	9.30486e-223	-1.23122	0.42	0.551	2.84524e-218
Dcaf7	1.34708e-222	-1.16315	0.039	0.221	4.1191e-218
Noa1	1.40623e-222	-1.03063	0.048	0.236	4.29997e-218
Csnk1a1	9.42051e-222	-1.29483	0.214	0.407	2.8806e-217
Ift20	2.28963e-221	-1.16603	0.058	0.247	7.00122e-217
AABR07001099.2	3.21167e-221	1.03517	0.22	0.06	9.82065e-217
Bcl2l12	1.86747e-220	-1.2246	0.122	0.321	5.71036e-216
Psmd1	2.66226e-220	-1.40143	0.114	0.312	8.14067e-216
Pik3c2a	3.9118e-220	-1.34455	0.03	0.206	1.19615e-215
Pdcd10	4.77545e-220	-1.00212	0.021	0.191	1.46024e-215
AABR07041724.1	1.82965e-219	0.848979	0.129	0.015	5.5947e-215
Alyref	4.44027e-219	-1.41713	0.019	0.187	1.35775e-214
Them6	4.97537e-219	-0.905272	0.013	0.176	1.52137e-214
Psmc1	4.97573e-219	-1.14616	0.063	0.252	1.52148e-214
Bclaf1	5.35727e-219	-1.40234	0.058	0.246	1.63814e-214
Smc5	8.35266e-219	-1.11724	0.071	0.264	2.55408e-214
Rhoa	1.00622e-218	-1.41297	0.053	0.238	3.07681e-214
Stt3b	1.42277e-218	0.704789	0.489	0.247	4.35055e-214
Dctn3	1.54803e-216	-1.01612	0.044	0.225	4.73358e-212
Bola3	2.53859e-216	-1.0716	0.053	0.238	7.7625e-212
Chka	3.53015e-216	-1.2434	0.052	0.236	1.07945e-211
Haus4	4.59291e-216	-1.01652	0.038	0.215	1.40442e-211
Zpbp	7.35765e-216	-1.24381	0.191	0.389	2.24982e-211
Cbll1	1.45274e-215	-1.18472	0.064	0.253	4.44218e-211
Cenpw	1.63547e-215	-0.912881	0.016	0.181	5.00093e-211
Lrrc41	3.24908e-215	-1.52576	0.096	0.292	9.93504e-211
Snrnp70	6.03757e-215	-1.26758	0.071	0.26	1.84617e-210
Rad50	6.52466e-215	-1.12126	0.021	0.189	1.99511e-210
Hdac2	7.32654e-215	-1.28039	0.066	0.256	2.24031e-210
Psma3	7.55937e-215	-1.16918	0.053	0.236	2.3115e-210
Tomm20	7.68659e-215	-1.04541	0.022	0.191	2.35041e-210
Pdia6	2.37028e-214	-1.11741	0.029	0.2	7.24786e-210
Lsm8	3.68447e-214	-1.07223	0.012	0.173	1.12664e-209
Phyhipl	4.64593e-214	0.585152	0.51	0.258	1.42063e-209
Arpc3	9.88796e-214	-0.999133	0.033	0.208	3.02354e-209
Senp3	1.11067e-213	-1.10205	0.031	0.204	3.39621e-209
Kdm2b	2.46766e-213	-1.10346	0.033	0.207	7.54562e-209
Cln3	4.52989e-213	-0.929767	0.021	0.189	1.38515e-208
Sin3a	5.32736e-213	-1.3374	0.08	0.272	1.629e-208
Lrrc1	1.03393e-212	0.605678	0.491	0.236	3.16156e-208
Gatad2a	1.04517e-212	-1.35938	0.049	0.229	3.19592e-208
Rnf166	1.17483e-212	-0.971913	0.014	0.175	3.59239e-208
Rpl15	1.24434e-212	-1.39414	0.437	0.55	3.80493e-208
Rab39a	1.76673e-212	-1.42777	0.141	0.339	5.40231e-208
Dcaf15	1.96657e-212	-1.11084	0.028	0.198	6.01339e-208
Hyou1	2.16284e-212	-1.07294	0.016	0.179	6.61352e-208
Fkbp11	5.37142e-212	-1.23763	0.049	0.229	1.64247e-207
Smarca4	1.00722e-211	-1.14127	0.024	0.192	3.07988e-207
Dnah17	1.33097e-211	-0.946943	0.029	0.2	4.06984e-207
MGC94891	1.53721e-211	-1.01977	0.045	0.223	4.70049e-207
Creld2	3.09445e-211	-0.999779	0.029	0.2	9.46219e-207
Resp18	4.30398e-211	-1.50158	0.215	0.394	1.31607e-206
Erh	8.17612e-211	-1.17737	0.064	0.249	2.50009e-206
Tcea1	1.11976e-210	-1.60103	0.059	0.241	3.42401e-206
Flywch1	1.25352e-210	-1.06983	0.038	0.212	3.833e-206
Ythdc1	1.31318e-210	-1.24041	0.05	0.231	4.01545e-206
Acsf2	1.39847e-210	-1.04165	0.046	0.225	4.27623e-206
Canx	1.59951e-210	-1.25183	0.077	0.265	4.89099e-206
Mif4gd	3.65076e-210	-0.875341	0.013	0.172	1.11633e-205
Polr2a	4.58303e-210	-0.989368	0.022	0.188	1.4014e-205
Phtf1	9.50872e-210	-1.02515	0.032	0.203	2.90758e-205
Dhdds	1.00675e-209	-0.984926	0.022	0.188	3.07843e-205
Atp5a1	1.52117e-209	-1.20965	0.314	0.479	4.65144e-205
Meioc	2.46985e-209	-1.39096	0.049	0.226	7.55231e-205
Dnttip1	4.28553e-209	-1.0069	0.027	0.195	1.31043e-204
LOC100294508	1.05303e-208	-1.11089	0.061	0.245	3.21995e-204
Rpl3	1.09262e-208	-1.41006	0.069	0.254	3.34101e-204
Wapl	1.92047e-208	-1.08858	0.044	0.22	5.87243e-204
Btaf1	2.70218e-208	-1.05019	0.048	0.226	8.26272e-204
Tsn	3.11687e-208	-1.32379	0.019	0.181	9.53077e-204
Borcs7	9.54964e-208	-1.18372	0.07	0.255	2.92009e-203
Ubqln1	1.39221e-207	-1.08256	0.095	0.287	4.2571e-203
Snrpb	2.7103e-207	-1.35056	0.014	0.172	8.28756e-203
AABR07002888.2	3.1177e-207	1.29122	0.152	0.029	9.5333e-203
Zswim2	5.39347e-207	-1.21274	0.069	0.253	1.64921e-202
Rbm17	5.57875e-207	-1.06426	0.028	0.196	1.70587e-202
Surf4	3.15458e-206	-1.13518	0.064	0.247	9.64608e-202
Rps11	4.00599e-206	-1.32188	0.217	0.404	1.22495e-201
Yipf2	7.78768e-206	-0.85502	0.015	0.173	2.38132e-201
Spag16	1.08405e-205	-0.992819	0.05	0.228	3.31482e-201
Mbd6	1.42304e-205	-0.939193	0.03	0.197	4.35136e-201
Cklf	9.35751e-205	-0.987727	0.013	0.169	2.86134e-200
Tpx2	1.91307e-204	-1.03519	0.019	0.178	5.84977e-200
Aplp2	2.45684e-204	-1.04319	0.02	0.181	7.51253e-200
Vapa	2.98435e-204	-1.31851	0.123	0.311	9.12556e-200
Rbbp6	3.70105e-204	-1.24103	0.173	0.37	1.13171e-199
Rnf7	7.1824e-204	-1.16636	0.22	0.408	2.19623e-199
Atp5c1	2.15676e-203	-1.34319	0.11	0.296	6.59493e-199
Mrps23	2.64664e-203	-0.972606	0.034	0.202	8.09289e-199
Twf2	2.76694e-203	-0.877925	0.029	0.196	8.46074e-199
Spryd7	2.98997e-203	-1.21494	0.076	0.259	9.14273e-199
Ptges3l	3.21994e-203	-0.967023	0.02	0.18	9.84595e-199
Pfdn2	3.29665e-203	-1.04049	0.02	0.18	1.00805e-198
Nrn1l	3.81667e-203	-0.959632	0.015	0.171	1.16706e-198
LOC100360316	7.02294e-203	-1.50437	0.021	0.181	2.14747e-198
Tex15	9.33664e-203	-1.88984	0.059	0.234	2.85496e-198
Rpl37a	9.48611e-203	-1.31692	0.086	0.269	2.90066e-198
Uimc1	1.03474e-202	-1.05619	0.036	0.205	3.16403e-198
AABR07001519.1	1.35608e-202	0.819879	0.178	0.041	4.14661e-198
RGD1307100	2.86234e-202	-1.34401	0.048	0.223	8.75247e-198
Mta1	3.02154e-202	-1.15832	0.026	0.188	9.23926e-198
Phpt1	3.53418e-202	-1.02438	0.052	0.229	1.08068e-197
Cdk19	4.06173e-202	-1.12321	0.056	0.232	1.242e-197
Ttc21b	1.57145e-201	-0.879679	0.015	0.17	4.80519e-197
Tbc1d15	1.5978e-201	-1.08207	0.072	0.254	4.88575e-197
Rad23a	1.64114e-201	-0.893382	0.036	0.205	5.01827e-197
Lrrc34	3.71688e-201	-0.918471	0.021	0.18	1.13655e-196
AABR07029617.1	3.84292e-201	0.656684	0.119	0.014	1.17509e-196
Adss	6.12292e-201	-1.08564	0.044	0.216	1.87227e-196
Kdm5b	7.34776e-201	-1.68172	0.105	0.289	2.2468e-196
Dnal4	1.32963e-200	-0.841475	0.017	0.173	4.06575e-196
Rpl14	2.1601e-200	-1.26188	0.071	0.25	6.60516e-196
RGD1565611	2.28922e-200	0.628293	0.693	0.482	6.99997e-196
Morc2b	2.60562e-200	-0.919752	0.022	0.181	7.96747e-196
Tox4	4.44452e-200	-1.1273	0.073	0.254	1.35905e-195
Pnisr	4.76149e-200	-1.12661	0.021	0.18	1.45597e-195
Ruvbl2	6.88094e-200	-0.962555	0.017	0.172	2.10405e-195
RGD1561444	1.73116e-199	-0.974761	0.057	0.235	5.29354e-195
Psmd8	2.2133e-199	-1.4013	0.267	0.428	6.76783e-195
Echdc1	1.16822e-198	-0.963583	0.014	0.167	3.57218e-194
Fam98a	1.17679e-198	-1.22436	0.144	0.329	3.59837e-194
Cep72	1.54371e-198	-0.999604	0.021	0.178	4.72037e-194
Hypk	1.94862e-198	-0.976532	0.047	0.219	5.9585e-194
Prkaca	2.2687e-198	-0.998242	0.04	0.209	6.93724e-194
Cdk2ap1	2.39566e-198	-1.0282	0.03	0.193	7.32544e-194
Pgm2l1	9.61553e-198	-1.11745	0.061	0.236	2.94024e-193
Gspt1	2.45691e-197	-1.14284	0.02	0.176	7.51274e-193
Reep4	2.69675e-197	-0.893573	0.017	0.17	8.24613e-193
Lancl1	4.09208e-197	-1.09826	0.395	0.544	1.25128e-192
Rock1	6.27827e-197	-1.11035	0.024	0.182	1.91977e-192
Rbbp4	1.13666e-196	-1.03788	0.044	0.213	3.47567e-192
Ndufv2	1.89383e-196	-1.18535	0.15	0.336	5.79096e-192
Cdk2	4.68581e-196	-1.36334	0.031	0.191	1.43283e-191
Srsf3	9.98844e-196	-1.3417	0.097	0.279	3.05426e-191
Npepps	1.19151e-195	-1.15394	0.084	0.265	3.6434e-191
Gtf2h5	1.43545e-195	-1.10412	0.072	0.25	4.38933e-191
Cops3	2.16893e-195	-0.985476	0.044	0.213	6.63215e-191
Ndufs2	5.00001e-195	-1.03687	0.068	0.243	1.5289e-190
Ttc23	6.9322e-195	-0.955774	0.032	0.195	2.11973e-190
Cfap70	1.0176e-194	-0.924468	0.052	0.224	3.11162e-190
Tomm22	1.2314e-194	-1.17577	0.049	0.218	3.76538e-190
Clp1	1.34002e-194	-1.03426	0.058	0.234	4.0975e-190
Psmd6	7.00349e-194	-0.863337	0.012	0.16	2.14153e-189
Sarnp	1.85429e-193	-1.0297	0.027	0.186	5.67005e-189
G6pc3	2.09266e-193	0.592118	0.648	0.387	6.39893e-189
Sppl3	2.92942e-193	-1.01824	0.027	0.183	8.95757e-189
Calm1	3.95225e-193	-1.18814	0.499	0.584	1.20852e-188
Aurkb	7.85769e-193	-1.20782	0.09	0.27	2.40273e-188
Fndc3a	8.01903e-193	-1.04083	0.064	0.239	2.45206e-188
Klrd1	9.35639e-193	-1.15022	0.026	0.182	2.861e-188
Med28	1.99047e-192	-1.18546	0.14	0.323	6.08645e-188
Topors	2.97972e-192	-1.01721	0.048	0.216	9.11138e-188
Prpf8	1.16384e-191	-1.05799	0.022	0.176	3.5588e-187
Polr2b	1.48647e-191	-1.1286	0.021	0.173	4.54532e-187
Cdk1	1.49234e-191	-0.927902	0.011	0.157	4.56327e-187
Mapkbp1	1.88858e-191	-0.949675	0.027	0.184	5.7749e-187
Ssna1	2.61764e-191	-1.00063	0.04	0.204	8.00421e-187
Tmem230	2.91301e-191	-1.06634	0.041	0.204	8.90742e-187
Prkar1a	7.62268e-191	-1.17594	0.21	0.39	2.33086e-186
Polr3k	7.81796e-191	-1.10128	0.011	0.156	2.39058e-186
Lca5l	1.34776e-190	-1.00336	0.082	0.26	4.12119e-186
Rpl23	3.30671e-190	-1.43311	0.271	0.432	1.01113e-185
Ccdc62	1.0644e-189	-0.882114	0.013	0.16	3.25471e-185
Sugt1	1.21187e-189	-1.08498	0.118	0.301	3.70565e-185
Ptpn20	2.66713e-189	-1.01047	0.046	0.211	8.15556e-185
Khdrbs1	3.58814e-189	-1.17473	0.022	0.174	1.09718e-184
RGD1560242	5.93134e-189	-1.01928	0.033	0.194	1.81368e-184
Tomm20l	6.1846e-189	-0.989696	0.062	0.234	1.89113e-184
Rn50-1-0435.2	6.22403e-189	-1.014	0.028	0.183	1.90318e-184
Iqub	9.44607e-189	-0.889181	0.038	0.199	2.88842e-184
Srsf2	2.0797e-188	-1.59593	0.116	0.293	6.3593e-184
Racgap1	7.74451e-188	-0.917764	0.023	0.175	2.36812e-183
Phyh	8.5687e-188	-1.41401	0.177	0.356	2.62014e-183
LOC102555655	1.06077e-187	-0.984179	0.031	0.188	3.24363e-183
Baz2b	1.17778e-187	-1.03022	0.064	0.236	3.60142e-183
Serf1	1.45651e-187	-0.774044	0.735	0.747	4.45371e-183
Ube3a	2.95499e-187	-1.06154	0.05	0.216	9.03577e-183
Vps29	3.18273e-187	-0.978812	0.022	0.174	9.73214e-183
Nuf2	3.71739e-187	-0.99846	0.018	0.166	1.1367e-182
Sec23ip	4.4398e-187	-0.947791	0.024	0.176	1.3576e-182
Rps9	5.07617e-187	-1.19597	0.232	0.406	1.55219e-182
Efcab14	5.90164e-187	-0.917305	0.015	0.161	1.8046e-182
Ak6	1.11163e-186	-0.988003	0.079	0.252	3.39913e-182
Pla2g6	1.53962e-186	0.711432	0.604	0.379	4.70786e-182
Ubxn4	3.19193e-186	-1.22888	0.192	0.371	9.76029e-182
Fyco1	1.05846e-185	-1.01318	0.041	0.202	3.23655e-181
RGD1563200	1.06708e-185	-1.24496	0.065	0.235	3.26291e-181
Gtf3c2	1.33909e-185	-1.06874	0.019	0.167	4.09468e-181
Dek	4.1288e-185	-1.2292	0.036	0.193	1.2625e-180
Cltc	4.21973e-185	-1.02066	0.028	0.181	1.29031e-180
Ropn1l	5.94181e-185	-0.70538	0.734	0.749	1.81689e-180
Ppp4r3b	6.17333e-185	-1.01467	0.016	0.161	1.88768e-180
Smpd5	6.21969e-185	-1.3556	0.181	0.35	1.90186e-180
Rnf34	6.83681e-185	-1.09067	0.045	0.207	2.09056e-180
Rwdd2a	8.45804e-185	-0.907571	0.04	0.199	2.5863e-180
Rhot1	9.38902e-185	-0.974811	0.045	0.209	2.87097e-180
Nudt3	1.37752e-184	-1.00689	0.058	0.224	4.21217e-180
Mlec	3.61519e-184	-0.985999	0.056	0.221	1.10545e-179
Spag1	3.69198e-184	-0.943205	0.022	0.172	1.12893e-179
Ankrd13a	5.80615e-184	-1.02847	0.052	0.215	1.77541e-179
Glt8d1	6.74808e-184	-1.00979	0.065	0.234	2.06343e-179
Amn1	8.11236e-184	-0.930871	0.045	0.206	2.4806e-179
Fbxw9	1.60025e-183	-0.947301	0.017	0.162	4.89325e-179
LOC100911293	1.83129e-183	-1.22382	0.136	0.311	5.59973e-179
Trrap	2.82343e-183	-1.42018	0.017	0.161	8.63349e-179
Gtf2a1l	3.29069e-183	-1.09107	0.12	0.3	1.00623e-178
Ddias	1.09052e-182	-0.903977	0.029	0.182	3.33458e-178
Acsl6	3.28401e-182	-0.753925	0.017	0.162	1.00419e-177
Maf1	1.39426e-181	-1.01793	0.049	0.21	4.26337e-177
Fam160a2	3.36586e-181	-0.922871	0.03	0.181	1.02921e-176
Ppme1	3.84416e-181	-0.965969	0.031	0.183	1.17547e-176
Ccdc105	4.52774e-181	-0.887154	0.02	0.166	1.38449e-176
RGD1563888	7.45505e-181	-1.04128	0.095	0.27	2.27961e-176
Mgat4d	1.10497e-180	-0.759903	0.015	0.157	3.37877e-176
Gstt3	1.23097e-180	-0.928475	0.055	0.219	3.76406e-176
Lzic	1.80483e-180	-0.94857	0.019	0.163	5.51882e-176
Tmed7	2.47459e-180	-0.952208	0.017	0.16	7.56681e-176
Cwc15	8.61229e-180	-1.13216	0.106	0.283	2.63347e-175
Dnajc8	8.69948e-180	-1.01331	0.026	0.175	2.66013e-175
Fam179b	1.01581e-179	-1.08716	0.05	0.211	3.10613e-175
Hsf2	2.15234e-179	-0.977828	0.022	0.168	6.58144e-175
Eif2ak2	2.84376e-179	-1.01621	0.047	0.206	8.69563e-175
Snrnp200	5.95015e-179	-1.00928	0.024	0.171	1.81944e-174
Wdr47	7.04543e-179	-0.938271	0.024	0.17	2.15435e-174
Hdgfrp2	7.84502e-179	-1.09699	0.113	0.288	2.39885e-174
Erp44	1.09475e-178	-0.93882	0.018	0.161	3.34753e-174
Zfp574	1.53836e-178	-1.26607	0.135	0.309	4.70401e-174
Bcl7b	1.72758e-178	-0.857071	0.014	0.154	5.28259e-174
Naa20	2.03719e-178	-0.894114	0.037	0.192	6.22931e-174
Cfap20	3.41501e-178	-0.753976	0.006	0.139	1.04424e-173
Kmt2e	3.97694e-178	-1.16246	0.044	0.201	1.21607e-173
Ankrd17	4.47623e-178	-1.29991	0.025	0.171	1.36874e-173
Idi1	5.51257e-178	-1.11292	0.054	0.213	1.68563e-173
Hgh1	5.52524e-178	-0.852282	0.026	0.174	1.68951e-173
Sil1	1.04579e-177	-1.09997	0.123	0.296	3.19781e-173
Ccp110	2.30135e-177	-1.17059	0.024	0.17	7.03706e-173
Gnb2	3.96331e-177	-0.831282	0.015	0.155	1.2119e-172
Nap1l4	3.19166e-176	-0.926994	0.019	0.16	9.75944e-172
Rpf1	8.32957e-176	-0.784437	0.014	0.152	2.54702e-171
Iws1	1.22565e-175	-0.879291	0.021	0.165	3.7478e-171
Gimap9	2.61359e-175	-0.913098	0.042	0.197	7.99182e-171
Id4	2.66731e-175	-1.01308	0.061	0.221	8.15609e-171
Aco2	3.23602e-175	-1.11395	0.072	0.239	9.89509e-171
Eif3a	3.49171e-175	-1.31324	0.267	0.424	1.0677e-170
LOC103692166	4.79482e-175	-1.01168	0.097	0.269	1.46616e-170
Tcerg1	9.00064e-175	-0.964697	0.026	0.173	2.75221e-170
Pithd1	1.79509e-174	-0.903115	0.025	0.169	5.48903e-170
Bbs1	2.37798e-174	-0.875531	0.04	0.194	7.27137e-170
Med30	3.14852e-174	-1.1381	0.016	0.153	9.62753e-170
Ube2b	4.53358e-174	-1.19197	0.09	0.258	1.38628e-169
H2afx	5.09733e-174	-0.926617	0.01	0.143	1.55866e-169
AABR07031489.1	6.52077e-174	-0.976586	0.055	0.215	1.99392e-169
Zfp638	7.68841e-174	-1.07595	0.017	0.155	2.35096e-169
Ddx23	1.72465e-173	-0.899522	0.011	0.144	5.27364e-169
Slc26a8	4.36475e-173	-0.783694	0.029	0.175	1.33465e-168
Fbxo3	5.09033e-173	-1.09172	0.021	0.163	1.55652e-168
Nvl	5.2792e-173	-0.834521	0.019	0.158	1.61427e-168
Hnrnpr	5.61244e-173	-1.21714	0.031	0.178	1.71617e-168
Mlkl	5.90476e-173	-1.31583	0.114	0.284	1.80556e-168
Exoc2	6.00218e-173	-1.00724	0.035	0.185	1.83535e-168
AABR07013860.4	1.01284e-172	0.746286	0.158	0.038	3.09706e-168
Dcaf8	1.34775e-172	-0.823736	0.025	0.168	4.12114e-168
Dhx40	1.80869e-172	-0.999216	0.044	0.199	5.5306e-168
AC095390.1	2.46518e-172	-0.973471	0.121	0.297	7.53802e-168
Ccnk	2.89499e-172	-1.18469	0.154	0.324	8.8523e-168
Sh3bgrl3	3.44647e-172	-0.917163	0.053	0.211	1.05386e-167
Timd2	4.19493e-172	-1.2362	0.041	0.192	1.28273e-167
Rchy1	4.26752e-172	-1.0861	0.138	0.308	1.30492e-167
Cluh	4.51223e-172	-0.995989	0.031	0.177	1.37975e-167
Fam134a	6.25977e-172	-1.01864	0.075	0.239	1.91411e-167
Ubxn1	7.42051e-172	-1.16711	0.151	0.323	2.26904e-167
Cxxc1	7.64597e-172	-1.00704	0.02	0.159	2.33798e-167
LOC102549011	1.33968e-171	-1.26036	0.093	0.258	4.09649e-167
Fsip1	1.37884e-171	-0.819454	0.027	0.172	4.21623e-167
AABR07003024.1	1.48448e-171	0.629021	0.15	0.034	4.53925e-167
Lrif1	2.04945e-171	-1.09853	0.047	0.201	6.26681e-167
Exnef	2.31751e-171	-0.824672	0.025	0.168	7.08648e-167
Degs1	2.6526e-171	-1.03823	0.182	0.358	8.11112e-167
Rad18	2.74032e-171	-0.977992	0.043	0.195	8.37935e-167
Mmadhc	6.6335e-171	-0.906998	0.024	0.166	2.02839e-166
Insc	1.33545e-170	-0.916543	0.04	0.191	4.08354e-166
Dad1	1.78533e-170	-1.21717	0.146	0.315	5.45918e-166
Svip	4.14216e-170	-1.31561	0.45	0.527	1.26659e-165
LOC365791	7.32307e-170	-1.01452	0.034	0.181	2.23925e-165
Lrpprc	1.27661e-169	-1.19515	0.092	0.256	3.90361e-165
Crebrf	1.96204e-169	-1.18027	0.108	0.274	5.99951e-165
Fdx1	3.52192e-169	-0.853979	0.031	0.178	1.07693e-164
Tex101	4.12085e-169	-1.63616	0.274	0.417	1.26007e-164
Fcrla	7.38095e-169	-1.47396	0.086	0.247	2.25695e-164
Exd2	7.45147e-169	-0.965331	0.012	0.143	2.27851e-164
Rab1a	8.08396e-169	-1.07432	0.053	0.209	2.47191e-164
Aldh1a2	3.96136e-168	-0.945372	0.058	0.214	1.21131e-163
Tmem237	5.65956e-168	-0.766842	0.018	0.153	1.73058e-163
Lrrc49	8.72997e-168	-0.73738	0.011	0.141	2.66945e-163
Ddx42	9.82636e-168	-1.01222	0.014	0.146	3.0047e-163
Aurkc	1.34431e-167	-1.00783	0.048	0.199	4.11064e-163
Pdzd9	2.91267e-167	-0.987503	0.075	0.235	8.90637e-163
Mael	3.33593e-167	-0.939888	0.382	0.525	1.02006e-162
Hnrnph1	6.34801e-167	-1.52393	0.106	0.27	1.94109e-162
Hbs1l	6.82535e-167	-1.05036	0.071	0.229	2.08705e-162
Acp1	1.35445e-166	-0.876811	0.023	0.16	4.14163e-162
Hdac1l	1.51095e-166	-0.782854	0.008	0.134	4.62017e-162
LOC100361838	1.90895e-166	-1.0396	0.017	0.15	5.8372e-162
Tesmin	2.56365e-166	-1.25359	0.05	0.2	7.83914e-162
Srp14	2.86819e-166	-0.95996	0.03	0.172	8.77036e-162
LOC100910852	3.58184e-166	-1.53884	0.148	0.317	1.09525e-161
Fnip1	5.03734e-166	-1.14016	0.025	0.164	1.54032e-161
RGD1306941	5.71476e-166	-1.09023	0.124	0.291	1.74746e-161
Insig1	6.81566e-166	-0.88592	0.013	0.144	2.08409e-161
Mtbp	8.31587e-166	-0.916473	0.037	0.183	2.54283e-161
Cnot10	1.62578e-165	-1.09353	0.099	0.263	4.97132e-161
Wasl	1.8399e-165	-0.898255	0.022	0.16	5.62604e-161
Myh10	2.57416e-165	-0.833015	0.024	0.162	7.87127e-161
Slf2	3.26429e-165	-1.24243	0.033	0.176	9.98155e-161
Baz1a	3.26898e-165	-1.20987	0.174	0.341	9.99589e-161
Klhl20	3.80206e-165	-1.08234	0.041	0.188	1.16259e-160
Zpbp2	3.99795e-165	-1.00933	0.098	0.261	1.22249e-160
Fam174a	5.20561e-165	-0.944766	0.037	0.185	1.59177e-160
Mrps22	8.55656e-165	-0.920197	0.054	0.207	2.61642e-160
Trmt112	1.15786e-164	-0.887207	0.024	0.161	3.5405e-160
Tkfc	2.50387e-164	-0.854296	0.047	0.198	7.65634e-160
Xrn2	2.71802e-164	-1.08591	0.025	0.164	8.31117e-160
Nop9	1.33669e-163	-0.943804	0.065	0.219	4.08734e-159
Gpbp1	1.45982e-163	-1.25258	0.144	0.308	4.46383e-159
Psma8	2.24965e-163	-0.889705	0.016	0.147	6.87899e-159
Ppp4r4	3.20849e-163	-0.845929	0.036	0.179	9.81092e-159
Memo1	5.8473e-163	-0.920203	0.038	0.182	1.78799e-158
Upf3a	7.77708e-163	-0.809693	0.023	0.159	2.37807e-158
Cox17	7.93448e-163	-0.755028	0.012	0.141	2.42621e-158
Ddx1	1.15551e-162	-1.10557	0.125	0.29	3.53331e-158
Cdc26	1.18016e-162	-0.663539	0.008	0.133	3.6087e-158
Mesdc2	2.38376e-162	-0.969706	0.036	0.178	7.28905e-158
AABR07069821.1	3.07459e-162	-0.913241	0.007	0.129	9.40148e-158
Copa	4.45198e-162	-1.09948	0.031	0.171	1.36133e-157
AABR07050719.1	5.84883e-162	1.28193	0.181	0.056	1.78846e-157
Rpl19	1.27313e-161	-1.12085	0.013	0.141	3.89299e-157
LOC102550396	2.10064e-161	-1.08005	0.055	0.206	6.42332e-157
Lrch4	2.63553e-161	-0.987339	0.063	0.218	8.05893e-157
Naa40	2.65642e-161	-0.981516	0.019	0.15	8.12282e-157
LOC100912291	3.26142e-161	-0.621391	0.005	0.124	9.97276e-157
Bub3	3.32079e-161	-0.872729	0.012	0.138	1.01543e-156
Rabl2a	3.39621e-161	-0.889954	0.043	0.189	1.03849e-156
LOC103694884	5.6134e-161	-0.844063	0.027	0.163	1.71647e-156
Spag5	1.4667e-160	-0.718361	0.008	0.131	4.48489e-156
Atp5g3	1.73561e-160	-1.04237	0.045	0.191	5.30714e-156
Kdm5a	1.78902e-160	-1.21935	0.027	0.163	5.47048e-156
Ube2c	1.86737e-160	-1.28663	0.19	0.35	5.71003e-156
Hnrnpab	2.72931e-160	-1.07106	0.017	0.147	8.34568e-156
Nlrp14	2.7505e-160	-0.958059	0.084	0.243	8.41048e-156
Ddx47	3.07111e-160	-0.791446	0.014	0.142	9.39084e-156
Magi1	3.97177e-160	-0.712115	0.018	0.148	1.21449e-155
Puf60	1.76079e-159	-1.04294	0.043	0.188	5.38413e-155
RGD1561590	2.03914e-159	-0.853205	0.012	0.137	6.23527e-155
Cks2	2.10813e-159	-1.3716	0.084	0.238	6.44623e-155
Zer1	2.24561e-159	-0.738312	0.022	0.155	6.86661e-155
Dync2h1	3.13761e-159	-1.02031	0.059	0.209	9.5942e-155
Skiv2l	3.28307e-159	-0.831978	0.045	0.191	1.0039e-154
AC124896.1	3.28365e-159	-0.65477	0.009	0.132	1.00408e-154
Scrib	4.49204e-159	-0.822382	0.02	0.151	1.37358e-154
Dmrtc2	8.17544e-159	-0.888269	0.026	0.161	2.49989e-154
Mtmr9	8.4555e-159	-0.951784	0.026	0.161	2.58552e-154
Fbxo38	9.2945e-159	-0.887018	0.02	0.151	2.84207e-154
Naa15	1.14613e-158	-1.11887	0.041	0.183	3.50465e-154
AABR07070518.1	1.58196e-158	-1.0011	0.033	0.172	4.83733e-154
Arl13b	1.74021e-158	-0.853063	0.023	0.156	5.3212e-154
Gcn1l1	2.10835e-158	-0.860692	0.03	0.168	6.4469e-154
Cnot11	2.14112e-158	-0.794986	0.012	0.136	6.54713e-154
Gtf2i	2.7273e-158	-0.989089	0.069	0.221	8.33953e-154
Snrpb2	4.20091e-158	-0.83395	0.007	0.126	1.28455e-153
Ctdp1	5.40519e-158	-0.820665	0.023	0.156	1.6528e-153
Usp32	6.63966e-158	-1.14783	0.056	0.205	2.03027e-153
Spcs3	6.76355e-158	-1.00922	0.008	0.129	2.06816e-153
H2afz	8.86551e-158	-0.805998	0.014	0.141	2.7109e-153
Piga	1.38143e-157	-0.815167	0.033	0.172	4.22414e-153
Wdr97	1.47327e-157	-0.728891	0.019	0.148	4.50496e-153
Raver1	1.60814e-157	-0.827852	0.025	0.159	4.91736e-153
Flcn	2.68248e-157	-0.693913	0.011	0.133	8.20248e-153
Dcun1d5	3.81734e-157	-0.876039	0.026	0.16	1.16726e-152
Tmem126b	4.30114e-157	-0.89446	0.032	0.169	1.3152e-152
Cul5	5.34203e-157	-0.960259	0.03	0.166	1.63348e-152
Kif9	8.24302e-157	-0.692434	0.01	0.133	2.52055e-152
Spint2	1.32397e-156	-0.858913	0.015	0.141	4.04845e-152
Ivns1abp	1.95353e-156	-0.759594	0.026	0.16	5.97351e-152
Urb1	3.85002e-156	-0.928498	0.018	0.145	1.17726e-151
Hspa13	6.20225e-156	-0.931645	0.037	0.177	1.89653e-151
Fam181a	6.72806e-156	-0.681849	0.011	0.133	2.05731e-151
LOC103691995	1.09651e-155	-1.04747	0.053	0.198	3.35291e-151
RGD1560010	1.16182e-155	-0.795792	0.016	0.142	3.55263e-151
Slc39a3	2.95601e-155	-0.742624	0.029	0.164	9.03888e-151
Wdr63	3.51754e-155	-0.668122	0.018	0.146	1.07559e-150
Hspb11	5.05087e-155	-0.739569	0.011	0.133	1.54445e-150
Ccdc79	6.99914e-155	-0.954164	0.03	0.165	2.1402e-150
Ssr2	9.70578e-155	-0.972796	0.016	0.142	2.96783e-150
Cpsf2	1.25934e-154	-0.787241	0.024	0.155	3.85081e-150
Lrrc16a	1.82582e-154	-1.06543	0.068	0.217	5.58298e-150
Cyp4a8	2.04769e-154	-0.847924	0.033	0.17	6.26141e-150
Rsrc2	2.28898e-154	-1.09951	0.084	0.238	6.99923e-150
AABR07036442.1	2.62584e-154	1.33198	0.249	0.109	8.02929e-150
Tmpo	2.70596e-154	-0.851781	0.011	0.132	8.27429e-150
Bap1	3.01699e-154	-0.952794	0.04	0.179	9.22534e-150
Mrpl20	3.34769e-154	-0.943523	0.067	0.218	1.02366e-149
Tmem243	5.30243e-154	-1.13382	0.063	0.209	1.62138e-149
Elavl1	6.10527e-154	-1.01528	0.036	0.174	1.86687e-149
Ube2i	8.86552e-154	-0.73555	0.016	0.141	2.7109e-149
Sdcbp	1.66651e-153	-0.864415	0.068	0.219	5.09586e-149
Cct6a	2.06781e-153	-1.1205	0.027	0.159	6.32295e-149
Rsrp1	2.39084e-153	-0.805843	0.014	0.137	7.31071e-149
AABR07025747.1	4.30899e-153	1.02971	0.122	0.025	1.3176e-148
Ddx28	5.62452e-153	-0.833641	0.028	0.161	1.71987e-148
Fbl	1.48349e-152	-1.28572	0.017	0.142	4.53623e-148
AABR07027736.1	1.4896e-152	0.739682	0.108	0.018	4.55491e-148
Eml4	1.54767e-152	-1.3742	0.011	0.131	4.73247e-148
Fkbp1a	1.58041e-152	-1.13369	0.283	0.423	4.83258e-148
Anp32b	1.63483e-152	-1.5659	0.018	0.142	4.99899e-148
Hars2	1.73856e-152	-1.3298	0.171	0.329	5.31616e-148
Tdrd5	1.9868e-152	-0.899273	0.017	0.141	6.07524e-148
Qrich1	2.44527e-152	-0.833257	0.028	0.161	7.47716e-148
Gsk3a	3.07328e-152	-0.798303	0.036	0.174	9.39749e-148
Fam92a1	3.21158e-152	-0.901906	0.081	0.235	9.82037e-148
RGD1309748	7.00261e-152	-1.16731	0.192	0.346	2.14126e-147
Nit1	7.03926e-152	-0.858869	0.032	0.166	2.15246e-147
Btn2a2	8.60752e-152	-0.935489	0.055	0.2	2.63201e-147
LOC103690317	9.15883e-152	-0.997313	0.026	0.156	2.80059e-147
Tlcd2	9.36486e-152	-1.20175	0.106	0.261	2.86359e-147
Uaca	9.5978e-152	-0.835893	0.043	0.183	2.93482e-147
Aars	1.36257e-151	-0.842258	0.044	0.185	4.16647e-147
AABR07027809.1	1.60357e-151	0.705668	0.131	0.029	4.9034e-147
Qsox1	1.88925e-151	-0.823433	0.02	0.146	5.77696e-147
Kat5	2.40005e-151	-0.844711	0.045	0.184	7.33887e-147
Dnaaf1	2.97368e-151	-1.01506	0.626	0.606	9.09291e-147
Ncor1	7.39917e-151	-1.10244	0.06	0.206	2.26252e-146
Capza1	7.5655e-151	-0.970776	0.087	0.239	2.31338e-146
Ift88	1.30082e-150	-0.904019	0.043	0.182	3.97764e-146
LOC100911295	1.3887e-150	-1.34618	0.045	0.183	4.24635e-146
Klhl7	1.73607e-150	-0.836144	0.035	0.17	5.30855e-146
Raf1	2.50803e-150	-0.891922	0.018	0.141	7.66905e-146
Wdr11	1.02209e-149	-0.966453	0.055	0.198	3.12535e-145
Ncbp1	1.90366e-149	-0.814839	0.039	0.175	5.82102e-145
Pfn4	2.71176e-149	-0.700822	0.017	0.14	8.29202e-145
Ace3	1.83756e-148	-1.24324	0.072	0.221	5.6189e-144
Ylpm1	2.38008e-148	-1.03662	0.127	0.283	7.27782e-144
Rnps1	2.57685e-148	-1.08216	0.013	0.132	7.87948e-144
LOC100911664	1.0651e-147	-1.05854	0.108	0.263	3.25687e-143
Cdk12	1.08903e-147	-1.05414	0.03	0.16	3.33004e-143
Arcn1	1.24614e-147	-0.855925	0.015	0.136	3.81044e-143
Becn1	1.88511e-147	-0.983402	0.075	0.221	5.76428e-143
Nusap1	1.88961e-147	-0.861928	0.039	0.174	5.77804e-143
Hormad1	2.68859e-147	-1.07912	0.021	0.146	8.22118e-143
Ctr9	3.06622e-147	-0.882561	0.012	0.13	9.3759e-143
AABR07016976.1	3.73942e-147	-0.801315	0.01	0.126	1.14344e-142
AABR07024721.1	4.68292e-147	-0.813851	0.03	0.159	1.43194e-142
Fastkd1	5.32602e-147	-0.940937	0.033	0.165	1.62859e-142
Mthfs	5.97773e-147	-0.723323	0.027	0.155	1.82787e-142
Spg7	1.26913e-146	-1.09315	0.106	0.258	3.88074e-142
Slc22a5	1.3076e-146	-1.02383	0.171	0.329	3.99839e-142
Sri	1.41496e-146	-1.09658	0.064	0.208	4.32667e-142
Atr	1.69384e-146	-0.962762	0.033	0.164	5.17942e-142
Nbn	2.77208e-146	-0.843736	0.044	0.181	8.47648e-142
Cd164	2.85517e-146	-1.09887	0.115	0.267	8.73053e-142
Tmem39b	3.0013e-146	-0.671812	0.016	0.135	9.17739e-142
Fdft1	3.58039e-146	-0.96109	0.095	0.247	1.09481e-141
Med27	3.77105e-146	-0.734706	0.015	0.134	1.15311e-141
Pdia4	4.82021e-146	-1.20428	0.009	0.123	1.47392e-141
Bod1	5.51284e-146	-0.789013	0.031	0.16	1.68572e-141
Ythdf2	8.55738e-146	-1.02037	0.015	0.133	2.61668e-141
Gtf3c1	8.77451e-146	-0.777011	0.027	0.154	2.68307e-141
Mrps33	2.29345e-145	-0.778294	0.015	0.132	7.01292e-141
Atp5l	4.10858e-145	-1.06347	0.293	0.43	1.25632e-140
Slc41a3	1.11358e-144	-0.916148	0.1	0.254	3.4051e-140
Gemin5	1.50354e-144	-1.0808	0.129	0.282	4.59753e-140
Slc1a4	1.74595e-144	-0.792499	0.043	0.177	5.33877e-140
Rcbtb1	2.25563e-144	-0.737673	0.028	0.155	6.89726e-140
Mdm2	2.58509e-144	-0.959094	0.12	0.282	7.90469e-140
Vti1a	2.96635e-144	-1.07421	0.068	0.21	9.07052e-140
Trim11	3.64089e-144	-0.648636	0.013	0.129	1.11331e-139
Ppip5k2	4.21935e-144	-1.03316	0.098	0.246	1.29019e-139
Smurf2	4.84998e-144	-1.05078	0.038	0.17	1.48303e-139
AABR07043276.1	5.24056e-144	-0.835443	0.006	0.115	1.60246e-139
Ddx41	5.66155e-144	-0.778793	0.009	0.121	1.73119e-139
Slc25a3	7.076e-144	-0.983619	0.04	0.173	2.1637e-139
AABR07070416.3	1.09795e-143	-0.838003	0.034	0.165	3.35731e-139
Fam178b	1.14176e-143	-0.800862	0.057	0.198	3.49129e-139
Efcab7	1.4339e-143	-0.635099	0.007	0.118	4.38459e-139
Nup133	1.92628e-143	-0.666804	0.01	0.124	5.89018e-139
Cox8c	1.9299e-143	-1.04	0.11	0.265	5.90126e-139
Cdc42	5.64584e-143	-1.31388	0.039	0.169	1.72639e-138
Qrsl1	6.39447e-143	-0.754109	0.032	0.161	1.9553e-138
Ino80e	6.60319e-143	-0.707231	0.016	0.133	2.01912e-138
Polr3d	7.97937e-143	-0.719855	0.01	0.123	2.43993e-138
Eif4g2	8.75636e-143	-1.1311	0.33	0.452	2.67752e-138
Thap4	8.92188e-143	-0.731379	0.034	0.163	2.72813e-138
Gorasp2	9.01485e-143	-1.03687	0.126	0.276	2.75656e-138
Ddx24	1.10878e-142	-0.972543	0.055	0.193	3.39044e-138
LOC690422	1.27006e-142	-0.874955	0.039	0.172	3.88358e-138
Txndc9	1.82558e-142	-0.958037	0.055	0.194	5.58226e-138
Npm3	2.10037e-142	-0.669629	0.012	0.127	6.4225e-138
Rn50-7-1158.1	3.33596e-142	-1.06476	0.142	0.294	1.02007e-137
Rbm45	4.29726e-142	-0.653345	0.013	0.128	1.31402e-137
Daxx	4.87345e-142	-0.690981	0.016	0.133	1.4902e-137
Irak1bp1	7.07027e-142	-0.928351	0.069	0.21	2.16195e-137
AABR07043510.1	9.48344e-142	-1.0482	0.03	0.157	2.89985e-137
Cplx3	9.99162e-142	-0.742415	0.024	0.146	3.05524e-137
Casc3	2.27734e-141	-0.869016	0.02	0.139	6.96364e-137
Ppp1r12a	2.78436e-141	-1.08861	0.077	0.221	8.51402e-137
Rpp14	4.34808e-141	-0.927871	0.037	0.167	1.32956e-136
AABR07043701.2	7.3827e-141	1.31894	0.107	0.02	2.25748e-136
Pum1	8.3516e-141	-1.05017	0.107	0.255	2.55375e-136
Dpm1	8.87043e-141	-1.04546	0.105	0.252	2.7124e-136
Psmd11	9.52319e-141	-0.844136	0.038	0.168	2.912e-136
LOC498759	9.88798e-141	-1.51687	0.053	0.186	3.02355e-136
Sae1	1.01113e-140	-0.786659	0.02	0.139	3.09185e-136
Qsox2	1.11569e-140	-0.840684	0.023	0.143	3.41156e-136
Mt2A	1.51707e-140	-0.635611	0.006	0.114	4.6389e-136
Nol7	1.68434e-140	-0.79939	0.028	0.152	5.15037e-136
Immp1l	1.78032e-140	-0.749536	0.021	0.141	5.44385e-136
AABR07048790.1	1.83397e-140	0.69572	0.12	0.026	5.60792e-136
Fbxo33	1.85949e-140	-0.806219	0.032	0.16	5.68596e-136
Toporsl	2.21293e-140	-0.790929	0.024	0.145	6.76669e-136
Lctl	3.13266e-140	-0.940486	0.045	0.178	9.57906e-136
RGD1310209	3.14233e-140	-0.862342	0.045	0.177	9.60861e-136
Clk3	4.84315e-140	-0.7602	0.029	0.154	1.48094e-135
Rabgap1	6.29971e-140	-0.855812	0.026	0.149	1.92632e-135
Hnrnph3	6.76183e-140	-0.941995	0.053	0.19	2.06763e-135
Trappc4	1.02088e-139	-0.831469	0.036	0.163	3.12164e-135
Tmem170a	1.0884e-139	-0.886885	0.025	0.146	3.3281e-135
Troap	1.29419e-139	-0.706734	0.012	0.125	3.95739e-135
Cdc123	1.30366e-139	-0.735679	0.028	0.152	3.98634e-135
Prdx5	1.4357e-139	-0.95679	0.033	0.158	4.39008e-135
LOC102551080	1.80706e-139	-0.712762	0.022	0.141	5.52564e-135
Sgo2	1.87107e-139	-0.86182	0.009	0.117	5.72135e-135
Rpain	2.06142e-139	-0.606727	0.009	0.118	6.3034e-135
Dazl	2.34212e-139	-1.61873	0.031	0.154	7.16172e-135
Psmd3	2.71758e-139	-0.749853	0.014	0.127	8.30981e-135
RGD1564380	3.22556e-139	-0.772827	0.013	0.126	9.86313e-135
Dtd1	4.11132e-139	-0.745842	0.028	0.151	1.25716e-134
Gfpt1	8.57197e-139	-0.814741	0.026	0.147	2.62114e-134
Kif18b	1.05737e-138	-0.77283	0.017	0.132	3.23323e-134
Ccdc113	1.5337e-138	-0.854368	0.067	0.206	4.68975e-134
Cldnd1	1.60452e-138	-0.834765	0.023	0.143	4.90631e-134
Cfdp1	1.65856e-138	-0.998467	0.023	0.143	5.07155e-134
Osbpl8	1.68009e-138	-0.817668	0.023	0.143	5.13739e-134
Mark2	3.33688e-138	-0.83068	0.016	0.13	1.02035e-133
Kctd9	3.62371e-138	-0.676448	0.006	0.112	1.10806e-133
Ppp1r17	4.34776e-138	-0.680865	0.024	0.144	1.32946e-133
Hps5	4.40035e-138	-0.802658	0.031	0.156	1.34554e-133
Ccdc110	5.67493e-138	-0.936044	0.168	0.322	1.73528e-133
Bcl2l1	1.5488e-137	-0.613366	0.014	0.127	4.73592e-133
Fip1l1	1.60197e-137	-0.74096	0.018	0.133	4.89849e-133
Paf1	1.85574e-137	-0.778476	0.017	0.132	5.67449e-133
Tktl2	2.2182e-137	-0.682096	0.028	0.15	6.78281e-133
AABR07065274.1	2.77169e-137	-0.872294	0.042	0.172	8.47527e-133
Glyr1	3.20571e-137	-0.948116	0.037	0.164	9.80243e-133
Ccdc42	3.35661e-137	-0.966406	0.122	0.27	1.02639e-132
Cnppd1	4.17429e-137	-0.764017	0.021	0.139	1.27641e-132
Ccdc65	4.64417e-137	-0.951397	0.254	0.4	1.4201e-132
AABR07057844.2	6.15676e-137	-0.889731	0.045	0.176	1.88261e-132
Akirin2	1.98752e-136	-1.23542	0.355	0.451	6.07744e-132
Nsmce1	2.3716e-136	-1.02008	0.177	0.324	7.25189e-132
Iqca1	2.46333e-136	-0.697174	0.023	0.142	7.53236e-132
Dctn1	3.32092e-136	-0.893634	0.031	0.155	1.01547e-131
Micu1	6.22253e-136	-0.647097	0.014	0.125	1.90272e-131
LOC100365839	1.25388e-135	-0.874066	0.045	0.175	3.83411e-131
Lrrc59	1.33522e-135	-0.910138	0.093	0.237	4.08283e-131
Mrps5	1.55166e-135	-0.880322	0.057	0.191	4.74468e-131
Dbf4	1.91719e-135	-0.768004	0.022	0.139	5.86237e-131
Sf3b6	1.92172e-135	-0.669841	0.005	0.107	5.87625e-131
Smc3	2.14958e-135	-1.33201	0.145	0.291	6.57297e-131
Atp2a2	3.80247e-135	-1.09154	0.023	0.14	1.16272e-130
Kif20a	4.59242e-135	-0.685275	0.01	0.117	1.40427e-130
Crbn	4.66539e-135	-0.747145	0.032	0.154	1.42658e-130
Sf3a3	6.48706e-135	-0.794609	0.022	0.139	1.98361e-130
Taf7l	6.64372e-135	-1.49356	0.011	0.119	2.03152e-130
H2afv	8.29028e-135	-0.863934	0.012	0.122	2.535e-130
Zfp523	1.24958e-134	-0.763684	0.039	0.166	3.82096e-130
Ccdc92	1.39581e-134	-1.06586	0.476	0.541	4.26811e-130
Mpc1	1.50715e-134	-0.957953	0.016	0.128	4.60855e-130
AABR07028349.1	1.83242e-134	-0.865432	0.02	0.135	5.60317e-130
Tollip	2.20694e-134	-1.0211	0.076	0.213	6.74839e-130
Ddx17	3.61792e-134	-0.890886	0.032	0.155	1.10629e-129
Josd1	4.77598e-134	-0.665569	0.014	0.125	1.4604e-129
Zfp207	5.23103e-134	-0.761253	0.013	0.122	1.59954e-129
Ankrd36	5.44502e-134	-0.890765	0.08	0.219	1.66498e-129
Frs3	5.73512e-134	-0.721636	0.008	0.113	1.75369e-129
Ahdc1	6.44764e-134	-0.825414	0.022	0.138	1.97156e-129
Hnrnpk	1.44691e-133	-0.864661	0.013	0.121	4.42437e-129
Thoc3	1.78941e-133	-0.697151	0.017	0.129	5.47166e-129
AABR07058884.2	2.30106e-133	-0.959331	0.098	0.242	7.03618e-129
Siva1	4.53501e-133	-1.00049	0.021	0.135	1.38672e-128
Pcgf6	5.53305e-133	-1.09366	0.078	0.216	1.6919e-128
Bgn	5.69496e-133	-0.744611	0.034	0.156	1.7414e-128
Mx2	5.78988e-133	-0.875943	0.071	0.208	1.77043e-128
Arl8b	8.00492e-133	-1.00963	0.128	0.273	2.44774e-128
Rif1	1.00455e-132	-1.15668	0.048	0.176	3.0717e-128
Ralgapb	1.22294e-132	-0.888996	0.021	0.136	3.7395e-128
Pspc1	1.25919e-132	-1.08413	0.023	0.138	3.85036e-128
Arhgap5	2.09415e-132	-1.05009	0.066	0.2	6.40349e-128
Ndufa6	2.33924e-132	-0.923385	0.158	0.306	7.15294e-128
Fam96b	2.97216e-132	-0.642618	0.015	0.125	9.08826e-128
Pbk	5.42632e-132	-0.694364	0.013	0.122	1.65926e-127
Itm2b	6.16012e-132	-1.01239	0.211	0.355	1.88364e-127
RGD1304567	7.85368e-132	-0.61737	0.006	0.107	2.4015e-127
Nutf2	1.38751e-131	-1.1597	0.035	0.157	4.24272e-127
AABR07062329.1	1.90757e-131	1.07518	0.135	0.038	5.83298e-127
Nudt16l1	2.20991e-131	-0.731166	0.014	0.122	6.75748e-127
Fxr2	2.536e-131	-0.753184	0.014	0.123	7.75457e-127
Pkig	2.70743e-131	-1.16946	0.229	0.37	8.27878e-127
Rexo2	2.93649e-131	-0.773339	0.059	0.191	8.9792e-127
Ccdc191	4.10949e-131	-0.95871	0.131	0.277	1.2566e-126
Prmt5	4.15929e-131	-0.746942	0.01	0.114	1.27183e-126
Higd1a	4.88945e-131	-0.743348	0.025	0.141	1.49509e-126
Tspan3	5.23414e-131	-0.778576	0.012	0.119	1.6005e-126
Eri3	5.89201e-131	-0.782361	0.036	0.158	1.80166e-126
Srp9	6.02321e-131	-0.902225	0.023	0.136	1.84178e-126
Actr6	7.05201e-131	-0.68611	0.01	0.116	2.15636e-126
Cstf1	7.2124e-131	-0.883359	0.079	0.216	2.20541e-126
Tex14	9.4828e-131	-0.966788	0.051	0.178	2.89965e-126
Adk	9.57421e-131	-0.949992	0.065	0.197	2.9276e-126
Impa1	1.03167e-130	-0.637791	0.013	0.119	3.15463e-126
Tmem60	1.35138e-130	-0.88456	0.061	0.194	4.13226e-126
Elp5	1.59922e-130	-0.809427	0.033	0.153	4.8901e-126
Fam21c	1.87733e-130	-0.740876	0.016	0.125	5.74049e-126
Mrps9	1.89084e-130	-0.729177	0.018	0.128	5.7818e-126
LOC679894	2.00275e-130	-0.998889	0.041	0.165	6.12401e-126
Tex40	2.06792e-130	-1.15895	0.188	0.323	6.3233e-126
Dut	3.64246e-130	-1.10369	0.019	0.129	1.11379e-125
Tdp2	3.6662e-130	-0.754491	0.026	0.143	1.12105e-125
Zfp608	4.70248e-130	-0.678919	0.026	0.143	1.43792e-125
Nxf1	4.70955e-130	-0.737728	0.036	0.157	1.44009e-125
Sdhc	4.83291e-130	-0.763017	0.015	0.124	1.47781e-125
Rnf10	1.3526e-129	-1.10617	0.24	0.372	4.13598e-125
RGD1306233	1.7743e-129	-0.684811	0.011	0.116	5.42544e-125
Yaf2	1.92546e-129	-0.749497	0.014	0.121	5.88768e-125
Rps29	2.70018e-129	-0.803824	0.728	0.718	8.25661e-125
Hmg1l1	3.71499e-129	-1.48774	0.045	0.169	1.13597e-124
Fbp1	4.50939e-129	-0.962337	0.203	0.346	1.37888e-124
Ube2d4	4.8218e-129	-1.06486	0.477	0.522	1.47441e-124
Sun1	4.98465e-129	-0.99886	0.073	0.207	1.52421e-124
Eif3c	5.48151e-129	-1.02241	0.324	0.436	1.67614e-124
Ribc2	5.57714e-129	-0.89198	0.18	0.334	1.70538e-124
Akap8l	5.76986e-129	-0.885165	0.04	0.164	1.76431e-124
Mtmr3	6.88073e-129	-0.723639	0.024	0.138	2.10399e-124
Cebpz	7.3881e-129	-1.05817	0.013	0.118	2.25913e-124
LOC100910427	8.68165e-129	-1.09304	0.095	0.234	2.65467e-124
Ccl26	8.76265e-129	-1.14039	0.114	0.259	2.67944e-124
Ccs	1.18843e-128	-0.628953	0.012	0.117	3.63398e-124
Tmem80	1.31214e-128	-0.696975	0.012	0.117	4.01226e-124
Glrx5	2.07653e-128	-1.10361	0.062	0.193	6.3496e-124
Onecut3	2.20102e-128	-0.672658	0.026	0.141	6.73028e-124
Ttll6	4.00007e-128	-0.923279	0.127	0.269	1.22314e-123
Hacd3	5.29537e-128	-0.922537	0.024	0.137	1.61922e-123
Cetn1	1.07777e-127	-0.932345	0.467	0.54	3.29559e-123
Cep55	2.47967e-127	-0.641518	0.01	0.112	7.58234e-123
Polr2j	3.16152e-127	-0.730736	0.02	0.131	9.6673e-123
Tmco6	3.46086e-127	-0.628526	0.014	0.119	1.05826e-122
Ktn1	8.82544e-127	-0.820866	0.021	0.131	2.69864e-122
LOC690142	1.19403e-126	-0.75694	0.02	0.129	3.6511e-122
Tmx4	1.35332e-126	-0.855114	0.04	0.162	4.13817e-122
Ganab	1.42371e-126	-0.728424	0.011	0.114	4.35343e-122
Rfwd2	2.55568e-126	-0.777357	0.027	0.141	7.81477e-122
Hat1	3.31362e-126	-0.788623	0.008	0.107	1.01324e-121
AABR07043748.1	3.4239e-126	-1.1689	0.097	0.235	1.04696e-121
AABR07058722.1	3.67088e-126	0.968597	0.108	0.024	1.12248e-121
Cnot7	5.67716e-126	-0.778487	0.014	0.119	1.73596e-121
Gabra2	7.56405e-126	-0.660108	0.025	0.138	2.31293e-121
Ppp4r3a	1.05508e-125	-0.99308	0.082	0.215	3.22623e-121
Nudt9	1.31538e-125	-0.828535	0.085	0.221	4.02218e-121
Atp5g1	1.85387e-125	-1.14258	0.049	0.173	5.66876e-121
Brdt	2.02501e-125	-0.817363	0.083	0.218	6.19208e-121
Mrpl13	3.86512e-125	-0.685332	0.016	0.121	1.18188e-120
Ptpn1	4.18707e-125	-0.856922	0.043	0.164	1.28032e-120
AABR07035787.1	4.66883e-125	-0.732268	0.032	0.147	1.42763e-120
S100pbp	5.34329e-125	-0.962283	0.016	0.122	1.63387e-120
Pfdn4	6.05522e-125	-0.684752	0.007	0.105	1.85157e-120
AABR07019088.1	8.15785e-125	-0.754967	0.032	0.15	2.49451e-120
Erlin1	8.30263e-125	-0.86024	0.023	0.132	2.53878e-120
Psmb2	8.43125e-125	-0.939838	0.016	0.122	2.57811e-120
LOC299282	9.01665e-125	-0.897295	0.042	0.164	2.75711e-120
Pank2	1.34236e-124	-0.585098	0.01	0.109	4.10468e-120
Timm8b	1.78987e-124	-0.943496	0.171	0.313	5.47307e-120
Mrps17	2.2431e-124	-0.767799	0.024	0.134	6.85896e-120
Stambp	2.92583e-124	-0.863767	0.047	0.168	8.94661e-120
Uqcrc2	3.09642e-124	-0.879621	0.037	0.155	9.46823e-120
Smndc1	4.4142e-124	-0.804287	0.022	0.131	1.34977e-119
Wdr61	4.43485e-124	-0.636301	0.009	0.109	1.35609e-119
Bloc1s4	6.50479e-124	-0.681033	0.012	0.114	1.98904e-119
Rtn3	7.35531e-124	-1.12099	0.145	0.282	2.24911e-119
Tmem81	9.36378e-124	-0.768408	0.02	0.128	2.86326e-119
Ccdc115	9.78746e-124	-0.677556	0.012	0.114	2.99281e-119
Plbd2	1.48668e-123	-0.935979	0.108	0.246	4.54598e-119
Ndufa2	2.73335e-123	-0.819037	0.056	0.181	8.35804e-119
Ndufs4	4.03922e-123	-0.673079	0.029	0.143	1.23511e-118
Rala	4.74193e-123	-0.820966	0.102	0.246	1.44999e-118
Orc4	8.2314e-123	-0.678046	0.031	0.146	2.517e-118
Zfand5	1.081e-122	-0.78553	0.046	0.167	3.30548e-118
Spata17	1.12146e-122	-0.771481	0.056	0.182	3.42919e-118
Ppp1r9b	1.202e-122	-0.707207	0.02	0.128	3.67546e-118
Ndufc1	1.76545e-122	-0.813226	0.016	0.12	5.3984e-118
Timm10b	1.86669e-122	-0.803843	0.036	0.152	5.70796e-118
Nkapl	2.02266e-122	-0.638101	0.028	0.14	6.18489e-118
Bsg	2.75457e-122	-1.03786	0.259	0.399	8.42292e-118
Tra2a	3.1316e-122	-0.814252	0.021	0.128	9.57581e-118
Dnajb11	3.3087e-122	-0.786913	0.048	0.169	1.01173e-117
Lmo1	3.54444e-122	-0.659703	0.024	0.134	1.08382e-117
A3galt2	4.35719e-122	-0.908374	0.011	0.109	1.33234e-117
Stk16	4.3948e-122	-0.75968	0.046	0.167	1.34384e-117
Epn2	5.37282e-122	-0.733304	0.019	0.125	1.6429e-117
Spop	6.45101e-122	-0.874209	0.047	0.168	1.97259e-117
Psmd7	9.411e-122	-0.769303	0.06	0.187	2.87769e-117
Strada	1.23825e-121	-1.06861	0.14	0.275	3.78633e-117
Trip11	1.27305e-121	-0.752126	0.032	0.145	3.89274e-117
Als2cr11	1.734e-121	-0.865856	0.225	0.369	5.30222e-117
RGD1566226	2.10258e-121	-0.723376	0.028	0.14	6.42928e-117
Arid1a	2.43846e-121	-0.932879	0.045	0.164	7.45633e-117
Ccdc74a	3.86803e-121	-0.721401	0.068	0.198	1.18277e-116
Syne2	6.92881e-121	-0.76087	0.047	0.168	2.11869e-116
Ppp1r14a	1.32198e-120	-0.6188	0.026	0.135	4.04235e-116
Ddx50	1.70662e-120	-0.890973	0.051	0.173	5.21852e-116
Dydc1	2.10572e-120	-0.697191	0.03	0.142	6.43887e-116
Gpn1	2.40589e-120	-0.624466	0.018	0.122	7.35673e-116
Rnf121	5.31628e-120	-0.599983	0.01	0.107	1.62561e-115
Zfp512b	5.69413e-120	-0.651997	0.021	0.127	1.74115e-115
[truncated: 760 more rows]
