# Supplementary material for: Reestablishment of spermatogenesis after more than 20 years of cryopreservation of rat spermatogonial stem cells reveals an important impact in differentiation capacity
Source: PLoS Biol. 2022 May 10;20(5):e3001618. doi: 10.1371/journal.pbio.3001618 (PMC9089916; doi:10.1371/journal.pbio.3001618)
Supplement: S2 Data — (XLSX) [file pbio.3001618.s009.xlsx]

## Sheet: TSF.vs.TFresh.markers.all
gene.name	p_val	avg_log2FC	pct.1	pct.2	p_val_adj
AABR07054963.1	0	2.48388	0.34	0	0
AY172581.24	0	1.34463	1	0.819	0
AY172581.9	0	1.26728	0.991	0.789	0
Mt.co1	1.05668e-226	-0.824614	0.955	0.967	3.23112e-222
Ran	1.79104e-147	-1.11766	0.177	0.47	5.47665e-143
AABR07058539.1	1.60899e-142	-1.15194	0	0.183	4.91997e-138
Rps23	7.65843e-136	-1.16177	0.234	0.503	2.34179e-131
AABR07054662.3	3.62695e-131	-1.12983	0	0.17	1.10905e-126
AABR07054897.1	3.93306e-130	1.36687	0.125	0	1.20265e-125
AABR07048844.1	1.67765e-129	1.13602	0.123	0	5.12993e-125
AABR07040494.1	3.30035e-128	1.24004	0.125	0.001	1.00918e-123
LOC100365839	2.83377e-126	-1.23897	0.091	0.328	8.6651e-122
AABR07044089.1	3.96811e-123	1.3766	0.143	0.01	1.21337e-118
RGD1560017	3.31678e-122	-1.01849	0.057	0.275	1.01421e-117
AABR07033570.1	3.32721e-121	-1.14626	0.009	0.177	1.01739e-116
AABR07066832.1	1.02596e-119	1.5039	0.179	0.027	3.13718e-115
AABR07051325.1	1.56877e-116	1.25903	0.111	0	4.79698e-112
Atp5c1	2.16604e-114	-1.00273	0.095	0.324	6.62331e-110
AABR07030590.2	4.66687e-113	1.47918	0.109	0	1.42704e-108
AABR07025366.1	2.28613e-111	1.82245	0.108	0	6.99053e-107
AABR07063863.1	2.60753e-111	-0.992474	0.001	0.149	7.9733e-107
Atp5a1	2.1248e-108	-0.867882	0.153	0.399	6.49721e-104
LOC100362149	7.36984e-108	-1.06991	0.222	0.468	2.25355e-103
Atp6v1g1	1.62523e-100	-0.864293	0.138	0.371	4.96964e-96
Mpc2	6.8608e-100	-0.96387	0.08	0.285	2.0979e-95
Eef2	9.41996e-100	-0.859107	0.153	0.385	2.88044e-95
AABR07048899.1	1.0911e-97	-0.981527	0.042	0.216	3.33635e-93
AABR07033552.1	4.87109e-97	-0.810129	0.007	0.144	1.48948e-92
Rpl13a	5.86136e-96	-1.16192	0.154	0.37	1.79229e-91
Tubb4b	1.00193e-93	-0.941104	0.222	0.445	3.0637e-89
Cox7b2	1.48659e-92	-0.906988	0.037	0.2	4.54569e-88
Atp5h	4.07585e-92	-0.865676	0.128	0.343	1.24631e-87
Ubc	1.20019e-90	-0.747815	0.473	0.651	3.66995e-86
Eif3g	1.58569e-89	-0.742379	0.105	0.311	4.84871e-85
AABR07031574.1	2.68601e-89	0.912174	0.086	0	8.21328e-85
Pebp1	2.72583e-89	-1.27559	0.259	0.471	8.33504e-85
Rpl11	7.21834e-89	-0.851101	0.188	0.415	2.20722e-84
Ccdc88a	8.58808e-89	-0.791783	0.088	0.285	2.62606e-84
H3f3a	1.27417e-88	-0.765562	0.067	0.248	3.89616e-84
Fabp9	2.6457e-88	-1.87628	0.04	0.194	8.09003e-84
AABR07048302.1	1.40088e-87	0.967983	0.085	0	4.28361e-83
AABR07058706.1	1.22672e-86	0.870698	0.083	0	3.75106e-82
AABR07021357.1	2.70601e-84	1.09913	0.128	0.019	8.27445e-80
Eif3f	3.78565e-84	-0.652873	0.022	0.162	1.15757e-79
AABR07051308.1	1.00152e-83	1.00623	0.108	0.01	3.06243e-79
Psma6	1.3895e-82	-0.749109	0.087	0.272	4.24882e-78
AABR07069416.1	4.01765e-82	-0.619092	0	0.109	1.22852e-77
AABR07025387.1	1.43352e-81	1.1573	0.085	0.002	4.38342e-77
Rpl41	8.07115e-81	-0.612489	0.627	0.779	2.468e-76
AABR07043929.1	1.30094e-80	0.811895	0.078	0	3.97803e-76
AABR07048878.1	1.43661e-80	0.801737	0.203	0.057	4.39285e-76
Uqcrfs1	1.59939e-80	-0.845416	0.078	0.253	4.89062e-76
AABR07044407.1	5.18311e-80	0.938446	0.077	0	1.58489e-75
Cmtm2a	1.16516e-79	-1.52926	0.016	0.142	3.56284e-75
Zfp36	1.26436e-79	1.24272	0.189	0.057	3.86615e-75
AABR07027819.1	1.93305e-79	-0.64808	0.007	0.123	5.91087e-75
Rack1	2.52357e-78	-0.994401	0.131	0.313	7.71656e-74
Ybx3	5.76361e-78	-1.50363	0.057	0.21	1.7624e-73
AABR07036467.1	8.58422e-78	-0.530097	0	0.104	2.62488e-73
AABR07070161.5	1.74628e-76	-0.571415	0.001	0.104	5.33979e-72
Crisp2	2.58701e-76	-1.69396	0.024	0.151	7.91055e-72
Akr1a1	4.55595e-76	-0.759829	0.062	0.222	1.39312e-71
H2afz	7.66181e-76	-0.680346	0.022	0.151	2.34283e-71
Chchd6	1.52247e-75	-0.623621	0.056	0.214	4.6554e-71
Sh3glb1	9.033e-75	-0.749745	0.123	0.314	2.76211e-70
Dynlt1	9.98029e-75	-0.769411	0.065	0.225	3.05177e-70
Asrgl1	2.46503e-74	-1.15904	0.021	0.144	7.53758e-70
Ddb1	7.94406e-74	-0.729118	0.086	0.257	2.42914e-69
Ropn1l	8.41232e-74	-1.62248	0.046	0.185	2.57232e-69
Ergic2	1.20701e-73	-0.578865	0.101	0.284	3.69079e-69
tGap1	1.05869e-72	-1.52621	0.022	0.143	3.23726e-68
AABR07054460.6	1.27314e-72	0.906746	0.078	0.003	3.893e-68
Snrpc	1.63478e-72	-0.588439	0.148	0.348	4.99882e-68
Ccdc7	1.83445e-72	-0.928993	0.01	0.119	5.60939e-68
Dynll1	2.16618e-72	-0.481972	0.428	0.668	6.62375e-68
Ipo4	2.4093e-72	-0.565909	0.087	0.261	7.36716e-68
Uqcrh	2.58011e-72	-0.763123	0.115	0.296	7.88945e-68
Cox5a	3.07184e-72	-0.668313	0.168	0.374	9.39307e-68
AABR07033525.1	6.26825e-72	-0.684447	0.048	0.194	1.91671e-67
Lancl1	7.82262e-72	-0.911451	0.058	0.207	2.392e-67
LOC100912373	1.98729e-71	-1.13703	0.032	0.161	6.07675e-67
Paip2	2.21549e-71	-0.699742	0.181	0.386	6.77452e-67
Ppp1cc	2.54602e-71	-0.792834	0.177	0.375	7.78524e-67
Tcp11	3.48707e-71	-1.42589	0.017	0.133	1.06628e-66
Eno1	4.25817e-71	-0.57165	0.028	0.157	1.30206e-66
Dnajb1	1.19572e-70	-0.626191	0.072	0.233	3.65626e-66
Recql	1.67584e-70	-0.671349	0.047	0.189	5.12437e-66
Ldhc	1.75607e-70	-1.15463	0.022	0.14	5.36972e-66
Fhl4	2.39361e-70	-1.43865	0.03	0.155	7.3192e-66
AABR07039648.1	3.58003e-70	0.743363	0.071	0.001	1.0947e-65
Snrpf	1.19852e-69	0.520986	0.79	0.689	3.66482e-65
Eef1d	1.23653e-69	-0.628586	0.05	0.194	3.78105e-65
AABR07051207.1	2.15216e-69	0.86915	0.45	0.276	6.58088e-65
Bspry	2.76204e-69	-0.940002	0.014	0.123	8.44578e-65
Trim28	4.46179e-69	-0.609862	0.186	0.389	1.36432e-64
Dkkl1	7.70049e-69	-1.2318	0.055	0.195	2.35466e-64
Cct5	1.7164e-68	-0.599424	0.148	0.344	5.24842e-64
Nudt4	1.80759e-68	-0.814936	0.06	0.206	5.52725e-64
AABR07068705.1	5.00372e-68	0.763318	0.557	0.412	1.53004e-63
Slc25a39	9.76591e-68	-0.695775	0.104	0.274	2.98622e-63
Chrne	1.67556e-67	-1.10822	0.022	0.137	5.12354e-63
Fam104a	3.95756e-67	-0.670174	0.101	0.269	1.21014e-62
Fam213a	6.07668e-67	-0.691733	0.041	0.173	1.85813e-62
Hrasls5	6.20649e-67	-1.24521	0.018	0.128	1.89782e-62
Lrrc46	6.35337e-67	-1.01635	0.022	0.136	1.94273e-62
Spata4	1.01586e-66	-0.964975	0.016	0.124	3.10631e-62
Atxn2l	1.22813e-66	-0.641915	0.13	0.311	3.75538e-62
Ccdc136	2.47041e-66	-0.916365	0.133	0.304	7.55401e-62
AABR07048892.1	2.52879e-66	-0.457434	0	0.089	7.73253e-62
Rpl5	5.79922e-66	-0.690068	0.054	0.195	1.77328e-61
Zdhhc4	1.40949e-65	-0.643362	0.033	0.157	4.30995e-61
AABR07057648.1	1.94105e-65	0.766408	0.064	0	5.93535e-61
Phyh	2.94085e-65	0.678079	0.594	0.448	8.99254e-61
Adam3a	1.32266e-64	-1.03465	0.016	0.121	4.04442e-60
AABR07058539.2	1.87665e-64	-0.474535	0.001	0.09	5.73843e-60
Hspb9	1.96505e-64	-1.15791	0.013	0.116	6.00874e-60
Dnaaf1	2.40722e-64	-0.930739	0.025	0.139	7.36081e-60
Taldo1	2.80095e-64	-0.653497	0.04	0.169	8.56475e-60
Morn2	3.31271e-64	-0.90289	0.022	0.134	1.01296e-59
Exosc5	1.00124e-63	-0.628722	0.02	0.129	3.06158e-59
Rpl39l	1.69742e-63	-0.705053	0.243	0.44	5.19036e-59
Pgp	1.72693e-63	-0.836338	0.183	0.364	5.28062e-59
AABR07050719.1	2.82677e-63	-0.572597	0	0.085	8.64369e-59
AABR07031399.1	5.19193e-63	-0.575413	0.008	0.104	1.58759e-58
Fank1	5.97422e-63	-0.669762	0.014	0.116	1.8268e-58
Psma7	7.231e-63	-0.84616	0.104	0.259	2.21109e-58
Hn1	8.66966e-63	-0.66809	0.247	0.444	2.65101e-58
Pdcl2	1.74943e-62	-0.775509	0.016	0.119	5.34941e-58
Dzip1	2.50538e-62	-0.784111	0.011	0.108	7.66094e-58
Tpgs2	8.15212e-62	-0.512475	0.021	0.13	2.49275e-57
Tmbim6	9.37585e-62	-0.631097	0.059	0.197	2.86695e-57
Actg1	1.45255e-61	-0.408443	0.037	0.161	4.44162e-57
Mt.cox3	3.85327e-61	-0.407627	0.987	0.959	1.17825e-56
AABR07070441.1	4.34812e-61	-0.790412	0.006	0.096	1.32957e-56
Bag1	7.09355e-61	-0.650552	0.104	0.266	2.16906e-56
Morf4l1	8.27643e-61	-0.732725	0.156	0.333	2.53077e-56
Ube2d4	1.67686e-60	-0.81066	0.013	0.111	5.12749e-56
Spa17	1.73986e-60	-0.944965	0.037	0.155	5.32014e-56
LOC102555525	2.09545e-60	-1.11825	0.014	0.112	6.40746e-56
Arl4a	2.20004e-60	-0.632777	0.09	0.244	6.72727e-56
LOC102554842	4.83078e-60	-0.799778	0.006	0.095	1.47716e-55
AABR07029272.1	6.64159e-60	-1.18773	0	0.08	2.03086e-55
AABR07027244.1	9.7809e-60	-0.416319	0	0.08	2.9908e-55
2021-03-11	1.02739e-59	-1.03022	0.012	0.106	3.14156e-55
Meig1	1.4838e-59	-0.98348	0.022	0.127	4.53716e-55
Akirin1	1.62705e-59	-0.533186	0.049	0.179	4.9752e-55
Ggn	4.90375e-59	-0.878695	0.013	0.107	1.49947e-54
Mea1	6.65107e-59	-0.6334	0.163	0.342	2.03376e-54
AABR07061260.1	8.37614e-59	-0.584273	0	0.08	2.56126e-54
RGD1563941	8.76821e-59	-0.770557	0.024	0.13	2.68114e-54
Isca1	1.02942e-58	-0.580464	0.039	0.16	3.14777e-54
AABR07062454.1	1.05657e-58	0.696575	0.057	0	3.23077e-54
Ccnk	1.49483e-58	-0.608731	0.047	0.173	4.5709e-54
AABR07027752.1	1.74976e-58	-0.498138	0.002	0.082	5.3504e-54
LOC100359574	1.93394e-58	-0.575252	0.057	0.19	5.91361e-54
Cct3	4.60844e-58	-0.628503	0.295	0.487	1.40917e-53
AABR07048311.1	4.72331e-58	0.714956	0.056	0	1.44429e-53
Taf9	5.74425e-58	-0.833889	0.136	0.3	1.75648e-53
Ndufaf3	6.77178e-58	-0.884836	0.029	0.139	2.07067e-53
Tdrd1	9.80965e-58	-0.673325	0.054	0.182	2.9996e-53
Cetn1	1.00856e-57	-0.760301	0.011	0.103	3.08396e-53
Gk2	1.02783e-57	-0.920036	0.01	0.1	3.1429e-53
AABR07029769.1	1.05086e-57	1.13903	0.087	0.013	3.21331e-53
RGD1304704	1.3323e-57	-0.521649	0.102	0.259	4.0739e-53
AABR07031740.1	1.33735e-57	0.646298	0.063	0.002	4.08935e-53
AABR07051260.1	1.38981e-57	-0.431537	0	0.078	4.24976e-53
Ube2l3	1.42279e-57	-0.572541	0.124	0.291	4.35059e-53
Eif1	1.55475e-57	-0.689794	0.406	0.582	4.75411e-53
Ipo5	1.99525e-57	-0.866213	0.061	0.191	6.10106e-53
Aqp11	3.51284e-57	-0.779642	0.019	0.117	1.07416e-52
Psmb4	3.58063e-57	-0.575869	0.106	0.265	1.09489e-52
LOC689618	7.77813e-57	-0.625503	0.01	0.099	2.3784e-52
Mtch2	7.93399e-57	-0.551622	0.084	0.229	2.42605e-52
Gabarap	1.31961e-56	-0.552129	0.161	0.338	4.03509e-52
Rps15	1.90857e-56	-0.482304	0.164	0.343	5.83603e-52
Ahcy	2.27442e-56	-0.536733	0.057	0.186	6.95471e-52
Rpl23	3.03608e-56	-0.631712	0.342	0.52	9.28371e-52
LOC681766	3.27243e-56	-0.769106	0.016	0.11	1.00064e-51
Odf2	3.89668e-56	-1.46872	0.094	0.232	1.19153e-51
Fdps	3.92278e-56	-0.559949	0.113	0.271	1.19951e-51
Cox6b2	3.9705e-56	-0.788755	0.067	0.197	1.2141e-51
Tuba3b	4.36279e-56	-0.671656	0.357	0.521	1.33406e-51
RGD1565611	5.27559e-56	-0.773843	0.014	0.107	1.61317e-51
Sirt2	5.79758e-56	-0.553769	0.034	0.146	1.77278e-51
Paip2l1	9.41132e-56	-0.510048	0.011	0.1	2.87779e-51
Ccdc53	1.8832e-55	-0.467969	0.033	0.144	5.75846e-51
Atp8b3	4.01456e-55	-0.628622	0.015	0.108	1.22757e-50
Atp6v0c	4.07827e-55	-0.642278	0.091	0.236	1.24705e-50
LOC100361457	5.85385e-55	-0.595824	0.43	0.591	1.78999e-50
Dek	5.97185e-55	-0.620437	0.166	0.336	1.82607e-50
Ggnbp1	6.45331e-55	-0.926843	0.015	0.107	1.97329e-50
AABR07030946.1	8.34372e-55	0.724313	0.053	0	2.55134e-50
Git1	8.37217e-55	-0.513649	0.022	0.121	2.56004e-50
Ldha	9.44754e-55	-0.896718	0.031	0.135	2.88887e-50
AABR07031724.2	9.83303e-55	1.13798	0.133	0.039	3.00674e-50
Rpn2	1.01459e-54	-0.492544	0.064	0.196	3.10241e-50
Vwa3b	1.4118e-54	-0.771259	0.015	0.107	4.31701e-50
Abhd17a	1.49611e-54	-0.461343	0.046	0.166	4.57481e-50
Ccdc34	1.66831e-54	-0.655361	0.095	0.239	5.10136e-50
Gnl2	1.76602e-54	-0.582773	0.077	0.215	5.40014e-50
Rnf19b	1.77113e-54	-0.511435	0.012	0.101	5.41577e-50
RGD1564319	2.19662e-54	-0.827615	0.026	0.127	6.71684e-50
Bap1	2.68532e-54	-0.395048	0.071	0.206	8.21116e-50
Akap12	2.96506e-54	-1.09128	0.031	0.135	9.06657e-50
Glrx3	4.02048e-54	-0.521477	0.051	0.174	1.22938e-49
Lpcat3	4.39203e-54	-0.469003	0.047	0.167	1.34299e-49
Cox7c	4.68914e-54	-0.663501	0.253	0.429	1.43384e-49
Fam227b	8.09465e-54	-0.672062	0.031	0.137	2.47518e-49
Ghitm	8.82655e-54	-0.799477	0.063	0.188	2.69898e-49
AABR07027902.1	8.84383e-54	-0.501435	0.029	0.133	2.70426e-49
RGD1561916	1.4468e-53	-1.03446	0.016	0.107	4.42402e-49
AABR07051258.1	1.51703e-53	-0.36906	0	0.072	4.63878e-49
Ddost	1.85267e-53	-0.581651	0.142	0.303	5.66511e-49
Csnk1d	4.09678e-53	-0.530297	0.086	0.228	1.25271e-48
AABR07030599.1	4.53377e-53	0.613707	0.052	0	1.38633e-48
Zfand3	6.21298e-53	-0.640804	0.054	0.174	1.89981e-48
Slc35b1	7.723e-53	-0.426686	0.048	0.167	2.36154e-48
AABR07041724.1	7.76953e-53	-0.535673	0.033	0.139	2.37577e-48
Atp5j	8.04959e-53	-0.492493	0.141	0.306	2.4614e-48
Ccdc181	8.34296e-53	-0.51463	0.046	0.162	2.55111e-48
2021-03-10	1.17504e-52	-0.775442	0.019	0.112	3.59305e-48
Bri3	1.2739e-52	-0.472722	0.056	0.179	3.89532e-48
Vdac2	1.3253e-52	-0.63293	0.084	0.222	4.05251e-48
Ube2k	1.54773e-52	-0.523099	0.198	0.382	4.73263e-48
Supt20	1.71371e-52	-0.646749	0.061	0.185	5.24017e-48
Sord	2.22006e-52	-0.563018	0.025	0.124	6.78849e-48
Rb1cc1	2.61241e-52	-0.436495	0.144	0.313	7.98823e-48
AABR07066829.1	3.27228e-52	0.871846	0.054	0.001	1.0006e-47
Ppp3r2	3.47106e-52	-0.770425	0.014	0.1	1.06138e-47
Strada	4.17839e-52	-0.496719	0.043	0.156	1.27767e-47
Wdr48	4.32284e-52	-0.485241	0.052	0.172	1.32184e-47
AABR07030603.2	5.94928e-52	0.588308	0.052	0.001	1.81917e-47
RGD1306626	6.665e-52	-0.753158	0.011	0.096	2.03802e-47
AC095947.1	6.87417e-52	0.698385	0.05	0	2.10198e-47
Degs1	7.47718e-52	-0.403442	0.046	0.163	2.28637e-47
Spata24	9.98847e-52	-0.724299	0.012	0.097	3.05427e-47
Rps14	1.13385e-51	-0.603372	0.246	0.423	3.46709e-47
Cage1	1.50004e-51	-0.658106	0.015	0.101	4.58682e-47
AABR07039471.1	1.78242e-51	0.581678	0.05	0	5.45027e-47
Plekha5	2.09935e-51	-0.424505	0.069	0.198	6.4194e-47
Atp5j2	2.40793e-51	-0.563854	0.177	0.35	7.36297e-47
Ltbp2	2.90861e-51	0.846667	0.2	0.085	8.89394e-47
AABR07062108.1	3.67536e-51	0.652572	0.05	0	1.12385e-46
Ift46	4.42747e-51	-0.539268	0.024	0.119	1.35383e-46
Znhit2	5.40103e-51	-0.488059	0.021	0.114	1.65153e-46
Gpx4	1.00722e-50	-1.15991	0.195	0.351	3.07986e-46
Spata6	1.15109e-50	-1.4868	0.085	0.21	3.5198e-46
Med28	1.59571e-50	-0.464245	0.065	0.19	4.87936e-46
Swi5	2.50566e-50	-0.556531	0.177	0.346	7.66181e-46
Spetex.2E	2.97688e-50	-1.27816	0.018	0.106	9.1027e-46
Dync1li2	3.40625e-50	-0.465421	0.059	0.18	1.04156e-45
Ube2d3	3.45336e-50	-0.484771	0.144	0.306	1.05597e-45
AABR07037151.1	3.78421e-50	-0.535399	0.001	0.069	1.15714e-45
Dctn6	4.10467e-50	-0.458516	0.037	0.142	1.25512e-45
Rgs22	4.13725e-50	-0.626151	0.016	0.103	1.26509e-45
AABR07052890.1	4.28546e-50	-0.617174	0	0.068	1.31041e-45
AC115384.1	4.67136e-50	-0.85159	0	0.067	1.42841e-45
Rangrf	5.32079e-50	-0.673404	0.056	0.172	1.62699e-45
Arpp19	8.16602e-50	-0.460985	0.087	0.225	2.49701e-45
Rps7	8.25938e-50	-0.482518	0.517	0.673	2.52555e-45
Zfand4	9.25403e-50	-0.641212	0.018	0.106	2.8297e-45
Phf7	9.74963e-50	-0.760237	0.039	0.144	2.98124e-45
Trim37	1.11122e-49	-0.469697	0.11	0.258	3.39789e-45
AABR07051324.1	1.2615e-49	0.587056	0.048	0	3.8574e-45
Glul	1.38497e-49	-0.966189	0.061	0.178	4.23496e-45
Eef1g	1.65162e-49	-0.468899	0.246	0.428	5.05032e-45
Srpk1	1.98223e-49	-0.400405	0.106	0.254	6.06126e-45
Oscp1	2.13707e-49	-0.608652	0.021	0.111	6.53473e-45
AABR07068593.2	2.14719e-49	-0.355406	0	0.066	6.56568e-45
AABR07062277.1	2.65441e-49	0.646184	0.047	0	8.11665e-45
Tma7	2.80313e-49	-0.472295	0.126	0.28	8.5714e-45
Cpt1b	2.87008e-49	-0.530163	0.021	0.112	8.77613e-45
Nphp1	3.2356e-49	-0.550406	0.052	0.166	9.89381e-45
Atp5o	3.78635e-49	-0.517747	0.102	0.243	1.15779e-44
Pabpc1	4.32329e-49	-0.743997	0.499	0.637	1.32197e-44
Ky	4.53903e-49	-0.549945	0.011	0.09	1.38794e-44
Cdk2ap1	5.11757e-49	-0.523597	0.079	0.209	1.56485e-44
Fam229b	6.13408e-49	-1.56078	0.072	0.186	1.87568e-44
Rpgrip1	6.43753e-49	-0.710881	0.026	0.119	1.96847e-44
LOC306766	6.44937e-49	-0.512564	0.036	0.139	1.97209e-44
Gpat4	8.8115e-49	-0.588101	0.041	0.146	2.69438e-44
Spesp1	8.86314e-49	-0.972097	0.016	0.101	2.71017e-44
AABR07051438.1	8.98256e-49	-0.512736	0.031	0.13	2.74669e-44
Phkg2	1.00476e-48	-0.644152	0.042	0.148	3.07234e-44
Sdccag3	1.11256e-48	-0.48154	0.088	0.221	3.40198e-44
Oser1	1.17213e-48	-0.508362	0.042	0.15	3.58415e-44
AC121415.1	1.24201e-48	-0.426356	0.279	0.467	3.79781e-44
Dtd1	1.49367e-48	-0.49012	0.045	0.155	4.56735e-44
Adam5	1.57782e-48	-0.507219	0.01	0.089	4.82466e-44
Nup62	2.05764e-48	-0.430588	0.064	0.187	6.29184e-44
Tex33	2.42951e-48	-0.783198	0.011	0.09	7.42894e-44
Timm8b	4.65964e-48	-0.459475	0.07	0.194	1.42482e-43
Rfx2	5.22949e-48	-0.456992	0.02	0.107	1.59907e-43
Acrbp	5.43299e-48	-0.466748	0.02	0.107	1.6613e-43
Ndufab1	5.50066e-48	-0.498322	0.052	0.166	1.68199e-43
Polr2k	6.03847e-48	-0.40333	0.074	0.202	1.84644e-43
Cdkn3	6.24052e-48	-0.509098	0.109	0.253	1.90823e-43
Spata20	6.88418e-48	-1.08117	0.012	0.091	2.10505e-43
Mtx2	8.56816e-48	-0.528721	0.125	0.272	2.61997e-43
Oaz3	9.69104e-48	-2.06178	0.022	0.11	2.96333e-43
Atxn3	1.17213e-47	-0.651036	0.022	0.111	3.58413e-43
Ddx25	1.43329e-47	-0.479289	0.029	0.124	4.38271e-43
Tf	1.76557e-47	-0.463711	0.017	0.102	5.39876e-43
MGC95208	1.98461e-47	-0.564106	0.026	0.118	6.06855e-43
Vdac3	2.06539e-47	-0.359606	0.221	0.408	6.31554e-43
Tbc1d1	2.69213e-47	-0.425752	0.049	0.159	8.23201e-43
Ehd1	3.35267e-47	-0.361542	0.099	0.239	1.02518e-42
Rps6	3.79903e-47	-0.43248	0.023	0.114	1.16167e-42
Rcc2	6.79621e-47	-0.490289	0.051	0.161	2.07814e-42
Cfap206	8.10538e-47	-0.571652	0.012	0.09	2.47846e-42
Slc30a3	1.11953e-46	-0.542243	0.012	0.089	3.42331e-42
Mprip	1.12392e-46	-0.383008	0.149	0.309	3.43672e-42
Als2cr11	1.20565e-46	-0.461865	0.009	0.084	3.68664e-42
Gsg1	1.24455e-46	-2.05816	0.019	0.102	3.8056e-42
AABR07033563.1	1.29562e-46	-0.371195	0.003	0.07	3.96173e-42
Tsacc	1.34527e-46	-0.87609	0.021	0.107	4.11356e-42
Ccdc30	1.43174e-46	-0.480558	0.008	0.08	4.37796e-42
Atp5g1	1.72864e-46	-0.562412	0.168	0.323	5.28585e-42
RGD1309170	1.81024e-46	-0.634355	0.016	0.098	5.53535e-42
AC130162.3	2.13e-46	0.555886	0.045	0	6.51312e-42
Hnrnpdl	2.22037e-46	-0.49815	0.023	0.112	6.78946e-42
Atp6v1f	2.27413e-46	-0.361033	0.093	0.228	6.95384e-42
Cox7a2l2	3.10393e-46	-0.41381	0.158	0.32	9.4912e-42
Oxr1	3.11367e-46	-0.44806	0.099	0.235	9.52098e-42
Ntpcr	3.26169e-46	-0.523076	0.035	0.132	9.97361e-42
Atxn10	3.99198e-46	-0.4564	0.026	0.116	1.22067e-41
RGD1359334	4.03157e-46	-0.661459	0.012	0.089	1.23277e-41
AABR07033537.1	5.64218e-46	-0.264882	0.021	0.11	1.72527e-41
Pdia6	5.73358e-46	-0.494457	0.104	0.241	1.75322e-41
Rnf139	5.89784e-46	-0.531478	0.04	0.141	1.80344e-41
Limd2	6.37456e-46	-0.455165	0.017	0.1	1.94921e-41
Bscl2	6.38011e-46	-0.437624	0.01	0.084	1.95091e-41
Sh3gl3	7.01596e-46	-0.355462	0.049	0.156	2.14534e-41
Csnk2b	7.23836e-46	-0.461105	0.147	0.3	2.21335e-41
Pcmt1	7.38965e-46	-0.462167	0.033	0.129	2.25961e-41
Smap1	8.44337e-46	-0.43056	0.172	0.338	2.58181e-41
Lrrfip2	9.05441e-46	-0.530488	0.027	0.116	2.76866e-41
Pkib	1.12382e-45	-0.854846	0.024	0.11	3.43642e-41
AABR07039472.1	1.14483e-45	0.514846	0.045	0	3.50065e-41
Cct2	1.35992e-45	-0.436713	0.222	0.395	4.15838e-41
RGD1307595	1.45164e-45	-0.47492	0.108	0.246	4.43882e-41
Rnaseh2a	1.52926e-45	-0.518335	0.033	0.129	4.67618e-41
Nasp	1.58847e-45	-0.557338	0.219	0.387	4.85722e-41
Pom121l2	1.78606e-45	-0.722977	0.007	0.078	5.4614e-41
Atp5b	2.26775e-45	-0.46329	0.182	0.345	6.93432e-41
Pgk2	3.94308e-45	-0.78793	0.012	0.088	1.20571e-40
Atoh8	3.97048e-45	-0.468202	0.014	0.092	1.21409e-40
Hspe1	3.99462e-45	-0.760985	0.207	0.354	1.22147e-40
LOC500227	5.54475e-45	-0.463639	0.012	0.087	1.69547e-40
Rn50-X-1141.3	6.59585e-45	0.552715	0.458	0.318	2.01688e-40
Rpn1	7.0131e-45	-0.479781	0.233	0.408	2.14447e-40
Elof1	7.36016e-45	-0.540345	0.05	0.156	2.25059e-40
Spata1	7.39056e-45	-0.548909	0.03	0.121	2.25989e-40
Gnpat	7.52985e-45	-0.33346	0.046	0.152	2.30248e-40
AABR07068094.2	8.84432e-45	-0.730702	0.01	0.082	2.70442e-40
AABR07057885.3	8.92892e-45	-0.331414	0	0.06	2.73029e-40
Eif3i	9.49199e-45	-0.463969	0.051	0.159	2.90246e-40
AABR07067812.1	9.71257e-45	-0.48344	0.012	0.087	2.96991e-40
Kdm4d	1.06197e-44	-0.645868	0.02	0.102	3.24729e-40
Bzw1	1.14484e-44	-0.478842	0.081	0.203	3.50068e-40
Rangap1	1.28558e-44	-0.637498	0.06	0.17	3.93105e-40
Arl2bp	1.31378e-44	-0.471681	0.032	0.125	4.01728e-40
Efhd1	1.37994e-44	-0.657529	0.013	0.088	4.21959e-40
Gtsf1	1.41777e-44	-0.512639	0.133	0.279	4.33526e-40
Rer1	1.5347e-44	-0.299374	0.042	0.144	4.69282e-40
Tomm6	1.66804e-44	-0.471355	0.031	0.123	5.10052e-40
Rnf138	1.80795e-44	-0.580967	0.021	0.103	5.52834e-40
Ctc1	1.85031e-44	-0.43044	0.07	0.188	5.65786e-40
Rimbp3	1.94382e-44	-0.476943	0.012	0.086	5.94382e-40
RGD1306739	1.98827e-44	-0.635514	0.016	0.095	6.07974e-40
Resp18	3.57461e-44	-0.513699	0.007	0.076	1.09304e-39
LOC103694902	3.86664e-44	-0.485591	0.118	0.258	1.18234e-39
AABR07064542.1	4.05591e-44	-0.314921	0	0.059	1.24022e-39
Sucla2	4.41457e-44	-0.540521	0.049	0.154	1.34989e-39
Calm2	5.45659e-44	-0.593941	0.475	0.615	1.66852e-39
Uqcr11	5.80693e-44	-0.338668	0.093	0.224	1.77564e-39
Zfp428	6.301e-44	-0.358645	0.025	0.113	1.92672e-39
RSA.14.44	6.9268e-44	-0.670237	0.009	0.08	2.11808e-39
Spata33	7.00988e-44	-0.471976	0.026	0.112	2.14348e-39
Aven	7.91399e-44	-0.491672	0.024	0.108	2.41994e-39
Ptbp1	1.22288e-43	-0.481465	0.095	0.224	3.73934e-39
Ybx1	1.25956e-43	-0.378147	0.024	0.11	3.85149e-39
AABR07058395.1	1.26078e-43	-0.334493	0	0.059	3.85522e-39
Psmb5	1.52859e-43	-0.491449	0.167	0.32	4.67412e-39
Sin3b	1.53124e-43	-0.477821	0.138	0.284	4.68223e-39
Svip	1.58317e-43	-0.520525	0.06	0.168	4.84103e-39
Ccdc92	1.66202e-43	-0.428251	0.089	0.214	5.08212e-39
AABR07044123.1	1.70343e-43	-0.393598	0	0.059	5.20876e-39
Irgc	1.87905e-43	-1.1619	0.013	0.087	5.74574e-39
Tdrd6	2.56201e-43	-0.926734	0.016	0.093	7.83412e-39
Mgll	2.862e-43	-0.474467	0.015	0.092	8.75141e-39
Dgat2	3.11716e-43	-0.522028	0.057	0.164	9.53166e-39
Mroh2b	3.28799e-43	-0.384288	0.007	0.074	1.0054e-38
Stk39	3.74016e-43	-0.379681	0.049	0.153	1.14367e-38
Osbpl9	4.28345e-43	-0.431788	0.02	0.101	1.30979e-38
AABR07040514.1	4.54144e-43	0.496776	0.042	0	1.38868e-38
Ccdc65	5.01427e-43	-0.420437	0.01	0.082	1.53326e-38
Hils1	5.14316e-43	-1.28354	0.009	0.079	1.57267e-38
Dbil5	5.31039e-43	-0.977905	0.018	0.095	1.62381e-38
Stk33	5.41794e-43	-0.480471	0.022	0.104	1.6567e-38
Atp5l	5.51874e-43	-0.440088	0.217	0.386	1.68752e-38
Rnf181	5.56384e-43	-0.552034	0.021	0.103	1.70131e-38
Caprin1	6.17859e-43	-0.335201	0.056	0.165	1.88929e-38
Maea	6.38713e-43	-0.335887	0.098	0.23	1.95306e-38
Ddx1	6.9144e-43	-0.375424	0.129	0.274	2.11429e-38
AABR07030977.1	7.41683e-43	0.470914	0.041	0	2.26792e-38
Tex40	7.9259e-43	-0.499339	0.005	0.069	2.42358e-38
Lrriq3	8.01763e-43	-0.432656	0.014	0.088	2.45163e-38
Btf3	9.42549e-43	-0.362768	0.023	0.107	2.88213e-38
Tmbim4	9.43747e-43	-0.541869	0.025	0.109	2.88579e-38
Ndufa9	9.88131e-43	-0.424441	0.037	0.132	3.02151e-38
Oaz1	1.1079e-42	-0.34505	0.129	0.275	3.38775e-38
Slco6d1	1.45571e-42	-0.500881	0.009	0.079	4.45127e-38
AABR07068086.1	1.55516e-42	0.504003	0.041	0	4.75537e-38
Isyna1	1.76275e-42	-0.390006	0.049	0.152	5.39013e-38
AABR07030699.1	1.90128e-42	0.55501	0.041	0	5.81372e-38
AABR07044075.1	2.2101e-42	0.701518	0.177	0.075	6.75805e-38
Tcp10b	2.68483e-42	-0.946815	0.039	0.131	8.20967e-38
Pbp2	2.98556e-42	-0.578402	0.008	0.074	9.12925e-38
Eif4h	3.03786e-42	-0.416454	0.044	0.143	9.28916e-38
St6galnac2	3.18193e-42	-1.47482	0.019	0.096	9.7297e-38
Cfap126	3.2655e-42	-0.434493	0.008	0.074	9.98524e-38
Dda1	3.72607e-42	-0.563479	0.055	0.159	1.13936e-37
Eprs	4.30572e-42	-0.416663	0.231	0.402	1.3166e-37
LOC690206	4.75225e-42	-0.780282	0.009	0.078	1.45314e-37
Gstt4	5.00808e-42	-0.611675	0.009	0.076	1.53137e-37
AABR07054264.1	5.25277e-42	-0.301771	0.001	0.06	1.60619e-37
RGD1310262	6.24675e-42	-0.421456	0.018	0.095	1.91013e-37
Dym	6.26349e-42	-0.368892	0.035	0.126	1.91525e-37
Ndufb9	6.59121e-42	-0.452831	0.147	0.293	2.01546e-37
Fam83f	7.28219e-42	0.688962	0.177	0.076	2.22675e-37
Aqp7	7.47715e-42	-0.760249	0.008	0.075	2.28636e-37
AABR07056894.1	8.00993e-42	-0.297384	0	0.056	2.44928e-37
Lrrc51	9.06146e-42	-0.682983	0.019	0.096	2.77081e-37
LOC100360856	9.67987e-42	-0.645791	0.307	0.465	2.95991e-37
Cep128	1.02623e-41	-0.431468	0.025	0.108	3.13802e-37
AABR07037176.1	1.08994e-41	-0.308395	0	0.057	3.33283e-37
Iqcf3	1.3704e-41	-1.43562	0.016	0.09	4.19042e-37
Theg	1.48384e-41	-0.543448	0.021	0.1	4.53727e-37
Insig1	1.62187e-41	-0.551962	0.105	0.233	4.95936e-37
AC129460.1	1.78051e-41	0.517146	0.04	0	5.44446e-37
Btbd1	1.88253e-41	-0.490238	0.106	0.236	5.75639e-37
Syngr4	1.88805e-41	-0.518549	0.011	0.08	5.77329e-37
Ipo13	1.89394e-41	-0.316572	0.024	0.106	5.7913e-37
Dnajc5g	2.44027e-41	-0.452113	0.013	0.085	7.46185e-37
AC114070.2	2.48045e-41	-0.881344	0	0.055	7.58471e-37
RGD1563302	2.55141e-41	-0.462418	0.008	0.073	7.80169e-37
Tmsb4x	2.94919e-41	0.907879	0.184	0.086	9.01804e-37
Rhbdd3	2.97457e-41	-0.339222	0.015	0.09	9.09563e-37
AABR07021897.1	3.00123e-41	0.600642	0.039	0	9.17715e-37
Dhrs2	3.00514e-41	-0.398492	0.052	0.154	9.18912e-37
Tmem170a	3.65576e-41	0.76249	0.245	0.133	1.11786e-36
Actl7b	3.86803e-41	-0.589251	0.006	0.069	1.18276e-36
Dnajb9	4.11995e-41	-0.316927	0.094	0.22	1.2598e-36
Ep400	4.1776e-41	-0.349363	0.205	0.369	1.27743e-36
Tulp2	4.41241e-41	-0.909118	0.013	0.084	1.34923e-36
AABR07068251.1	4.42691e-41	-0.905599	0	0.056	1.35366e-36
Cfap36	5.49123e-41	-0.681419	0.031	0.116	1.67911e-36
Cnbp	6.01337e-41	-0.492633	0.198	0.355	1.83877e-36
AABR07033402.1	6.28789e-41	0.63701	0.039	0	1.92271e-36
Drc1	6.44618e-41	-0.313243	0.009	0.075	1.97111e-36
Tekt1	6.45936e-41	-0.42179	0.011	0.08	1.97514e-36
LOC100909481	8.23713e-41	-0.318951	0.027	0.112	2.51875e-36
Pgs1	8.63577e-41	-0.347279	0.027	0.11	2.64065e-36
Pmpcb	1.00185e-40	-0.402921	0.054	0.157	3.06345e-36
AABR07010672.1	1.00572e-40	-0.485897	0.004	0.065	3.07528e-36
Nt5c1b	1.08079e-40	-0.88422	0.014	0.084	3.30484e-36
Cops7a	1.26057e-40	-0.344987	0.078	0.194	3.85456e-36
Rps9	1.27161e-40	-0.490925	0.251	0.415	3.88832e-36
Ppp1r2	1.29218e-40	-0.484615	0.058	0.162	3.95121e-36
Phf10	1.45349e-40	-0.376084	0.045	0.141	4.44449e-36
LOC687707	1.51021e-40	-0.573213	0.009	0.075	4.61793e-36
Rn50-7-1158.1	1.61084e-40	-0.542003	0.013	0.082	4.92563e-36
AABR07063994.1	1.62899e-40	-0.279455	0	0.054	4.98114e-36
Srsf3	2.51014e-40	-0.49275	0.243	0.401	7.67551e-36
AABR07048401.1	2.75873e-40	0.451125	0.039	0	8.43566e-36
Prr30	2.97536e-40	-0.921386	0.013	0.082	9.09805e-36
Capzb	3.26089e-40	-0.354302	0.156	0.303	9.97114e-36
Kif3b	3.38667e-40	-0.345583	0.019	0.095	1.03558e-35
RGD1561517	3.40586e-40	-0.728545	0.009	0.074	1.04144e-35
Cops5	3.61889e-40	-0.246092	0.077	0.193	1.10658e-35
Ttll13	3.69728e-40	-0.47169	0.016	0.088	1.13056e-35
AABR07032457.1	3.8375e-40	-0.490946	0.007	0.071	1.17343e-35
Sf3b4	4.1693e-40	-0.376404	0.041	0.135	1.27489e-35
Col16a1	4.1974e-40	-0.555799	0.011	0.079	1.28348e-35
Tmem175	4.33909e-40	-0.390889	0.032	0.119	1.32681e-35
Suclg1	4.43027e-40	-0.45202	0.039	0.131	1.35469e-35
AC108351.2	5.0337e-40	-0.811157	0	0.054	1.53921e-35
Cyth2	5.1598e-40	-0.293614	0.05	0.149	1.57776e-35
AABR07065531.17	7.33049e-40	-0.80054	0	0.053	2.24152e-35
RGD1306195	7.7807e-40	-0.729307	0.011	0.079	2.37918e-35
Epcam	7.84845e-40	-0.433123	0.054	0.155	2.3999e-35
Hrasls	8.60038e-40	-0.682857	0.039	0.128	2.62982e-35
Hspa4l	8.62962e-40	-0.673434	0.066	0.169	2.63877e-35
Lyar	8.97479e-40	-0.893147	0.068	0.171	2.74431e-35
Cdip1	9.07814e-40	-0.374609	0.027	0.109	2.77591e-35
Xpo6	9.77229e-40	-0.314614	0.109	0.239	2.98817e-35
Spag17	9.91985e-40	-0.39457	0.016	0.089	3.03329e-35
Npap60	1.11204e-39	-0.560359	0.098	0.218	3.40039e-35
Apex1	1.19469e-39	-0.324158	0.109	0.238	3.65311e-35
Fbxw5	1.69594e-39	-0.399388	0.018	0.092	5.18584e-35
AABR07045369.1	1.76401e-39	-0.233093	0.017	0.09	5.39398e-35
Fam71e1	1.8166e-39	-0.866393	0.008	0.072	5.55481e-35
Fabp5	1.8899e-39	-0.457562	0.121	0.251	5.77893e-35
Scrib	1.99845e-39	-0.401589	0.084	0.2	6.11086e-35
2021-09-12	2.04172e-39	-0.39337	0.008	0.071	6.24316e-35
Mlf1	2.20109e-39	-0.552424	0.103	0.224	6.73051e-35
AABR07068289.1	2.26275e-39	-0.804443	0	0.053	6.91904e-35
Katnb1	2.299e-39	-0.283126	0.011	0.079	7.02988e-35
Dctn2	2.47176e-39	-0.405082	0.046	0.141	7.55814e-35
Efhc1	2.82062e-39	-0.394356	0.009	0.074	8.62489e-35
Cnot10	2.88229e-39	-0.399266	0.106	0.233	8.81346e-35
AABR07045334.1	3.14594e-39	0.503147	0.038	0	9.61965e-35
Lgals8	3.59288e-39	-0.412706	0.013	0.081	1.09863e-34
Naca	3.9424e-39	-0.37921	0.201	0.363	1.20551e-34
Hsbp1	4.18452e-39	-0.38645	0.146	0.289	1.27954e-34
Nol7	4.83964e-39	-0.41645	0.075	0.186	1.47987e-34
Rpl24	5.10147e-39	-0.456906	0.172	0.321	1.55993e-34
Psmd8	6.13485e-39	-0.480537	0.097	0.216	1.87591e-34
Ropn1	6.15129e-39	-0.901986	0.011	0.078	1.88094e-34
Fbxo30	6.1817e-39	-0.459429	0.047	0.141	1.89024e-34
AABR07054399.1	6.22829e-39	-0.261159	0.002	0.058	1.90449e-34
Hmgb4	6.47764e-39	-0.868196	0.008	0.07	1.98073e-34
Fbxo36	6.56748e-39	-0.37949	0.017	0.089	2.0082e-34
Pdhb	7.3012e-39	-0.42282	0.075	0.185	2.23256e-34
AABR07030880.1	8.85457e-39	0.433239	0.044	0.002	2.70755e-34
AABR07007391.1	9.02321e-39	0.821245	0.112	0.039	2.75912e-34
Prss46	9.04344e-39	-0.511169	0.015	0.084	2.7653e-34
Rbm4	9.29089e-39	-0.457147	0.033	0.119	2.84097e-34
Spata5	1.02575e-38	-0.449763	0.091	0.209	3.13654e-34
Sccpdh	1.14144e-38	-0.365766	0.092	0.211	3.49028e-34
Lrrc59	1.25865e-38	-0.360034	0.039	0.129	3.84869e-34
AABR07062069.3	1.34005e-38	-0.452636	0.021	0.096	4.09762e-34
Ccdc83	1.40384e-38	-0.299553	0.003	0.06	4.29266e-34
Odf4	1.72946e-38	-0.369391	0.008	0.07	5.28836e-34
Calr	1.80567e-38	-0.537135	0.438	0.576	5.52139e-34
Ubxn6	1.97369e-38	-0.372675	0.031	0.114	6.03514e-34
Tmem183a	1.97687e-38	-0.296211	0.067	0.174	6.04488e-34
Fam89b	1.99617e-38	-0.403809	0.041	0.132	6.1039e-34
Sae1	2.1411e-38	-0.428187	0.092	0.209	6.54705e-34
Ccdc67	2.26289e-38	-0.48148	0.01	0.074	6.91946e-34
Mrpl37	2.28397e-38	-0.341257	0.079	0.192	6.98391e-34
Zfp52	2.59784e-38	-0.427879	0.021	0.095	7.94366e-34
Hsdl2	3.39561e-38	-0.389418	0.039	0.129	1.03831e-33
AABR07029918.1	3.60337e-38	-0.365006	0.01	0.075	1.10184e-33
Ttc39d	3.76143e-38	-0.366974	0.009	0.072	1.15017e-33
Spata7	4.10945e-38	-0.815514	0.03	0.11	1.25659e-33
Pabpc2	4.5035e-38	-0.588044	0.008	0.07	1.37708e-33
Eif2b2	4.93975e-38	-0.414942	0.06	0.161	1.51048e-33
Fam46c	6.03162e-38	-0.497767	0.019	0.092	1.84435e-33
Gtf2a1l	6.25068e-38	-0.461287	0.007	0.067	1.91133e-33
Abhd8	6.33674e-38	-0.344458	0.011	0.075	1.93765e-33
LOC100271845	6.36116e-38	-0.968377	0.014	0.082	1.94512e-33
Fam220a	7.5354e-38	-0.545273	0.027	0.105	2.30417e-33
Acyp1	8.70898e-38	-0.455133	0.033	0.117	2.66303e-33
Hagh	9.5044e-38	-0.541401	0.039	0.127	2.90626e-33
AABR07052389.1	1.01577e-37	0.475531	0.036	0	3.10601e-33
LOC301124	1.01969e-37	-0.39983	0.033	0.116	3.11801e-33
AABR07040393.1	1.29413e-37	0.425561	0.041	0.002	3.95719e-33
Ufc1	1.29708e-37	-0.368234	0.047	0.14	3.96623e-33
Smpd5	1.42899e-37	-0.408237	0.009	0.07	4.36958e-33
H1fnt	1.5031e-37	-0.673439	0.007	0.067	4.59618e-33
Ndufs8	1.63125e-37	-0.377638	0.057	0.156	4.98804e-33
AABR07044072.1	1.71895e-37	-0.801234	0	0.051	5.25622e-33
Kcmf1	1.92853e-37	-0.304354	0.104	0.229	5.89707e-33
Psmd13	2.17732e-37	-0.309364	0.074	0.183	6.65782e-33
AABR07035787.1	2.25896e-37	-0.331615	0.029	0.109	6.90746e-33
Nxf1	2.3536e-37	-0.407604	0.04	0.129	7.19683e-33
Ndufb6	2.43889e-37	-0.348107	0.048	0.141	7.45764e-33
Polr1d	2.55581e-37	-0.280411	0.051	0.147	7.81514e-33
RGD1564698	2.69616e-37	-0.338054	0.042	0.132	8.24432e-33
Ankrd13a	3.24319e-37	-0.321498	0.044	0.135	9.91702e-33
Amz2	3.30828e-37	-0.336184	0.028	0.108	1.01161e-32
AABR07040484.1	3.42563e-37	0.381048	0.037	0	1.04749e-32
Slc25a31	3.49068e-37	-0.359093	0.032	0.114	1.06738e-32
Dnajc5b	3.66429e-37	-0.712502	0.011	0.074	1.12047e-32
Ywhaq	3.77947e-37	-0.397822	0.269	0.438	1.15569e-32
Cep85	3.90028e-37	-0.495069	0.121	0.245	1.19263e-32
Bud31	4.03195e-37	-0.345387	0.111	0.237	1.23289e-32
Ndufb5	4.30491e-37	-0.404779	0.065	0.168	1.31636e-32
Rasef	4.33542e-37	-0.449176	0.009	0.071	1.32569e-32
Glrx2	5.38835e-37	-0.452983	0.022	0.096	1.64765e-32
RGD1559909	6.41016e-37	-0.31971	0.029	0.108	1.9601e-32
AABR07059159.1	6.46863e-37	0.588503	0.109	0.035	1.97798e-32
Tnp1	7.2904e-37	-2.12851	0.059	0.151	2.22926e-32
Fam187b	7.70348e-37	-0.60993	0.006	0.064	2.35557e-32
Cherp	8.2543e-37	-0.382316	0.077	0.185	2.524e-32
Odc1	8.86405e-37	-0.207845	0.084	0.199	2.71045e-32
Eif5b	9.17779e-37	-0.338581	0.034	0.118	2.80638e-32
Fam229a	9.24318e-37	-0.728988	0.012	0.076	2.82638e-32
AABR07021652.1	9.28898e-37	0.456295	0.035	0	2.84039e-32
Hdlbp	9.38841e-37	-0.359298	0.117	0.245	2.87079e-32
Saraf	9.59161e-37	-0.395306	0.019	0.09	2.93292e-32
Lrrcc1	1.08858e-36	-0.295253	0.063	0.164	3.32867e-32
Rabac1	1.15283e-36	-0.445346	0.029	0.109	3.52511e-32
Uqcrb	1.18914e-36	-0.472605	0.092	0.207	3.63615e-32
Nsmce1	1.2784e-36	-0.303635	0.046	0.137	3.90911e-32
AABR07068755.1	1.32134e-36	-0.754455	0.003	0.055	4.04039e-32
Odf1	1.45484e-36	-2.05962	0.047	0.133	4.44862e-32
Fam205c	1.51869e-36	-0.481637	0.008	0.067	4.64385e-32
Rbm8a	1.5668e-36	-0.417533	0.151	0.289	4.79096e-32
Cchcr1	1.63784e-36	-0.282087	0.014	0.08	5.00819e-32
Ube2j1	1.82998e-36	-0.750428	0.035	0.116	5.5957e-32
Rab39a	1.88179e-36	0.500966	0.533	0.426	5.75415e-32
Fam107b	1.91957e-36	-0.321121	0.031	0.11	5.86967e-32
LOC102552638	1.92868e-36	-0.946192	0.021	0.092	5.89752e-32
AABR07048856.1	1.93333e-36	0.526481	0.088	0.024	5.91174e-32
Tomm7	2.00467e-36	-0.399406	0.172	0.315	6.12988e-32
Npm3	2.15063e-36	-0.342277	0.018	0.087	6.57621e-32
Habp4	2.19262e-36	-0.590874	0.008	0.068	6.70461e-32
Mt.atp8	2.47506e-36	-0.629597	0.65	0.728	7.56823e-32
Cisd1	2.55651e-36	-0.296062	0.157	0.3	7.81729e-32
AABR07022046.1	2.72921e-36	-0.292848	0.031	0.111	8.34537e-32
Spata3	2.77505e-36	-1.09315	0.011	0.074	8.48554e-32
Proca1	2.93386e-36	-0.665363	0.012	0.074	8.97116e-32
AA926063	3.12362e-36	-0.584956	0.022	0.094	9.55139e-32
Dusp15	3.46099e-36	-0.445706	0.014	0.078	1.0583e-31
Adam2	3.52242e-36	-0.422581	0.01	0.071	1.07709e-31
Txnrd3	4.23734e-36	-0.276139	0.087	0.199	1.29569e-31
Rnf19a	4.27394e-36	-0.359102	0.034	0.116	1.30689e-31
Pttg1ip	4.37656e-36	-0.413439	0.054	0.149	1.33827e-31
Tmem205	4.90511e-36	-0.548731	0.021	0.092	1.49989e-31
Fdft1	5.64979e-36	-0.38213	0.034	0.115	1.72759e-31
Mfap3l	5.82054e-36	-0.429465	0.006	0.062	1.77981e-31
Pde11a	8.02905e-36	-0.382396	0.047	0.137	2.45512e-31
RGD1562515	8.80731e-36	-0.475178	0.008	0.066	2.6931e-31
Dph3	9.75291e-36	-0.354381	0.121	0.246	2.98224e-31
Fam183b	1.01304e-35	-0.345045	0.009	0.069	3.09769e-31
Acr	1.05923e-35	-0.333245	0.017	0.084	3.23891e-31
Ift74	1.09863e-35	-0.302548	0.099	0.217	3.3594e-31
Desi1	1.13427e-35	-0.462934	0.021	0.091	3.46838e-31
Prdx4	1.24258e-35	-0.324703	0.143	0.279	3.79956e-31
AABR07063991.1	1.24761e-35	-0.222021	0	0.048	3.81496e-31
Hars2	1.32551e-35	0.461483	0.585	0.496	4.05313e-31
Rnf187	1.6253e-35	-0.328223	0.063	0.161	4.96984e-31
Cep63	1.71201e-35	-0.273312	0.078	0.185	5.23498e-31
AC129405.2	1.77262e-35	0.459055	0.034	0	5.4203e-31
AABR07054422.1	1.81259e-35	-0.240389	0	0.047	5.54253e-31
Phospho2	1.838e-35	-0.574965	0.028	0.104	5.62024e-31
Pmfbp1	1.87234e-35	-0.467293	0.008	0.066	5.72524e-31
Asna1	1.87539e-35	-0.244393	0.072	0.177	5.73457e-31
Ccdc70	1.91794e-35	-0.433117	0.006	0.062	5.86468e-31
Adam32	1.91967e-35	-0.373776	0.006	0.062	5.86996e-31
Ndfip1	1.94015e-35	-0.323777	0.054	0.149	5.9326e-31
Hdhd2	1.97034e-35	-0.393588	0.037	0.119	6.02491e-31
Dnajc18	1.97461e-35	-0.392699	0.027	0.102	6.03795e-31
Slc2a3	1.98888e-35	-0.910863	0.02	0.088	6.0816e-31
Mcrip1	2.23796e-35	-0.323902	0.024	0.097	6.84322e-31
Agtpbp1	2.36673e-35	-0.358305	0.039	0.124	7.23699e-31
Cetn4	2.40347e-35	-0.309914	0.01	0.07	7.34933e-31
LOC100911372	2.53357e-35	-0.373348	0.25	0.409	7.74716e-31
Edf1	2.77353e-35	-0.324707	0.103	0.221	8.48091e-31
Sgms1	2.89435e-35	-0.558082	0.022	0.092	8.85035e-31
Gps1	2.92275e-35	-0.417577	0.078	0.184	8.93719e-31
Tex36	3.11641e-35	-0.562289	0.009	0.068	9.52934e-31
Dnaaf5	3.23605e-35	-0.212199	0.065	0.166	9.8952e-31
Insl6	3.48399e-35	-0.349038	0.008	0.065	1.06533e-30
Capza3	3.51072e-35	-0.68494	0.009	0.068	1.07351e-30
Mkrn1	3.63984e-35	-0.429266	0.073	0.175	1.11299e-30
Lrrc27	4.08363e-35	-0.416644	0.016	0.082	1.24869e-30
Arpc5l	4.11899e-35	-0.382357	0.203	0.354	1.2595e-30
Eif2s1	4.17496e-35	-0.325982	0.135	0.267	1.27662e-30
MGC105649	4.63571e-35	-0.568759	0.012	0.074	1.41751e-30
AABR07017789.1	4.66835e-35	0.430238	0.034	0	1.42749e-30
AABR07028113.1	4.75908e-35	-0.546933	0.014	0.077	1.45523e-30
Psenen	4.95568e-35	-0.245996	0.087	0.199	1.51535e-30
Eif3b	5.1655e-35	-0.411464	0.166	0.305	1.57951e-30
AABR07054401.1	5.55557e-35	-0.263354	0	0.047	1.69878e-30
Bpi	5.61424e-35	-0.257008	0.003	0.055	1.71672e-30
Ccdc91	5.63587e-35	-0.391905	0.033	0.111	1.72334e-30
Dctn3	5.67996e-35	-0.312874	0.045	0.133	1.73682e-30
Phf13	5.80237e-35	-0.437469	0.121	0.241	1.77425e-30
Cse1l	5.92536e-35	-0.493413	0.139	0.266	1.81186e-30
Tnfaip2	6.85348e-35	-0.447456	0.008	0.065	2.09566e-30
Bclaf1	6.86877e-35	-0.437694	0.243	0.398	2.10033e-30
AABR07048791.1	7.73661e-35	0.426819	0.033	0	2.3657e-30
Fam161a	8.70632e-35	-0.523064	0.009	0.067	2.66222e-30
Brms1	9.74686e-35	-0.263874	0.06	0.157	2.98039e-30
Galntl5	1.02956e-34	-0.763298	0.017	0.082	3.14818e-30
Eif3h	1.05995e-34	-0.27447	0.005	0.059	3.24112e-30
Dnajb4	1.06046e-34	-0.453115	0.094	0.204	3.24268e-30
Actr1a	1.09035e-34	-0.365685	0.045	0.131	3.33406e-30
LOC679539	1.12343e-34	-0.37027	0.119	0.24	3.43524e-30
Rnf220	1.26844e-34	-0.282888	0.075	0.179	3.87863e-30
Rpl14	1.32644e-34	-0.589466	0.236	0.373	4.05598e-30
Ssx2ip	1.33425e-34	-0.291305	0.054	0.146	4.07988e-30
Rnf151	1.45577e-34	-0.678345	0.008	0.064	4.45147e-30
Hemgn	1.4636e-34	-0.884359	0.008	0.065	4.4754e-30
Tmem134	1.5319e-34	-0.312298	0.056	0.149	4.68424e-30
Hadhb	1.56569e-34	-0.407127	0.128	0.256	4.78756e-30
Mbd3	1.5878e-34	-0.354956	0.07	0.171	4.85516e-30
Nup88	1.59569e-34	-0.326674	0.081	0.188	4.87931e-30
Dpm1	1.60128e-34	-0.346387	0.075	0.178	4.89639e-30
Ppp2r4	1.62283e-34	-0.472081	0.07	0.169	4.9623e-30
Kif2b	1.65036e-34	-0.477764	0.007	0.063	5.04647e-30
Mpp6	1.6974e-34	-0.404547	0.094	0.207	5.19032e-30
Slain2	1.72437e-34	-0.408408	0.08	0.185	5.27277e-30
Atp6v1d	1.76499e-34	-0.341232	0.044	0.13	5.397e-30
Lypd4	1.8269e-34	-0.333191	0.009	0.068	5.5863e-30
Fbxo39	1.86343e-34	-0.759577	0.006	0.059	5.698e-30
Atg9a	2.01073e-34	-0.316689	0.017	0.083	6.14843e-30
AC103129.1	2.06525e-34	-0.688541	0.01	0.069	6.31511e-30
Ankar	2.08661e-34	-0.349984	0.013	0.075	6.38042e-30
Chtop	2.12881e-34	-0.380372	0.107	0.224	6.50947e-30
Eif2b4	2.82425e-34	-0.260498	0.014	0.077	8.63598e-30
LOC290876	2.89665e-34	-0.72885	0.015	0.077	8.85736e-30
Dctpp1	2.90748e-34	-0.355174	0.145	0.275	8.89048e-30
Cfap161	2.99949e-34	-0.393121	0.005	0.059	9.17185e-30
Aif1	2.99979e-34	-0.645543	0.009	0.065	9.17276e-30
Smdt1	3.09189e-34	-0.477619	0.017	0.082	9.45438e-30
Ctnna1	3.33747e-34	-0.423393	0.054	0.145	1.02053e-29
Spata18	3.34267e-34	-1.07076	0.013	0.073	1.02212e-29
Cog6	3.59192e-34	-0.327518	0.039	0.121	1.09834e-29
Spaca9	3.60899e-34	-0.495359	0.006	0.061	1.10356e-29
Tcea2	3.9904e-34	-0.314563	0.04	0.122	1.22018e-29
AABR07021840.1	4.16124e-34	-0.325184	0.013	0.075	1.27242e-29
RGD1311739	4.3055e-34	-0.308669	0.041	0.125	1.31653e-29
Csnk1a1	4.45983e-34	-0.290539	0.141	0.274	1.36373e-29
Prr22	4.56834e-34	-0.408848	0.014	0.076	1.39691e-29
Akap4	4.65437e-34	-0.659069	0.009	0.065	1.42321e-29
Fam221b	4.73265e-34	-0.776898	0.01	0.068	1.44715e-29
Dpy19l2	5.07343e-34	-0.60144	0.018	0.083	1.55135e-29
Mrpl20	5.71864e-34	-0.295836	0.101	0.217	1.74865e-29
Plekho1	5.84539e-34	-0.287018	0.019	0.086	1.7874e-29
Fkbpl	5.94424e-34	-0.279618	0.015	0.078	1.81763e-29
Bag5	6.41918e-34	-0.35539	0.039	0.12	1.96286e-29
Tsks	6.54636e-34	-0.606067	0.014	0.075	2.00175e-29
Tox4	6.55964e-34	-0.300106	0.081	0.186	2.00581e-29
Sub1	6.62618e-34	-0.377041	0.385	0.535	2.02615e-29
Tmed9	6.77454e-34	-0.448322	0.093	0.202	2.07152e-29
Ubqln3	7.11986e-34	-0.463574	0.01	0.067	2.17711e-29
Psma1	7.14203e-34	-0.285433	0.09	0.2	2.18389e-29
Cyb5r4	7.21362e-34	-0.306744	0.048	0.136	2.20578e-29
Cabyr	7.69165e-34	-0.449907	0.009	0.067	2.35195e-29
Efcab6	7.81416e-34	-0.347933	0.015	0.077	2.38941e-29
Grina	8.20467e-34	-0.225227	0.038	0.119	2.50882e-29
Mlkl	8.57364e-34	0.456925	0.525	0.417	2.62165e-29
LOC100363502	8.76983e-34	-0.288111	0.056	0.149	2.68164e-29
Wdr36	8.79969e-34	-0.404947	0.073	0.173	2.69077e-29
AABR07058722.1	8.81069e-34	-0.338479	0.003	0.053	2.69413e-29
Ubac1	9.30621e-34	-0.39708	0.042	0.126	2.84565e-29
Ccdc54	9.52612e-34	-0.595759	0.006	0.06	2.9129e-29
Ube2m	1.11971e-33	-0.341672	0.077	0.18	3.42385e-29
RGD1308065	1.14634e-33	-0.984691	0.012	0.072	3.50529e-29
Abcb8	1.26032e-33	0.749606	0.281	0.181	3.85379e-29
Pla2g6	1.34403e-33	-0.347059	0.052	0.141	4.10976e-29
Mdm2	1.45393e-33	-0.28151	0.062	0.157	4.44583e-29
Atox1	1.55068e-33	-0.36315	0.063	0.159	4.74167e-29
Spaca1	1.62613e-33	-0.410744	0.011	0.07	4.97237e-29
Kifc3	1.65777e-33	-0.235968	0.022	0.092	5.06914e-29
Serp2	1.72824e-33	-0.48225	0.015	0.077	5.28462e-29
Smcp	1.77183e-33	-1.63323	0.038	0.114	5.41791e-29
Immt	1.85647e-33	-0.303316	0.048	0.134	5.67671e-29
Ptp4a2	1.86441e-33	-0.396422	0.136	0.262	5.70098e-29
Csnk1g2	1.87843e-33	-0.451053	0.057	0.148	5.74385e-29
Tpt1	1.97319e-33	0.182877	0.906	0.872	6.03362e-29
Ide	2.03257e-33	-0.338846	0.039	0.12	6.21518e-29
Ndufb8	2.03945e-33	-0.298962	0.034	0.112	6.23622e-29
Sypl1	2.14439e-33	-0.456117	0.015	0.078	6.55713e-29
Sdhc	2.21196e-33	-0.369767	0.079	0.183	6.76373e-29
Syf2	2.25129e-33	-0.31475	0.047	0.133	6.884e-29
Fam228a	2.30694e-33	-0.351497	0.013	0.073	7.05416e-29
Fabp12	2.40497e-33	-0.679073	0.026	0.096	7.3539e-29
Sqrdl	2.4934e-33	-0.460195	0.006	0.059	7.62431e-29
Trappc1	2.51748e-33	-0.429844	0.018	0.084	7.69795e-29
Ptpmt1	2.67324e-33	-0.371711	0.018	0.083	8.17423e-29
RGD1565767	2.67469e-33	-0.367642	0.272	0.427	8.17867e-29
Cabs1	2.78154e-33	-1.05892	0.011	0.069	8.50538e-29
Med10	2.97663e-33	-0.293118	0.086	0.192	9.10193e-29
Glyctk	3.08296e-33	-0.237329	0.008	0.063	9.42707e-29
Actl7a	3.16912e-33	-0.436531	0.008	0.062	9.69052e-29
Psmc5	3.2733e-33	-0.262575	0.105	0.221	1.00091e-28
AABR07044407.2	3.35316e-33	-0.533105	0	0.044	1.02533e-28
Stra8	3.54086e-33	-0.594328	0.063	0.154	1.08272e-28
LOC497940	3.79635e-33	-0.72069	0.009	0.066	1.16085e-28
Sugt1	3.84773e-33	-0.233688	0.041	0.123	1.17656e-28
Aldoart2	3.86479e-33	-0.498772	0.01	0.067	1.18178e-28
Fam136a	3.88215e-33	-0.405586	0.067	0.163	1.18708e-28
X1700025F22Rik	4.39345e-33	-0.259034	0.009	0.064	1.34343e-28
Cep19	4.59646e-33	-0.373217	0.047	0.132	1.40551e-28
AABR07070892.1	4.60916e-33	0.640449	0.266	0.158	1.40939e-28
Asb13	4.6557e-33	-0.487674	0.009	0.064	1.42362e-28
AABR07059284.1	4.86539e-33	-0.227405	0	0.044	1.48774e-28
Cdk5rap2	4.87691e-33	-0.329695	0.025	0.096	1.49126e-28
Cdca7	4.89421e-33	-0.334805	0.039	0.119	1.49655e-28
Aifm1	5.04555e-33	-0.344967	0.029	0.102	1.54283e-28
Bcap29	5.14818e-33	-0.431923	0.059	0.149	1.57421e-28
Chchd4	6.32968e-33	-0.377275	0.059	0.151	1.93549e-28
LOC100909977	6.49552e-33	-0.400248	0.004	0.054	1.9862e-28
Aurkaip1	6.73041e-33	-0.313428	0.042	0.123	2.05802e-28
Usp15	6.79178e-33	-0.2588	0.096	0.207	2.07679e-28
Ndufs7	7.16258e-33	-0.284614	0.02	0.085	2.19017e-28
Actrt2	7.26109e-33	-0.742199	0.012	0.069	2.2203e-28
Pafah1b1	7.43721e-33	-0.326974	0.194	0.341	2.27415e-28
Usp2	7.45386e-33	-0.70292	0.071	0.164	2.27924e-28
Slc25a3	7.70357e-33	-0.376229	0.169	0.303	2.3556e-28
Zbbx	7.71716e-33	-0.262315	0.009	0.064	2.35975e-28
Zfp474	8.0655e-33	-0.588414	0.021	0.086	2.46627e-28
Hook1	8.0683e-33	-0.238683	0.062	0.155	2.46712e-28
AABR07065274.1	8.21593e-33	0.730868	0.225	0.132	2.51227e-28
Atp1a4	9.21221e-33	-0.572851	0.011	0.068	2.81691e-28
Fbp1	9.48539e-33	-0.356732	0.006	0.059	2.90044e-28
Clgn	9.54567e-33	-0.529019	0.031	0.104	2.91887e-28
Dync1h1	9.66555e-33	-0.409163	0.166	0.299	2.95553e-28
AABR07034058.1	9.66706e-33	-0.241691	0.004	0.054	2.95599e-28
Fam118b	9.99866e-33	-0.310332	0.023	0.092	3.05739e-28
Tex30	1.01197e-32	-0.303589	0.147	0.277	3.09441e-28
Hsf2	1.02211e-32	-0.248911	0.071	0.17	3.12542e-28
AABR07000398.1	1.04667e-32	0.782574	0.274	0.17	3.20052e-28
Ccpg1os	1.22093e-32	-0.351419	0.018	0.082	3.73336e-28
Ccna1	1.24088e-32	-0.366067	0.006	0.059	3.79437e-28
AABR07040430.1	1.24733e-32	0.585762	0.042	0.004	3.81409e-28
Tmco2	1.2779e-32	-0.626056	0.014	0.074	3.90757e-28
AABR07024624.1	1.33765e-32	0.36874	0.031	0	4.09028e-28
AC129244.1	1.33765e-32	0.513001	0.031	0	4.09028e-28
Cep85l	1.38706e-32	-0.438802	0.011	0.067	4.24134e-28
Efcab10	1.39589e-32	-0.330383	0.011	0.069	4.26837e-28
Asb1	1.42826e-32	-0.34914	0.016	0.078	4.36734e-28
Wdr38	1.46009e-32	-0.356618	0.008	0.062	4.46466e-28
X1700092M07Rik	1.62733e-32	-0.396618	0.003	0.05	4.97604e-28
Tmsbl1	1.71282e-32	-0.501732	0.036	0.112	5.23745e-28
Nme1	1.79778e-32	-0.409551	0.056	0.146	5.49726e-28
Akap3	1.81229e-32	-0.677124	0.014	0.074	5.54162e-28
LOC100361655	2.24171e-32	-0.583005	0.01	0.066	6.85471e-28
Gdpd1	2.27515e-32	-0.376707	0.045	0.128	6.95697e-28
Ccdc24	2.28156e-32	-0.258955	0.007	0.059	6.97654e-28
Sdhb	2.28462e-32	-0.373114	0.071	0.168	6.9859e-28
Crat	2.33926e-32	-0.245767	0.006	0.057	7.15299e-28
Tmem120a	2.40915e-32	-0.205206	0.018	0.081	7.36671e-28
Lrrc18	2.44759e-32	-0.514396	0.007	0.06	7.48426e-28
Cul1	2.45346e-32	-0.346106	0.158	0.289	7.5022e-28
Tbc1d21	2.58293e-32	-0.611392	0.011	0.068	7.89809e-28
LOC102550160	2.73013e-32	-0.65507	0.009	0.063	8.3482e-28
Hax1	3.0696e-32	-0.235571	0.008	0.061	9.38622e-28
Mapk6	3.28574e-32	-0.301122	0.111	0.226	1.00471e-27
AABR07002025.1	3.30194e-32	-0.464081	0.006	0.058	1.00967e-27
Dnajb3	3.33387e-32	-1.05013	0.04	0.116	1.01943e-27
Znrf1	3.62007e-32	-0.263395	0.004	0.053	1.10694e-27
Pabpc6	3.62637e-32	-0.632602	0.026	0.094	1.10887e-27
AABR07032327.1	3.72079e-32	0.480223	0.09	0.027	1.13774e-27
Ints10	3.75766e-32	-0.333181	0.039	0.117	1.14902e-27
Spz1	3.84956e-32	-0.713479	0.012	0.07	1.17712e-27
Clip4	4.31394e-32	-0.48739	0.008	0.061	1.31912e-27
Akap11	4.35121e-32	-0.393915	0.069	0.164	1.33051e-27
Eif4b	4.41275e-32	-0.205783	0.136	0.263	1.34933e-27
Ribc2	4.49218e-32	-0.272806	0.011	0.067	1.37362e-27
Dcun1d1	4.82184e-32	-0.670745	0.027	0.096	1.47442e-27
Zpbp	4.89866e-32	-0.304853	0.01	0.066	1.49791e-27
AABR07003952.6	5.82318e-32	0.319859	0.03	0	1.78061e-27
AC129824.1	5.82318e-32	0.431226	0.03	0	1.78061e-27
Cops4	6.36368e-32	-0.2752	0.087	0.191	1.94588e-27
Ms4a5	6.49561e-32	-0.54416	0.015	0.075	1.98623e-27
AABR07025316.1	6.56829e-32	0.536851	0.451	0.357	2.00845e-27
AC128848.1	6.60421e-32	0.494962	0.035	0.002	2.01944e-27
Gclm	7.02644e-32	-0.30463	0.079	0.179	2.14855e-27
LOC100363452	7.08811e-32	-0.275158	0.014	0.072	2.1674e-27
LOC100911664	7.43461e-32	-0.35509	0.162	0.295	2.27336e-27
Sh3rf2	7.48402e-32	-0.775014	0.009	0.062	2.28846e-27
Ndufb2	7.5238e-32	-0.274593	0.105	0.219	2.30063e-27
Fem1b	7.81717e-32	-0.243991	0.014	0.072	2.39033e-27
Clptm1	8.00547e-32	-0.288754	0.054	0.141	2.44791e-27
Phgdh	8.18867e-32	-0.279382	0.014	0.073	2.50393e-27
LOC680590	8.55239e-32	-0.602143	0.007	0.059	2.61515e-27
Cct4	8.80865e-32	-0.369076	0.268	0.416	2.69351e-27
AABR07033590.1	8.912e-32	-0.204578	0	0.043	2.72511e-27
Arfgap3	9.06755e-32	-0.284032	0.026	0.095	2.77267e-27
Tubg1	9.21992e-32	-0.263953	0.08	0.182	2.81927e-27
RGD1311343	9.40947e-32	-0.29486	0.016	0.076	2.87723e-27
X1700016D06Rik	9.6243e-32	-0.323942	0.003	0.05	2.94292e-27
AABR07051611.2	1.21473e-31	0.359648	0.03	0	3.7144e-27
Cib1	1.21607e-31	-0.301694	0.082	0.184	3.7185e-27
AABR07050415.1	1.318e-31	-0.2453	0.001	0.045	4.03018e-27
Wwp2	1.35437e-31	-0.256549	0.015	0.074	4.14138e-27
Myl12a	1.39848e-31	-0.436481	0.085	0.185	4.27626e-27
Rps27a.ps1	1.41782e-31	-0.424694	0.147	0.27	4.33542e-27
Tra2b	1.47622e-31	-0.309304	0.21	0.354	4.51398e-27
AABR07045184.1	1.5108e-31	0.362332	0.031	0	4.61974e-27
Phyhipl	1.51716e-31	-0.429329	0.024	0.09	4.63918e-27
Tekt3	1.56908e-31	-0.293923	0.004	0.051	4.79793e-27
Ppp1ca	1.63807e-31	-0.526757	0.128	0.24	5.00889e-27
Shcbp1l	1.68074e-31	-0.402209	0.013	0.071	5.13936e-27
Ccdc110	1.72281e-31	-0.233345	0.009	0.063	5.268e-27
Psmc3	1.80111e-31	-0.277611	0.107	0.22	5.50743e-27
Ppm1g	1.86258e-31	-0.292302	0.05	0.134	5.6954e-27
Fth1	1.91821e-31	-0.445531	0.477	0.592	5.8655e-27
Smg9	2.04047e-31	-0.320094	0.036	0.112	6.23934e-27
Stt3b	2.05988e-31	-0.32473	0.034	0.108	6.29871e-27
Rn50-10-0635.1	2.07922e-31	0.608332	0.386	0.283	6.35783e-27
Ap2a2	2.11126e-31	-0.196527	0.112	0.227	6.45582e-27
Chl1	2.17026e-31	-0.387067	0.009	0.063	6.63623e-27
LOC100910852	2.21155e-31	-0.406535	0.006	0.057	6.76247e-27
LOC56764	2.34197e-31	-0.606284	0.017	0.077	7.16128e-27
Acot7	2.38488e-31	-0.318468	0.078	0.176	7.29247e-27
Rps11	2.50092e-31	-0.453104	0.324	0.474	7.64733e-27
Lztfl1	2.531e-31	-0.40557	0.023	0.09	7.73928e-27
Serpina1	2.5376e-31	-1.07859	0.007	0.058	7.75948e-27
Cfap20	2.67677e-31	-0.323916	0.052	0.138	8.18501e-27
Dcun1d5	2.80771e-31	-0.316825	0.101	0.21	8.5854e-27
Cyhr1	2.87894e-31	-0.249175	0.05	0.134	8.80323e-27
AABR07064139.1	2.90418e-31	-0.204382	0	0.042	8.8804e-27
Lpp	3.02048e-31	-0.408303	0.008	0.06	9.23602e-27
AABR07028907.1	3.15289e-31	0.331845	0.034	0.002	9.64092e-27
Hirip3	3.15892e-31	-0.279589	0.044	0.124	9.65936e-27
Spatc1l	3.31018e-31	-0.33452	0.007	0.058	1.01219e-26
Atp5g3	3.41894e-31	-0.380712	0.062	0.151	1.04544e-26
Mum1	3.55574e-31	-0.409885	0.142	0.262	1.08727e-26
Rnf125	3.6248e-31	-0.251797	0.009	0.061	1.10839e-26
Ube2g2	3.82006e-31	-0.29329	0.034	0.108	1.1681e-26
Cul4b	3.83599e-31	-0.299185	0.048	0.132	1.17297e-26
Thegl	3.98278e-31	-0.530767	0.025	0.09	1.21786e-26
Ppp4r1	4.05166e-31	-0.350599	0.045	0.124	1.23892e-26
Ik	4.10227e-31	-0.302606	0.16	0.293	1.25439e-26
2021-09-10	4.10695e-31	-0.28604	0.047	0.129	1.25582e-26
Rbm4b	4.3924e-31	-0.382887	0.087	0.188	1.34311e-26
Stard10	4.67106e-31	-0.393484	0.011	0.065	1.42832e-26
AABR07033229.1	4.91033e-31	-0.225762	0.001	0.043	1.50148e-26
Map1lc3a	5.12382e-31	-0.284912	0.106	0.217	1.56676e-26
Smim13	5.23528e-31	-0.320627	0.015	0.074	1.60084e-26
Ttll10	5.23966e-31	-0.501786	0.011	0.066	1.60218e-26
AABR07038979.1	5.28372e-31	0.41625	0.029	0	1.61566e-26
AABR07044188.1	5.28372e-31	0.325595	0.029	0	1.61566e-26
AABR07007129.1	5.28372e-31	0.29328	0.029	0	1.61566e-26
Arl3	5.71603e-31	-0.355993	0.029	0.1	1.74785e-26
Cckbr	5.85352e-31	0.451736	0.036	0.002	1.78989e-26
Atp1b3	5.92317e-31	-0.313538	0.12	0.237	1.81119e-26
Lrrc56	6.02406e-31	-0.241607	0.011	0.067	1.84204e-26
LOC680885	7.10759e-31	-0.272127	0.006	0.056	2.17336e-26
RGD1309049	7.13818e-31	-0.238232	0.007	0.057	2.18271e-26
AABR07031328.1	7.427e-31	-0.215665	0.001	0.043	2.27103e-26
Pom121	7.56221e-31	-0.295163	0.067	0.16	2.31237e-26
Rps27	7.98083e-31	-0.404724	0.241	0.384	2.44038e-26
AABR07033793.1	8.84316e-31	-0.211948	0	0.041	2.70406e-26
Cdv3	9.18972e-31	-0.59137	0.051	0.131	2.81003e-26
AC094643.1	9.36345e-31	0.39448	0.031	0.001	2.86316e-26
Asb8	9.43084e-31	-0.267619	0.031	0.102	2.88376e-26
Baz1a	1.02601e-30	-0.305062	0.09	0.193	3.13734e-26
Tmem97	1.03543e-30	-0.307829	0.057	0.144	3.16614e-26
LOC500124	1.09615e-30	-0.785302	0.013	0.069	3.35182e-26
Cfap52	1.10041e-30	-0.365773	0.006	0.055	3.36483e-26
Zfyve1	1.14124e-30	-0.23964	0.015	0.074	3.48969e-26
AABR07023033.1	1.15497e-30	-0.397522	0	0.042	3.53167e-26
AABR07028793.1	1.2261e-30	-0.22692	0.001	0.044	3.74918e-26
Eif4g3	1.27649e-30	-0.336988	0.099	0.205	3.90325e-26
Ash2l	1.4113e-30	-0.274657	0.128	0.247	4.31546e-26
AABR07068712.1	1.41818e-30	0.494212	0.072	0.019	4.3365e-26
AABR07024303.1	1.43402e-30	-0.228814	0.009	0.061	4.38494e-26
Eef1b2	1.461e-30	-0.430582	0.241	0.381	4.46745e-26
Ncoa4	1.48554e-30	-0.142712	0.073	0.17	4.54248e-26
Zmynd19	1.50957e-30	-0.274066	0.039	0.115	4.61596e-26
Samd4a	1.53058e-30	-0.506149	0.009	0.061	4.68022e-26
Commd1	1.53319e-30	-0.401953	0.034	0.106	4.6882e-26
Zcrb1	1.55776e-30	-0.362528	0.108	0.218	4.76332e-26
Znrf4	1.57083e-30	-0.525701	0.009	0.062	4.80328e-26
Plcz1	1.595e-30	-0.279334	0.004	0.051	4.8772e-26
Usp7	1.64166e-30	-0.281348	0.087	0.189	5.01986e-26
Tacc3	1.70386e-30	-0.290291	0.089	0.192	5.21007e-26
Cct6b	1.72399e-30	-0.253907	0.009	0.061	5.2716e-26
LOC498826	1.93279e-30	-0.460182	0.024	0.09	5.91009e-26
AABR07001599.1	1.93726e-30	-0.265947	0.006	0.055	5.92375e-26
Asnsd1	1.93814e-30	-0.263685	0.077	0.174	5.92646e-26
Hspa2	2.06869e-30	-0.86554	0.106	0.203	6.32564e-26
Uba3	2.11025e-30	-0.308939	0.051	0.133	6.45271e-26
Hspbp1	2.18142e-30	-0.246882	0.051	0.135	6.67035e-26
Mcm7	2.29152e-30	-0.223562	0.096	0.203	7.00702e-26
Spata21	2.72402e-30	-0.395952	0.012	0.067	8.3295e-26
Wdr31	2.75244e-30	-0.269962	0.019	0.08	8.41643e-26
LOC499331	2.80113e-30	-0.396324	0.084	0.182	8.56531e-26
AABR07033607.2	2.85028e-30	0.418873	0.029	0	8.71557e-26
Fam96b	3.07089e-30	-0.257256	0.02	0.082	9.39016e-26
Stat1	3.09195e-30	-0.450007	0.021	0.082	9.45456e-26
Fam166a	3.1314e-30	-0.346734	0.006	0.055	9.5752e-26
Crlf1	3.20915e-30	-0.272565	0.015	0.072	9.81294e-26
Mdm1	3.29174e-30	-0.472547	0.029	0.098	1.00655e-25
Zer1	3.42073e-30	-0.327952	0.048	0.129	1.04599e-25
Wbscr28	3.66802e-30	-0.412767	0.008	0.058	1.12161e-25
Lsm5	3.82854e-30	-0.416698	0.068	0.159	1.17069e-25
AABR07064538.1	3.84222e-30	-0.461989	0.007	0.056	1.17487e-25
Ei24	4.01949e-30	-0.460141	0.088	0.186	1.22908e-25
Usp44	4.03335e-30	-0.30044	0.008	0.058	1.23332e-25
Tuba3a	4.10249e-30	-0.444131	0.333	0.466	1.25446e-25
Spata19	4.11718e-30	-0.380572	0.005	0.051	1.25895e-25
Mcat	4.75633e-30	-0.310301	0.016	0.075	1.45439e-25
Sptan1	5.03234e-30	-0.436636	0.143	0.265	1.53879e-25
Cdkl3	5.18029e-30	-0.271954	0.042	0.119	1.58403e-25
LOC102551744	5.32456e-30	-0.329318	0.111	0.22	1.62814e-25
Mrps9	6.55811e-30	-0.270701	0.061	0.149	2.00534e-25
Ppip5k2	7.07578e-30	-0.239521	0.053	0.137	2.16363e-25
Ccdc88c	7.12513e-30	-0.382836	0.103	0.206	2.17872e-25
Ddx5	7.25058e-30	-0.371562	0.524	0.642	2.21708e-25
Iqcf5	7.6901e-30	-0.840085	0.015	0.071	2.35148e-25
Ppp1r36	7.88429e-30	-0.306041	0.027	0.094	2.41086e-25
Spem1	8.42825e-30	-0.614908	0.007	0.056	2.57719e-25
Nxt1	8.59209e-30	-0.315589	0.03	0.099	2.62729e-25
Arrdc5	9.34584e-30	-0.332158	0.007	0.056	2.85777e-25
AABR07041179.1	9.50813e-30	0.438135	0.034	0.002	2.9074e-25
AC111319.2	9.7272e-30	-0.276373	0.012	0.066	2.97438e-25
Cdk5rap3	9.77752e-30	-0.225789	0.018	0.078	2.98977e-25
Rab5c	1.00068e-29	-0.362515	0.068	0.158	3.05988e-25
Mfsd14a	1.00174e-29	-0.346173	0.007	0.056	3.06313e-25
Atad1	1.02187e-29	-0.357737	0.061	0.147	3.12467e-25
LOC679794	1.06389e-29	-0.310104	0.043	0.12	3.25316e-25
Psma5	1.12947e-29	-0.336311	0.107	0.213	3.45368e-25
Lancl2	1.14882e-29	-0.276224	0.014	0.069	3.51287e-25
Cul4a	1.15116e-29	-0.348688	0.028	0.095	3.52001e-25
Riok3	1.15695e-29	-0.250007	0.069	0.16	3.53772e-25
AABR07030184.6	1.18503e-29	-0.197041	0	0.039	3.62359e-25
Srsf7	1.19422e-29	-0.322859	0.147	0.27	3.65168e-25
Tmco5a	1.19772e-29	-0.325953	0.007	0.055	3.66238e-25
Uchl5	1.24875e-29	-0.256394	0.063	0.151	3.81842e-25
Sf3b6	1.26352e-29	-0.270916	0.06	0.147	3.86359e-25
Tssk3	1.31381e-29	-0.512524	0.014	0.069	4.01736e-25
AABR07053509.2	1.35625e-29	-0.286584	0.003	0.047	4.14714e-25
Agpat3	1.53731e-29	-0.391407	0.017	0.075	4.70078e-25
Svbp	1.55457e-29	-0.209872	0.074	0.167	4.75355e-25
LOC685203	1.60249e-29	-0.669845	0.02	0.08	4.90008e-25
Vhl	1.6935e-29	-0.355189	0.054	0.136	5.17838e-25
Psmf1	1.74088e-29	-0.481654	0.023	0.086	5.32326e-25
Nt5c2	1.82938e-29	-0.224912	0.018	0.078	5.59386e-25
LOC103690022	1.90581e-29	-0.216064	0.071	0.163	5.82758e-25
Tex261	1.91013e-29	-0.264709	0.014	0.07	5.84079e-25
Pex13	1.95401e-29	-0.270623	0.037	0.11	5.97498e-25
Lrrc8b	2.15429e-29	-0.516382	0.01	0.062	6.58739e-25
Clpx	2.16439e-29	-0.228381	0.069	0.159	6.61826e-25
Cep295nl	2.49924e-29	-0.43699	0.01	0.061	7.64217e-25
Mex3d	2.53242e-29	-0.51028	0.056	0.137	7.74362e-25
Sdccag8	2.59122e-29	-0.230892	0.016	0.073	7.92343e-25
Cpsf3l	2.63041e-29	-0.266443	0.027	0.093	8.04328e-25
Sox5	2.73004e-29	-0.561676	0.016	0.073	8.34791e-25
Camk4	2.83322e-29	-0.353519	0.006	0.052	8.66341e-25
Iqcf1	2.90345e-29	-0.48387	0.008	0.058	8.87818e-25
Trim35	2.91738e-29	-0.283689	0.034	0.106	8.92075e-25
Scp2d1	3.02132e-29	-0.483428	0.011	0.064	9.23859e-25
Cox6c	3.17252e-29	-0.387172	0.239	0.38	9.70092e-25
Reep6	3.32677e-29	-0.766212	0.034	0.103	1.01726e-24
AABR07001734.1	3.44824e-29	-0.324014	0.01	0.061	1.0544e-24
Tekt4	3.55271e-29	-0.333661	0.005	0.05	1.08635e-24
Radil	3.64951e-29	-0.245341	0.048	0.128	1.11595e-24
Cyp4a8	3.74959e-29	0.643271	0.226	0.135	1.14655e-24
Cdca8	3.94097e-29	-0.376006	0.075	0.168	1.20507e-24
Iah1	3.97954e-29	-0.292817	0.128	0.241	1.21686e-24
Derl1	4.16279e-29	-0.281244	0.051	0.131	1.2729e-24
Smim23	4.19837e-29	-0.38795	0.006	0.053	1.28378e-24
Ccdc179	4.25493e-29	-0.690056	0.009	0.059	1.30107e-24
Calr3	4.28578e-29	-0.480052	0.014	0.068	1.31051e-24
Ypel1	4.66685e-29	-0.2668	0.007	0.055	1.42703e-24
Ralgps2	4.72581e-29	-0.292312	0.057	0.14	1.44506e-24
Lrrc6	4.81202e-29	-0.21349	0.008	0.057	1.47142e-24
Rpl35	4.81641e-29	-0.408497	0.165	0.285	1.47276e-24
Cbll1	4.88464e-29	-0.287768	0.071	0.162	1.49362e-24
Ak8	5.3066e-29	-0.240712	0.011	0.062	1.62265e-24
AABR07066818.3	5.38604e-29	0.290524	0.028	0	1.64694e-24
Cmtm1	5.43812e-29	-0.225777	0.005	0.051	1.66287e-24
Sh3d21	5.48501e-29	-0.487608	0.016	0.072	1.67721e-24
Zc3h14	5.56336e-29	-0.215084	0.144	0.266	1.70116e-24
Vash2	5.68253e-29	-0.404147	0.016	0.073	1.7376e-24
Tdrd7	5.79295e-29	-0.419853	0.089	0.186	1.77137e-24
AABR07012195.1	6.00214e-29	-0.276939	0.001	0.04	1.83534e-24
Ankrd9	6.08005e-29	-0.615562	0.019	0.077	1.85916e-24
Fhad1	6.18893e-29	-0.23802	0.019	0.078	1.89245e-24
Cebpg	6.24485e-29	-0.247435	0.066	0.155	1.90955e-24
AABR07061246.1	6.3826e-29	-0.192454	0.001	0.04	1.95167e-24
Ms4a14	6.61567e-29	-0.484767	0.014	0.067	2.02294e-24
Rpl6	6.67348e-29	-0.306118	0.02	0.08	2.04062e-24
LOC100365697	6.69904e-29	-0.236349	0.08	0.175	2.04843e-24
Mospd4	6.91376e-29	-0.223191	0.007	0.055	2.11409e-24
AABR07024307.1	6.93687e-29	-0.213185	0.007	0.054	2.12116e-24
AABR07061335.1	7.03954e-29	0.312597	0.029	0	2.15255e-24
LOC100911293	7.18967e-29	-0.33672	0.075	0.167	2.19846e-24
Rnf7	7.29714e-29	-0.213983	0.136	0.258	2.23132e-24
Csnka2ip	7.43194e-29	-0.344118	0.008	0.056	2.27254e-24
AABR07061842.1	7.54689e-29	-0.180826	0	0.038	2.30769e-24
RGD1307315	8.20936e-29	-0.191544	0.012	0.065	2.51026e-24
Hadha	8.42946e-29	-0.268158	0.081	0.177	2.57756e-24
Tmf1	8.54184e-29	-0.313306	0.075	0.167	2.61192e-24
Dpy30	8.75491e-29	-0.31185	0.111	0.217	2.67708e-24
AABR07054461.1	9.03129e-29	0.402753	0.027	0	2.76159e-24
Gnb2	9.4107e-29	-0.191742	0.065	0.155	2.8776e-24
Riiad1	9.56485e-29	-0.224099	0.006	0.053	2.92474e-24
NEWGENE-1310847	9.77381e-29	-0.257593	0.018	0.076	2.98864e-24
Nap1l4	9.79676e-29	-0.304024	0.113	0.222	2.99565e-24
Klhl10	9.80505e-29	-0.264565	0.01	0.06	2.99819e-24
Ccdc189	1.08179e-28	-0.243164	0.006	0.053	3.30791e-24
Rfk	1.13949e-28	-0.269307	0.054	0.136	3.48434e-24
Psmd14	1.16155e-28	-0.367318	0.084	0.179	3.55177e-24
RGD1564243	1.17038e-28	-0.279982	0.023	0.085	3.5788e-24
Otub2	1.23591e-28	-0.544586	0.011	0.063	3.77915e-24
Tex37	1.25013e-28	-0.818033	0.01	0.06	3.82265e-24
Clpb	1.25757e-28	-0.547621	0.062	0.145	3.8454e-24
Rpl7	1.34002e-28	-0.313138	0.305	0.457	4.09751e-24
AABR07058000.1	1.47777e-28	-0.192335	0	0.039	4.51873e-24
AABR07052499.1	1.65797e-28	0.319796	0.029	0.001	5.06975e-24
RGD1308544	1.68053e-28	-0.297878	0.006	0.052	5.13871e-24
AABR07058011.1	1.75114e-28	-0.550243	0.001	0.041	5.35465e-24
Cfap97	1.7829e-28	-0.300367	0.019	0.077	5.45174e-24
Wdr78	1.82666e-28	-0.191871	0.033	0.102	5.58555e-24
Tbpl1	1.83035e-28	-0.464057	0.064	0.149	5.59683e-24
AABR07006978.1	1.88149e-28	0.343791	0.027	0	5.75322e-24
RGD1566320	1.95056e-28	-0.326559	0.019	0.077	5.96443e-24
Brk1	2.00591e-28	-0.360895	0.11	0.215	6.13368e-24
Zdhhc25	2.05094e-28	-0.373256	0.005	0.05	6.27138e-24
AABR07051611.1	2.05939e-28	0.345495	0.03	0.001	6.29721e-24
Psmd12	2.10601e-28	-0.336089	0.106	0.211	6.43976e-24
Usp16	2.1421e-28	-0.182499	0.082	0.177	6.5501e-24
Tmem217	2.18589e-28	-0.230254	0.003	0.045	6.684e-24
AABR07037607.1	2.21561e-28	-0.366032	0.006	0.052	6.77489e-24
AABR07033234.1	2.28969e-28	-0.308597	0	0.038	7.0014e-24
Gpd2	2.30294e-28	-0.444307	0.011	0.061	7.04192e-24
Tmbim1	2.32445e-28	-0.68785	0.015	0.069	7.10771e-24
Tomm20	2.43432e-28	-0.308327	0.135	0.251	7.44366e-24
Tssk2	2.47788e-28	-0.40726	0.012	0.064	7.57687e-24
Cfap69	2.58746e-28	-0.267822	0.034	0.103	7.91195e-24
RGD1306441	2.62287e-28	-0.547229	0.008	0.055	8.0202e-24
AABR07058884.2	2.65784e-28	-0.286913	0.009	0.058	8.12713e-24
Rn50-X-0591.1	2.66855e-28	-0.462043	0.009	0.058	8.15988e-24
Prm3	2.67371e-28	-0.566078	0.009	0.058	8.17568e-24
Ccnyl1	2.7816e-28	-0.136438	0.031	0.098	8.50559e-24
Herpud1	2.83386e-28	-0.390815	0.019	0.077	8.66537e-24
Tmed10	2.858e-28	-0.237764	0.109	0.216	8.73918e-24
Uqcr10	2.90952e-28	-0.372724	0.197	0.328	8.89672e-24
Dohh	3.02186e-28	-0.240507	0.038	0.109	9.24023e-24
Glo1	3.19951e-28	-0.315363	0.054	0.135	9.78345e-24
Slfnl1	3.34355e-28	-0.359147	0.009	0.057	1.02239e-23
Atl3	3.34433e-28	-0.451268	0.01	0.06	1.02263e-23
Tmem147	3.41022e-28	-0.176464	0.099	0.203	1.04278e-23
Kif22	3.50649e-28	-0.318748	0.059	0.142	1.07221e-23
Dnaja4	3.52432e-28	-0.473317	0.01	0.059	1.07767e-23
AABR07034293.1	3.52646e-28	-0.197937	0.009	0.058	1.07832e-23
Rai14	3.53415e-28	-0.289357	0.042	0.116	1.08067e-23
Dcaf12	3.55196e-28	-0.392898	0.021	0.081	1.08612e-23
Cnbd2	3.80171e-28	-0.307463	0.01	0.06	1.16249e-23
Ap2b1	3.94746e-28	-0.306909	0.133	0.247	1.20705e-23
Bbof1	4.1598e-28	-0.413289	0.017	0.073	1.27198e-23
Ezh1	4.48602e-28	-0.265685	0.026	0.089	1.37173e-23
Ndufv1	4.7295e-28	-0.237183	0.091	0.188	1.44619e-23
Rpl32	4.79175e-28	-0.373781	0.213	0.347	1.46522e-23
Hcfc2	4.9236e-28	-0.230799	0.037	0.108	1.50554e-23
Hook2	5.1653e-28	-0.353223	0.017	0.073	1.57945e-23
Actl9	5.25292e-28	-0.346511	0.006	0.051	1.60624e-23
Atp5d	5.42864e-28	-0.333363	0.087	0.182	1.65997e-23
Tesb	5.54667e-28	-0.530646	0.037	0.106	1.69606e-23
Atp6v1c1	5.80175e-28	-0.237594	0.055	0.137	1.77406e-23
AABR07044841.1	5.92253e-28	0.315607	0.028	0	1.81099e-23
Odf3	6.00423e-28	-0.409546	0.005	0.049	1.83597e-23
Tctex1d2	6.07017e-28	-0.284628	0.043	0.117	1.85614e-23
LOC690422	6.13316e-28	0.624561	0.266	0.174	1.8754e-23
Ccnd3	6.22206e-28	-0.254282	0.017	0.073	1.90258e-23
Pfdn5	6.56253e-28	-0.265212	0.159	0.285	2.00669e-23
Pam16	6.66043e-28	-0.232242	0.038	0.108	2.03663e-23
Pa2g4	6.68908e-28	-0.325792	0.164	0.288	2.04539e-23
Tprn	6.7553e-28	-0.242986	0.014	0.067	2.06563e-23
Ddx28	6.81771e-28	0.666074	0.224	0.137	2.08472e-23
Ube2j2	7.02783e-28	-0.227207	0.191	0.328	2.14897e-23
Itgae	7.11582e-28	-0.314562	0.023	0.083	2.17587e-23
Tssk1b	7.14332e-28	-0.374755	0.01	0.059	2.18429e-23
Anapc11	7.22776e-28	-0.239842	0.126	0.237	2.21011e-23
RGD1559891	7.34161e-28	-0.293226	0.015	0.07	2.24492e-23
AC115255.1	7.36293e-28	-0.589655	0.003	0.043	2.25144e-23
Ubqlnl	7.42015e-28	-0.741494	0.011	0.061	2.26893e-23
Gapdhs	7.61594e-28	-1.12829	0.024	0.083	2.3288e-23
Eny2	8.00057e-28	-0.252062	0.116	0.224	2.44641e-23
Mrpl54	8.02606e-28	-0.298451	0.075	0.165	2.45421e-23
Gm9999	8.13901e-28	-0.323164	0.004	0.046	2.48875e-23
AABR07053485.1	8.16295e-28	0.334385	0.026	0	2.49607e-23
Mns1	8.25286e-28	-0.33279	0.05	0.127	2.52356e-23
AABR07060318.1	8.36327e-28	-0.172466	0.002	0.043	2.55732e-23
Pttg1	8.74647e-28	-0.366203	0.06	0.142	2.6745e-23
Dpf2	8.79548e-28	-0.243386	0.152	0.274	2.68948e-23
AABR07007022.1	8.80579e-28	0.373698	0.035	0.003	2.69263e-23
Dnajc15	8.93161e-28	-0.209936	0.048	0.124	2.73111e-23
Fam118a	9.21983e-28	-0.248346	0.021	0.08	2.81924e-23
Eci2	9.27267e-28	0.48563	0.426	0.326	2.8354e-23
Cspp1	9.36612e-28	-0.332414	0.041	0.113	2.86397e-23
Hipk3	9.59264e-28	-0.394279	0.013	0.065	2.93324e-23
Erh	9.74198e-28	-0.343953	0.174	0.295	2.9789e-23
Fam192a	9.85354e-28	-0.161751	0.041	0.114	3.01301e-23
AABR07062425.2	1.01757e-27	0.373	0.027	0	3.11153e-23
Mcrs1	1.03038e-27	-0.243817	0.051	0.129	3.15069e-23
Lyrm7	1.08984e-27	-0.296549	0.028	0.092	3.3325e-23
Cxxc5	1.1138e-27	-0.322773	0.124	0.232	3.40578e-23
LOC689042	1.2143e-27	-0.554996	0.008	0.055	3.71309e-23
Nrd1	1.23019e-27	-0.345967	0.047	0.123	3.76167e-23
AABR07064373.2	1.23525e-27	0.320361	0.027	0	3.77713e-23
Stx18	1.27122e-27	-0.299448	0.045	0.119	3.88715e-23
Dennd5a	1.35075e-27	-0.2235	0.065	0.151	4.13033e-23
Eif1a	1.35248e-27	-0.270435	0.033	0.101	4.1356e-23
Sec61a1	1.42592e-27	-0.215821	0.089	0.187	4.36017e-23
Prm2	1.45348e-27	-0.531345	0.005	0.049	4.44447e-23
Rnf166	1.47975e-27	-0.306104	0.071	0.159	4.52477e-23
Psma2	1.48902e-27	-0.277809	0.027	0.09	4.55314e-23
Dnaja3	1.49808e-27	-0.207059	0.016	0.071	4.58084e-23
Rpl18a	1.62583e-27	-0.388512	0.37	0.511	4.97146e-23
AABR07013123.1	1.63289e-27	0.586916	0.155	0.076	4.99305e-23
Ift57	1.64115e-27	-0.202087	0.023	0.083	5.01832e-23
Tekt2	1.65045e-27	-0.33586	0.006	0.051	5.04673e-23
AABR07030544.1	1.6535e-27	-0.204343	0.003	0.045	5.05608e-23
Rsph9	1.68447e-27	-0.233953	0.005	0.049	5.15079e-23
Morn4	1.75734e-27	-0.217918	0.012	0.063	5.37359e-23
Spert	1.78558e-27	-0.451541	0.008	0.054	5.45995e-23
Mff	1.78946e-27	-0.21235	0.047	0.123	5.47181e-23
LOC497899	1.81042e-27	-0.506393	0.033	0.099	5.53589e-23
Armc12	1.83016e-27	-0.288263	0.006	0.05	5.59627e-23
AABR07038786.1	1.85756e-27	-0.453751	0.002	0.04	5.68003e-23
Dynlrb2	1.86229e-27	-0.254454	0.004	0.047	5.69451e-23
LOC689574	1.86529e-27	-0.269251	0.028	0.092	5.70367e-23
Dync2h1	1.87945e-27	-0.358524	0.059	0.141	5.74698e-23
Ppp2r1b	2.05858e-27	-0.178924	0.061	0.145	6.29472e-23
Mettl9	2.10321e-27	-0.359249	0.042	0.114	6.43119e-23
RGD1563217	2.12041e-27	-0.289877	0.005	0.048	6.48379e-23
Mrpl27	2.19349e-27	-0.282172	0.022	0.08	6.70725e-23
Ctdp1	2.22423e-27	-0.282878	0.029	0.093	6.80126e-23
Bpifa3	2.33599e-27	-0.587798	0.007	0.053	7.14298e-23
LOC680579	2.37362e-27	-0.223566	0.03	0.095	7.25805e-23
Skp1	2.39547e-27	-0.307356	0.401	0.54	7.32487e-23
Eif5a	2.50736e-27	-0.372702	0.356	0.488	7.667e-23
Tpm3	2.81444e-27	-0.326804	0.135	0.248	8.606e-23
Ccdc113	2.87278e-27	-0.236609	0.007	0.052	8.7844e-23
Akap1	3.0355e-27	-0.420036	0.047	0.121	9.28194e-23
AABR07038837.1	3.06523e-27	-0.252089	0.004	0.047	9.37286e-23
Pdcd2l	3.11052e-27	-0.266199	0.02	0.077	9.51136e-23
Fam98a	3.17111e-27	-0.29163	0.096	0.195	9.69662e-23
Nme8	3.39537e-27	-0.180732	0.005	0.047	1.03824e-22
Cnot1	3.4522e-27	-0.298513	0.265	0.411	1.05561e-22
Ccer1	3.4576e-27	-0.360237	0.01	0.059	1.05727e-22
AABR07053293.1	3.53985e-27	0.315252	0.026	0	1.08242e-22
Ndc1	3.61734e-27	-0.296474	0.061	0.143	1.10611e-22
Tcte3	3.62889e-27	-0.376723	0.015	0.067	1.10964e-22
Fam71f1	3.74101e-27	-0.382744	0.009	0.056	1.14393e-22
Fkbp6	3.96262e-27	-0.298169	0.251	0.383	1.21169e-22
Rn50-13-0839.3	4.18794e-27	-0.650521	0.015	0.068	1.28059e-22
RGD1562433	4.25284e-27	-0.339008	0.005	0.047	1.30043e-22
Rbx1	4.26505e-27	-0.318163	0.024	0.084	1.30417e-22
LOC361016	4.39447e-27	-0.222675	0.021	0.079	1.34374e-22
AABR07065693.3	4.40181e-27	-0.178618	0	0.036	1.34599e-22
Erich2	4.69758e-27	-0.346165	0.009	0.056	1.43642e-22
Atpif1	4.82155e-27	-0.229501	0.074	0.163	1.47433e-22
Tmem126b	4.93897e-27	-0.332129	0.039	0.108	1.51024e-22
AABR07030843.1	5.13246e-27	-0.149301	0.023	0.082	1.5694e-22
Ftsj3	5.19501e-27	-0.333451	0.024	0.084	1.58853e-22
Cnot7	5.32831e-27	-0.280674	0.057	0.136	1.62929e-22
Nop10	5.34957e-27	-0.27908	0.199	0.329	1.63579e-22
Enkur	5.42568e-27	-0.20451	0.009	0.056	1.65906e-22
Slmap	5.58353e-27	-0.312466	0.041	0.112	1.70733e-22
Pcnx1	6.397e-27	-0.229463	0.058	0.139	1.95608e-22
LOC687560	6.55579e-27	-0.191058	0.003	0.043	2.00463e-22
Tmem210	6.66186e-27	-0.23157	0.004	0.046	2.03706e-22
Ppm1d	6.88259e-27	-0.293455	0.069	0.154	2.10456e-22
Pgam2	6.97209e-27	-0.193764	0.004	0.045	2.13193e-22
Vom2r57	7.19531e-27	-0.260032	0.007	0.051	2.20018e-22
Dync2li1	7.52642e-27	-0.246276	0.015	0.067	2.30143e-22
Tmod1	7.60385e-27	-0.353586	0.009	0.057	2.3251e-22
Osbpl10	7.68624e-27	-0.199222	0.006	0.05	2.3503e-22
G6pc3	7.98157e-27	-0.202183	0.06	0.141	2.4406e-22
Prss54	8.32773e-27	-0.215797	0.007	0.051	2.54645e-22
Gmps	8.36264e-27	-0.289368	0.068	0.153	2.55713e-22
Ak6	8.36543e-27	-0.231282	0.044	0.116	2.55798e-22
Adad1	8.47147e-27	-0.249599	0.057	0.136	2.59041e-22
Ccl27	8.67965e-27	-0.244656	0.01	0.057	2.65406e-22
Dynll2	8.77816e-27	-0.616259	0.142	0.248	2.68418e-22
Ell	9.0356e-27	-0.234974	0.039	0.109	2.76291e-22
AABR07058233.1	9.18432e-27	0.351715	0.026	0	2.80838e-22
Fam69b	9.39466e-27	-0.271666	0.022	0.08	2.8727e-22
AABR07053303.1	9.39522e-27	0.315101	0.026	0	2.87287e-22
AABR07030779.1	9.41301e-27	0.32499	0.026	0	2.87831e-22
Pfdn2	9.4574e-27	-0.331647	0.099	0.197	2.89188e-22
Mkks	9.67179e-27	-0.340531	0.061	0.141	2.95744e-22
Acsbg2	9.75512e-27	-0.265076	0.006	0.049	2.98292e-22
LOC690352	1.02858e-26	-0.310035	0.004	0.045	3.1452e-22
Ddx39a	1.06085e-26	-0.273901	0.121	0.227	3.24386e-22
Cox6b1	1.07105e-26	-0.372767	0.119	0.221	3.27506e-22
Wif1	1.09379e-26	-0.242254	0.011	0.059	3.3446e-22
Trmt112	1.12081e-26	-0.359906	0.097	0.193	3.42721e-22
AABR07044001.2	1.1234e-26	-0.287061	0.002	0.04	3.43513e-22
Txndc2	1.22124e-26	-0.324474	0.005	0.047	3.73431e-22
Napa	1.23063e-26	-0.233806	0.083	0.176	3.76303e-22
Emc3	1.25858e-26	-0.285165	0.018	0.072	3.84848e-22
Tprg1l	1.27706e-26	-0.245581	0.078	0.167	3.90499e-22
Gng12	1.28961e-26	-0.360436	0.045	0.118	3.94336e-22
Tmem248	1.34013e-26	-0.167115	0.148	0.268	4.09786e-22
Dnajb8	1.35384e-26	-0.432539	0.007	0.052	4.13978e-22
Tceb2	1.3709e-26	-0.247913	0.193	0.326	4.19195e-22
Arih1	1.37281e-26	-0.179647	0.097	0.195	4.19779e-22
RGD1563888	1.38847e-26	-0.282059	0.036	0.103	4.24567e-22
Gtf2e2	1.43474e-26	-0.362	0.064	0.146	4.38716e-22
AABR07031612.1	1.4841e-26	0.29445	0.028	0.001	4.53807e-22
Cops3	1.52583e-26	-0.21801	0.086	0.179	4.66568e-22
AABR07014823.2	1.53434e-26	0.26946	0.025	0	4.69171e-22
Glud1	1.55617e-26	-0.29562	0.056	0.135	4.75845e-22
Casc3	1.56019e-26	-0.286548	0.11	0.212	4.77076e-22
Tmx1	1.58817e-26	-0.295545	0.027	0.088	4.85629e-22
Hexim2	1.65491e-26	-0.205537	0.016	0.068	5.06039e-22
Snrpd2	1.66838e-26	-0.274202	0.073	0.16	5.10157e-22
Hint1	1.69619e-26	-0.26523	0.26	0.406	5.18661e-22
Trim80	1.70656e-26	-0.490421	0.011	0.059	5.21832e-22
Dnajb13	1.72432e-26	0.644006	0.31	0.224	5.27263e-22
Sdha	1.7618e-26	-0.230466	0.064	0.147	5.38723e-22
Fancd2os	1.7832e-26	-0.36821	0.005	0.047	5.45268e-22
Ndufb4	1.82699e-26	-0.214416	0.041	0.111	5.58656e-22
Gfer	1.90487e-26	-0.219164	0.017	0.071	5.8247e-22
Cdca5	1.90581e-26	-0.169077	0.008	0.053	5.82759e-22
AABR07034730.2	1.91137e-26	0.251799	0.026	0	5.84458e-22
Acbd6	2.02456e-26	-0.213086	0.023	0.082	6.19071e-22
Wdtc1	2.04523e-26	-0.191297	0.019	0.074	6.2539e-22
Sdcbp	2.06951e-26	-0.351802	0.043	0.114	6.32814e-22
Chn2	2.08924e-26	-0.409406	0.009	0.055	6.38849e-22
Cacul1	2.16639e-26	-0.311821	0.061	0.141	6.62438e-22
Ankef1	2.17856e-26	-0.260174	0.009	0.055	6.66159e-22
Mfn1	2.24746e-26	-0.253294	0.074	0.161	6.87227e-22
Mtfr1	2.32129e-26	-0.315839	0.007	0.051	7.09805e-22
Sufu	2.55125e-26	-0.442888	0.01	0.058	7.80122e-22
Tor1aip1	2.57405e-26	-0.246669	0.042	0.112	7.87093e-22
Pithd1	2.7346e-26	-0.311704	0.069	0.154	8.36186e-22
Hnrnpll	2.83387e-26	-0.328847	0.05	0.124	8.66541e-22
Api5	2.84672e-26	-0.314546	0.089	0.182	8.7047e-22
Cnot11	2.96005e-26	-0.238762	0.037	0.104	9.05123e-22
AABR07064716.3	3.19387e-26	0.3485	0.025	0	9.76621e-22
Fsip2	3.19978e-26	-0.542972	0.024	0.081	9.7843e-22
Cst8	3.25049e-26	-0.413112	0.008	0.052	9.93935e-22
Prm1	3.33318e-26	-2.33058	0.118	0.208	1.01922e-21
Trappc2b	3.43199e-26	-0.236006	0.046	0.119	1.04943e-21
AC095390.1	3.43885e-26	-0.255434	0.009	0.054	1.05153e-21
LOC498675	3.61405e-26	-0.338801	0.009	0.054	1.1051e-21
Rhox13	3.78249e-26	-0.282454	0.041	0.11	1.15661e-21
Spast	3.89182e-26	-0.178251	0.053	0.13	1.19004e-21
Atr	3.89662e-26	-0.303295	0.102	0.201	1.19151e-21
Tmem30c	3.91433e-26	-0.284376	0.006	0.048	1.19692e-21
Ankrd61	3.97204e-26	-0.219417	0.005	0.046	1.21457e-21
Mpi	4.06604e-26	-0.328796	0.008	0.052	1.24331e-21
Ppa1	4.16764e-26	-0.276276	0.27	0.413	1.27438e-21
Mroh7	4.51361e-26	-0.207686	0.006	0.049	1.38017e-21
AABR07067471.1	4.66555e-26	1.30845	0.141	0.076	1.42663e-21
Plk4	4.78632e-26	-0.304395	0.094	0.19	1.46356e-21
Ndufs1	4.84135e-26	-0.240994	0.057	0.135	1.48039e-21
Rnpep	5.35686e-26	-0.265672	0.008	0.052	1.63802e-21
AABR07033357.1	5.47437e-26	0.552021	0.027	0.001	1.67395e-21
Tmem232	5.63759e-26	-0.203126	0.005	0.046	1.72386e-21
Clp1	5.68378e-26	-0.293603	0.016	0.069	1.73798e-21
Tmem247	5.96073e-26	-0.606549	0.021	0.075	1.82267e-21
Selv	5.98058e-26	-0.344827	0.012	0.061	1.82874e-21
Bcl2l1	6.00428e-26	-0.230767	0.017	0.07	1.83599e-21
Fhl5	6.03438e-26	-0.42099	0.009	0.055	1.84519e-21
Trim17	6.13494e-26	-0.304203	0.009	0.054	1.87594e-21
Zfp385a	6.37079e-26	-0.226849	0.027	0.088	1.94806e-21
Coq9	6.41718e-26	-0.231351	0.028	0.089	1.96224e-21
Slc17a2	6.48674e-26	-0.300009	0.008	0.052	1.98352e-21
Gtf2h1	6.53823e-26	-0.275818	0.108	0.208	1.99926e-21
Knstrn	6.62025e-26	-0.252652	0.043	0.113	2.02434e-21
Rpl36al	6.78769e-26	-0.236736	0.13	0.239	2.07554e-21
RGD1307752	6.93447e-26	-0.26081	0.197	0.325	2.12042e-21
Ruvbl1	7.37899e-26	-0.184166	0.042	0.112	2.25635e-21
Ndfip2	7.46143e-26	-0.27699	0.047	0.12	2.28156e-21
Aamp	7.72011e-26	-0.214738	0.132	0.244	2.36065e-21
AABR07034100.1	7.8168e-26	-0.206323	0	0.035	2.39022e-21
Tbp	7.95939e-26	-0.272002	0.055	0.131	2.43382e-21
Nkiras2	8.27364e-26	-0.261608	0.019	0.073	2.52991e-21
Sdf4	8.30455e-26	-0.165449	0.13	0.241	2.53937e-21
Ssmem1	8.3297e-26	-0.266781	0.022	0.078	2.54706e-21
AABR07055035.1	8.42071e-26	-0.186561	0	0.034	2.57489e-21
Pcbp3	8.893e-26	-0.363021	0.049	0.121	2.7193e-21
Higd2a	8.9664e-26	-0.313407	0.133	0.241	2.74174e-21
Picalm	9.4784e-26	-0.249522	0.053	0.128	2.8983e-21
Thoc5	9.48817e-26	-0.167869	0.038	0.106	2.90129e-21
LOC679811	9.66339e-26	-0.321496	0.047	0.119	2.95487e-21
Lrrc63	9.83073e-26	-0.256838	0.006	0.047	3.00604e-21
Fastk	1.059e-25	-0.190736	0.025	0.084	3.23821e-21
Dnajc2	1.08729e-25	-0.290064	0.247	0.386	3.32472e-21
Lyrm1	1.08975e-25	-0.178616	0.014	0.065	3.33224e-21
Trappc5	1.10709e-25	-0.256225	0.025	0.084	3.38526e-21
LOC100910565	1.12414e-25	-0.20033	0.008	0.052	3.43741e-21
LOC100359687	1.1578e-25	-0.159199	0.004	0.043	3.54033e-21
Ppp2r3b	1.18806e-25	-0.228267	0.038	0.104	3.63285e-21
AABR07059991.1	1.25459e-25	-0.179053	0.003	0.042	3.8363e-21
Tamm41	1.26848e-25	-0.27118	0.027	0.088	3.87876e-21
Cpsf3	1.27295e-25	-0.230017	0.05	0.124	3.89243e-21
Nupr2	1.3045e-25	-0.188804	0.01	0.057	3.9889e-21
Shfm1	1.33923e-25	-0.374917	0.262	0.401	4.09511e-21
AABR07017265.1	1.38345e-25	0.25276	0.024	0	4.23033e-21
AABR07028908.1	1.38345e-25	0.25431	0.024	0	4.23033e-21
RGD1309779	1.44436e-25	-0.271951	0.016	0.068	4.41656e-21
Fndc8	1.49758e-25	-0.229138	0.004	0.044	4.57931e-21
Timd2	1.52487e-25	0.644078	0.375	0.286	4.66276e-21
LOC100910427	1.58452e-25	0.452481	0.387	0.29	4.84514e-21
RGD1309106	1.58936e-25	-0.314771	0.008	0.051	4.85996e-21
Exosc1	1.61921e-25	-0.235769	0.013	0.062	4.95123e-21
Gtf2i	1.62141e-25	-0.256719	0.133	0.241	4.95796e-21
Rpl18	1.6301e-25	-0.325304	0.291	0.436	4.98453e-21
Tollip	1.65696e-25	-0.17937	0.065	0.147	5.06664e-21
Ppp1r7	1.68585e-25	-0.209492	0.035	0.1	5.15499e-21
Lamp2	1.70971e-25	-0.307503	0.087	0.177	5.22795e-21
Cep57l1	1.73308e-25	-0.242972	0.012	0.06	5.29941e-21
AC115371.4	1.75975e-25	-0.572023	0	0.034	5.38096e-21
Daw1	1.88592e-25	-0.194319	0.006	0.047	5.76677e-21
Ubr7	1.90707e-25	-0.229059	0.049	0.122	5.83143e-21
Phf5a	1.94357e-25	-0.26475	0.093	0.185	5.94306e-21
AABR07005779.5	1.99123e-25	0.74081	0.22	0.141	6.08878e-21
LOC100909441	2.11714e-25	-0.184357	0.006	0.048	6.47379e-21
Glt1d1	2.17642e-25	-0.194311	0.009	0.053	6.65507e-21
Pfdn6	2.19853e-25	-0.274821	0.044	0.114	6.72267e-21
Fam92a1	2.21095e-25	-0.303493	0.024	0.081	6.76063e-21
Tex264	2.25385e-25	-0.23283	0.027	0.086	6.89182e-21
Fiz1	2.26358e-25	-0.190894	0.015	0.066	6.92158e-21
Rps19	2.28196e-25	0.49822	0.429	0.348	6.97779e-21
Rps6kc1	2.30055e-25	-0.188582	0.028	0.088	7.03463e-21
LOC360479	2.38627e-25	-0.263833	0.013	0.061	7.29673e-21
Smarcd2	2.38752e-25	-0.179116	0.055	0.13	7.30056e-21
Glyr1	2.47448e-25	-0.155632	0.087	0.178	7.56645e-21
LOC690784	2.48265e-25	-0.217538	0.006	0.047	7.59145e-21
Mrfap1	2.68269e-25	-0.308909	0.192	0.315	8.20312e-21
RGD1565212	2.7032e-25	-0.22173	0.003	0.042	8.26584e-21
Mmadhc	2.86467e-25	-0.217602	0.049	0.121	8.75958e-21
Polr3k	2.88447e-25	-0.0795071	0.066	0.148	8.82014e-21
Klhdc3	2.89214e-25	-0.221743	0.117	0.221	8.84357e-21
Tram1	2.93078e-25	-0.295029	0.251	0.389	8.96175e-21
Nup35	2.97944e-25	-0.175724	0.013	0.061	9.11054e-21
Trim27	3.22527e-25	-0.210919	0.028	0.089	9.86223e-21
Snapin	3.42082e-25	-0.216523	0.104	0.202	1.04602e-20
Ddx20	3.70358e-25	-0.244557	0.07	0.152	1.13248e-20
RGD1309139	3.73203e-25	-0.491248	0.046	0.114	1.14118e-20
Inpp5k	3.79869e-25	-0.174997	0.014	0.063	1.16156e-20
Nudt18	3.8299e-25	-0.191718	0.005	0.046	1.17111e-20
Nme7	3.85237e-25	-0.264668	0.024	0.081	1.17798e-20
AABR07039890.1	4.01591e-25	-0.173157	0.008	0.052	1.22799e-20
Malsu1	4.11374e-25	-0.277495	0.022	0.077	1.2579e-20
Ociad1	4.13916e-25	-0.260086	0.058	0.135	1.26567e-20
Epb41l3	4.42335e-25	-0.244914	0.021	0.076	1.35257e-20
Actl11	4.44405e-25	-0.265091	0.008	0.051	1.3589e-20
Zswim2	4.48282e-25	-0.341164	0.006	0.046	1.37076e-20
Usp50	4.49225e-25	-0.277144	0.007	0.05	1.37364e-20
Zfp91	4.5443e-25	-0.265854	0.251	0.39	1.38955e-20
Dhps	4.56218e-25	-0.199576	0.099	0.195	1.39502e-20
LOC367975	4.65169e-25	-0.208333	0.005	0.046	1.42239e-20
Fkbp1a	4.79596e-25	-0.207089	0.182	0.306	1.46651e-20
Trim36	4.98393e-25	-0.280063	0.007	0.049	1.52399e-20
AABR07024381.1	5.30828e-25	0.31923	0.026	0.001	1.62316e-20
Lig3	5.33203e-25	-0.080375	0.084	0.175	1.63043e-20
RGD1311084	5.71191e-25	-0.451662	0.008	0.051	1.74659e-20
Rpsa	5.72793e-25	-0.399763	0.289	0.409	1.75149e-20
Sdf2l1	5.94325e-25	-0.341843	0.06	0.136	1.81733e-20
AABR07055738.1	5.99004e-25	0.330588	0.023	0	1.83163e-20
Cnn3	5.99159e-25	-0.351845	0.072	0.154	1.83211e-20
LOC102552669	6.08041e-25	-0.349241	0.004	0.043	1.85927e-20
Coro1b	6.53048e-25	-0.212058	0.103	0.198	1.99689e-20
Dxo	6.66414e-25	-0.364885	0.126	0.227	2.03776e-20
AABR07062404.4	6.66771e-25	0.354111	0.027	0.001	2.03885e-20
Vimp	6.85456e-25	-0.26192	0.038	0.103	2.09599e-20
Rab3ip	6.9044e-25	-0.189222	0.034	0.098	2.11123e-20
Anp32e	7.03167e-25	-0.372688	0.2	0.313	2.15014e-20
Ubxn4	7.09809e-25	-0.270803	0.178	0.299	2.17045e-20
Tmem60	7.10698e-25	-0.249953	0.029	0.09	2.17317e-20
Yipf6	7.20673e-25	-0.63247	0.032	0.092	2.20368e-20
LOC680112	7.35477e-25	-0.246024	0.007	0.049	2.24894e-20
Chdh	7.61894e-25	-0.212161	0.004	0.043	2.32972e-20
Ddx56	7.6585e-25	-0.208803	0.015	0.065	2.34182e-20
AABR07069230.2	7.67837e-25	-0.187464	0	0.033	2.34789e-20
Med27	7.72905e-25	-0.24547	0.043	0.111	2.36339e-20
Arl9	7.76509e-25	-0.364659	0.007	0.049	2.37441e-20
Syce3	8.41503e-25	-0.322678	0.072	0.154	2.57315e-20
RGD1304694	8.53954e-25	-0.15029	0.035	0.099	2.61122e-20
Cdca3	8.68442e-25	-0.278775	0.08	0.166	2.65552e-20
Cdk2ap2	8.69032e-25	-0.330106	0.045	0.113	2.65733e-20
Uqcrc1	8.69794e-25	-0.319915	0.089	0.179	2.65966e-20
Smim12	8.8785e-25	-0.213013	0.016	0.067	2.71487e-20
Spata6l	8.89687e-25	-0.221086	0.007	0.048	2.72049e-20
Wdr7	9.02157e-25	-0.263404	0.027	0.084	2.75862e-20
LOC103692048	9.06141e-25	-0.277289	0.003	0.04	2.7708e-20
Ubtd1	9.16818e-25	-0.185672	0.011	0.057	2.80345e-20
Ppil2	9.19461e-25	-0.182076	0.02	0.073	2.81153e-20
Tex9	9.27968e-25	-0.202572	0.049	0.121	2.83754e-20
Ubxn11	9.39558e-25	-0.1983	0.017	0.068	2.87298e-20
Anapc13	9.44039e-25	-0.31047	0.125	0.228	2.88668e-20
Bcl2l14	9.50639e-25	-0.215546	0.005	0.045	2.90686e-20
Slc16a7	9.53511e-25	-0.322538	0.007	0.048	2.91565e-20
Yipf5	9.5653e-25	-0.292267	0.043	0.112	2.92488e-20
Rac1	9.79336e-25	-0.246913	0.124	0.226	2.99461e-20
Aurka	9.8694e-25	-0.290723	0.033	0.095	3.01786e-20
Pcyt1b	1.00752e-24	0.61062	0.134	0.067	3.08081e-20
Tuba4a	1.00865e-24	-0.21255	0.007	0.049	3.08426e-20
Uhrf1bp1l	1.03173e-24	-0.216696	0.063	0.142	3.15484e-20
AABR07068750.1	1.10954e-24	-0.489468	0	0.033	3.39276e-20
Hdgf	1.12488e-24	-0.23344	0.249	0.39	3.43965e-20
Actrt1	1.1333e-24	-0.261516	0.005	0.045	3.46541e-20
Chchd7	1.15423e-24	-0.200747	0.018	0.07	3.52941e-20
Qdpr	1.16643e-24	-0.362985	0.057	0.131	3.5667e-20
Xkr8	1.18015e-24	-0.195534	0.027	0.086	3.60867e-20
LOC100359916	1.22256e-24	-0.231276	0.021	0.075	3.73836e-20
AABR07039057.1	1.24622e-24	0.273703	0.023	0	3.8107e-20
AABR07055191.1	1.26895e-24	0.298057	0.027	0.001	3.88021e-20
Itgb3bp	1.30189e-24	-0.20614	0.02	0.072	3.9809e-20
Gtf2h5	1.30263e-24	-0.236766	0.084	0.171	3.98319e-20
Cab39l	1.31738e-24	-0.240111	0.022	0.077	4.02829e-20
AABR07028749.2	1.32496e-24	-0.272007	0.012	0.059	4.05145e-20
RGD1563405	1.34026e-24	-0.288573	0.005	0.044	4.09824e-20
Nudt3	1.42423e-24	-0.260861	0.104	0.2	4.355e-20
Rmi1	1.42986e-24	-0.227312	0.027	0.086	4.37223e-20
Coa5	1.472e-24	-0.27793	0.095	0.187	4.50108e-20
Ndufb7	1.48936e-24	-0.247971	0.094	0.186	4.55415e-20
Rbm42	1.50324e-24	-0.206004	0.111	0.211	4.59661e-20
Copz1	1.54091e-24	-0.21728	0.057	0.132	4.71178e-20
AABR07070269.1	1.6032e-24	-0.158496	0	0.032	4.90226e-20
Kdm2b	1.63365e-24	-0.25065	0.141	0.25	4.99538e-20
Shroom3	1.64544e-24	-0.199854	0.017	0.068	5.03144e-20
Tbca	1.68853e-24	-0.219199	0.252	0.386	5.1632e-20
Fam110a	1.71947e-24	-0.239401	0.026	0.084	5.2578e-20
AABR07004404.1	1.75586e-24	0.464597	0.135	0.065	5.36907e-20
Ccdc42	1.78072e-24	-0.266556	0.009	0.051	5.44508e-20
Ndufs2	1.78453e-24	-0.284132	0.063	0.141	5.45673e-20
LOC100362432	1.79832e-24	-0.175115	0.144	0.258	5.4989e-20
Zpbp2	1.8256e-24	-0.242855	0.009	0.052	5.58233e-20
Mrps6	1.86908e-24	-0.199678	0.039	0.104	5.71528e-20
Vrk3	1.86951e-24	-0.195705	0.077	0.163	5.71658e-20
LOC500827	1.88267e-24	-0.201938	0.009	0.052	5.75681e-20
Zfp414	1.92044e-24	-0.203237	0.037	0.101	5.87232e-20
Ddx4	1.92786e-24	-0.220851	0.147	0.256	5.89502e-20
Eif3m	1.99243e-24	-0.219476	0.186	0.311	6.09245e-20
AABR07024473.2	2.05679e-24	-0.163348	0.016	0.066	6.28924e-20
Mrpl33	2.09055e-24	-0.35433	0.016	0.065	6.39247e-20
Tnp2	2.09435e-24	-1.22714	0.015	0.063	6.40409e-20
Selk	2.28005e-24	-0.186068	0.054	0.128	6.97195e-20
Tex43	2.3082e-24	-0.211355	0.005	0.044	7.05801e-20
Polg	2.32235e-24	-0.24525	0.009	0.051	7.10129e-20
Bag3	2.36751e-24	-0.19909	0.009	0.052	7.23936e-20
2021-09-02	2.40319e-24	-0.284618	0.139	0.247	7.34847e-20
Tdrp	2.41886e-24	-0.151742	0.008	0.051	7.39638e-20
Clmn	2.4344e-24	-0.217655	0.007	0.047	7.4439e-20
Cfap53	2.46318e-24	-0.312749	0.009	0.051	7.53192e-20
AABR07054948.1	2.58808e-24	0.396879	0.027	0.002	7.91382e-20
Bpgm	2.70602e-24	-0.193792	0.037	0.1	8.27448e-20
Ica1	2.78955e-24	-0.283749	0.024	0.079	8.52987e-20
Morn5	2.80855e-24	-0.227305	0.006	0.047	8.58798e-20
Hypm	2.82105e-24	-0.451572	0.009	0.051	8.6262e-20
Rab2a	3.14297e-24	-0.241686	0.017	0.068	9.61058e-20
Tbc1d14	3.24038e-24	-0.244353	0.061	0.138	9.90843e-20
Lypla2	3.34912e-24	-0.216327	0.023	0.077	1.0241e-19
Fam53a	3.54987e-24	-0.210113	0.044	0.112	1.08548e-19
LOC100363125	3.56326e-24	-0.562742	0.008	0.049	1.08957e-19
Ndufa10	3.56435e-24	-0.279802	0.05	0.12	1.08991e-19
Necab3	3.66738e-24	-0.234487	0.031	0.09	1.12141e-19
RGD1559903	3.77148e-24	-0.205566	0.003	0.039	1.15324e-19
Lsm3	3.93274e-24	-0.212996	0.114	0.211	1.20255e-19
Nectin3	4.07804e-24	-0.239454	0.015	0.064	1.24698e-19
LOC257642	4.14877e-24	0.512157	0.16	0.084	1.26861e-19
Sod1	4.19864e-24	-0.417866	0.404	0.531	1.28386e-19
Copg1	4.27681e-24	-0.162178	0.093	0.184	1.30776e-19
Agbl5	4.2781e-24	-0.191851	0.008	0.05	1.30816e-19
Snrnp40	4.3303e-24	-0.247281	0.048	0.117	1.32412e-19
Ube2f	4.49174e-24	-0.144906	0.009	0.052	1.37349e-19
Fbxo11	4.65921e-24	-0.397937	0.079	0.161	1.42469e-19
Pwwp2b	4.69334e-24	-0.265092	0.009	0.051	1.43513e-19
AABR07048800.1	4.7241e-24	0.472523	0.103	0.043	1.44453e-19
Slco6b1	4.74014e-24	-0.264306	0.006	0.046	1.44944e-19
Agbl2	4.79675e-24	-0.150877	0.004	0.042	1.46675e-19
AABR07070698.1	4.83425e-24	-0.160443	0	0.032	1.47822e-19
Dnpep	4.84465e-24	-0.214412	0.136	0.241	1.4814e-19
Rchy1	4.84916e-24	-0.275015	0.053	0.126	1.48278e-19
Prss37	4.91717e-24	-0.666775	0.008	0.05	1.50357e-19
Irak1bp1	4.9908e-24	-0.246748	0.036	0.099	1.52609e-19
Marcksl1	5.15937e-24	0.391983	0.679	0.593	1.57763e-19
Zmynd12	5.24414e-24	-0.217077	0.009	0.051	1.60355e-19
Snx5	5.38646e-24	-0.336982	0.09	0.177	1.64707e-19
AABR07065812.1	5.39262e-24	0.284684	0.022	0	1.64896e-19
AABR07030168.1	5.39262e-24	0.273874	0.022	0	1.64896e-19
Cfap57	5.64876e-24	-0.220665	0.011	0.056	1.72728e-19
Wapl	5.6609e-24	-0.155857	0.13	0.236	1.73099e-19
Ulk2	5.8811e-24	-0.13737	0.035	0.098	1.79832e-19
Ybx2	5.94672e-24	-0.228156	0.009	0.051	1.81839e-19
Cdc27	6.02863e-24	-0.209834	0.024	0.079	1.84344e-19
LOC100912218	6.04654e-24	-0.215088	0.012	0.058	1.84891e-19
Cyp51	6.1828e-24	-0.341172	0.084	0.169	1.89058e-19
AABR07032888.1	6.34043e-24	-0.301968	0.007	0.047	1.93878e-19
Cdc20	6.35323e-24	-0.237727	0.091	0.179	1.94269e-19
RGD1561444	6.49728e-24	-0.242696	0.026	0.082	1.98674e-19
Cand1	6.66931e-24	-0.280841	0.148	0.258	2.03934e-19
LOC689039	6.68496e-24	-0.190583	0.003	0.04	2.04413e-19
Ell2	6.72717e-24	-0.210315	0.022	0.075	2.05703e-19
RGD1308134	6.80347e-24	-0.322811	0.109	0.202	2.08037e-19
AABR07058091.2	7.6472e-24	-0.220261	0.01	0.053	2.33836e-19
MGC95210	7.90193e-24	-0.209594	0.015	0.064	2.41625e-19
Herc4	8.20724e-24	-0.192756	0.059	0.134	2.50961e-19
RGD1566226	8.3013e-24	0.575666	0.19	0.112	2.53837e-19
Slc35g3	8.44584e-24	-0.22695	0.006	0.046	2.58257e-19
AABR07057263.1	8.81197e-24	-0.513879	0	0.032	2.69453e-19
Cldnd2	8.82711e-24	-0.201341	0.004	0.042	2.69915e-19
Memo1	9.60551e-24	-0.22744	0.072	0.152	2.93717e-19
Snrnp200	9.66881e-24	-0.226153	0.117	0.217	2.95653e-19
Gatc	1.05472e-23	0.612109	0.326	0.236	3.22513e-19
Vars	1.05735e-23	-0.220389	0.11	0.205	3.23317e-19
Cfap45	1.07139e-23	-0.221361	0.004	0.04	3.2761e-19
Abcf2	1.07519e-23	-0.218055	0.142	0.252	3.28773e-19
Zwint	1.10023e-23	-0.4058	0.208	0.328	3.36429e-19
LOC100362109	1.11338e-23	-0.305231	0.006	0.045	3.40451e-19
Phf23	1.12089e-23	-0.267658	0.064	0.141	3.42745e-19
Dpm2	1.12278e-23	-0.233782	0.043	0.109	3.43324e-19
Elp2	1.14985e-23	-0.311603	0.042	0.107	3.51602e-19
Ppp2r2d	1.15996e-23	-0.208895	0.036	0.099	3.54694e-19
Taf10	1.16228e-23	-0.27971	0.077	0.159	3.55403e-19
Ncbp2	1.16391e-23	-0.263294	0.052	0.123	3.55899e-19
Gjc1	1.18626e-23	-0.252909	0.02	0.071	3.62736e-19
Lman2	1.20474e-23	-0.21406	0.133	0.237	3.68385e-19
Cenpn	1.24672e-23	-0.151489	0.057	0.131	3.81221e-19
Cops9	1.25406e-23	-0.206315	0.13	0.234	3.83466e-19
Esco1	1.25416e-23	-0.243972	0.064	0.141	3.83496e-19
Dynlt3	1.27489e-23	-0.194152	0.017	0.067	3.89835e-19
Akirin2	1.27738e-23	-0.200193	0.141	0.248	3.90597e-19
Rbm44	1.28353e-23	-0.276819	0.134	0.237	3.92478e-19
Sqle	1.28754e-23	-0.32661	0.04	0.104	3.93704e-19
Bcl7c	1.32714e-23	-0.201819	0.058	0.132	4.05813e-19
AABR07069336.1	1.41461e-23	-0.153567	0.002	0.037	4.32559e-19
Fam71d	1.50516e-23	-0.368047	0.006	0.045	4.60248e-19
Zfp496	1.64714e-23	-0.148901	0.01	0.054	5.03663e-19
AABR07032622.1	1.70739e-23	-0.162862	0.005	0.042	5.22085e-19
Ndufc1	1.71803e-23	-0.258554	0.066	0.144	5.25338e-19
Rab18	1.76321e-23	-0.268384	0.042	0.107	5.39154e-19
Golga4	1.81579e-23	-0.424291	0.119	0.213	5.55231e-19
Crtc3	1.90537e-23	0.555649	0.313	0.225	5.82623e-19
Ube2n	1.97464e-23	-0.260654	0.187	0.307	6.03804e-19
AABR07058773.2	1.98649e-23	0.25726	0.024	0.001	6.07428e-19
RGD1311575	2.07993e-23	-0.159407	0.032	0.091	6.36e-19
Chfr	2.11655e-23	-0.184708	0.098	0.19	6.47198e-19
Rps16	2.19436e-23	-0.311905	0.459	0.598	6.70992e-19
Uqcrc2	2.23833e-23	-0.0536037	0.09	0.18	6.84436e-19
AABR07044535.1	2.33261e-23	0.241829	0.022	0	7.13266e-19
AC093937.1	2.33261e-23	0.841411	0.022	0	7.13266e-19
Wdr35	2.43643e-23	-0.123952	0.053	0.124	7.45012e-19
LOC100912849	2.45585e-23	-0.197495	0.004	0.041	7.50949e-19
Spag16	2.45739e-23	-0.202207	0.003	0.038	7.51419e-19
Usp47	2.46779e-23	-0.251497	0.093	0.182	7.54602e-19
Rnf38	2.47776e-23	-0.37672	0.026	0.081	7.5765e-19
Plrg1	2.56188e-23	-0.206065	0.063	0.139	7.83371e-19
LOC103692166	2.67145e-23	-0.237852	0.02	0.071	8.16875e-19
RGD1311251	2.67204e-23	-0.272044	0.012	0.056	8.17055e-19
Spcs1	2.70096e-23	-0.198563	0.104	0.197	8.25899e-19
Gykl1	2.7845e-23	-0.183406	0.003	0.038	8.51444e-19
Gnl3	2.8237e-23	-0.346593	0.095	0.183	8.63432e-19
AABR07052440.1	2.91305e-23	0.264062	0.022	0	8.90752e-19
Tcf25	2.97293e-23	-0.201655	0.147	0.256	9.09061e-19
Carhsp1	3.03676e-23	-0.301454	0.041	0.105	9.28581e-19
Focad	3.04408e-23	-0.176336	0.025	0.08	9.30818e-19
AABR07068306.1	3.07021e-23	-0.168402	0.004	0.041	9.38808e-19
Arpc3	3.09988e-23	-0.230608	0.066	0.143	9.47882e-19
Ddrgk1	3.15848e-23	-0.229198	0.027	0.084	9.65801e-19
Myl6	3.21553e-23	-0.241178	0.126	0.228	9.83245e-19
Chchd3	3.27084e-23	-0.29749	0.114	0.21	1.00016e-18
Crbn	3.29725e-23	-0.162695	0.028	0.085	1.00823e-18
Plekhh2	3.39389e-23	-0.460014	0.018	0.066	1.03778e-18
Kif2c	3.58945e-23	-0.100891	0.046	0.113	1.09758e-18
RGD1562532	3.59998e-23	-0.277264	0.008	0.048	1.1008e-18
Fscb	3.65556e-23	-0.239391	0.007	0.047	1.1178e-18
Ccdc63	3.68766e-23	-0.153679	0.003	0.037	1.12761e-18
Me1	3.71264e-23	-0.227135	0.068	0.145	1.13525e-18
Abhd4	3.78346e-23	-0.21259	0.014	0.059	1.1569e-18
AABR07031380.1	4.08169e-23	-0.142103	0	0.031	1.2481e-18
Dgat1	4.09887e-23	-0.239583	0.018	0.067	1.25335e-18
Fam103a1	4.13597e-23	-0.222055	0.084	0.169	1.2647e-18
Park7	4.18912e-23	-0.215115	0.189	0.31	1.28095e-18
AABR07000276.1	4.20052e-23	-0.168003	0.015	0.062	1.28444e-18
RGD1560617	4.28972e-23	-0.226699	0.079	0.162	1.31171e-18
Tlcd2	4.4025e-23	0.489788	0.371	0.283	1.3462e-18
Fam78a	4.62001e-23	-0.36135	0.008	0.048	1.41271e-18
Bod1	4.72766e-23	-0.279164	0.053	0.123	1.44562e-18
Commd10	4.76155e-23	-0.21998	0.02	0.07	1.45599e-18
AABR07065956.1	4.85072e-23	0.26171	0.021	0	1.48325e-18
Rnf148	4.90795e-23	-0.238198	0.006	0.043	1.50075e-18
Pigp	4.91704e-23	-0.197175	0.055	0.126	1.50353e-18
Rassf1	4.9811e-23	-0.196102	0.014	0.06	1.52312e-18
Sbf1	5.01776e-23	-0.208921	0.037	0.099	1.53433e-18
Chpt1	5.07106e-23	-0.283424	0.032	0.091	1.55063e-18
Ttll6	5.21386e-23	-0.197259	0.008	0.047	1.59429e-18
Sec11c	5.22531e-23	-0.374964	0.063	0.137	1.59779e-18
Mroh8	5.41656e-23	-0.258193	0.01	0.052	1.65628e-18
Faim	5.46412e-23	-0.292691	0.033	0.092	1.67082e-18
AABR07056103.1	5.60784e-23	-0.256148	0.015	0.061	1.71477e-18
Ilk	5.70427e-23	-0.177538	0.049	0.117	1.74425e-18
Cnot4	6.01709e-23	-0.250659	0.053	0.122	1.83991e-18
Map1s	6.23105e-23	-0.24258	0.029	0.086	1.90533e-18
N4bp2l2	6.24882e-23	-0.233219	0.075	0.155	1.91076e-18
Srpk2	6.34855e-23	-0.257708	0.101	0.19	1.94126e-18
Heatr4	6.49444e-23	-0.239226	0.02	0.07	1.98587e-18
Ccdc185	6.63897e-23	-0.208616	0.003	0.036	2.03006e-18
Hmox2	6.73133e-23	-0.265561	0.121	0.217	2.05831e-18
Sumo1	6.77166e-23	-0.22385	0.145	0.252	2.07064e-18
Zfp259	6.83502e-23	-0.182131	0.033	0.093	2.09001e-18
Prps1l1	7.02677e-23	-0.227381	0.004	0.04	2.14865e-18
Ccsap	7.10609e-23	-0.211248	0.003	0.037	2.1729e-18
Hnrnpk	7.4407e-23	-0.346322	0.15	0.254	2.27522e-18
Asap1	7.77538e-23	-0.184911	0.052	0.122	2.37756e-18
Hgh1	8.2946e-23	-0.256455	0.025	0.079	2.53632e-18
AABR07002068.1	8.34137e-23	-0.449252	0.046	0.111	2.55062e-18
AABR07035427.1	8.92507e-23	0.274211	0.027	0.002	2.72911e-18
AABR07037451.1	9.01543e-23	-0.871771	0.043	0.102	2.75674e-18
AC120310.1	9.14583e-23	-0.485424	0	0.03	2.79661e-18
Eif3d	9.20841e-23	-0.239769	0.176	0.29	2.81575e-18
Jmjd6	9.41095e-23	-0.178411	0.051	0.121	2.87768e-18
Agap3	9.52205e-23	-0.299606	0.029	0.085	2.91165e-18
Lkaaear1	9.84408e-23	-0.253875	0.007	0.045	3.01012e-18
Psmg4	9.90954e-23	-0.197849	0.071	0.149	3.03014e-18
Wdr83os	9.9838e-23	-0.248679	0.063	0.137	3.05285e-18
AABR07064227.1	1.00863e-22	0.270899	0.021	0	3.08419e-18
Rpl10	1.01553e-22	-0.383555	0.197	0.303	3.1053e-18
Med16	1.03136e-22	-0.179874	0.044	0.11	3.1537e-18
Cnnm3	1.0518e-22	-0.309504	0.052	0.12	3.21619e-18
Xrra1	1.05888e-22	-0.163611	0.015	0.062	3.23785e-18
Thop1	1.07973e-22	-0.186177	0.053	0.123	3.3016e-18
Tmem184c	1.09792e-22	-0.214088	0.024	0.077	3.35722e-18
Prkcq	1.13414e-22	-0.232402	0.008	0.047	3.46796e-18
Lrrc57	1.14222e-22	-0.253651	0.026	0.08	3.49269e-18
LOC100912365	1.14338e-22	-0.177609	0.002	0.035	3.49624e-18
Gtf2a1	1.15781e-22	-0.191222	0.098	0.187	3.54036e-18
LOC100911669	1.2044e-22	-0.514565	0.009	0.049	3.68282e-18
LOC502684	1.23217e-22	-0.188738	0.005	0.042	3.76774e-18
LOC103689943	1.2339e-22	0.512839	0.133	0.067	3.77302e-18
Cdc42se1	1.24318e-22	-0.190274	0.027	0.082	3.8014e-18
LOC100911483	1.25579e-22	-0.20691	0.051	0.119	3.83995e-18
Pja2	1.27223e-22	-0.26585	0.092	0.178	3.89023e-18
Cox20	1.30118e-22	-0.14296	0.012	0.055	3.97874e-18
Tssk6	1.30572e-22	-0.353321	0.008	0.047	3.99263e-18
Dyrk1b	1.31139e-22	-0.28814	0.024	0.076	4.00997e-18
AABR07066782.1	1.38917e-22	0.322558	0.034	0.005	4.2478e-18
Zfp646	1.41582e-22	-0.223371	0.015	0.06	4.32929e-18
Zfp207	1.50298e-22	-0.226977	0.082	0.164	4.59582e-18
Ubtd2	1.52722e-22	-0.178311	0.056	0.126	4.66995e-18
Vps26a	1.55189e-22	-0.212275	0.018	0.066	4.74537e-18
Srrm5	1.57401e-22	-0.234899	0.006	0.043	4.81301e-18
Dis3l	1.59523e-22	-0.127695	0.027	0.082	4.87788e-18
Hras	1.61565e-22	-0.216624	0.021	0.072	4.94035e-18
Thoc3	1.66975e-22	-0.294592	0.059	0.131	5.10577e-18
Iqub	1.67438e-22	-0.268514	0.006	0.044	5.11991e-18
RGD1359449	1.69102e-22	-0.128121	0.004	0.039	5.17079e-18
Tmem11	1.72743e-22	-0.236507	0.05	0.117	5.28212e-18
Cdca2	1.78709e-22	-0.26428	0.102	0.19	5.46455e-18
Cpt2	1.79138e-22	-0.228479	0.032	0.089	5.47769e-18
Nsun7	1.89208e-22	-0.165833	0.008	0.048	5.78561e-18
Kif1c	1.89448e-22	-0.253321	0.046	0.111	5.79294e-18
Aimp2	1.95334e-22	-0.223772	0.053	0.122	5.97293e-18
AABR07040900.1	2.08746e-22	0.475407	0.045	0.011	6.38304e-18
AABR07044001.1	2.09712e-22	0.242164	0.021	0	6.41258e-18
Gnrhr	2.10007e-22	0.502587	0.094	0.04	6.42161e-18
Spaca4	2.12835e-22	-0.305442	0.005	0.041	6.50808e-18
Pias2	2.22377e-22	-0.1289	0.138	0.243	6.79984e-18
Lrch4	2.2465e-22	-0.148234	0.047	0.114	6.86936e-18
Stx5	2.30125e-22	-0.202621	0.026	0.079	7.03677e-18
Azin2	2.3384e-22	-0.684956	0.014	0.059	7.15035e-18
Zfp598	2.37256e-22	-0.225798	0.025	0.077	7.25483e-18
Sort1	2.4123e-22	-0.187579	0.03	0.086	7.37634e-18
Ccl26	2.42283e-22	-0.246674	0.003	0.037	7.40854e-18
Zdhhc12	2.4599e-22	-0.209572	0.027	0.081	7.52189e-18
Ddx3y	2.46245e-22	-0.31768	0.032	0.089	7.52968e-18
Trpc4ap	2.47192e-22	-0.2067	0.055	0.125	7.55865e-18
RGD1559578	2.51775e-22	-0.234918	0.007	0.045	7.69877e-18
Gsg2	2.67057e-22	-0.188763	0.009	0.048	8.16606e-18
Cox5b	2.67913e-22	-0.286993	0.24	0.365	8.19224e-18
AABR07047232.1	2.75147e-22	-0.149336	0	0.029	8.41343e-18
Lias	2.82028e-22	-0.179758	0.028	0.083	8.62387e-18
Tsta3	2.83038e-22	-0.125751	0.032	0.09	8.65473e-18
Alkbh3	2.85426e-22	-0.20054	0.029	0.085	8.72776e-18
Csk	2.85601e-22	-0.33278	0.019	0.067	8.73312e-18
Tbc1d15	2.9204e-22	-0.153951	0.047	0.114	8.93001e-18
Fuca1	2.95271e-22	-0.187	0.049	0.116	9.02879e-18
AABR07027030.1	2.98435e-22	0.305014	0.028	0.002	9.12556e-18
Dnajb7	3.05218e-22	-0.404654	0.01	0.051	9.33295e-18
Prss47	3.13747e-22	-0.166279	0.005	0.042	9.59376e-18
Foxk2	3.1634e-22	-0.154645	0.039	0.101	9.67303e-18
Farsb	3.19324e-22	-0.27358	0.029	0.085	9.7643e-18
Cdc42ep3	3.22076e-22	-0.388166	0.02	0.068	9.84845e-18
Ndufa5	3.2781e-22	-0.241095	0.147	0.251	1.00238e-17
Armc3	3.28288e-22	-0.172942	0.005	0.042	1.00384e-17
Atpaf2	3.28481e-22	-0.230662	0.026	0.079	1.00443e-17
Pctp	3.31582e-22	-0.170475	0.035	0.094	1.01391e-17
RGD1305207	3.33067e-22	-0.239203	0.005	0.04	1.01845e-17
Rela	3.47683e-22	-0.160686	0.026	0.08	1.06315e-17
Dnajc4	3.51223e-22	-0.172329	0.006	0.044	1.07397e-17
Cops2	3.53313e-22	-0.211617	0.097	0.185	1.08036e-17
Pdha2	3.73679e-22	-0.212757	0.036	0.096	1.14264e-17
Ms4a13.ps1	3.78885e-22	-0.175572	0.003	0.037	1.15855e-17
Mif4gd	3.98098e-22	-0.171141	0.025	0.078	1.2173e-17
Noxred1	4.04069e-22	-0.18512	0.004	0.038	1.23556e-17
AABR07055309.1	4.06193e-22	-0.13807	0.002	0.033	1.24206e-17
Ercc3	4.20466e-22	-0.32224	0.047	0.111	1.2857e-17
Dnai2	4.21327e-22	-0.306664	0.014	0.058	1.28834e-17
Nme2	4.22744e-22	-0.532934	0.272	0.381	1.29267e-17
LOC684444	4.25097e-22	-0.215927	0.005	0.04	1.29986e-17
Fbxo18	4.29576e-22	-0.166802	0.072	0.15	1.31356e-17
Bysl	4.30454e-22	-0.198535	0.013	0.057	1.31624e-17
Pifo	4.35861e-22	-0.172092	0.007	0.045	1.33278e-17
AABR07051567.1	4.35994e-22	0.25674	0.021	0	1.33318e-17
AABR07064716.2	4.35994e-22	0.252882	0.021	0	1.33318e-17
AABR07058724.1	4.41601e-22	-0.420606	0.001	0.032	1.35033e-17
Ubap2	4.56227e-22	-0.187429	0.024	0.076	1.39505e-17
Rps3	4.58438e-22	-0.289564	0.168	0.275	1.40181e-17
Acsl1	4.61925e-22	-0.260533	0.071	0.146	1.41248e-17
Arhgap29	4.67514e-22	-0.268023	0.105	0.194	1.42956e-17
Ubap2l	4.84803e-22	-0.123036	0.148	0.256	1.48243e-17
Ppp2r5c	4.89764e-22	-0.172481	0.021	0.07	1.4976e-17
Rn50-13-0837.3	4.94783e-22	0.636075	0.156	0.088	1.51295e-17
Egln2	5.04947e-22	-0.135209	0.024	0.075	1.54403e-17
Zfp94	5.06079e-22	-0.153968	0.012	0.055	1.54749e-17
Nrn1l	5.24884e-22	-0.140783	0.053	0.122	1.60499e-17
Rnf4	5.44419e-22	-0.39133	0.025	0.076	1.66472e-17
Ubl3	5.45118e-22	-0.27247	0.059	0.13	1.66686e-17
Polb	5.59231e-22	-0.167035	0.015	0.06	1.71002e-17
AABR07050156.1	5.63666e-22	0.273607	0.021	0	1.72358e-17
U2af1l4	5.81856e-22	-0.15391	0.063	0.135	1.7792e-17
Slc9c1	5.8344e-22	-0.280415	0.006	0.043	1.78404e-17
Tgif2	5.97021e-22	-0.287758	0.045	0.108	1.82557e-17
AABR07024491.1	6.22453e-22	0.313526	0.027	0.002	1.90334e-17
Dydc2	6.44468e-22	-0.212357	0.005	0.04	1.97065e-17
Trim33	6.7281e-22	-0.116	0.037	0.097	2.05732e-17
Sec61b	7.10408e-22	-0.172525	0.117	0.211	2.17229e-17
LOC500035	7.10489e-22	0.505664	0.068	0.023	2.17253e-17
Tuba8	7.34398e-22	-0.37361	0.005	0.041	2.24564e-17
Srp9	7.49536e-22	-0.269448	0.108	0.197	2.29193e-17
Actrt3	7.72329e-22	-0.33663	0.005	0.04	2.36163e-17
RGD1561795	8.10115e-22	-0.210182	0.004	0.038	2.47717e-17
Spatc1	8.24399e-22	-0.20315	0.004	0.039	2.52085e-17
Odf3l1	8.34929e-22	-0.300047	0.003	0.035	2.55305e-17
Mtx1	8.53163e-22	-0.159907	0.072	0.149	2.6088e-17
Rec114	8.60859e-22	-0.248383	0.046	0.11	2.63233e-17
Zmiz2	8.66474e-22	-0.163749	0.021	0.071	2.6495e-17
Thumpd3	9.03291e-22	-0.207095	0.031	0.086	2.76208e-17
AABR07026534.1	9.06368e-22	0.237091	0.02	0	2.77149e-17
AABR07033564.1	9.06368e-22	0.479386	0.02	0	2.77149e-17
AC097939.1	9.06368e-22	0.328475	0.02	0	2.77149e-17
RGD1565283	9.20263e-22	-0.200082	0.004	0.039	2.81398e-17
Gm4907	9.32754e-22	-0.160158	0.005	0.04	2.85217e-17
Cep57	9.38294e-22	-0.135775	0.045	0.109	2.86912e-17
Prss55	9.42344e-22	-0.185215	0.006	0.042	2.8815e-17
Galnt3	1.05034e-21	-0.279	0.013	0.055	3.21172e-17
Efcab9	1.05516e-21	-0.203664	0.002	0.034	3.22648e-17
Rdx	1.09183e-21	-0.247979	0.11	0.202	3.3386e-17
Rpl15	1.10225e-21	-0.309976	0.451	0.577	3.37047e-17
AABR07072528.1	1.10512e-21	-0.463918	0.001	0.031	3.37923e-17
Tank	1.11861e-21	-0.263251	0.015	0.06	3.42048e-17
AABR07053513.1	1.12353e-21	0.469212	0.069	0.024	3.43552e-17
Cfap44	1.13516e-21	-0.175431	0.008	0.046	3.47109e-17
Wdr12	1.13623e-21	-0.230282	0.034	0.091	3.47437e-17
Klf9	1.13643e-21	-0.227083	0.017	0.063	3.47497e-17
Pcyt1a	1.1798e-21	-0.0863461	0.029	0.084	3.6076e-17
AABR07057325.1	1.19384e-21	-0.430629	0	0.028	3.65051e-17
Mrps12	1.19489e-21	-0.266347	0.045	0.108	3.65374e-17
Srrd	1.24299e-21	-0.116016	0.002	0.034	3.80082e-17
Trappc3	1.27046e-21	-0.203684	0.063	0.136	3.8848e-17
Aox3	1.28896e-21	-0.208597	0.011	0.051	3.94139e-17
Dsn1	1.34565e-21	-0.307499	0.024	0.075	4.11472e-17
AABR07030029.1	1.34682e-21	0.32247	0.021	0	4.1183e-17
Cdc42ep4	1.38498e-21	-0.256215	0.012	0.053	4.235e-17
Etfa	1.38647e-21	-0.307636	0.022	0.072	4.23955e-17
Cdc34	1.4214e-21	-0.287344	0.128	0.223	4.34635e-17
Mrps2	1.42347e-21	-0.264198	0.023	0.073	4.3527e-17
Zfp819	1.42967e-21	-0.160442	0.009	0.047	4.37164e-17
Pbx4	1.43281e-21	-0.194661	0.011	0.053	4.38123e-17
Kif2a	1.45029e-21	-0.206168	0.051	0.117	4.4347e-17
Snrpb2	1.47249e-21	-0.225183	0.088	0.171	4.5026e-17
Arv1	1.49916e-21	-0.212395	0.011	0.052	4.58412e-17
Eif3c	1.53704e-21	-0.157225	0.177	0.292	4.69997e-17
Guk1	1.54651e-21	-0.241336	0.114	0.206	4.7289e-17
Mapre3	1.58525e-21	-0.180124	0.032	0.088	4.84736e-17
Fam71f2	1.61873e-21	-0.447428	0.009	0.047	4.94975e-17
Gxylt1	1.63254e-21	-0.218632	0.041	0.102	4.99199e-17
Fnta	1.66036e-21	-0.22625	0.051	0.117	5.07706e-17
Dnajb11	1.68105e-21	-0.178677	0.066	0.139	5.1403e-17
Erich3	1.69728e-21	-0.171621	0.003	0.034	5.18993e-17
Nup133	1.70678e-21	-0.213233	0.057	0.125	5.21901e-17
Spaca3	1.71985e-21	-0.220574	0.005	0.041	5.25895e-17
Txn2	1.75775e-21	-0.106684	0.041	0.103	5.37486e-17
RGD1310209	1.77868e-21	-0.190468	0.006	0.042	5.43885e-17
Chic2	1.83815e-21	-0.240675	0.12	0.213	5.62069e-17
Herpud2	1.83869e-21	-0.157391	0.025	0.077	5.62233e-17
AABR07051875.1	1.88407e-21	0.228068	0.02	0	5.76112e-17
Bcl2l12	1.98964e-21	-0.184459	0.044	0.107	6.08394e-17
Derl2	2.01779e-21	-0.184164	0.018	0.065	6.17e-17
Tsc22d4	2.04408e-21	-0.132163	0.033	0.09	6.25038e-17
Brdt	2.04551e-21	-0.229794	0.021	0.069	6.25476e-17
Klc2	2.13636e-21	-0.200024	0.07	0.145	6.53257e-17
Asxl1	2.16306e-21	-0.199461	0.031	0.085	6.6142e-17
Peo1	2.16721e-21	0.615096	0.211	0.138	6.62688e-17
AABR07067198.1	2.3112e-21	-0.141798	0	0.029	7.0672e-17
Slco6c1	2.34869e-21	-0.202854	0.006	0.042	7.18184e-17
AABR07042465.1	2.3598e-21	-0.181613	0.007	0.044	7.21579e-17
Cstf1	2.40524e-21	-0.231418	0.037	0.095	7.35474e-17
Adh5	2.43377e-21	-0.294555	0.048	0.112	7.44198e-17
Fdx1l	2.52921e-21	-0.209412	0.018	0.064	7.73381e-17
Dnali1	2.57061e-21	-0.145735	0.008	0.046	7.86042e-17
Ppm1b	2.58429e-21	-0.168695	0.063	0.135	7.90224e-17
RGD1306746	2.78443e-21	-0.205435	0.033	0.09	8.51424e-17
Clhc1	2.92775e-21	-0.188465	0.01	0.049	8.95247e-17
Asns	2.9716e-21	-0.387701	0.014	0.057	9.08654e-17
Laptm4b	2.99982e-21	-0.16775	0.06	0.13	9.17284e-17
RGD1308706	3.02363e-21	-0.163358	0.028	0.081	9.24566e-17
AABR07026969.1	3.0277e-21	0.48829	0.246	0.163	9.2581e-17
Wbp11	3.092e-21	-0.122263	0.004	0.038	9.45473e-17
Tbl3	3.10241e-21	-0.20539	0.051	0.117	9.48656e-17
Prss58	3.12121e-21	-0.298596	0.004	0.037	9.54404e-17
Mrpl18	3.15129e-21	-0.213362	0.086	0.167	9.63603e-17
Slc38a9	3.22915e-21	-0.212508	0.033	0.089	9.87409e-17
Bcl7b	3.25108e-21	-0.237383	0.02	0.067	9.94115e-17
Arsa	3.26102e-21	-0.178829	0.009	0.048	9.97155e-17
Wdfy1	3.26915e-21	-0.134758	0.028	0.081	9.9964e-17
Pomt1	3.33853e-21	-0.174326	0.008	0.045	1.02086e-16
Dad1	3.38087e-21	-0.312995	0.092	0.175	1.0338e-16
Cst3	3.4068e-21	-0.165938	0.085	0.165	1.04173e-16
Exosc8	3.40964e-21	-0.20963	0.048	0.112	1.0426e-16
Naa38	3.45457e-21	-0.197397	0.113	0.205	1.05634e-16
Cops7b	3.46502e-21	-0.151858	0.061	0.131	1.05953e-16
RGD1561590	3.52898e-21	-0.0972855	0.08	0.159	1.07909e-16
Nop9	3.53582e-21	-0.173031	0.054	0.121	1.08118e-16
Rsph6a	3.55469e-21	-0.179013	0.006	0.042	1.08695e-16
AABR07054295.1	3.58659e-21	-0.137659	0	0.028	1.09671e-16
AABR07069729.1	3.58659e-21	-0.145135	0	0.028	1.09671e-16
Cdca7l	3.68244e-21	-0.276816	0.047	0.11	1.12602e-16
Ccs	3.70727e-21	-0.225735	0.02	0.067	1.13361e-16
Asb4	3.73871e-21	-0.270601	0.008	0.045	1.14322e-16
LOC498330	3.77111e-21	-0.254218	0.006	0.041	1.15313e-16
Rhbdd1	3.7973e-21	-0.214056	0.009	0.047	1.16114e-16
Smim14	3.8831e-21	-0.141976	0.119	0.214	1.18738e-16
AABR07027753.3	3.91617e-21	0.230972	0.02	0	1.19749e-16
AABR07027501.2	3.91617e-21	0.236881	0.02	0	1.19749e-16
Catsper2	3.9396e-21	-0.228039	0.015	0.059	1.20465e-16
Snrnp27	3.98879e-21	-0.209142	0.116	0.207	1.21969e-16
Ppp1r32	4.06863e-21	-0.108178	0.005	0.04	1.24411e-16
AABR07037858.2	4.11325e-21	-0.24487	0.009	0.048	1.25775e-16
Emc6	4.16366e-21	-0.1812	0.146	0.249	1.27316e-16
Frmd8	4.23787e-21	-0.227197	0.025	0.076	1.29585e-16
Kank3	4.28284e-21	-0.184659	0.011	0.051	1.30961e-16
Pdzd9	4.33793e-21	-0.249188	0.008	0.045	1.32645e-16
Mrps36	4.34315e-21	-0.13887	0.069	0.143	1.32805e-16
Mycbp	4.39315e-21	-0.227988	0.175	0.285	1.34334e-16
Atp5e	4.54521e-21	-0.184086	0.194	0.31	1.38983e-16
Kat7	4.60136e-21	-0.234811	0.133	0.229	1.407e-16
Psma3	4.66445e-21	-0.262342	0.17	0.277	1.42629e-16
Nploc4	4.89702e-21	-0.1624	0.111	0.202	1.49741e-16
Zmynd15	4.92387e-21	-0.184403	0.004	0.038	1.50562e-16
AABR07052643.1	5.07259e-21	0.365797	0.096	0.041	1.5511e-16
LOC691286	5.11946e-21	-0.17257	0.004	0.038	1.56543e-16
Sdhaf2	5.12694e-21	-0.244424	0.038	0.097	1.56772e-16
AABR07031165.1	5.17455e-21	-0.174311	0	0.027	1.58227e-16
Btg1	5.24944e-21	-0.217891	0.099	0.184	1.60518e-16
MGC112692	5.26482e-21	-0.189118	0.005	0.039	1.60988e-16
AABR07064622.1	5.37585e-21	-0.478922	0.002	0.032	1.64383e-16
LOC102552318	5.42494e-21	-0.155127	0.003	0.034	1.65884e-16
Pold2	5.60229e-21	-0.248284	0.034	0.091	1.71307e-16
Mdm4	5.88983e-21	-0.132527	0.029	0.082	1.80099e-16
Ppp2r2a	5.90814e-21	-0.227541	0.086	0.166	1.80659e-16
Fnbp1l	6.23548e-21	-0.283796	0.03	0.083	1.90668e-16
Zfp330	6.46311e-21	-0.291766	0.033	0.087	1.97629e-16
Psmb7	6.56484e-21	-0.37254	0.129	0.22	2.0074e-16
Cd2bp2	6.57274e-21	-0.298217	0.061	0.129	2.00981e-16
Ttc39c	6.60027e-21	-0.2248	0.018	0.063	2.01823e-16
Pfdn1	6.64768e-21	-0.184065	0.069	0.142	2.03273e-16
Pde6d	6.65881e-21	-0.169742	0.035	0.092	2.03613e-16
Rplp0	6.68324e-21	-0.487438	0.62	0.677	2.0436e-16
Cylc2	6.77965e-21	-0.196877	0.009	0.046	2.07308e-16
AABR07054991.1	6.8154e-21	-0.0860495	0.028	0.082	2.08401e-16
Izumo3	6.88841e-21	-0.208554	0.006	0.041	2.10634e-16
Mt.nd2	7.09587e-21	0.148782	0.971	0.957	2.16977e-16
Lyzl1	7.17274e-21	-0.184433	0.003	0.036	2.19328e-16
Rab11b	7.21491e-21	-0.212469	0.109	0.197	2.20617e-16
Dhx16	7.23845e-21	-0.177517	0.043	0.104	2.21337e-16
Phactr1	7.41121e-21	-0.158838	0.004	0.037	2.2662e-16
Vsig1	7.4916e-21	-0.189336	0.005	0.038	2.29078e-16
Hpf1	7.49958e-21	-0.163485	0.047	0.11	2.29322e-16
Hmgcr	7.57603e-21	-0.199531	0.043	0.104	2.3166e-16
Mkrn2	7.84361e-21	-0.267499	0.04	0.099	2.39842e-16
Mcm8	7.93261e-21	-0.284016	0.035	0.091	2.42563e-16
Lrrc9	8.20173e-21	-0.162183	0.009	0.047	2.50793e-16
Ppp2r2b	8.29815e-21	-0.224088	0.008	0.044	2.53741e-16
Ift172	8.36942e-21	-0.123826	0.048	0.112	2.5592e-16
Osbpl1a	8.63501e-21	-0.290369	0.035	0.09	2.64041e-16
Ttc21b	8.76061e-21	-0.236717	0.008	0.044	2.67882e-16
Ccdc152	8.79932e-21	-0.22181	0.026	0.077	2.69066e-16
Scfd1	8.81733e-21	-0.230224	0.032	0.087	2.69616e-16
RGD1306941	9.04794e-21	-0.293299	0.024	0.074	2.76668e-16
2021-03-07	9.15131e-21	-0.223023	0.015	0.059	2.79829e-16
Alcam	9.20483e-21	-0.170827	0.007	0.043	2.81465e-16
Mt.nd4l	9.89121e-21	-0.507243	0.168	0.262	3.02453e-16
Nus1	9.96257e-21	-0.222269	0.066	0.138	3.04635e-16
RGD1562987	1.07683e-20	-0.103013	0.027	0.078	3.29274e-16
Mpc1l	1.08097e-20	-0.202225	0.018	0.064	3.30539e-16
Hnrnph3	1.09153e-20	-0.230476	0.096	0.179	3.33767e-16
Josd1	1.09535e-20	-0.239871	0.05	0.114	3.34935e-16
Prss45	1.10692e-20	-0.207074	0.056	0.123	3.38475e-16
Pdcd10	1.10998e-20	-0.209922	0.079	0.156	3.39409e-16
Ttc1	1.14295e-20	-0.115541	0.082	0.162	3.4949e-16
Pdcd2	1.15209e-20	-0.144489	0.036	0.092	3.52287e-16
Amn1	1.15246e-20	-0.196541	0.027	0.079	3.524e-16
Cox14	1.16112e-20	-0.233121	0.013	0.054	3.55047e-16
Tceanc	1.18149e-20	-0.237372	0.007	0.042	3.61277e-16
Zw10	1.18214e-20	-0.196799	0.015	0.057	3.61476e-16
Pomc	1.26218e-20	-0.15717	0.015	0.058	3.8595e-16
Rras	1.26703e-20	-0.22194	0.061	0.13	3.87432e-16
Tspan6	1.29107e-20	-0.538894	0.077	0.149	3.94784e-16
Pex5l	1.32045e-20	-0.149597	0.003	0.035	4.03766e-16
Fxr2	1.32129e-20	-0.203737	0.11	0.198	4.04024e-16
Dnajb2	1.36435e-20	-0.181484	0.021	0.068	4.17191e-16
Zfp574	1.36618e-20	-0.156846	0.042	0.101	4.17749e-16
Fbxw10	1.39517e-20	-0.161188	0.004	0.037	4.26614e-16
Adam24	1.39746e-20	-0.167346	0.003	0.035	4.27315e-16
Rn50-X-0674.3	1.41482e-20	-0.250954	0.008	0.044	4.32622e-16
Armt1	1.42914e-20	-0.19545	0.019	0.064	4.37001e-16
Lyrm2	1.43343e-20	-0.138554	0.031	0.085	4.38316e-16
Dctn1	1.45926e-20	-0.0777851	0.09	0.173	4.46213e-16
Rnf11l1	1.49482e-20	-0.138444	0.008	0.045	4.57085e-16
[truncated: 23,813 more rows]

## Sheet: TLF.vs.TFresh.markers.all
gene.name	p_val	avg_log2FC	pct.1	pct.2	p_val_adj
Mt.co1	0	-0.993806	0.936	0.967	0
RGD1560017	6.24569e-254	-1.58142	0.004	0.275	1.90981e-249
AY172581.9	1.46405e-250	1.69934	0.82	0.789	4.47678e-246
AY172581.24	5.1173e-229	1.17553	0.843	0.819	1.56477e-224
AABR07029329.1	6.01875e-207	1.89681	0.191	0	1.84041e-202
AABR07048899.1	2.30329e-201	-1.47794	0	0.216	7.04301e-197
MGC116197	3.06933e-191	-1.22769	0.068	0.345	9.3854e-187
AABR07000398.1	2.16673e-189	1.96659	0.438	0.17	6.62544e-185
LOC100360856	2.45954e-181	-1.29982	0.159	0.465	7.52079e-177
AABR07033525.1	8.62377e-180	-1.37181	0	0.194	2.63698e-175
Mt.cyb	4.93573e-174	-0.774645	0.85	0.957	1.50925e-169
Mt.cox3	6.44923e-169	-0.649269	0.969	0.959	1.97205e-164
AABR07025366.1	8.42762e-161	2.86913	0.152	0	2.577e-156
AABR07054662.3	2.1102e-152	-1.10337	0.001	0.17	6.45257e-148
AABR07029769.1	2.91542e-148	1.83276	0.17	0.013	8.91476e-144
Calr	2.5955e-139	-0.86805	0.284	0.576	7.93652e-135
LOC300308	2.54044e-135	-1.28202	0.039	0.234	7.76816e-131
AABR07063863.1	6.12113e-132	-0.982521	0.001	0.149	1.87172e-127
AABR07033552.1	1.18036e-130	-0.932865	0	0.144	3.60932e-126
H3f3a	5.30461e-129	-0.882399	0.049	0.248	1.62204e-124
AABR07054897.1	8.26504e-129	1.2887	0.123	0	2.52728e-124
AABR07030590.2	8.28813e-129	2.28648	0.123	0	2.53434e-124
AABR07041724.1	1.94328e-124	-0.895923	0	0.139	5.94215e-120
Prm1	3.39975e-121	-3.75219	0.035	0.208	1.03958e-116
Chchd6	3.31609e-119	-0.807156	0.036	0.214	1.01399e-114
Spata6	5.9415e-119	-2.02683	0.038	0.21	1.81679e-114
Fabp9	2.00406e-117	-1.99379	0.03	0.194	6.12801e-113
AABR07033570.1	2.62917e-117	-0.707871	0.019	0.177	8.03948e-113
AABR07051438.1	1.13731e-116	-0.877299	0	0.13	3.47767e-112
Atp6v1g1	1.64755e-116	-0.707843	0.13	0.371	5.03788e-112
Fam229b	4.10926e-116	-2.198	0.027	0.186	1.25653e-111
Cox7b2	1.694e-113	-0.864791	0.032	0.2	5.17991e-109
Rb1cc1	1.78507e-111	-0.734919	0.097	0.313	5.45838e-107
Cmtm2a	6.26381e-111	-1.6468	0.007	0.142	1.91535e-106
Pebp1	1.03418e-110	-1.2824	0.241	0.471	3.16232e-106
Fhl4	1.12288e-110	-1.68823	0.014	0.155	3.43353e-106
Crisp2	4.96326e-109	-2.05059	0.013	0.151	1.51767e-104
Ropn1l	2.69246e-108	-1.84934	0.031	0.185	8.23301e-104
Sh3glb1	2.19167e-107	-0.727288	0.102	0.314	6.70168e-103
Ybx3	6.52328e-107	-1.65777	0.045	0.21	1.99469e-102
Chrne	1.26993e-106	-1.37275	0.007	0.137	3.8832e-102
LOC100362149	2.99046e-106	-0.905663	0.225	0.468	9.14423e-102
AC114526.1	1.01195e-104	1.27497	0.104	0.001	3.09433e-100
Asrgl1	4.56706e-104	-1.27516	0.012	0.144	1.39651e-99
Odf1	2.51245e-103	-3.24257	0.007	0.133	7.68258e-99
Mt.atp6	2.67503e-103	-0.472478	0.974	0.977	8.17972e-99
tGap1	8.91697e-103	-1.66879	0.012	0.143	2.72663e-98
Dnaaf1	1.5458e-101	-1.14307	0.011	0.139	4.72676e-97
Tnp1	1.99438e-100	-3.75771	0.017	0.151	6.09841e-96
Tcp10b	4.61288e-100	-1.36224	0.008	0.131	1.41052e-95
AABR07025387.1	9.76746e-99	1.24895	0.101	0.002	2.98669e-94
Meig1	2.71603e-98	-1.13501	0.007	0.127	8.30507e-94
Tcp11	3.8825e-97	-1.57225	0.01	0.133	1.18719e-92
Hrasls5	5.12059e-97	-1.44479	0.008	0.128	1.56577e-92
Morf4l1	1.01039e-96	-0.802005	0.125	0.333	3.08958e-92
Hspb9	1.31767e-95	-1.47188	0.003	0.116	4.02917e-91
Ldhc	3.31302e-95	-1.24824	0.014	0.14	1.01305e-90
Dkkl1	3.76125e-95	-1.36716	0.043	0.195	1.15011e-90
Spa17	5.50366e-95	-1.17754	0.022	0.155	1.68291e-90
Cct5	7.99099e-95	-0.614434	0.129	0.344	2.44348e-90
Adam3a	2.40395e-94	-1.1467	0.006	0.121	7.3508e-90
AABR07068850.1	2.6451e-94	0.951157	0.092	0.001	8.08819e-90
RGD1564319	4.60951e-94	-1.08081	0.009	0.127	1.4095e-89
Mpc2	1.23744e-93	-0.786962	0.094	0.285	3.78384e-89
Lrrc46	1.42377e-93	-1.13963	0.013	0.136	4.35359e-89
AC121415.1	3.25698e-93	-0.41537	0.218	0.467	9.95919e-89
Nudt4	3.39279e-93	-0.925346	0.049	0.206	1.03745e-88
Aqp11	4.89355e-93	-0.944326	0.005	0.117	1.49635e-88
Spata4	8.90563e-93	-1.09033	0.008	0.124	2.72316e-88
Ccdc136	1.05166e-92	-1.05481	0.115	0.304	3.21576e-88
LOC100365839	1.57252e-92	-0.840659	0.127	0.328	4.80845e-88
LOC100912373	3.69511e-92	-1.16635	0.026	0.161	1.12989e-87
Arl4a	3.88424e-92	-0.690701	0.07	0.244	1.18772e-87
Hspa4l	4.00374e-92	-1.1045	0.03	0.169	1.22426e-87
AABR07068783.1	4.10608e-92	1.16415	0.088	0	1.25556e-87
AC096239.1	1.49768e-91	1.11463	0.088	0	4.57961e-87
Akap12	3.29428e-91	-1.20323	0.014	0.135	1.00732e-86
Smcp	7.6691e-91	-2.66669	0.005	0.114	2.34506e-86
Psma6	8.40778e-91	-0.732072	0.088	0.272	2.57093e-86
AABR07065404.1	1.04211e-90	1.2631	0.087	0	3.18657e-86
AABR07027902.1	1.12457e-90	-0.5532	0.012	0.133	3.43871e-86
AABR07022046.1	1.36882e-90	-0.56194	0.003	0.111	4.18557e-86
LOC102555525	7.07933e-90	-1.23983	0.004	0.112	2.16472e-85
Ppp1cc	1.06552e-89	-0.755919	0.162	0.375	3.25815e-85
Recql	1.09611e-89	-0.697965	0.041	0.189	3.35168e-85
Ccdc7	1.15335e-89	-0.94417	0.007	0.119	3.52672e-85
Fank1	2.69918e-89	-0.779962	0.006	0.116	8.25355e-85
AABR07044065.1	9.4625e-89	-1.56829	0	0.1	2.89344e-84
AABR07068810.1	9.58177e-89	1.14342	0.085	0	2.92991e-84
AABR07037451.1	1.04211e-88	-1.36781	0.001	0.102	3.18658e-84
AABR07052137.1	5.57727e-88	1.30447	0.087	0.001	1.70542e-83
Atp5b	8.63505e-88	-0.553201	0.137	0.345	2.64043e-83
AABR07033537.1	8.71314e-88	-0.496788	0.004	0.11	2.66431e-83
Actg1	2.03709e-87	-0.421256	0.027	0.161	6.22901e-83
Plekha5	4.16905e-87	-0.596193	0.047	0.198	1.27481e-82
Morn2	8.24284e-87	-1.01251	0.016	0.134	2.5205e-82
Eef2	1.82082e-86	-0.684505	0.174	0.385	5.56772e-82
Psme4	6.61906e-86	-0.653959	0.062	0.223	2.02398e-81
Bspry	1.50581e-85	-0.903275	0.011	0.123	4.60446e-81
Spetex.2E	4.19215e-85	-1.54433	0.004	0.106	1.28187e-80
Rps23	5.49125e-85	-0.71129	0.287	0.503	1.67912e-80
RGD1563941	5.67363e-85	-0.873537	0.015	0.13	1.73488e-80
Ldha	1.26888e-84	-1.02154	0.017	0.135	3.87999e-80
Cox7c	1.36533e-84	-0.701877	0.217	0.429	4.17489e-80
Slc25a39	1.60666e-84	-0.656483	0.096	0.274	4.91284e-80
Fam227b	2.57922e-84	-0.836786	0.018	0.137	7.88675e-80
2021-03-10	2.88516e-84	-0.909593	0.007	0.112	8.82225e-80
A3galt2	3.61844e-84	0.883634	0.088	0.002	1.10645e-79
Uqcrfs1	8.68355e-84	-0.739928	0.083	0.253	2.65526e-79
Phf7	1.6935e-83	-0.909089	0.022	0.144	5.17839e-79
Cdkn3	3.05261e-83	-0.617694	0.081	0.253	9.33426e-79
Dnajb1	4.43575e-83	-0.587242	0.069	0.233	1.35636e-78
Ggn	5.54284e-83	-0.937333	0.006	0.107	1.69489e-78
Eif3g	6.13862e-83	-0.508807	0.118	0.311	1.87707e-78
Ccdc88a	1.44207e-81	-0.537682	0.102	0.285	4.40957e-77
AABR07065531.18	1.7645e-81	0.836161	0.078	0	5.39548e-77
LOC681766	1.96475e-81	-0.8963	0.007	0.11	6.00781e-77
Ggnbp1	2.15311e-81	-1.02935	0.006	0.107	6.58377e-77
Rpgrip1	4.37605e-81	-0.898835	0.012	0.119	1.33811e-76
Ppp3r2	4.88703e-81	-0.907862	0.003	0.1	1.49435e-76
Cetn1	5.73551e-81	-0.836371	0.005	0.103	1.7538e-76
Tsacc	7.8169e-81	-1.10659	0.006	0.107	2.39025e-76
Fabp12	1.29724e-80	-1.02501	0.002	0.096	3.9667e-76
Oaz3	2.32675e-80	-3.03377	0.008	0.11	7.11473e-76
Glul	2.97845e-80	-1.19332	0.043	0.178	9.10751e-76
Atp5c1	4.35729e-80	-0.58217	0.132	0.324	1.33237e-75
Pdcl2	1.39492e-79	-0.807453	0.012	0.119	4.2654e-75
Ndufaf3	1.86936e-79	-0.987035	0.022	0.139	5.71614e-75
AABR07045369.1	2.31395e-79	-0.441981	0	0.09	7.07559e-75
AABR07070416.3	2.75966e-79	-0.85994	0.045	0.182	8.43849e-75
Taf9	3.95657e-79	-0.839706	0.121	0.3	1.20984e-74
Fam213a	5.27744e-79	-0.665335	0.039	0.173	1.61374e-74
AABR07058539.1	5.81624e-79	-0.527396	0.043	0.183	1.77849e-74
Lancl1	5.99802e-79	-0.732526	0.059	0.207	1.83407e-74
Ube2d4	7.90016e-79	-0.840589	0.009	0.111	2.41571e-74
AABR07066838.1	7.9575e-79	-0.700197	0.002	0.095	2.43325e-74
Spata24	9.06867e-79	-0.881283	0.003	0.097	2.77302e-74
AC117101.4	1.4004e-78	0.841417	0.076	0	4.28215e-74
Atp5g1	1.83402e-78	-0.420391	0.132	0.323	5.60806e-74
LOC102554842	1.89243e-78	-0.84168	0.002	0.095	5.78668e-74
Serf1	5.34366e-78	-1.06645	0.086	0.242	1.63398e-73
Hrasls	5.62959e-78	-0.926761	0.017	0.128	1.72142e-73
Dzip1	8.85116e-78	-0.837253	0.008	0.108	2.70651e-73
Isca1	2.52204e-77	-0.648404	0.033	0.16	7.7119e-73
Gsg1	2.59017e-77	-2.34074	0.006	0.102	7.92022e-73
2021-03-11	5.77536e-77	-1.0596	0.008	0.106	1.76599e-72
AABR07062323.1	6.72616e-77	1.28318	0.074	0	2.05672e-72
Dnajb3	1.79236e-76	-1.4212	0.013	0.116	5.48068e-72
LOC302192	1.87546e-76	-0.75848	0.088	0.25	5.73477e-72
Ccdc181	2.14473e-76	-0.591668	0.035	0.162	6.55816e-72
Gk2	2.16504e-76	-0.907076	0.006	0.1	6.62026e-72
RGD1565611	2.24074e-76	-0.854862	0.008	0.107	6.85175e-72
RGD1561916	2.30842e-76	-1.27842	0.008	0.107	7.05868e-72
Dnajb4	4.88334e-76	-0.797692	0.06	0.204	1.49323e-71
Ddx25	1.31241e-75	-0.603417	0.016	0.124	4.01308e-71
AABR07051207.1	1.4144e-75	0.846343	0.447	0.276	4.32496e-71
Vdac2	2.15612e-75	-0.651347	0.07	0.222	6.59299e-71
Arhgap29	3.22334e-75	-0.618114	0.053	0.194	9.85633e-71
Mlf1	3.30102e-75	-0.689427	0.072	0.224	1.00938e-70
Mtch2	3.87316e-75	-0.620115	0.074	0.229	1.18434e-70
AABR07050719.1	5.2712e-75	-0.572597	0	0.085	1.61183e-70
Vwa3b	7.09383e-75	-0.808662	0.009	0.107	2.16915e-70
Zdhhc4	7.18645e-75	-0.605727	0.033	0.157	2.19747e-70
Phkg2	2.27202e-74	-0.765799	0.029	0.148	6.94738e-70
Cep85	3.7255e-74	-0.398398	0.085	0.245	1.13918e-69
AABR07045334.1	3.88968e-74	1.21629	0.072	0	1.18939e-69
LOC102552638	4.67973e-74	-1.23898	0.003	0.092	1.43097e-69
Tex33	5.02788e-74	-0.869291	0.003	0.09	1.53743e-69
Adam5	5.72726e-74	-0.582916	0.002	0.089	1.75128e-69
Eif3f	7.93334e-74	-0.489984	0.036	0.162	2.42586e-69
Paip2	1.61209e-73	-0.548376	0.185	0.386	4.92943e-69
Trim37	1.89628e-73	-0.441165	0.092	0.258	5.79844e-69
Cage1	2.27589e-73	-0.703226	0.007	0.101	6.95922e-69
Hspa2	3.30967e-73	-1.26228	0.064	0.203	1.01203e-68
Capzb	3.63016e-73	-0.231416	0.121	0.303	1.11003e-68
Atp8b3	4.71085e-73	-0.65591	0.011	0.108	1.44048e-68
Calm1	5.13711e-73	-0.425191	0.185	0.396	1.57083e-68
Iqcf3	1.22934e-72	-1.84507	0.003	0.09	3.75908e-68
H2afz	1.51007e-72	-0.554875	0.031	0.151	4.61749e-68
Atp1b3	4.87696e-72	-0.334941	0.079	0.237	1.49128e-67
Gtsf1	5.08864e-72	-0.686191	0.11	0.279	1.556e-67
AABR07027752.1	1.12918e-71	-0.50744	0.001	0.082	3.45281e-67
RGD1309170	1.28816e-71	-0.757228	0.007	0.098	3.93894e-67
Cfl1	1.37549e-71	-0.310017	0.309	0.562	4.20597e-67
Sord	1.66347e-71	-0.679919	0.019	0.124	5.08655e-67
Kdm4d	1.71254e-71	-0.753881	0.008	0.102	5.23661e-67
Mt.nd4l	1.98799e-71	-0.780063	0.102	0.262	6.07888e-67
Anapc5	4.3394e-71	-0.448118	0.118	0.296	1.3269e-66
RGD1306626	4.43611e-71	-0.866286	0.006	0.096	1.35647e-66
Sirt2	4.59011e-71	-0.575842	0.03	0.146	1.40356e-66
AABR07062290.1	6.11892e-71	0.935166	0.068	0	1.87104e-66
Spata20	1.19229e-70	-1.25084	0.004	0.091	3.64578e-66
Rpl11	1.41191e-70	-0.577573	0.21	0.415	4.31734e-66
Ipo5	2.46654e-70	-0.941051	0.057	0.191	7.54219e-66
Dnajb9	2.82774e-70	-0.539491	0.072	0.22	8.64668e-66
AABR07062108.1	2.89643e-70	0.990041	0.068	0	8.8567e-66
Nt5c1b	3.93078e-70	-1.10501	0.002	0.084	1.20195e-65
Zfand4	7.17027e-70	-0.707731	0.011	0.106	2.19252e-65
Cfap206	9.05619e-70	-0.635451	0.004	0.09	2.7692e-65
Ccnk	1.76474e-69	-0.551113	0.045	0.173	5.39621e-65
Dbil5	2.27427e-69	-1.26971	0.007	0.095	6.95427e-65
Bag1	2.34659e-69	-0.60489	0.102	0.266	7.17541e-65
Theg	2.54378e-69	-0.664994	0.009	0.1	7.77838e-65
Tpgs2	3.25517e-69	-0.45423	0.022	0.13	9.95366e-65
Rnf19b	3.54275e-69	-0.530769	0.009	0.101	1.0833e-64
Rgs22	4.09678e-69	-0.692766	0.01	0.103	1.25271e-64
Xpo6	5.20637e-69	-0.44521	0.084	0.239	1.592e-64
Cep63	5.30666e-69	-0.549343	0.053	0.185	1.62267e-64
Svip	8.9288e-69	-0.671837	0.044	0.168	2.73025e-64
St6galnac2	1.08066e-68	-1.76871	0.008	0.096	3.30443e-64
Aven	1.47965e-68	-0.535439	0.013	0.108	4.52448e-64
Pgk2	1.73383e-68	-0.945667	0.004	0.088	5.3017e-64
Rangrf	1.75528e-68	-0.718563	0.046	0.172	5.36731e-64
LOC689618	2.05785e-68	-0.641102	0.009	0.099	6.29249e-64
Cct4	2.12765e-68	-0.436635	0.212	0.416	6.50592e-64
AABR07051260.1	2.41427e-68	-0.431207	0	0.078	7.38235e-64
Pkib	4.43088e-68	-0.992899	0.014	0.11	1.35488e-63
Atxn3	4.75026e-68	-0.715435	0.014	0.111	1.45254e-63
Cpt1b	5.18804e-68	-0.549113	0.015	0.112	1.5864e-63
MGC95208	6.04965e-68	-0.624016	0.018	0.118	1.84986e-63
Lrrc51	6.07114e-68	-0.888853	0.008	0.096	1.85643e-63
RGD1359334	6.49283e-68	-0.778202	0.005	0.089	1.98538e-63
RGD1306739	1.18848e-67	-0.749524	0.007	0.095	3.63414e-63
Ghitm	1.20309e-67	-0.69314	0.057	0.188	3.67881e-63
Eif1	1.31594e-67	-0.641047	0.381	0.582	4.02387e-63
Ube2j1	2.08733e-67	-1.02074	0.017	0.116	6.38264e-63
Znhit2	3.06045e-67	-0.496777	0.016	0.114	9.35825e-63
Eif2s1	3.23706e-67	-0.533089	0.105	0.267	9.89829e-63
Atp6v0c	3.24072e-67	-0.373015	0.084	0.236	9.90948e-63
Tmbim6	5.00084e-67	-0.529131	0.061	0.197	1.52916e-62
Atp5j	6.0704e-67	-0.327161	0.129	0.306	1.85621e-62
Dynlt1	8.09116e-67	-0.489479	0.078	0.225	2.47411e-62
RGD1310262	8.49455e-67	-0.552219	0.008	0.095	2.59746e-62
Ky	1.09362e-66	-0.567256	0.006	0.09	3.34406e-62
AABR07067471.1	1.45109e-66	-0.41217	0	0.076	4.43715e-62
Tdrd1	2.20331e-66	-0.491624	0.053	0.182	6.73727e-62
Irgc	2.48487e-66	-1.42271	0.005	0.087	7.59823e-62
Git1	2.78025e-66	-0.524558	0.02	0.121	8.50146e-62
Spesp1	4.0114e-66	-0.962372	0.011	0.101	1.22661e-61
Gpx4	8.41308e-66	-1.30875	0.181	0.351	2.57255e-61
Paip2l1	8.65809e-66	-0.491474	0.01	0.1	2.64747e-61
Hils1	9.86509e-66	-1.48219	0.002	0.079	3.01655e-61
Csnk2b	1.52835e-65	-0.473859	0.13	0.3	4.67338e-61
Sh3gl3	2.07792e-65	-0.491515	0.038	0.156	6.35387e-61
Cbll1	2.88868e-65	-0.47462	0.042	0.162	8.833e-61
Sccpdh	2.98926e-65	-0.448744	0.07	0.211	9.14056e-61
AABR07044354.1	3.05868e-65	-0.456925	0	0.074	9.35283e-61
AABR07069371.2	3.94545e-65	0.67634	0.064	0	1.20644e-60
Odf2	4.13708e-65	-1.56222	0.093	0.232	1.26504e-60
AABR07068094.2	4.62617e-65	-0.810332	0.003	0.082	1.41459e-60
Vdac3	5.07294e-65	-0.198771	0.202	0.408	1.5512e-60
Gapdhs	7.00081e-65	-1.6105	0.004	0.083	2.14071e-60
Gabarap	7.11912e-65	-0.443958	0.157	0.338	2.17689e-60
Tdrd6	8.92621e-65	-1.02807	0.008	0.093	2.72946e-60
AABR07049886.1	9.79633e-65	0.752782	0.064	0.001	2.99552e-60
Spata1	1.07466e-64	-0.584702	0.021	0.121	3.28608e-60
Rnf139	1.16378e-64	-0.582955	0.031	0.141	3.55859e-60
AABR07029918.1	1.17538e-64	-0.464214	0.001	0.075	3.59406e-60
Stk33	1.29498e-64	-0.599566	0.013	0.104	3.95978e-60
Cox5a	1.94712e-64	-0.443289	0.182	0.374	5.9539e-60
Ube2l3	3.62843e-64	-0.455108	0.123	0.291	1.1095e-59
Hook1	3.90887e-64	-0.499311	0.039	0.155	1.19525e-59
Efhd1	3.96825e-64	-0.693263	0.006	0.088	1.21341e-59
Dnajc5g	6.91483e-64	-0.573006	0.005	0.085	2.11442e-59
Oser1	7.89783e-64	-0.548815	0.036	0.15	2.415e-59
Slain2	8.36651e-64	-0.548071	0.056	0.185	2.55831e-59
AABR07035428.2	8.53744e-64	0.791547	0.065	0.001	2.61058e-59
Lrrfip2	9.63208e-64	-0.578067	0.019	0.116	2.9453e-59
Rpl5	1.10483e-63	-0.553324	0.063	0.195	3.37834e-59
Tmf1	1.12765e-63	-0.481167	0.046	0.167	3.44813e-59
LOC690206	1.29221e-63	-0.925194	0.002	0.078	3.95133e-59
Caprin1	1.31499e-63	-0.342962	0.044	0.165	4.02099e-59
Atp5h	1.67238e-63	-0.533038	0.163	0.343	5.1138e-59
AABR07051258.1	1.84866e-63	-0.36906	0	0.072	5.65284e-59
Chchd3	2.01537e-63	-0.466631	0.071	0.21	6.16259e-59
Btbd1	2.21199e-63	-0.569453	0.089	0.236	6.76382e-59
Tulp2	3.37338e-63	-1.02452	0.005	0.084	1.03151e-58
Glrx3	3.53601e-63	-0.483809	0.05	0.174	1.08124e-58
LOC100271845	3.62501e-63	-1.25589	0.004	0.082	1.10846e-58
Rn60-1-2212.4	3.78299e-63	-0.57965	0.618	0.789	1.15676e-58
Sucla2	4.21182e-63	-0.618738	0.039	0.154	1.28789e-58
Rimbp3	4.90333e-63	-0.529544	0.006	0.086	1.49934e-58
Ccdc53	5.52188e-63	-0.425377	0.033	0.144	1.68848e-58
RGD1306195	6.79221e-63	-0.926858	0.003	0.079	2.07692e-58
Rpl13a	7.50165e-63	-0.795422	0.199	0.37	2.29385e-58
Galntl5	8.34869e-63	-0.968619	0.004	0.082	2.55286e-58
Lrriq3	1.00907e-62	-0.532006	0.007	0.088	3.08552e-58
AABR07027819.1	1.27909e-62	-0.0324563	0.023	0.123	3.91119e-58
AABR07033563.1	2.83374e-62	-0.401414	0	0.07	8.66502e-58
Actr1a	2.96742e-62	-0.510784	0.027	0.131	9.07378e-58
LOC687707	1.16029e-61	-0.642959	0.002	0.075	3.54795e-57
Oscp1	1.16292e-61	-0.623517	0.018	0.111	3.55598e-57
Cfap69	1.55686e-61	-0.442225	0.014	0.103	4.76056e-57
Eno1	1.91846e-61	-0.435686	0.042	0.157	5.86626e-57
AABR07028113.1	2.04838e-61	-0.643638	0.003	0.077	6.26354e-57
AABR07065387.1	4.20103e-61	0.872725	0.07	0.004	1.28459e-56
Prr30	4.2094e-61	-1.11194	0.005	0.082	1.28715e-56
Pafah1b1	4.46533e-61	-0.409015	0.159	0.341	1.36541e-56
Dctn2	4.8461e-61	-0.473392	0.034	0.141	1.48184e-56
AABR07067812.1	4.88908e-61	-0.494805	0.007	0.087	1.49498e-56
AABR07030599.1	7.22848e-61	0.666823	0.059	0	2.21032e-56
AABR07044075.1	9.17348e-61	-0.952387	0.002	0.075	2.80507e-56
Ntpcr	1.03359e-60	-0.540469	0.029	0.132	3.16051e-56
Rps6	1.05632e-60	-0.469335	0.02	0.114	3.23e-56
Rnaseh2a	1.09861e-60	-0.57944	0.027	0.129	3.35934e-56
Ybx1	1.10633e-60	-0.375941	0.018	0.11	3.38294e-56
Arl2bp	1.18618e-60	-0.501926	0.025	0.125	3.62711e-56
Ipo4	1.50387e-60	-0.28235	0.104	0.261	4.59854e-56
Gnpat	1.75273e-60	-0.400512	0.04	0.152	5.35949e-56
Zfp52	1.82393e-60	-0.530719	0.011	0.095	5.57723e-56
LOC500227	2.1565e-60	-0.520404	0.007	0.087	6.59415e-56
Ankrd13a	2.21177e-60	-0.404079	0.031	0.135	6.76314e-56
Wdr48	2.57867e-60	-0.41042	0.051	0.172	7.88505e-56
Gpat4	2.65031e-60	-0.578057	0.037	0.146	8.10413e-56
Rfx2	2.87992e-60	-0.423558	0.017	0.107	8.80622e-56
AABR07049768.1	3.02627e-60	1.04823	0.118	0.028	9.25372e-56
AABR07052406.1	3.20556e-60	0.82255	0.059	0	9.80197e-56
Aqp7	4.35963e-60	-0.819232	0.003	0.075	1.33309e-55
Ift74	5.3058e-60	-0.418814	0.079	0.217	1.62241e-55
LOC290876	5.45713e-60	-0.921196	0.004	0.077	1.66868e-55
Pgp	6.10367e-60	-0.697509	0.192	0.364	1.86638e-55
Spata7	6.18847e-60	-0.981282	0.019	0.11	1.89231e-55
Ms4a5	7.40321e-60	-0.709268	0.003	0.075	2.26375e-55
Arpc5l	8.91516e-60	-0.423794	0.172	0.354	2.72608e-55
Pom121l2	9.2501e-60	-0.725259	0.004	0.078	2.8285e-55
Ropn1	1.00032e-59	-1.15204	0.004	0.078	3.05879e-55
Dnajc5b	1.33598e-59	-0.844313	0.003	0.074	4.08516e-55
Rangap1	1.47208e-59	-0.70815	0.052	0.17	4.50132e-55
Kif3b	1.62987e-59	-0.411906	0.011	0.095	4.98383e-55
2021-09-12	1.64179e-59	-0.433279	0.001	0.071	5.02028e-55
Oxr1	1.70621e-59	-0.283899	0.09	0.235	5.21724e-55
Wapl	2.25883e-59	-0.352147	0.09	0.236	6.90706e-55
Exosc5	2.52969e-59	-0.496946	0.029	0.129	7.73528e-55
AABR07065139.2	2.88766e-59	0.721081	0.058	0	8.82988e-55
Acr	3.62534e-59	-0.435959	0.007	0.084	1.10856e-54
Lrrc27	4.04863e-59	-0.464896	0.006	0.082	1.23799e-54
Supt20	4.37359e-59	-0.570436	0.061	0.185	1.33736e-54
Trim28	4.41922e-59	-0.265327	0.197	0.389	1.35131e-54
Pbp2	4.58274e-59	-0.644105	0.003	0.074	1.40131e-54
Dnajc18	4.94621e-59	-0.495446	0.015	0.102	1.51245e-54
RGD1561517	5.52179e-59	-0.858294	0.003	0.074	1.68845e-54
Ddx4	6.03673e-59	-0.455508	0.106	0.256	1.84591e-54
Nrd1	6.24859e-59	-0.58127	0.025	0.123	1.91069e-54
Mea1	6.36361e-59	-0.547923	0.169	0.342	1.94586e-54
Tf	9.1882e-59	-0.472174	0.015	0.102	2.80957e-54
AABR07036467.1	9.93926e-59	-0.351114	0.016	0.104	3.03923e-54
AABR07011746.1	1.20183e-58	-0.375347	0.14	0.309	3.67497e-54
Zfand3	1.2475e-58	-0.652714	0.056	0.174	3.81459e-54
Hmgb4	1.29276e-58	-1.03805	0.002	0.07	3.95299e-54
Fam229a	1.37172e-58	-0.90759	0.004	0.076	4.19444e-54
Eif4g2	1.40263e-58	-0.460903	0.235	0.43	4.28896e-54
Aamp	1.50659e-58	-0.334883	0.095	0.244	4.60686e-54
AABR07052085.3	1.56934e-58	-0.34044	0	0.066	4.79873e-54
Fbxo30	1.91289e-58	-0.543477	0.036	0.141	5.84925e-54
Tmem247	2.14501e-58	-0.889446	0.003	0.075	6.55901e-54
Ccdc30	2.5097e-58	-0.486291	0.006	0.08	7.67415e-54
Pias2	2.72039e-58	-0.375795	0.096	0.243	8.31842e-54
Marcksl1	2.77289e-58	0.876552	0.686	0.593	8.47894e-54
Cfap36	3.23148e-58	-0.704036	0.023	0.116	9.88121e-54
Lgals8	3.42017e-58	-0.456832	0.006	0.081	1.04582e-53
RSA.14.44	4.23291e-58	-0.687168	0.006	0.08	1.29434e-53
Spata3	5.68211e-58	-1.33516	0.003	0.074	1.73747e-53
Ccdc67	6.34249e-58	-0.563062	0.003	0.074	1.93941e-53
RGD1563302	7.44296e-58	-0.515638	0.003	0.073	2.27591e-53
Zfp91	7.52014e-58	-0.395611	0.199	0.39	2.29951e-53
Rnf138	9.43282e-58	-0.587509	0.016	0.103	2.88437e-53
Odc1	1.02615e-57	-0.396326	0.069	0.199	3.13775e-53
Als2cr11	1.06666e-57	-0.459077	0.007	0.084	3.26162e-53
Syngr4	1.33913e-57	-0.541605	0.006	0.08	4.09478e-53
Fam220a	1.39354e-57	-0.616864	0.017	0.105	4.26118e-53
Tmem175	1.63434e-57	-0.476634	0.024	0.119	4.99748e-53
Spata18	1.90864e-57	-1.27618	0.003	0.073	5.83624e-53
Rasef	1.95251e-57	-0.536177	0.002	0.071	5.9704e-53
LOC685203	1.9939e-57	-0.863101	0.006	0.08	6.09695e-53
Fam71e1	2.5258e-57	-0.977723	0.003	0.072	7.72338e-53
Gnl2	2.7469e-57	-0.401799	0.08	0.215	8.39946e-53
Slco6d1	3.09085e-57	-0.527417	0.006	0.079	9.45119e-53
Pgs1	4.19526e-57	-0.400557	0.02	0.11	1.28283e-52
Ttc39d	4.4315e-57	-0.458139	0.003	0.072	1.35507e-52
Atoh8	4.91556e-57	-0.439669	0.011	0.092	1.50308e-52
Actb	6.25149e-57	-0.46075	0.167	0.339	1.91158e-52
Asb1	7.79936e-57	-0.450489	0.005	0.078	2.38489e-52
Snrpc	8.40241e-57	-0.295725	0.17	0.348	2.56929e-52
Acrbp	8.95862e-57	-0.471112	0.019	0.107	2.73937e-52
Atg9a	9.75274e-57	-0.44097	0.008	0.083	2.98219e-52
Cbfb	1.34477e-56	-0.466114	0.06	0.18	4.11203e-52
Ccdc65	1.72226e-56	-0.470953	0.007	0.082	5.26633e-52
Txnrd3	1.78235e-56	-0.305082	0.071	0.199	5.45008e-52
Cfap126	1.81031e-56	-0.449056	0.004	0.074	5.53555e-52
Actrt2	2.31661e-56	-0.881516	0.002	0.069	7.08374e-52
Ankar	2.47854e-56	-0.459842	0.004	0.075	7.57887e-52
Fam46c	3.20401e-56	-0.566906	0.012	0.092	9.79721e-52
Eif4a2	3.21124e-56	-0.455113	0.072	0.2	9.81932e-52
Prss46	3.43674e-56	-0.592743	0.008	0.084	1.05089e-51
Tmbim4	4.13268e-56	-0.459867	0.02	0.109	1.26369e-51
RGD1308065	4.66961e-56	-1.15771	0.003	0.072	1.42787e-51
Ttll13	5.73666e-56	-0.497896	0.01	0.088	1.75416e-51
Eif4h	6.44197e-56	-0.442872	0.038	0.143	1.96983e-51
LOC102551744	6.63457e-56	-0.523061	0.086	0.22	2.02872e-51
Gstt4	6.66137e-56	-0.649762	0.005	0.076	2.03691e-51
Cfap20	6.73296e-56	-0.402482	0.035	0.138	2.0588e-51
Cops5	8.64729e-56	-0.357138	0.067	0.193	2.64417e-51
Tesb	9.29414e-56	-0.733214	0.019	0.106	2.84196e-51
LOC103694902	1.19772e-55	-0.464106	0.109	0.258	3.66238e-51
Adam2	1.24804e-55	-0.590642	0.003	0.071	3.81627e-51
Spata33	1.32069e-55	-0.500811	0.022	0.112	4.0384e-51
Tex36	1.40879e-55	-0.643032	0.002	0.068	4.30779e-51
Resp18	1.51353e-55	-0.526744	0.005	0.076	4.62806e-51
Dcun1d1	1.64606e-55	-0.818391	0.015	0.096	5.03333e-51
Dph3	1.88024e-55	-0.476401	0.103	0.246	5.74941e-51
Tcea2	2.08335e-55	-0.438121	0.027	0.122	6.37047e-51
Ccar1	2.20013e-55	-0.288966	0.128	0.287	6.72754e-51
Bap1	2.2017e-55	-0.378876	0.076	0.206	6.73235e-51
Cox6b2	2.26652e-55	-0.621954	0.074	0.197	6.93056e-51
Tex40	2.53216e-55	-0.521516	0.002	0.069	7.74285e-51
Rnf7	2.70791e-55	-0.347879	0.108	0.258	8.28026e-51
Gkap1	2.99095e-55	-0.480769	0.293	0.491	9.14572e-51
Polr2k	2.99262e-55	-0.377682	0.073	0.202	9.15084e-51
Phospho2	3.5901e-55	-0.654151	0.018	0.104	1.09778e-50
AABR07070176.1	3.70015e-55	0.730033	0.054	0	1.13143e-50
Tma7	6.15664e-55	-0.399238	0.124	0.28	1.88258e-50
Tmco2	6.81733e-55	-0.780302	0.005	0.074	2.0846e-50
Tubb4b	7.02571e-55	-0.495425	0.263	0.445	2.14832e-50
LOC100361655	7.72639e-55	-0.69921	0.002	0.066	2.36258e-50
Mroh2b	8.31313e-55	-0.42389	0.005	0.074	2.54199e-50
Tbc1d1	1.02734e-54	-0.427892	0.048	0.159	3.14139e-50
AABR07030039.1	1.09859e-54	0.615825	0.057	0.002	3.35927e-50
Drc1	1.16057e-54	-0.345757	0.005	0.075	3.54879e-50
Dtd1	1.34138e-54	-0.362377	0.045	0.155	4.10166e-50
Eif3m	1.41642e-54	-0.392625	0.147	0.311	4.33113e-50
Degs1	1.55003e-54	-0.359951	0.05	0.163	4.73967e-50
Ubxn6	1.73732e-54	-0.37767	0.024	0.114	5.31237e-50
Tbc1d21	1.87121e-54	-0.692131	0.002	0.068	5.72179e-50
Eef1d	1.99417e-54	-0.432312	0.069	0.194	6.09777e-50
Apex1	2.0579e-54	-0.245371	0.097	0.238	6.29264e-50
Dpy19l2	2.24834e-54	-0.71255	0.009	0.083	6.87498e-50
Akap3	2.25703e-54	-0.766092	0.005	0.074	6.90154e-50
Col16a1	2.31702e-54	-0.576329	0.007	0.079	7.08499e-50
Bcap29	2.62456e-54	-0.587864	0.044	0.149	8.02537e-50
Fdps	3.90391e-54	-0.341536	0.119	0.271	1.19374e-49
Pabpc6	4.6674e-54	-0.810438	0.015	0.094	1.4272e-49
Mt.atp8	4.73813e-54	-0.530995	0.601	0.728	1.44882e-49
AC103129.1	5.07982e-54	-0.831365	0.003	0.069	1.55331e-49
Nasp	5.43404e-54	-0.478733	0.21	0.387	1.66162e-49
Abhd17a	5.91928e-54	-0.315696	0.052	0.166	1.81e-49
Wdr36	6.18397e-54	-0.534267	0.058	0.173	1.89093e-49
Rnf181	6.87717e-54	-0.529928	0.018	0.103	2.1029e-49
Ap3s1	8.01066e-54	-0.536884	0.097	0.234	2.4495e-49
Prdx4	8.04897e-54	-0.434202	0.126	0.279	2.46121e-49
H1fnt	8.26853e-54	-0.741654	0.002	0.067	2.52835e-49
Fam205c	8.7289e-54	-0.546738	0.002	0.067	2.66912e-49
Smg9	8.92916e-54	-0.440794	0.023	0.112	2.73036e-49
Ppip5k2	9.98031e-54	-0.404599	0.036	0.137	3.05178e-49
Akirin1	1.00383e-53	-0.245122	0.06	0.179	3.06952e-49
Hsf2	1.06522e-53	-0.473906	0.055	0.17	3.25724e-49
Ran	1.15901e-53	-0.356742	0.275	0.47	3.54402e-49
Spz1	1.23124e-53	-0.869396	0.003	0.07	3.76489e-49
Iqcf5	1.29607e-53	-1.0339	0.004	0.071	3.96313e-49
Cep290	1.30933e-53	-0.405636	0.078	0.205	4.00367e-49
Stk39	1.31544e-53	-0.35533	0.045	0.153	4.02235e-49
Slc30a3	1.81626e-53	-0.47247	0.012	0.089	5.55376e-49
Strada	1.83316e-53	-0.192815	0.047	0.156	5.60543e-49
Atxn2l	2.28513e-53	-0.264636	0.147	0.311	6.98748e-49
Dusp15	2.44322e-53	-0.477681	0.007	0.078	7.47089e-49
Cnbp	2.70213e-53	-0.482786	0.184	0.355	8.26257e-49
Cabs1	2.76731e-53	-1.19677	0.003	0.069	8.46188e-49
Usp15	2.96213e-53	-0.416338	0.079	0.207	9.05761e-49
Mrpl37	2.99656e-53	-0.33197	0.068	0.192	9.16288e-49
Uqcrh	3.13991e-53	-0.519802	0.142	0.296	9.60122e-49
Srpk1	3.61012e-53	-0.256342	0.108	0.254	1.1039e-48
Acot7	5.98889e-53	-0.474776	0.06	0.176	1.83128e-48
Tsks	8.18432e-53	-0.759976	0.006	0.075	2.5026e-48
Akap4	8.60274e-53	-0.741813	0.002	0.065	2.63055e-48
Ms4a14	9.81529e-53	-0.585161	0.003	0.067	3.00132e-48
Insl6	1.02195e-52	-0.389644	0.002	0.065	3.12492e-48
Atp1a4	1.28817e-52	-0.730268	0.003	0.068	3.93897e-48
Fam221b	1.43579e-52	-0.997141	0.003	0.068	4.39035e-48
Atp5o	1.74878e-52	-0.402949	0.103	0.243	5.34743e-48
Ipo13	2.58827e-52	-0.331106	0.021	0.106	7.91442e-48
Actl7b	2.61801e-52	-0.615925	0.004	0.069	8.00536e-48
Hemgn	2.75495e-52	-0.951308	0.002	0.065	8.4241e-48
Casc3	3.19805e-52	-0.31529	0.083	0.212	9.779e-48
AABR07010672.1	3.20483e-52	-0.498358	0.002	0.065	9.79974e-48
Serp2	3.20992e-52	-0.563517	0.007	0.077	9.8153e-48
LOC100909481	3.91773e-52	-0.361255	0.024	0.112	1.19796e-47
Limd2	4.13147e-52	-0.428682	0.018	0.1	1.26332e-47
Lypd4	6.49963e-52	-0.402846	0.003	0.068	1.98746e-47
Acyp1	6.6823e-52	-0.560951	0.027	0.117	2.04331e-47
Lrrcc1	7.18187e-52	-0.251927	0.053	0.164	2.19607e-47
Scp2d1	7.64302e-52	-0.614835	0.002	0.064	2.33708e-47
Habp4	7.74416e-52	-0.641726	0.003	0.068	2.36801e-47
Rn50-13-0839.3	8.95211e-52	-0.883403	0.004	0.068	2.73738e-47
AABR07030029.1	9.05093e-52	0.661375	0.051	0	2.76759e-47
Proca1	1.04775e-51	-0.723796	0.006	0.074	3.20381e-47
RGD1562515	1.09621e-51	-0.512734	0.003	0.066	3.35198e-47
Matr3	1.14451e-51	-0.443339	0.19	0.361	3.49969e-47
Abhd8	1.18766e-51	-0.37712	0.007	0.075	3.63161e-47
Ppp1r2	1.23652e-51	-0.525183	0.053	0.162	3.78103e-47
X1700025F22Rik	1.29552e-51	-0.334231	0.002	0.064	3.96145e-47
Aldoart2	1.34378e-51	-0.563737	0.003	0.067	4.10901e-47
Ubqln3	1.34846e-51	-0.516801	0.003	0.067	4.12332e-47
LOC500124	1.46562e-51	-0.880567	0.004	0.069	4.48158e-47
Efcab6	1.54444e-51	-0.408988	0.008	0.077	4.72258e-47
Capza3	1.90488e-51	-0.753403	0.004	0.068	5.82473e-47
G6pc3	1.92519e-51	-0.328524	0.04	0.141	5.88685e-47
LOC56764	2.0184e-51	-0.753599	0.008	0.077	6.17187e-47
Mkrn1	2.42003e-51	-0.466398	0.061	0.175	7.39998e-47
Usp16	2.90299e-51	-0.295715	0.061	0.177	8.87677e-47
Atp6v1f	3.63011e-51	-0.154435	0.093	0.228	1.11001e-46
Grina	4.17161e-51	-0.36885	0.028	0.119	1.2756e-46
Pdia6	4.59879e-51	-0.31381	0.103	0.241	1.40622e-46
Tnfaip2	4.90748e-51	-0.474955	0.003	0.065	1.50061e-46
Fam187b	4.93481e-51	-0.644999	0.002	0.064	1.50897e-46
Ppm1b	5.04141e-51	-0.301559	0.037	0.135	1.54156e-46
Tceb2	5.4206e-51	-0.379874	0.161	0.326	1.65751e-46
AABR07028749.2	5.71547e-51	-0.421943	0.001	0.059	1.74768e-46
Actl7a	6.70438e-51	-0.511018	0.002	0.062	2.05007e-46
LOC100365697	6.90286e-51	-0.207357	0.06	0.175	2.11076e-46
Tlk1	7.66604e-51	-0.352526	0.124	0.272	2.34412e-46
Nphp1	7.70701e-51	-0.422324	0.055	0.166	2.35665e-46
Fbxo36	8.43611e-51	-0.411199	0.013	0.089	2.5796e-46
AABR07058539.2	8.44255e-51	-0.319674	0.013	0.09	2.58156e-46
Atp5e	9.11025e-51	-0.286687	0.149	0.31	2.78573e-46
LOC497940	9.66399e-51	-0.821563	0.003	0.066	2.95506e-46
Tra2b	9.81816e-51	-0.281671	0.183	0.354	3.0022e-46
AABR07052327.1	1.26292e-50	0.612691	0.053	0.002	3.86175e-46
Tekt1	1.77303e-50	-0.467352	0.01	0.08	5.42157e-46
Rhbdd3	1.81214e-50	-0.364282	0.014	0.09	5.54116e-46
Btf3	1.97706e-50	-0.345445	0.022	0.107	6.04545e-46
Aif1	2.1625e-50	-0.775144	0.003	0.065	6.61248e-46
Prr22	2.41069e-50	-0.460189	0.008	0.076	7.37141e-46
Nup62	2.45339e-50	-0.344711	0.068	0.187	7.50196e-46
Bag5	2.47777e-50	-0.291703	0.029	0.12	7.57653e-46
Sgms1	2.49193e-50	-0.62419	0.015	0.092	7.61981e-46
Tssk3	2.60272e-50	-0.627121	0.005	0.069	7.9586e-46
Ube2k	2.76557e-50	-0.25951	0.201	0.382	8.45657e-46
Thegl	2.82654e-50	-0.5831	0.015	0.09	8.643e-46
Mgll	3.2901e-50	-0.46987	0.015	0.092	1.00605e-45
Phyhipl	3.46486e-50	-0.492251	0.015	0.09	1.05948e-45
Tmsbl1	3.65875e-50	-0.622734	0.026	0.112	1.11877e-45
Csnk1d	3.69073e-50	-0.353338	0.094	0.228	1.12855e-45
Ttll10	3.77035e-50	-0.617591	0.003	0.066	1.1529e-45
AABR07037176.1	4.05603e-50	-0.313064	0	0.057	1.24025e-45
Kif2b	4.42828e-50	-0.532466	0.002	0.063	1.35408e-45
Ncoa6	4.44552e-50	-0.458428	0.055	0.164	1.35935e-45
LOC102550160	4.5764e-50	-0.716797	0.002	0.063	1.39937e-45
Desi1	4.59882e-50	-0.554071	0.015	0.091	1.40623e-45
Pmpcb	4.86472e-50	-0.34695	0.05	0.157	1.48753e-45
Cfdp1	5.17005e-50	-0.136783	0.123	0.273	1.5809e-45
Tssk1b	5.40221e-50	-0.493027	0.001	0.059	1.65189e-45
Atp6v1c1	5.58291e-50	-0.265696	0.039	0.137	1.70714e-45
AC098022.2	5.68632e-50	-0.433104	0.007	0.074	1.73876e-45
Gclm	6.12368e-50	-0.299098	0.064	0.179	1.8725e-45
Pcmt1	8.74661e-50	-0.469625	0.035	0.129	2.67454e-45
Mex3d	9.58998e-50	-0.504665	0.04	0.137	2.93243e-45
LOC306766	9.63307e-50	-0.424825	0.041	0.139	2.9456e-45
Slc35b1	1.07219e-49	-0.308247	0.056	0.167	3.27853e-45
Fam104a	1.26207e-49	-0.376059	0.124	0.269	3.85915e-45
Usp1	1.2826e-49	-0.386272	0.187	0.354	3.92192e-45
2021-09-10	1.31414e-49	-0.345504	0.035	0.129	4.01839e-45
Zc3h14	1.46446e-49	-0.273587	0.12	0.266	4.47804e-45
Asnsd1	1.51238e-49	-0.310378	0.062	0.174	4.62455e-45
Wdr38	1.58295e-49	-0.446618	0.002	0.062	4.84035e-45
Rn50-7-1158.1	1.66063e-49	-0.375642	0.011	0.082	5.07786e-45
Cct2	1.75446e-49	-0.348261	0.219	0.395	5.3648e-45
Fam228a	2.08516e-49	-0.406379	0.007	0.073	6.37601e-45
Fam161a	2.15201e-49	-0.621308	0.004	0.067	6.58043e-45
Pom121	2.35045e-49	-0.281024	0.053	0.16	7.18722e-45
Pabpc2	2.3794e-49	-0.59511	0.006	0.07	7.27574e-45
AABR07068251.1	2.43512e-49	-0.909005	0	0.056	7.44612e-45
Tnp2	2.66367e-49	-1.70489	0.003	0.063	8.14496e-45
Yipf6	2.78907e-49	-0.826815	0.016	0.092	8.52842e-45
Mapk6	2.85558e-49	-0.253364	0.094	0.226	8.73179e-45
Ankrd12	3.37552e-49	-0.467799	0.105	0.24	1.03217e-44
Rnf19a	3.62479e-49	-0.368745	0.028	0.116	1.10839e-44
Zwint	3.75889e-49	-0.441164	0.169	0.328	1.14939e-44
Reep6	4.17333e-49	-1.03898	0.022	0.103	1.27612e-44
RGD1311343	4.60024e-49	-0.32505	0.008	0.076	1.40666e-44
Glrx2	4.76502e-49	-0.451961	0.018	0.096	1.45705e-44
AABR07038979.1	4.80425e-49	0.65994	0.047	0	1.46905e-44
AABR07065680.1	4.80426e-49	0.522234	0.047	0	1.46905e-44
Tex37	4.87517e-49	-1.02793	0.002	0.06	1.49073e-44
Smpd5	5.0315e-49	-0.474339	0.006	0.07	1.53853e-44
Ift46	5.46105e-49	-0.439485	0.03	0.119	1.66988e-44
Ube2d3	5.56077e-49	-0.29096	0.148	0.306	1.70037e-44
Api5	5.83528e-49	-0.335574	0.067	0.182	1.78431e-44
Hadhb	5.99821e-49	-0.287285	0.114	0.256	1.83413e-44
Atad1	6.23004e-49	-0.429871	0.046	0.147	1.90502e-44
Isyna1	6.65288e-49	-0.239411	0.048	0.152	2.03432e-44
AABR07037151.1	6.90522e-49	-0.437037	0.005	0.069	2.11148e-44
Taldo1	6.91709e-49	-0.464136	0.059	0.169	2.11511e-44
Rn50-X-0591.1	7.40956e-49	-0.583808	0.001	0.058	2.2657e-44
Rpl39l	7.56721e-49	-0.485618	0.264	0.44	2.3139e-44
Cabyr	8.77753e-49	-0.495444	0.004	0.067	2.68399e-44
AABR07059869.1	8.7826e-49	0.755986	0.049	0.001	2.68554e-44
Fam183b	9.044e-49	-0.357438	0.005	0.069	2.76548e-44
Eif5b	9.31593e-49	-0.335461	0.029	0.118	2.84862e-44
Mpp6	1.00629e-48	-0.399995	0.083	0.207	3.07703e-44
Psma3	1.08187e-48	-0.368359	0.13	0.277	3.30813e-44
AABR07032457.1	1.09138e-48	-0.498385	0.006	0.071	3.33721e-44
Selv	1.19488e-48	-0.444715	0.002	0.061	3.65369e-44
Elof1	1.28887e-48	-0.466048	0.052	0.156	3.94112e-44
Anapc11	1.32222e-48	-0.292555	0.102	0.237	4.0431e-44
Chchd4	1.49459e-48	-0.371482	0.048	0.151	4.57016e-44
Sh3rf2	1.49476e-48	-0.93608	0.003	0.062	4.57068e-44
Hnrnpk	1.50136e-48	-0.374901	0.115	0.254	4.59087e-44
AABR07058706.2	1.65966e-48	-0.233299	0.019	0.099	5.07489e-44
Stat1	1.7459e-48	-0.550121	0.012	0.082	5.33862e-44
Znrf4	1.80136e-48	-0.635711	0.003	0.062	5.5082e-44
Cep19	1.86254e-48	-0.396729	0.038	0.132	5.69527e-44
Gtf2a1l	1.95307e-48	-0.461667	0.005	0.067	5.97211e-44
Chl1	1.973e-48	-0.445774	0.003	0.063	6.03304e-44
Cdv3	2.49093e-48	-0.691453	0.039	0.131	7.61677e-44
AABR07052402.1	2.49615e-48	0.544358	0.047	0	7.63272e-44
Fbxo39	2.82233e-48	-0.836648	0.002	0.059	8.63011e-44
AABR07056894.1	2.97287e-48	-0.292972	0.001	0.056	9.09043e-44
Cep85l	3.12092e-48	-0.483941	0.005	0.067	9.54315e-44
Npap60	3.64735e-48	-0.551189	0.094	0.218	1.11529e-43
Zfp474	3.71671e-48	-0.68508	0.014	0.086	1.13649e-43
Tspan6	3.79466e-48	-0.859174	0.049	0.149	1.16033e-43
Odf4	3.92487e-48	-0.361848	0.006	0.07	1.20015e-43
Adad1	4.2601e-48	-0.426521	0.04	0.136	1.30265e-43
Lrrc8b	4.32063e-48	-0.602802	0.003	0.062	1.32116e-43
Calr3	4.34371e-48	-0.578458	0.005	0.068	1.32822e-43
Cetn4	5.10256e-48	-0.377581	0.006	0.07	1.56026e-43
AABR07063994.1	5.58586e-48	-0.279455	0	0.054	1.70804e-43
Stard10	5.82917e-48	-0.448481	0.004	0.065	1.78244e-43
Ap3d1	5.97551e-48	-0.286449	0.1	0.233	1.82719e-43
Fam107b	6.18434e-48	-0.362784	0.026	0.11	1.89105e-43
Sae1	6.87411e-48	-0.363998	0.086	0.209	2.10197e-43
Smim13	7.24017e-48	-0.294334	0.008	0.074	2.2139e-43
Rnf151	7.40572e-48	-0.71772	0.004	0.064	2.26452e-43
AABR07064538.1	7.41356e-48	-0.565223	0.001	0.056	2.26692e-43
Mprip	8.04736e-48	-0.216047	0.15	0.309	2.46072e-43
LOC680590	8.78336e-48	-0.655135	0.002	0.059	2.68578e-43
LOC498826	9.75132e-48	-0.540735	0.016	0.09	2.98176e-43
Akr1a1	1.0744e-47	-0.344557	0.094	0.222	3.2853e-43
Osbpl1a	1.11455e-47	-0.516721	0.016	0.09	3.40806e-43
AABR07034058.1	1.36595e-47	-0.280235	0	0.054	4.17681e-43
AABR07068712.2	1.39948e-47	0.596751	0.049	0.001	4.27934e-43
Pde11a	1.46771e-47	-0.464825	0.041	0.137	4.48798e-43
Hipk3	1.48022e-47	-0.476048	0.004	0.065	4.52622e-43
Cdca3	1.75918e-47	-0.357529	0.058	0.166	5.37922e-43
Fam208b	1.97171e-47	-0.482827	0.145	0.292	6.0291e-43
Angel1	2.12092e-47	-0.440101	0.037	0.129	6.48536e-43
AC108351.2	2.13572e-47	-0.811157	0	0.054	6.5306e-43
Ccdc54	2.19634e-47	-0.647045	0.002	0.06	6.71596e-43
Spatc1l	2.28671e-47	-0.413875	0.002	0.058	6.9923e-43
Ccdc179	2.40484e-47	-0.846563	0.002	0.059	7.35351e-43
Chpt1	2.43769e-47	-0.397559	0.016	0.091	7.45398e-43
RGD1564243	2.53608e-47	-0.372044	0.013	0.085	7.75481e-43
AABR07053303.1	2.86773e-47	0.81906	0.046	0	8.76894e-43
Wdr31	2.93012e-47	-0.366315	0.011	0.08	8.95972e-43
Suclg1	2.99513e-47	-0.305383	0.038	0.131	9.15852e-43
Rpn2	3.32264e-47	-0.350112	0.078	0.196	1.016e-42
AABR07065531.17	3.33895e-47	-0.80054	0	0.053	1.02098e-42
Ccdc91	3.91794e-47	-0.475938	0.027	0.111	1.19803e-42
Mfap3l	4.07336e-47	-0.451069	0.003	0.062	1.24555e-42
Spata21	4.14741e-47	-0.467543	0.005	0.067	1.26819e-42
Slc2a3	4.1992e-47	-0.916894	0.016	0.088	1.28403e-42
Ccnyl1	5.21393e-47	-0.315477	0.02	0.098	1.59432e-42
AABR07052440.1	5.21986e-47	0.532073	0.046	0	1.59613e-42
Sh3d21	7.54784e-47	-0.595495	0.008	0.072	2.30798e-42
Nup35	7.69685e-47	-0.279271	0.003	0.061	2.35354e-42
Plk4	8.06003e-47	-0.389147	0.074	0.19	2.4646e-42
LOC100359574	8.63254e-47	-0.39513	0.074	0.19	2.63966e-42
Pmfbp1	9.68931e-47	-0.480232	0.005	0.066	2.9628e-42
AABR07002068.1	1.06579e-46	-0.595833	0.028	0.111	3.25896e-42
Psmb4	1.24328e-46	-0.308539	0.124	0.265	3.80171e-42
AABR07068289.1	1.27511e-46	-0.804443	0	0.053	3.89904e-42
Trim80	1.28423e-46	-0.63307	0.002	0.059	3.92692e-42
AABR07065895.1	1.34814e-46	0.594696	0.046	0	4.12233e-42
Rack1	1.43263e-46	-0.561385	0.173	0.313	4.3807e-42
Psmd8	1.45151e-46	-0.378505	0.091	0.216	4.43842e-42
Wbscr28	1.46246e-46	-0.499937	0.002	0.058	4.4719e-42
Sypl1	1.47359e-46	-0.434531	0.011	0.078	4.50594e-42
Otub2	1.6788e-46	-0.645833	0.004	0.063	5.13344e-42
AABR07062069.3	1.82229e-46	-0.412148	0.02	0.096	5.57219e-42
Zbbx	1.97643e-46	-0.283741	0.004	0.064	6.04352e-42
Hspa1l	2.25809e-46	-0.84888	0.004	0.063	6.9048e-42
Prm3	2.26808e-46	-0.674538	0.002	0.058	6.93532e-42
Amz2	2.41765e-46	-0.305741	0.026	0.108	7.39269e-42
Lyrm7	2.45126e-46	-0.403329	0.017	0.092	7.49546e-42
Sqrdl	2.49001e-46	-0.510656	0.003	0.059	7.61394e-42
Cct6b	2.74479e-46	-0.309783	0.003	0.061	8.393e-42
Spaca9	2.82573e-46	-0.538464	0.003	0.061	8.64052e-42
AABR07050402.1	3.11383e-46	-0.252812	0	0.052	9.52147e-42
Ssx2ip	3.29543e-46	-0.263313	0.047	0.146	1.00768e-41
Bbof1	3.56397e-46	-0.525381	0.009	0.073	1.08979e-41
Nsmce1	3.72333e-46	-0.271723	0.042	0.137	1.13852e-41
Psmf1	3.90555e-46	-0.602895	0.015	0.086	1.19424e-41
Arrdc5	4.76882e-46	-0.409132	0.002	0.056	1.45821e-41
Ccdc70	4.98277e-46	-0.460538	0.004	0.062	1.52363e-41
Dnaja4	5.23597e-46	-0.544817	0.003	0.059	1.60106e-41
Efhc1	5.31795e-46	-0.360235	0.009	0.074	1.62612e-41
Fuca1	5.35865e-46	-0.341457	0.03	0.116	1.63857e-41
Dync1li2	5.49668e-46	-0.245127	0.068	0.18	1.68077e-41
Tex30	5.85637e-46	-0.304828	0.132	0.277	1.79076e-41
Ccdc83	6.25372e-46	-0.313575	0.003	0.06	1.91226e-41
Osbpl9	6.30409e-46	-0.39015	0.022	0.101	1.92767e-41
Bscl2	6.55107e-46	-0.394721	0.014	0.084	2.00319e-41
Atp5l	7.40563e-46	-0.289429	0.212	0.386	2.26449e-41
AABR07039890.1	7.60099e-46	-0.261681	0	0.052	2.32423e-41
Clip4	7.83186e-46	-0.505545	0.003	0.061	2.39483e-41
AABR07001599.1	7.91385e-46	-0.318347	0.001	0.055	2.4199e-41
Canx	8.23834e-46	-0.383037	0.146	0.293	2.51912e-41
Tssk2	8.97698e-46	-0.503733	0.005	0.064	2.74498e-41
Dennd5a	9.67415e-46	-0.202025	0.051	0.151	2.95816e-41
Fam71f1	1.12002e-45	-0.473588	0.002	0.056	3.42478e-41
Lrrc18	1.14624e-45	-0.551137	0.003	0.06	3.50497e-41
Ide	1.24717e-45	-0.367097	0.033	0.12	3.8136e-41
Ankrd9	1.33964e-45	-0.68595	0.011	0.077	4.09636e-41
N4bp2l2	1.39113e-45	-0.301149	0.054	0.155	4.2538e-41
Baz1a	1.44728e-45	-0.315004	0.077	0.193	4.42548e-41
Tmem131	1.60429e-45	-0.342776	0.009	0.073	4.90559e-41
Wwp2	1.68594e-45	-0.313856	0.009	0.074	5.15528e-41
AABR07051515.2	1.74586e-45	-0.265471	0.002	0.057	5.33849e-41
AABR07058395.1	1.75594e-45	-0.300125	0.003	0.059	5.36931e-41
Fem1b	1.90883e-45	-0.277352	0.008	0.072	5.83683e-41
Erich2	2.10233e-45	-0.403006	0.002	0.056	6.4285e-41
Lpcat3	2.24786e-45	-0.339087	0.061	0.167	6.8735e-41
Pla2g6	2.37548e-45	-0.402716	0.045	0.141	7.26373e-41
Gdpd1	2.40738e-45	-0.449992	0.038	0.128	7.36128e-41
Ddost	4.31324e-45	-0.292871	0.156	0.303	1.3189e-40
Cfap161	4.4338e-45	-0.415732	0.003	0.059	1.35577e-40
LOC689042	4.83218e-45	-0.675889	0.002	0.055	1.47758e-40
Dgat2	5.02466e-45	-0.403094	0.06	0.164	1.53644e-40
Rpl24	6.21363e-45	-0.336265	0.166	0.321	1.9e-40
Atp5a1	6.56724e-45	-0.302222	0.228	0.399	2.00813e-40
Serpina1	6.68572e-45	-1.14321	0.003	0.058	2.04436e-40
Herc1	7.37093e-45	-0.256719	0.161	0.315	2.25388e-40
Ubr5	7.79185e-45	-0.295828	0.105	0.236	2.38259e-40
AABR07034736.1	8.3616e-45	0.48417	0.044	0	2.55681e-40
Mael	8.54153e-45	-0.424209	0.109	0.238	2.61183e-40
Cand1	1.18426e-44	-0.319734	0.121	0.258	3.62123e-40
Pdhb	1.1861e-44	-0.285598	0.073	0.185	3.62684e-40
Efcab10	1.27872e-44	-0.360069	0.007	0.069	3.91008e-40
Hsbp1	1.34165e-44	-0.315156	0.144	0.289	4.1025e-40
LOC680885	1.48633e-44	-0.312135	0.002	0.056	4.54491e-40
Asb13	1.65291e-44	-0.541026	0.006	0.064	5.05427e-40
Ash2l	1.68162e-44	-0.269257	0.113	0.247	5.14205e-40
Rbm4b	1.68509e-44	-0.285651	0.075	0.188	5.15267e-40
Ywhaq	1.80222e-44	-0.277719	0.256	0.438	5.51084e-40
AABR07052555.1	1.92731e-44	0.494509	0.043	0	5.89332e-40
AABR07062277.1	1.92731e-44	0.552145	0.043	0	5.89332e-40
Ctc1	2.01832e-44	-0.291723	0.075	0.188	6.17162e-40
Eef1g	2.21115e-44	-0.330001	0.251	0.428	6.76125e-40
Fbp1	2.23136e-44	-0.345776	0.003	0.059	6.82306e-40
Tmem205	2.42052e-44	-0.512045	0.019	0.092	7.40147e-40
Dda1	2.582e-44	-0.424789	0.058	0.159	7.89523e-40
RGD1306441	2.59317e-44	-0.660753	0.002	0.055	7.92939e-40
Sufu	2.83813e-44	-0.521015	0.003	0.058	8.67843e-40
Samd4a	2.9601e-44	-0.58728	0.004	0.061	9.0514e-40
Ap2b1	3.46408e-44	-0.295723	0.115	0.247	1.05925e-39
Ndfip1	3.86704e-44	-0.300866	0.051	0.149	1.18246e-39
Dnaaf5	4.13956e-44	-0.235164	0.061	0.166	1.26579e-39
Ei24	4.14959e-44	-0.410357	0.075	0.186	1.26886e-39
Cdc34	4.26722e-44	-0.442762	0.1	0.223	1.30483e-39
Ribc2	4.40096e-44	-0.329888	0.007	0.067	1.34573e-39
Tmco5a	4.53721e-44	-0.357644	0.002	0.055	1.38739e-39
Dpm1	5.02844e-44	-0.263386	0.069	0.178	1.5376e-39
AABR07052432.1	5.06078e-44	0.545142	0.045	0.001	1.54748e-39
Azin2	5.12009e-44	-0.87089	0.003	0.059	1.56562e-39
Dcaf12	5.33678e-44	-0.451388	0.013	0.081	1.63188e-39
Sumo1	5.98153e-44	-0.307993	0.118	0.252	1.82903e-39
Csde1	6.21928e-44	-0.175173	0.255	0.439	1.90173e-39
Uchl5	6.25241e-44	-0.29637	0.052	0.151	1.91186e-39
Ift57	6.26337e-44	-0.287843	0.015	0.083	1.91521e-39
Atp5j2	6.38104e-44	-0.203827	0.185	0.35	1.95119e-39
Fhl5	6.54568e-44	-0.521503	0.002	0.055	2.00154e-39
AABR07054461.1	6.69009e-44	0.474629	0.042	0	2.0457e-39
Stag3	7.13537e-44	-0.427931	0.073	0.182	2.18185e-39
Cep57l1	7.6233e-44	-0.322018	0.004	0.06	2.33105e-39
Csnka2ip	8.35024e-44	-0.424897	0.002	0.056	2.55334e-39
Immt	8.85538e-44	-0.259805	0.042	0.134	2.7078e-39
Ergic2	9.07079e-44	-0.180681	0.139	0.284	2.77366e-39
Lpp	9.10914e-44	-0.429192	0.004	0.06	2.78539e-39
Sugt1	9.63812e-44	-0.271288	0.036	0.123	2.94714e-39
Cep295nl	9.65602e-44	-0.493801	0.005	0.061	2.95262e-39
Mt.nd1	9.90499e-44	-0.465287	0.859	0.936	3.02875e-39
AABR07052587.1	1.01472e-43	-0.458334	0.03	0.112	3.10281e-39
Hdlbp	1.06365e-43	-0.229975	0.112	0.245	3.25244e-39
Ddb1	1.14802e-43	-0.314572	0.123	0.257	3.5104e-39
Csnk1g2	1.17865e-43	-0.516175	0.052	0.148	3.60408e-39
Spag17	1.20598e-43	-0.335087	0.017	0.089	3.68765e-39
Sdccag3	1.2798e-43	-0.218202	0.096	0.221	3.91338e-39
Ubqlnl	1.74508e-43	-0.905489	0.005	0.061	5.33611e-39
Lrrc6	1.82169e-43	-0.253032	0.003	0.057	5.57036e-39
Smap1	2.0011e-43	-0.145394	0.176	0.338	6.11895e-39
AABR07068755.1	2.094e-43	-0.761664	0.002	0.055	6.40303e-39
Shcbp1l	2.25073e-43	-0.413718	0.009	0.071	6.88229e-39
AABR07006978.1	2.32107e-43	0.484884	0.041	0	7.09737e-39
AABR07028480.6	2.4887e-43	-0.793034	0	0.049	7.60994e-39
Chmp2a	2.74097e-43	-0.263552	0.045	0.138	8.38134e-39
Hn1	2.94973e-43	-0.319147	0.27	0.444	9.01967e-39
Kdm2b	3.03337e-43	-0.353747	0.118	0.25	9.27545e-39
LOC361016	3.14337e-43	-0.312677	0.013	0.079	9.6118e-39
Timm8b	3.36998e-43	-0.333307	0.08	0.194	1.03047e-38
Cdca7	3.49857e-43	-0.286399	0.034	0.119	1.06979e-38
AABR07031399.1	4.445e-43	-0.362543	0.026	0.104	1.35919e-38
Bud31	4.58086e-43	-0.2821	0.108	0.237	1.40074e-38
X1700016D06Rik	4.69433e-43	-0.350242	0.001	0.05	1.43543e-38
Vash2	4.95137e-43	-0.455596	0.01	0.073	1.51403e-38
Psma7	4.9615e-43	-0.542153	0.133	0.259	1.51713e-38
Stard6	5.06995e-43	-0.467427	0.131	0.261	1.55029e-38
Tox4	5.24581e-43	-0.302148	0.076	0.186	1.60407e-38
Spata19	5.5262e-43	-0.441762	0.001	0.051	1.6898e-38
Asb8	5.78874e-43	-0.270985	0.025	0.102	1.77008e-38
AABR07001734.1	6.05489e-43	-0.330673	0.005	0.061	1.85146e-38
Slfnl1	6.17384e-43	-0.416802	0.003	0.057	1.88784e-38
Spcs1	6.38275e-43	-0.299233	0.082	0.197	1.95172e-38
Fam98a	6.45071e-43	-0.326402	0.081	0.195	1.9725e-38
LOC100910852	6.72301e-43	-0.435129	0.003	0.057	2.05576e-38
Ap2m1	7.73061e-43	-0.294459	0.078	0.191	2.36386e-38
Apc	8.2624e-43	-0.450705	0.029	0.108	2.52648e-38
Atf1	8.95848e-43	-0.408902	0.054	0.152	2.73932e-38
Adam32	9.46071e-43	-0.34376	0.006	0.062	2.8929e-38
Ccna1	9.51686e-43	-0.39326	0.004	0.059	2.91007e-38
Slc30a4	9.70377e-43	-0.508349	0.038	0.124	2.96722e-38
Glyctk	1.11164e-42	-0.270759	0.006	0.063	3.39916e-38
Rnf38	1.11502e-42	-0.498161	0.014	0.081	3.40949e-38
Ppp1r36	1.12583e-42	-0.269733	0.021	0.094	3.44257e-38
AABR07030605.1	1.1651e-42	0.613158	0.041	0	3.56263e-38
Hmox2	1.27904e-42	-0.361422	0.097	0.217	3.91106e-38
Sdf2l1	1.33279e-42	-0.399894	0.045	0.136	4.0754e-38
Nectin3	1.3697e-42	-0.314505	0.006	0.064	4.18828e-38
AABR07065699.4	1.49848e-42	0.534401	0.041	0	4.58206e-38
Cyb5r4	1.77433e-42	-0.262523	0.044	0.136	5.42556e-38
AC130162.1	1.83174e-42	-0.51157	0.022	0.095	5.60109e-38
Fdft1	1.9717e-42	-0.321831	0.032	0.115	6.02906e-38
AABR07027244.1	1.98889e-42	-0.235176	0.014	0.08	6.08164e-38
AABR07034293.1	2.05765e-42	-0.245728	0.004	0.058	6.29187e-38
LOC497899	2.14567e-42	-0.591145	0.024	0.099	6.56103e-38
Ubl3	2.31126e-42	-0.446424	0.041	0.13	7.06736e-38
Chn2	2.36209e-42	-0.516239	0.003	0.055	7.22281e-38
Tmbim1	2.41054e-42	-0.748529	0.009	0.069	7.37094e-38
Tmem183a	2.45608e-42	-0.190449	0.067	0.174	7.5102e-38
Bpifa3	2.54001e-42	-0.651193	0.002	0.053	7.76684e-38
Crat	2.65576e-42	-0.272725	0.003	0.057	8.12077e-38
Ndufb6	2.69578e-42	-0.304946	0.048	0.141	8.24315e-38
LOC500827	2.7084e-42	-0.278253	0.002	0.052	8.28174e-38
Lrrc56	3.31913e-42	-0.279052	0.008	0.067	1.01492e-37
AABR07063991.1	3.58418e-42	-0.222021	0	0.048	1.09597e-37
RGD1308544	3.59453e-42	-0.353634	0.002	0.052	1.09914e-37
Ell2	3.82655e-42	-0.265493	0.012	0.075	1.17008e-37
Spata5	3.86882e-42	-0.384944	0.092	0.209	1.18301e-37
LOC100363125	4.00891e-42	-0.723886	0.001	0.049	1.22585e-37
RGD1559909	4.1473e-42	-0.286123	0.029	0.108	1.26816e-37
AABR07037858.2	4.16832e-42	-0.359167	0	0.048	1.27459e-37
Rbm44	4.18756e-42	-0.309292	0.111	0.237	1.28047e-37
Uevld	4.2489e-42	-0.481394	0.049	0.141	1.29923e-37
Slc25a31	4.25984e-42	-0.341126	0.032	0.114	1.30257e-37
Cep128	4.31844e-42	-0.281656	0.029	0.108	1.32049e-37
Ccer1	4.33093e-42	-0.42858	0.004	0.059	1.32431e-37
Paqr5	4.36902e-42	-0.946623	0.032	0.11	1.33596e-37
Rabac1	4.93146e-42	-0.36548	0.029	0.109	1.50794e-37
Nup153	5.00147e-42	-0.341906	0.123	0.255	1.52935e-37
AABR07038567.1	5.02106e-42	-0.517364	0.027	0.104	1.53534e-37
Bag6	5.14279e-42	-0.211175	0.072	0.181	1.57256e-37
Zpbp	5.19972e-42	-0.322452	0.008	0.066	1.58997e-37
Armc12	5.23628e-42	-0.315492	0.001	0.05	1.60115e-37
Usp34	5.64445e-42	-0.458719	0.123	0.252	1.72596e-37
Katnb1	5.71358e-42	-0.230131	0.013	0.079	1.7471e-37
Fam166a	6.36981e-42	-0.364837	0.003	0.055	1.94776e-37
AABR07068593.2	6.59838e-42	-0.264088	0.008	0.066	2.01765e-37
Ccdc24	6.72548e-42	-0.263953	0.005	0.059	2.05652e-37
Akirin2	7.07823e-42	-0.149817	0.118	0.248	2.16438e-37
Fhad1	7.32357e-42	-0.28509	0.013	0.078	2.2394e-37
Klhl10	7.35423e-42	-0.326259	0.005	0.06	2.24878e-37
Fxr1	7.921e-42	-0.306429	0.115	0.241	2.42208e-37
Tmod1	8.09735e-42	-0.446193	0.004	0.057	2.47601e-37
Tmem120a	8.22515e-42	-0.271709	0.015	0.081	2.51509e-37
Smim23	9.84919e-42	-0.440852	0.002	0.053	3.01169e-37
AABR07056103.1	1.0103e-41	-0.365581	0.006	0.061	3.08929e-37
Cdip1	1.02579e-41	-0.261001	0.03	0.109	3.13666e-37
Zfand6	1.1015e-41	-0.392479	0.061	0.161	3.36817e-37
Ak8	1.17866e-41	-0.260948	0.006	0.062	3.6041e-37
Iqcf1	1.23914e-41	-0.592257	0.004	0.058	3.78903e-37
LOC100911293	1.45522e-41	-0.309536	0.065	0.167	4.44977e-37
Rpl30	1.50173e-41	-0.401116	0.153	0.294	4.59199e-37
AABR07044123.1	1.53379e-41	-0.302591	0.005	0.059	4.69003e-37
Pabpc1	1.54396e-41	-0.570463	0.491	0.637	4.72111e-37
Pcbp3	1.59349e-41	-0.380105	0.037	0.121	4.87258e-37
Lyar	1.62107e-41	-0.801249	0.071	0.171	4.9569e-37
Sox5	1.67369e-41	-0.623775	0.011	0.073	5.11782e-37
Aurkaip1	1.74419e-41	-0.205338	0.038	0.123	5.33339e-37
Mospd4	1.8479e-41	-0.24005	0.003	0.055	5.6505e-37
Lancl2	1.96806e-41	-0.31314	0.009	0.069	6.01794e-37
Spem1	2.01744e-41	-0.65449	0.004	0.056	6.16894e-37
Atp6v1d	2.02867e-41	-0.282623	0.041	0.13	6.20328e-37
Usp44	2.03691e-41	-0.341205	0.004	0.058	6.22847e-37
Ppp4r1	2.2097e-41	-0.380296	0.039	0.124	6.75682e-37
Rab22a	2.21716e-41	-0.33124	0.053	0.149	6.77963e-37
Riiad1	2.30803e-41	-0.242103	0.002	0.053	7.05751e-37
Tollip	2.40806e-41	-0.355567	0.053	0.147	7.36336e-37
AABR07013762.2	2.49263e-41	0.582459	0.04	0	7.62197e-37
Tram1	3.01253e-41	-0.204437	0.223	0.389	9.21173e-37
Spaca1	3.78164e-41	-0.428121	0.01	0.07	1.15635e-36
Cbx5	3.95309e-41	-0.240709	0.081	0.193	1.20878e-36
Prss37	4.35066e-41	-0.784339	0.001	0.05	1.33034e-36
Psip1	4.76812e-41	-0.328199	0.202	0.358	1.458e-36
Cul1	5.06325e-41	-0.273681	0.148	0.289	1.54824e-36
Hsdl2	5.23172e-41	-0.274939	0.041	0.129	1.59976e-36
Actl9	5.24289e-41	-0.388892	0.002	0.051	1.60317e-36
Cops4	5.78855e-41	-0.241318	0.08	0.191	1.77002e-36
Swi5	6.01746e-41	-0.354156	0.193	0.346	1.84002e-36
Lrrc59	6.16882e-41	-0.229352	0.042	0.129	1.8863e-36
Fkbpl	6.3549e-41	-0.23935	0.014	0.078	1.9432e-36
Polr1d	6.70979e-41	-0.148364	0.052	0.147	2.05172e-36
Cops2	6.74913e-41	-0.333786	0.077	0.185	2.06375e-36
Rfk	7.12154e-41	-0.284044	0.046	0.136	2.17762e-36
Spert	7.19658e-41	-0.514808	0.003	0.054	2.20057e-36
Enkur	7.68778e-41	-0.245489	0.004	0.056	2.35077e-36
Zfp541	7.70857e-41	-0.283184	0.031	0.11	2.35713e-36
Cfap52	7.73805e-41	-0.393418	0.003	0.055	2.36614e-36
Hypm	8.82363e-41	-0.543994	0.002	0.051	2.69809e-36
Ppp2r3b	9.34061e-41	-0.222271	0.027	0.104	2.85617e-36
Ap2a2	1.01058e-40	-0.125224	0.104	0.227	3.09016e-36
Larp1b	1.03395e-40	-0.331647	0.181	0.331	3.1616e-36
Ssmem1	1.22732e-40	-0.320962	0.014	0.078	3.75289e-36
LOC100912218	1.23078e-40	-0.27275	0.005	0.058	3.76348e-36
Clpb	1.24899e-40	-0.664288	0.054	0.145	3.81917e-36
Ccdc110	1.25426e-40	-0.268351	0.007	0.063	3.83528e-36
Ppm1g	1.27921e-40	-0.332238	0.045	0.134	3.91156e-36
Fam118a	1.32149e-40	-0.279424	0.015	0.08	4.04085e-36
Cep112	1.39625e-40	-0.296547	0.021	0.092	4.26944e-36
Trim17	1.40719e-40	-0.341527	0.003	0.054	4.30291e-36
Mbd3	1.43444e-40	-0.257439	0.068	0.171	4.38623e-36
Csnk1a1	1.44471e-40	-0.10953	0.135	0.274	4.41762e-36
Atp5g2	1.67464e-40	-0.165176	0.204	0.364	5.12072e-36
Arih1	2.01405e-40	-0.241618	0.083	0.195	6.15858e-36
LOC100911669	2.10465e-40	-0.671596	0.001	0.049	6.43561e-36
Pigp	2.12094e-40	-0.326726	0.041	0.126	6.48542e-36
Rpl23	2.33287e-40	-0.330436	0.349	0.52	7.13344e-36
Tekt3	2.39762e-40	-0.279847	0.002	0.051	7.33143e-36
Mff	2.45329e-40	-0.151385	0.038	0.123	7.50166e-36
Fbxw5	2.57696e-40	-0.342135	0.022	0.092	7.87983e-36
Sltm	2.58036e-40	-0.201905	0.175	0.326	7.89022e-36
Dazl	2.64421e-40	-0.448234	0.395	0.542	8.08546e-36
Rab28	2.78805e-40	-0.210151	0.044	0.132	8.52529e-36
Alkbh3	2.90587e-40	-0.23876	0.018	0.085	8.88556e-36
AABR07039233.1	2.974e-40	0.64418	0.349	0.222	9.09391e-36
Odf3	3.11142e-40	-0.436956	0.001	0.049	9.51409e-36
Snapin	3.1193e-40	-0.202985	0.087	0.202	9.53821e-36
Ccdc189	3.441e-40	-0.276752	0.003	0.053	1.05219e-35
Vom2r57	3.78382e-40	-0.289775	0.002	0.051	1.15702e-35
Dctn6	3.96191e-40	-0.280611	0.05	0.142	1.21147e-35
Arfgap3	4.0642e-40	-0.204696	0.023	0.095	1.24275e-35
Snx3	4.17538e-40	0.064644	0.176	0.332	1.27675e-35
AABR07032888.1	4.33879e-40	-0.376852	0.001	0.047	1.32671e-35
Psmc5	4.37599e-40	-0.209627	0.1	0.221	1.33809e-35
Dnajc15	4.68935e-40	-0.281333	0.039	0.124	1.43391e-35
Rpn1	4.80988e-40	-0.185576	0.238	0.408	1.47077e-35
Casc4	5.39633e-40	-0.308276	0.077	0.183	1.65009e-35
Ypel1	5.54145e-40	-0.291716	0.004	0.055	1.69446e-35
Tm9sf2	5.84292e-40	-0.237302	0.068	0.17	1.78665e-35
Churc1	6.33297e-40	-0.274057	0.042	0.128	1.93649e-35
Stx18	6.65038e-40	-0.227944	0.037	0.119	2.03355e-35
MGC105649	6.69825e-40	-0.497359	0.013	0.074	2.04819e-35
Mtx2	6.88747e-40	-0.152786	0.138	0.272	2.10605e-35
Cst8	6.89904e-40	-0.505098	0.003	0.052	2.10959e-35
Ubac1	7.27784e-40	-0.334854	0.041	0.126	2.22542e-35
Prm2	7.31082e-40	-0.590961	0.002	0.049	2.2355e-35
AABR07031381.1	7.44604e-40	0.513136	0.038	0	2.27685e-35
Nol7	7.7315e-40	-0.310394	0.079	0.186	2.36414e-35
AC111319.2	8.15739e-40	-0.257942	0.009	0.066	2.49437e-35
Usp47	8.53086e-40	-0.199546	0.076	0.182	2.60857e-35
AABR07007022.1	8.77132e-40	0.603092	0.046	0.003	2.68209e-35
Cct3	9.70348e-40	-0.299728	0.315	0.487	2.96713e-35
Dnajb7	1.06171e-39	-0.522211	0.002	0.051	3.2465e-35
NEWGENE-1310847	1.14175e-39	-0.269101	0.014	0.076	3.49125e-35
Wdr35	1.15609e-39	-0.19526	0.04	0.124	3.53511e-35
X1700092M07Rik	1.17276e-39	-0.398681	0.002	0.05	3.58607e-35
Rif1	1.1913e-39	-0.319258	0.156	0.296	3.64276e-35
Med28	1.30416e-39	-0.259336	0.081	0.19	3.98785e-35
Eif4e	1.43747e-39	-0.228776	0.17	0.321	4.3955e-35
Cdk5rap3	1.47118e-39	-0.251359	0.015	0.078	4.49858e-35
Atp6v1b2	1.54764e-39	0.0704432	0.079	0.187	4.73237e-35
RGD1309049	1.58851e-39	-0.237915	0.005	0.057	4.85734e-35
Cchcr1	1.6543e-39	-0.282717	0.016	0.08	5.05851e-35
Coa5	1.68709e-39	-0.206583	0.079	0.187	5.1588e-35
Maea	1.68968e-39	-0.128809	0.107	0.23	5.1667e-35
Arl9	1.8438e-39	-0.435586	0.002	0.049	5.63798e-35
AABR07021840.1	1.8515e-39	-0.310486	0.013	0.075	5.66152e-35
LOC100294508	1.8536e-39	-0.369151	0.025	0.098	5.66794e-35
AABR07068746.1	1.98113e-39	0.427541	0.04	0.001	6.0579e-35
Lypla1	2.35076e-39	-0.183799	0.08	0.189	7.18817e-35
Tex9	2.59566e-39	-0.256895	0.038	0.121	7.93701e-35
Gtf2h1	2.61058e-39	-0.27513	0.094	0.208	7.98263e-35
AABR07070173.1	2.6272e-39	0.605742	0.042	0.002	8.03345e-35
AABR07044407.2	2.77906e-39	-0.533105	0	0.044	8.4978e-35
LOC100909977	2.80566e-39	-0.387998	0.004	0.054	8.57916e-35
AABR07035107.1	3.38422e-39	0.451078	0.043	0.002	1.03483e-34
Azi2	3.79848e-39	-0.30742	0.028	0.102	1.1615e-34
AABR07068851.1	3.93167e-39	0.501667	0.039	0.001	1.20223e-34
Clgn	4.08334e-39	-0.445957	0.03	0.104	1.24861e-34
Ube2g2	4.23495e-39	-0.363238	0.031	0.108	1.29496e-34
RGD1563217	4.61585e-39	-0.324078	0.002	0.048	1.41144e-34
Slc17a2	4.62099e-39	-0.35894	0.003	0.052	1.41301e-34
Cebpg	4.67245e-39	-0.224535	0.059	0.155	1.42874e-34
RGD1311739	4.69832e-39	-0.23318	0.041	0.125	1.43665e-34
Zdhhc25	4.73566e-39	-0.401935	0.002	0.05	1.44807e-34
Psmd13	5.00814e-39	-0.211938	0.077	0.183	1.53139e-34
Actl11	5.14509e-39	-0.315377	0.003	0.051	1.57326e-34
AABR07059778.1	5.30704e-39	0.421798	0.039	0	1.62279e-34
Ddx20	5.42394e-39	-0.25961	0.058	0.152	1.65853e-34
AABR07050415.1	5.59936e-39	-0.255214	0.001	0.045	1.71217e-34
Gm9999	5.85162e-39	-0.352612	0.001	0.046	1.78931e-34
Bpi	6.002e-39	-0.251292	0.004	0.055	1.83529e-34
AABR07068810.2	6.66392e-39	0.4469	0.038	0	2.03769e-34
AABR07024802.1	6.73701e-39	-0.282719	0	0.044	2.06004e-34
Ptp4a2	6.92016e-39	-0.360747	0.133	0.262	2.11605e-34
LOC680112	7.4016e-39	-0.344312	0.002	0.049	2.26326e-34
Trim35	8.45312e-39	-0.294139	0.03	0.106	2.58479e-34
Hax1	8.85214e-39	-0.217558	0.007	0.061	2.70681e-34
AABR07048791.1	8.89008e-39	0.441461	0.037	0	2.71841e-34
Atl3	9.10954e-39	-0.538864	0.007	0.06	2.78551e-34
Ubap2l	9.29275e-39	-0.16985	0.126	0.256	2.84154e-34
Ppm1d	9.72335e-39	-0.25047	0.059	0.154	2.97321e-34
Slc35g3	9.97594e-39	-0.27331	0.001	0.046	3.05044e-34
Cdca5	1.08244e-38	-0.213087	0.004	0.053	3.30989e-34
AABR07037607.1	1.10753e-38	-0.407437	0.003	0.052	3.38659e-34
Dnajb8	1.10934e-38	-0.507955	0.003	0.052	3.39215e-34
Psmb5	1.1607e-38	-0.318452	0.177	0.32	3.54917e-34
Mfsd14a	1.23626e-38	-0.354756	0.005	0.056	3.78022e-34
RGD1559578	1.40839e-38	-0.285396	0.001	0.045	4.30658e-34
AABR07024303.1	1.45229e-38	-0.219218	0.007	0.061	4.44081e-34
Pcnx1	1.49646e-38	-0.266861	0.05	0.139	4.57587e-34
AABR07043389.1	1.63704e-38	-0.735053	0.002	0.049	5.00573e-34
Insl3	1.83217e-38	0.705145	0.07	0.014	5.6024e-34
Smc6	1.88815e-38	-0.200653	0.321	0.5	5.7736e-34
Ankef1	1.9034e-38	-0.296777	0.005	0.055	5.8202e-34
Cib1	1.91384e-38	-0.264961	0.078	0.184	5.85215e-34
Ahcy	1.99287e-38	-0.16961	0.079	0.186	6.09381e-34
Mrfap1	2.06594e-38	-0.173303	0.171	0.315	6.31724e-34
Sec11c	2.53614e-38	-0.437922	0.05	0.137	7.75502e-34
Sf3b4	2.58196e-38	-0.195576	0.047	0.135	7.89513e-34
Vhl	2.73896e-38	-0.323256	0.049	0.136	8.37518e-34
Chtop	2.75784e-38	-0.204135	0.105	0.224	8.43292e-34
AABR07058884.2	3.03315e-38	-0.270503	0.006	0.058	9.27477e-34
AABR07049695.5	3.06954e-38	0.438652	0.036	0	9.38604e-34
AC120310.2	3.06954e-38	0.437576	0.036	0	9.38604e-34
Ep400	3.22582e-38	-0.219593	0.211	0.369	9.8639e-34
Kat8	3.2515e-38	-0.261252	0.027	0.099	9.94245e-34
Rnf125	3.33483e-38	-0.226603	0.007	0.061	1.01973e-33
Ndfip2	3.34999e-38	-0.398989	0.039	0.12	1.02436e-33
Tprn	3.39461e-38	-0.239234	0.01	0.067	1.038e-33
Ica1	3.39846e-38	-0.333468	0.016	0.079	1.03918e-33
Epcam	3.4148e-38	-0.195897	0.06	0.155	1.04418e-33
AABR07070161.3	3.42119e-38	0.415109	0.038	0	1.04613e-33
Cenpe	3.45796e-38	-0.290258	0.085	0.192	1.05737e-33
Dynll2	3.70993e-38	-0.601854	0.128	0.248	1.13442e-33
Hagh	3.97883e-38	-0.415517	0.043	0.127	1.21665e-33
Ndc80	4.37927e-38	-0.298825	0.068	0.168	1.33909e-33
Kcmf1	4.47245e-38	-0.136428	0.107	0.229	1.36759e-33
RGD1311575	4.91343e-38	-0.233076	0.022	0.091	1.50243e-33
Cmtm1	5.02212e-38	-0.228183	0.003	0.051	1.53566e-33
Samd8	5.12535e-38	-0.252984	0.059	0.153	1.56723e-33
Usp7	5.19531e-38	-0.212644	0.081	0.189	1.58862e-33
AABR07033484.1	5.2476e-38	-0.221991	0.001	0.044	1.60461e-33
Tmem248	5.36241e-38	-0.166857	0.135	0.268	1.63972e-33
AABR07030946.1	5.70265e-38	0.489505	0.036	0	1.74376e-33
Slc38a9	5.93395e-38	-0.312693	0.021	0.089	1.81448e-33
AABR07057353.2	6.16861e-38	0.453792	0.038	0	1.88624e-33
Usp50	6.68434e-38	-0.325221	0.003	0.05	2.04394e-33
Ppp2r4	6.72649e-38	-0.359245	0.071	0.169	2.05683e-33
Agpat3	6.88907e-38	-0.41041	0.014	0.075	2.10654e-33
Rpl18a	6.92255e-38	-0.36845	0.337	0.511	2.11678e-33
Brms1	7.72005e-38	-0.215254	0.061	0.157	2.36064e-33
AABR07028793.1	7.77774e-38	-0.236266	0.001	0.044	2.37828e-33
Hcfc2	7.80544e-38	-0.234945	0.032	0.108	2.38675e-33
Slmap	7.95525e-38	-0.293875	0.035	0.112	2.43256e-33
Glt1d1	8.02796e-38	-0.233059	0.004	0.053	2.45479e-33
Ndufb9	8.04625e-38	-0.261124	0.155	0.293	2.46038e-33
Herc4	8.15647e-38	-0.172225	0.047	0.134	2.49408e-33
Cops7a	8.22825e-38	-0.206751	0.086	0.194	2.51603e-33
Zranb2	8.9365e-38	-0.401468	0.113	0.232	2.7326e-33
RGD1311084	9.01333e-38	-0.548754	0.003	0.051	2.7561e-33
Tmem97	9.41187e-38	-0.224034	0.054	0.144	2.87796e-33
Aarsd1	9.55072e-38	-0.216987	0.037	0.117	2.92042e-33
Cfap97	9.6168e-38	-0.259227	0.015	0.077	2.94063e-33
Eif4g3	9.74606e-38	-0.283623	0.094	0.205	2.98015e-33
Cep70	9.96267e-38	-0.29821	0.023	0.091	3.04638e-33
Rnf187	1.00332e-37	-0.281729	0.065	0.161	3.06794e-33
Ssr1	1.0403e-37	-0.279715	0.12	0.242	3.18103e-33
Ap2s1	1.13943e-37	-0.223282	0.057	0.149	3.48414e-33
Wdr7	1.19217e-37	-0.327794	0.019	0.084	3.64541e-33
Nupr2	1.29109e-37	-0.274955	0.006	0.057	3.94791e-33
Inpp5k	1.44154e-37	-0.203962	0.009	0.063	4.40795e-33
Wif1	1.65886e-37	-0.341668	0.007	0.059	5.07247e-33
Cfap53	1.66619e-37	-0.360709	0.003	0.051	5.09489e-33
Sycp1	1.83621e-37	-0.485965	0.144	0.27	5.61476e-33
Camk4	1.96161e-37	-0.354814	0.004	0.052	5.99822e-33
Gid4	2.05718e-37	-0.236171	0.039	0.119	6.29043e-33
LOC100362109	2.11014e-37	-0.352137	0.001	0.045	6.4524e-33
Tmem210	2.16354e-37	-0.279193	0.001	0.046	6.61568e-33
Ccdc113	2.2039e-37	-0.279264	0.004	0.052	6.7391e-33
Znrf1	2.21629e-37	-0.248756	0.004	0.053	6.77698e-33
Usp2	2.26779e-37	-0.629565	0.071	0.164	6.93446e-33
Osbpl10	2.31158e-37	-0.222144	0.003	0.05	7.06835e-33
RGD1309139	2.33467e-37	-0.51767	0.037	0.114	7.13897e-33
Ehd1	2.39963e-37	-0.163096	0.116	0.239	7.3376e-33
Tmx1	2.41812e-37	-0.339328	0.021	0.088	7.39411e-33
Hexa	2.58314e-37	-0.182645	0.072	0.174	7.89873e-33
Agtpbp1	2.77126e-37	-0.206695	0.041	0.124	8.47396e-33
Rnf148	2.77511e-37	-0.307776	0.001	0.043	8.48573e-33
Gpbp1	3.15419e-37	-0.262129	0.221	0.378	9.64489e-33
Atxn1	3.5026e-37	-0.363164	0.045	0.128	1.07102e-32
Rps27a.ps1	3.53619e-37	-0.350706	0.14	0.27	1.0813e-32
AABR07069629.1	3.65401e-37	0.418725	0.035	0	1.11732e-32
Spata6l	4.11626e-37	-0.270467	0.002	0.048	1.25867e-32
Abce1	4.16412e-37	-0.282388	0.055	0.145	1.27331e-32
Trip12	4.24485e-37	-0.208876	0.245	0.41	1.29799e-32
Papd5	4.87475e-37	-0.191383	0.056	0.147	1.4906e-32
Ubr4	4.87795e-37	-0.191501	0.111	0.229	1.49158e-32
Plcz1	4.98927e-37	-0.280479	0.004	0.051	1.52562e-32
Plekhh2	5.19248e-37	-0.567051	0.011	0.066	1.58776e-32
Dhrs2	5.55285e-37	-0.21176	0.06	0.154	1.69795e-32
Ccni	5.56897e-37	-0.251716	0.107	0.223	1.70288e-32
LOC360479	5.70318e-37	-0.357179	0.008	0.061	1.74392e-32
Bcl2l14	5.97281e-37	-0.252202	0.001	0.045	1.82637e-32
Cyhr1	6.09115e-37	-0.295529	0.048	0.134	1.86255e-32
Ankrd61	6.23703e-37	-0.238517	0.002	0.046	1.90716e-32
Pctp	6.29024e-37	-0.177698	0.025	0.094	1.92343e-32
Mdm2	6.79808e-37	-0.227943	0.063	0.157	2.07872e-32
Gmps	7.01809e-37	-0.27391	0.06	0.153	2.14599e-32
Atp6v0d1	7.08549e-37	-0.23135	0.066	0.162	2.1666e-32
Rn50-X-0674.3	7.35573e-37	-0.309035	0.001	0.044	2.24923e-32
Cd2bp2	7.69594e-37	-0.309175	0.046	0.129	2.35327e-32
Fndc8	8.33582e-37	-0.260459	0.001	0.044	2.54893e-32
Tes	9.0938e-37	-0.309667	0.016	0.077	2.7807e-32
Samd10	9.58427e-37	-0.291127	0.045	0.128	2.93068e-32
RGD1304704	1.0572e-36	-0.185722	0.131	0.259	3.23271e-32
Tmed10	1.0657e-36	-0.125565	0.101	0.216	3.25869e-32
Srrm5	1.12144e-36	-0.288247	0.001	0.043	3.42915e-32
Myl6	1.12313e-36	-0.25835	0.111	0.228	3.43431e-32
Ankrd40	1.13407e-36	-0.241593	0.013	0.072	3.46775e-32
Tekt4	1.20905e-36	-0.338916	0.003	0.05	3.69703e-32
RGD1559891	1.21535e-36	-0.28765	0.012	0.07	3.71629e-32
Ccdc42	1.23226e-36	-0.305086	0.004	0.051	3.76802e-32
AABR07058017.1	1.2598e-36	0.472519	0.035	0	3.85221e-32
Mtfr1	1.29401e-36	-0.328024	0.004	0.051	3.95683e-32
Elovl2	1.30987e-36	-0.327573	0.018	0.082	4.00533e-32
Acsbg2	1.31778e-36	-0.28214	0.003	0.049	4.0295e-32
Tssk6	1.38304e-36	-0.454821	0.002	0.047	4.22907e-32
Mapre3	1.40974e-36	-0.342196	0.022	0.088	4.31069e-32
Cab39l	1.4504e-36	-0.288103	0.016	0.077	4.43502e-32
Vrk3	1.46127e-36	-0.249768	0.067	0.163	4.46826e-32
Tuba3b	1.68711e-36	-0.319343	0.36	0.521	5.15884e-32
Psenen	1.80986e-36	0.0308436	0.089	0.199	5.5342e-32
Krcc1	2.0676e-36	-0.398074	0.039	0.117	6.32232e-32
RGD1307315	2.24996e-36	-0.23134	0.01	0.065	6.87993e-32
RGD1562433	2.32359e-36	-0.364406	0.002	0.047	7.10507e-32
AABR07029782.1	2.33878e-36	0.509544	0.035	0	7.15151e-32
Fsip2	2.42894e-36	-0.546479	0.019	0.081	7.4272e-32
Cfap57	2.46949e-36	-0.202637	0.006	0.056	7.5512e-32
RGD1306941	2.47353e-36	-0.366622	0.015	0.074	7.56356e-32
Fabp5	2.54126e-36	-0.270015	0.129	0.251	7.77068e-32
Gps1	2.57237e-36	-0.331375	0.081	0.184	7.86578e-32
Psmd14	2.90618e-36	-0.234613	0.078	0.179	8.88653e-32
LOC100911372	2.92185e-36	-0.270105	0.247	0.409	8.93444e-32
Tusc3	3.09941e-36	-0.423196	0.067	0.161	9.47739e-32
Aup1	3.10805e-36	-0.219222	0.028	0.099	9.50379e-32
AABR07033229.1	3.17591e-36	-0.217914	0.001	0.043	9.7113e-32
Prss54	3.29898e-36	-0.224262	0.004	0.051	1.00876e-31
Tmem134	3.4856e-36	-0.301354	0.058	0.149	1.06583e-31
Zfyve1	3.50077e-36	-0.213361	0.015	0.074	1.07047e-31
Mdm4	3.50546e-36	-0.2515	0.019	0.082	1.0719e-31
AABR07043347.1	3.54292e-36	-0.411393	0.007	0.058	1.08335e-31
Klhl12	3.56684e-36	-0.217149	0.029	0.1	1.09067e-31
RGD1309779	3.73471e-36	-0.312817	0.012	0.068	1.142e-31
Fscb	3.82887e-36	-0.297206	0.002	0.047	1.17079e-31
Lztfl1	3.88917e-36	-0.388989	0.023	0.09	1.18923e-31
AABR07069416.1	3.96184e-36	-0.20091	0.034	0.109	1.21145e-31
LOC100363452	4.23062e-36	-0.225369	0.014	0.072	1.29364e-31
AABR07001623.1	4.34134e-36	0.474399	0.034	0	1.3275e-31
Lrrc1	4.47978e-36	-0.250093	0.012	0.068	1.36983e-31
Tcte3	4.51948e-36	-0.374006	0.012	0.067	1.38197e-31
Gpd2	4.70644e-36	-0.406132	0.009	0.061	1.43913e-31
Cenpn	5.13792e-36	-0.152632	0.047	0.131	1.57107e-31
Cenpt	5.3195e-36	-0.349813	0.015	0.073	1.6266e-31
Ccpg1os	5.85012e-36	-0.320076	0.019	0.082	1.78885e-31
Pgam2	6.0341e-36	-0.195644	0.002	0.045	1.84511e-31
Cherp	6.27482e-36	-0.240009	0.082	0.185	1.91871e-31
Esco1	6.31499e-36	-0.352533	0.054	0.141	1.931e-31
Saraf	7.0083e-36	-0.286473	0.024	0.09	2.143e-31
Mns1	7.36656e-36	-0.29433	0.045	0.127	2.25255e-31
Plekho1	7.4165e-36	-0.230451	0.021	0.086	2.26782e-31
Nudt18	8.00325e-36	-0.231934	0.002	0.046	2.44723e-31
Ube2m	8.03039e-36	-0.249713	0.079	0.18	2.45553e-31
Dnajc27	8.04105e-36	-0.313998	0.014	0.072	2.45879e-31
Ccdc175	8.49884e-36	-0.319617	0.003	0.049	2.59877e-31
AABR07057302.1	8.72262e-36	0.493361	0.035	0	2.6672e-31
Coil	8.96647e-36	-0.242831	0.017	0.077	2.74177e-31
Ube2n	9.57097e-36	-0.305408	0.169	0.307	2.92661e-31
Tprg1l	9.62862e-36	-0.200234	0.07	0.167	2.94424e-31
Nxf1	9.76799e-36	-0.204247	0.046	0.129	2.98686e-31
AC096330.1	1.02486e-35	0.433752	0.041	0.003	3.13381e-31
Cnbd2	1.03659e-35	-0.292031	0.008	0.06	3.16968e-31
Zfp518a	1.05699e-35	-0.294465	0.086	0.189	3.23207e-31
Commd1	1.05775e-35	-0.25753	0.033	0.106	3.23439e-31
Zfp451	1.06392e-35	-0.33843	0.08	0.18	3.25326e-31
Yeats4	1.0884e-35	-0.0574245	0.12	0.242	3.3281e-31
Fam92a1	1.09105e-35	-0.311998	0.019	0.081	3.3362e-31
Zfp385a	1.10789e-35	-0.121511	0.022	0.088	3.3877e-31
RGD1563405	1.1279e-35	-0.337878	0.002	0.044	3.44889e-31
Smc4	1.12971e-35	-0.28845	0.251	0.407	3.45443e-31
Morn4	1.15517e-35	-0.194715	0.01	0.063	3.53229e-31
Arpp19	1.15961e-35	-0.245033	0.109	0.225	3.54586e-31
Dcun1d5	1.22314e-35	-0.241379	0.1	0.21	3.74011e-31
Chd3	1.22725e-35	-0.187817	0.083	0.187	3.75268e-31
Fancd2os	1.31575e-35	-0.385243	0.003	0.047	4.02329e-31
Prc1	1.36391e-35	-0.17244	0.105	0.219	4.17056e-31
Lkaaear1	1.36725e-35	-0.300148	0.002	0.045	4.18078e-31
Zc3h15	1.40526e-35	-0.166847	0.269	0.442	4.297e-31
Tacc3	1.42052e-35	-0.14271	0.087	0.192	4.34367e-31
Hmgcs1	1.42241e-35	-0.335382	0.033	0.106	4.34946e-31
Tmem232	1.42407e-35	-0.198114	0.002	0.046	4.35453e-31
Rps16	1.44991e-35	-0.310183	0.414	0.598	4.43352e-31
Eif3c	1.45818e-35	-0.144984	0.155	0.292	4.45884e-31
Tor1aip1	1.51523e-35	-0.321989	0.036	0.112	4.63326e-31
Pwwp2b	1.56294e-35	-0.308374	0.004	0.051	4.77915e-31
Lig3	1.58256e-35	-0.0249734	0.075	0.175	4.83915e-31
Ubxn11	1.75702e-35	-0.232122	0.012	0.068	5.37262e-31
Capza1	1.84336e-35	-0.294897	0.07	0.166	5.63664e-31
Thumpd3	1.86207e-35	-0.273873	0.022	0.086	5.69384e-31
Bbs1	1.91892e-35	-0.298786	0.006	0.055	5.86767e-31
LOC687560	1.96175e-35	-0.203315	0.001	0.043	5.99865e-31
LOC100911664	1.97343e-35	-0.149348	0.159	0.295	6.03434e-31
AABR07049702.1	2.08956e-35	0.447483	0.034	0	6.38947e-31
Cep57	2.20888e-35	-0.245625	0.035	0.109	6.75432e-31
AABR07038837.1	2.30455e-35	-0.255569	0.003	0.047	7.04685e-31
Snrnp27	2.31572e-35	-0.0801605	0.098	0.207	7.081e-31
Fkbp1a	2.36759e-35	-0.188688	0.166	0.306	7.23963e-31
Pcyt1a	2.40371e-35	-0.286302	0.02	0.084	7.35005e-31
Fam89b	2.52987e-35	-0.27247	0.049	0.132	7.73584e-31
Fam78a	2.60481e-35	-0.441353	0.003	0.048	7.96499e-31
RGD1565212	2.65039e-35	-0.242929	0.001	0.042	8.10435e-31
Rnpep	2.65546e-35	-0.284684	0.005	0.052	8.11988e-31
2021-03-07	2.67419e-35	-0.31568	0.008	0.059	8.17714e-31
Arfgef1	2.73095e-35	-0.21836	0.087	0.19	8.3507e-31
Ndufa5	3.02693e-35	-0.231941	0.129	0.251	9.25575e-31
Hbs1l	3.06621e-35	-0.205134	0.065	0.158	9.37584e-31
LOC690352	3.1312e-35	-0.312427	0.002	0.045	9.57457e-31
Commd3	3.16981e-35	-0.137711	0.06	0.15	9.69265e-31
Smc5	3.20139e-35	-0.290066	0.088	0.191	9.78922e-31
Eif4e2	3.36782e-35	-0.219506	0.03	0.101	1.02981e-30
Aurka	3.44592e-35	-0.295114	0.027	0.095	1.05369e-30
Casp8ap2	3.46484e-35	-0.408279	0.072	0.167	1.05948e-30
Tbc1d14	3.48932e-35	-0.201192	0.052	0.138	1.06696e-30
Eif2b2	3.4991e-35	-0.213487	0.067	0.161	1.06996e-30
Tbc1d15	3.53124e-35	-0.22138	0.038	0.114	1.07978e-30
Tbp	3.60779e-35	-0.153715	0.048	0.131	1.10319e-30
Dis3l	4.05942e-35	-0.162133	0.019	0.082	1.24129e-30
Gtf2e2	4.23737e-35	-0.307026	0.058	0.146	1.2957e-30
Trim36	4.33794e-35	-0.304479	0.004	0.049	1.32646e-30
AABR07064139.1	4.3692e-35	-0.196729	0.001	0.042	1.33602e-30
Yipf5	4.62892e-35	-0.345252	0.037	0.112	1.41543e-30
Ptpmt1	4.64564e-35	-0.289441	0.02	0.083	1.42054e-30
Wdr78	4.80566e-35	-0.207393	0.031	0.102	1.46948e-30
AABR07048844.1	5.14814e-35	0.414384	0.033	0	1.5742e-30
AC119088.1	5.14814e-35	0.409144	0.033	0	1.5742e-30
Dync1i2	5.15295e-35	-0.243251	0.076	0.174	1.57567e-30
Hook2	5.30465e-35	-0.332434	0.015	0.073	1.62206e-30
Gbf1	5.5085e-35	-0.265919	0.084	0.186	1.68439e-30
Clpx	5.70352e-35	-0.271394	0.066	0.159	1.74402e-30
Pcm1	5.92236e-35	-0.234991	0.227	0.383	1.81094e-30
Fam71f2	6.1451e-35	-0.524034	0.003	0.047	1.87905e-30
Dnajb2	6.2606e-35	-0.224545	0.012	0.068	1.91437e-30
Defb33	6.31887e-35	-0.444561	0.001	0.042	1.93219e-30
Cops3	6.53076e-35	-0.229387	0.079	0.179	1.99698e-30
RGD1307595	6.60447e-35	-0.29261	0.126	0.246	2.01951e-30
AC127076.1	6.74531e-35	-0.430227	0.033	0.105	2.06258e-30
Pam16	6.95354e-35	-0.203246	0.034	0.108	2.12625e-30
Nbr1	7.55664e-35	-0.216371	0.081	0.182	2.31067e-30
Gabarapl1	7.7037e-35	-0.4848	0.01	0.062	2.35564e-30
Tex43	7.70617e-35	-0.244043	0.002	0.044	2.35639e-30
Cacul1	8.3427e-35	-0.202572	0.055	0.141	2.55103e-30
Cylc2	8.57354e-35	-0.241024	0.003	0.046	2.62162e-30
Sptan1	8.9515e-35	-0.291044	0.141	0.265	2.73719e-30
Tmem30c	9.41582e-35	-0.304429	0.003	0.048	2.87917e-30
AABR07006120.1	9.42983e-35	0.437479	0.04	0.002	2.88345e-30
Ubxn4	9.78152e-35	-0.137087	0.163	0.299	2.99099e-30
Cap2	9.84922e-35	-0.394656	0.009	0.06	3.01169e-30
Ralgps2	1.02728e-34	-0.264452	0.054	0.14	3.14122e-30
Slc16a7	1.05268e-34	-0.366086	0.003	0.048	3.21887e-30
RGD1309106	1.10544e-34	-0.309212	0.005	0.051	3.38022e-30
AABR07027267.1	1.17648e-34	-0.483719	0.02	0.081	3.59745e-30
Smc1b	1.22028e-34	-0.25545	0.263	0.424	3.73137e-30
Actrt1	1.26124e-34	-0.288213	0.002	0.045	3.85662e-30
Nme1	1.36493e-34	-0.306634	0.058	0.146	4.17368e-30
Mt.co2	1.47205e-34	-0.312506	0.933	0.958	4.50124e-30
Actl6a	1.47497e-34	-0.0387029	0.076	0.174	4.51016e-30
LOC102551549	1.49908e-34	-0.420834	0.004	0.048	4.58389e-30
Rexo1	1.51871e-34	-0.274023	0.048	0.129	4.6439e-30
Daw1	1.54238e-34	-0.218228	0.003	0.047	4.71628e-30
Ndufa10	1.54306e-34	-0.308865	0.042	0.12	4.71836e-30
Ppp1r7	1.58958e-34	-0.141528	0.03	0.1	4.86063e-30
Sdr39u1	1.59375e-34	-0.126115	0.021	0.083	4.87335e-30
Cyth2	1.60291e-34	-0.21885	0.06	0.149	4.90138e-30
Mrpl54	1.62284e-34	-0.269841	0.071	0.165	4.96233e-30
Ppp2r3c	1.70716e-34	-0.218725	0.013	0.068	5.22015e-30
Galnt3	1.72298e-34	-0.301605	0.007	0.055	5.26853e-30
RGD1309540	1.78038e-34	-0.220737	0.011	0.064	5.44404e-30
LOC367975	1.90811e-34	-0.229503	0.003	0.046	5.83461e-30
Tekt2	2.18085e-34	-0.355295	0.005	0.051	6.66861e-30
AABR07034598.1	2.22652e-34	0.435173	0.038	0.002	6.80825e-30
AABR07012195.1	2.2675e-34	-0.274211	0.001	0.04	6.93357e-30
Asns	2.32248e-34	-0.401742	0.008	0.057	7.10169e-30
Cul4b	2.35107e-34	-0.223776	0.049	0.132	7.18909e-30
Ccl27	2.47176e-34	-0.214217	0.008	0.057	7.55813e-30
AABR07057347.2	2.59505e-34	0.414822	0.033	0	7.93515e-30
LOC690784	2.63936e-34	-0.231292	0.003	0.047	8.07065e-30
Mrpl20	2.66941e-34	-0.208947	0.106	0.217	8.16252e-30
Ptbp1	2.84601e-34	-0.24236	0.111	0.224	8.70253e-30
Tlk2	2.87839e-34	-0.237863	0.131	0.252	8.80153e-30
Eif3h	2.92306e-34	-0.236919	0.008	0.059	8.93815e-30
Ugp2	3.4406e-34	-0.293581	0.042	0.119	1.05207e-29
Tdrd7	3.54845e-34	-0.284488	0.086	0.186	1.08505e-29
Cenpf	3.60413e-34	-0.236656	0.315	0.483	1.10207e-29
AABR07061842.1	4.1884e-34	-0.180826	0	0.038	1.28073e-29
Mcrip1	4.27637e-34	-0.220633	0.029	0.097	1.30763e-29
Herpud2	4.27746e-34	-0.242082	0.018	0.077	1.30796e-29
Itgb3bp	4.46102e-34	-0.218566	0.015	0.072	1.36409e-29
Rnf4	4.52236e-34	-0.421787	0.018	0.076	1.38285e-29
Azin1	4.54697e-34	-0.200487	0.062	0.151	1.39037e-29
Kifap3	4.7116e-34	-0.272193	0.106	0.214	1.44071e-29
Ahcyl1	5.2354e-34	-0.200396	0.049	0.131	1.60088e-29
Dnaja3	5.35391e-34	-0.200224	0.015	0.071	1.63712e-29
Tmem30a	5.54899e-34	-0.167738	0.034	0.105	1.69677e-29
AABR07059991.1	6.08285e-34	-0.193556	0.002	0.042	1.86001e-29
Slco6b1	6.1802e-34	-0.323455	0.003	0.046	1.88978e-29
Eif2b4	6.20553e-34	-0.200182	0.018	0.077	1.89753e-29
Ccdc87	6.81485e-34	-0.263652	0.003	0.045	2.08384e-29
Ppa1	7.58125e-34	-0.138968	0.251	0.413	2.31819e-29
Ell	7.79971e-34	-0.223797	0.036	0.109	2.385e-29
Heatr4	8.14175e-34	-0.28634	0.015	0.07	2.48959e-29
Hnrnpdl	8.22003e-34	-0.284287	0.038	0.112	2.51352e-29
Tex261	8.39152e-34	-0.255278	0.014	0.07	2.56596e-29
Lrrc63	8.51413e-34	-0.276007	0.004	0.047	2.60345e-29
Ybx2	8.74947e-34	-0.232783	0.005	0.051	2.67541e-29
Nme8	8.87241e-34	-0.212274	0.004	0.047	2.71301e-29
Wdtc1	9.89356e-34	-0.183892	0.016	0.074	3.02525e-29
Atg2b	9.95125e-34	-0.313974	0.046	0.126	3.04289e-29
Mcat	1.08106e-33	-0.237259	0.017	0.075	3.30568e-29
LOC102552669	1.10314e-33	-0.36974	0.002	0.043	3.37317e-29
AABR07059757.1	1.12989e-33	0.440035	0.032	0	3.45499e-29
R3hdm1	1.17366e-33	-0.292415	0.05	0.131	3.58883e-29
Afg3l1	1.1868e-33	-0.221505	0.024	0.087	3.62901e-29
Rcc2	1.30495e-33	-0.159304	0.069	0.161	3.99026e-29
Trim14	1.41074e-33	-0.323586	0.018	0.077	4.31377e-29
Srpk2	1.41839e-33	-0.196527	0.089	0.19	4.33715e-29
Npm3	1.44005e-33	-0.305382	0.024	0.087	4.40339e-29
Pex12	1.4682e-33	-0.255818	0.008	0.058	4.48947e-29
Atxn10	1.48974e-33	-0.233342	0.041	0.116	4.55534e-29
AABR07033184.1	1.51082e-33	-0.197018	0.001	0.04	4.61979e-29
LOC685964	1.5514e-33	-0.253695	0.002	0.043	4.74386e-29
Sdccag8	1.81678e-33	-0.181136	0.016	0.073	5.55535e-29
Catsper2	1.84671e-33	-0.306942	0.009	0.059	5.64686e-29
LOC499331	1.85234e-33	-0.237593	0.084	0.182	5.66407e-29
Phf13	2.06496e-33	-0.315511	0.127	0.241	6.31425e-29
AABR07038271.1	2.09491e-33	0.605714	0.032	0	6.40581e-29
Tmem214	2.19402e-33	-0.245291	0.009	0.058	6.70887e-29
LOC103692048	2.2627e-33	-0.319971	0.001	0.04	6.91888e-29
Cdkl3	2.30318e-33	-0.216567	0.042	0.119	7.04267e-29
Fam71b	2.30716e-33	-0.358562	0.002	0.043	7.05484e-29
RGD1305207	2.32449e-33	-0.273934	0.001	0.04	7.10783e-29
Tbl2	2.40447e-33	-0.296717	0.027	0.092	7.3524e-29
Mrps36	2.42861e-33	-0.167195	0.057	0.143	7.42619e-29
Uqcr10	2.60296e-33	-0.254706	0.188	0.328	7.95934e-29
Ak9	2.73473e-33	-0.268626	0.007	0.054	8.36227e-29
RGD1562532	2.75945e-33	-0.290125	0.004	0.048	8.43785e-29
AABR07030544.1	2.91385e-33	-0.172434	0.003	0.045	8.90996e-29
Fam71d	2.92627e-33	-0.400274	0.003	0.045	8.94796e-29
Mroh8	2.98656e-33	-0.292081	0.006	0.052	9.13232e-29
Rnf220	2.99682e-33	-0.13901	0.081	0.179	9.16368e-29
Eif3b	3.00642e-33	-0.255053	0.171	0.305	9.19304e-29
Dcun1d3	3.18471e-33	-0.274518	0.005	0.05	9.73822e-29
Lias	3.28172e-33	-0.268526	0.022	0.083	1.00348e-28
Ulk2	3.33744e-33	-0.158897	0.03	0.098	1.02052e-28
RGD1560958	3.34556e-33	-0.475099	0.001	0.039	1.02301e-28
Thap4	3.41939e-33	-0.210362	0.028	0.094	1.04558e-28
Asap1	3.46931e-33	-0.18961	0.044	0.122	1.06084e-28
LOC498675	3.49467e-33	-0.363662	0.007	0.054	1.0686e-28
Tnpo2	3.8761e-33	-0.23431	0.053	0.136	1.18523e-28
Far1	3.98074e-33	-0.295059	0.103	0.21	1.21723e-28
Clhc1	3.99507e-33	-0.227172	0.005	0.049	1.22161e-28
Txndc2	4.32826e-33	-0.324078	0.004	0.047	1.3235e-28
RGD1560617	4.34389e-33	-0.196784	0.07	0.162	1.32828e-28
AABR07064509.1	4.39572e-33	-0.199676	0	0.038	1.34412e-28
Herpud1	4.4125e-33	-0.376668	0.018	0.077	1.34926e-28
Strbp	4.68238e-33	-0.263082	0.119	0.232	1.43178e-28
Bzw1	4.8879e-33	-0.0964557	0.098	0.203	1.49462e-28
Adnp	4.92497e-33	-0.332532	0.067	0.157	1.50596e-28
Ndufab1	5.15366e-33	-0.180651	0.072	0.166	1.57589e-28
LOC100910565	5.40328e-33	-0.228517	0.006	0.052	1.65222e-28
Zmynd12	5.64476e-33	-0.200524	0.006	0.051	1.72605e-28
Radil	5.72917e-33	-0.104188	0.048	0.128	1.75186e-28
Carhsp1	5.93921e-33	-0.288783	0.035	0.105	1.81609e-28
Spaca3	6.11724e-33	-0.253636	0.001	0.041	1.87053e-28
Stt3b	6.22519e-33	-0.228797	0.036	0.108	1.90354e-28
Mycbp	6.36773e-33	-0.252898	0.157	0.285	1.94712e-28
AABR07033234.1	6.70513e-33	-0.306653	0	0.038	2.0503e-28
AABR07033992.1	7.19898e-33	0.474852	0.031	0	2.2013e-28
Eif3i	7.47738e-33	-0.234816	0.068	0.159	2.28643e-28
Rer1	7.4819e-33	-0.0969449	0.058	0.144	2.28781e-28
Tmem126b	7.53993e-33	-0.267672	0.036	0.108	2.30556e-28
Ncoa4	8.00705e-33	-0.108458	0.074	0.17	2.4484e-28
Bag3	8.13656e-33	-0.19195	0.006	0.052	2.488e-28
Cdca2	8.31124e-33	-0.270077	0.091	0.19	2.54141e-28
RGD1565283	8.58782e-33	-0.241387	0.001	0.039	2.62598e-28
Coq9	8.6347e-33	-0.191704	0.025	0.089	2.64032e-28
AABR07058722.1	8.93804e-33	-0.279044	0.007	0.053	2.73308e-28
AABR07051659.1	9.08047e-33	-0.226621	0.01	0.059	2.77663e-28
AABR07043940.1	9.11712e-33	-0.590303	0	0.037	2.78783e-28
Pex13	9.29753e-33	-0.232667	0.038	0.11	2.843e-28
Lrrc57	9.48066e-33	-0.328713	0.021	0.08	2.899e-28
Cggbp1	9.91491e-33	-0.239177	0.037	0.109	3.03178e-28
Crem	1.00368e-32	-0.212004	0.026	0.09	3.06906e-28
Eif1a	1.05494e-32	-0.185618	0.032	0.101	3.22579e-28
RGD1562492	1.06983e-32	-0.256675	0.006	0.051	3.27132e-28
LOC301124	1.32176e-32	-0.264082	0.041	0.116	4.04167e-28
Rpl41	1.33026e-32	-0.267731	0.619	0.779	4.06768e-28
AABR07035861.1	1.33429e-32	0.358505	0.031	0	4.08e-28
Tmem217	1.36498e-32	-0.157309	0.003	0.045	4.17385e-28
Chdh	1.49417e-32	-0.230071	0.003	0.043	4.56888e-28
Myzap	1.61133e-32	-0.287454	0.085	0.182	4.92713e-28
Xrra1	1.6313e-32	-0.195731	0.011	0.062	4.9882e-28
Hgs	1.66635e-32	-0.116852	0.073	0.167	5.09537e-28
RGD1306746	1.70247e-32	-0.223899	0.026	0.09	5.20581e-28
Wdr41	1.99951e-32	-0.25415	0.018	0.076	6.1141e-28
Ddx3y	2.11959e-32	-0.323354	0.026	0.089	6.48127e-28
Ndufs8	2.14673e-32	-0.156005	0.067	0.156	6.56427e-28
Rnf126	2.15177e-32	-0.215994	0.078	0.174	6.57967e-28
LOC689039	2.15314e-32	-0.209652	0.001	0.04	6.58388e-28
Camsap1	2.21578e-32	-0.0711543	0.09	0.191	6.7754e-28
Cldnd2	2.22414e-32	-0.22231	0.002	0.042	6.80097e-28
AABR07031724.2	2.2404e-32	-0.269787	0.001	0.039	6.85068e-28
Fam192a	2.24918e-32	-0.106205	0.04	0.114	6.87755e-28
Dnajb11	2.29153e-32	-0.258212	0.057	0.139	7.00703e-28
Abhd16b	2.32269e-32	-0.302409	0.003	0.044	7.10231e-28
Cfl2	2.39838e-32	-0.229316	0.096	0.197	7.33377e-28
Dynlrb2	2.50194e-32	-0.235238	0.004	0.047	7.65042e-28
AABR07054460.6	2.52271e-32	0.437621	0.038	0.003	7.71394e-28
Rac1	2.70369e-32	-0.0827079	0.115	0.226	8.26733e-28
AABR07049550.1	2.83938e-32	0.393194	0.032	0	8.68226e-28
Mdm1	2.88199e-32	-0.232704	0.031	0.098	8.81254e-28
Ywhaz	2.89352e-32	-0.199703	0.177	0.313	8.84781e-28
AABR07027190.2	2.95953e-32	0.43885	0.036	0.002	9.04966e-28
AC080157.1	2.99096e-32	-0.421111	0.021	0.08	9.14576e-28
Rbm8a	3.22748e-32	-0.195848	0.16	0.289	9.86898e-28
LOC102556337	3.34635e-32	0.141122	0.072	0.165	1.02325e-27
Dyrk1b	3.39838e-32	-0.295077	0.019	0.076	1.03916e-27
Pttg1ip	3.42107e-32	-0.233721	0.062	0.149	1.0461e-27
Actrt3	3.45909e-32	-0.37135	0.002	0.04	1.05772e-27
Knstrn	3.49846e-32	-0.155264	0.04	0.113	1.06976e-27
Cdk5rap2	3.52608e-32	-0.193968	0.029	0.096	1.07821e-27
Prss55	3.66564e-32	-0.211077	0.002	0.042	1.12088e-27
Ttll6	3.73065e-32	-0.215039	0.004	0.047	1.14076e-27
Cnot4	3.80308e-32	-0.240745	0.046	0.122	1.1629e-27
Prss58	3.98256e-32	-0.33913	0	0.037	1.21779e-27
Ndufb5	4.08765e-32	-0.223717	0.075	0.168	1.24992e-27
Zpbp2	4.09802e-32	-0.260696	0.007	0.052	1.25309e-27
Naca	4.31909e-32	-0.206254	0.214	0.363	1.32069e-27
Tsc22d1	4.44205e-32	-0.263242	0.055	0.136	1.35829e-27
Gigyf2	4.58065e-32	-0.180462	0.097	0.2	1.40067e-27
AABR07042454.1	4.58209e-32	0.444587	0.03	0	1.40111e-27
Icmt	4.60835e-32	-0.195746	0.012	0.064	1.40914e-27
Brdt	4.703e-32	-0.283827	0.015	0.069	1.43808e-27
Rdx	4.72854e-32	-0.238441	0.099	0.202	1.44589e-27
Snrpf	4.81684e-32	0.60949	0.699	0.689	1.47289e-27
2021-09-02	4.92751e-32	-0.207105	0.129	0.247	1.50673e-27
Nsun7	4.98572e-32	-0.191396	0.005	0.048	1.52453e-27
Luc7l2	5.00608e-32	-0.166801	0.112	0.221	1.53076e-27
LOC498330	5.09495e-32	-0.295261	0.002	0.041	1.55793e-27
Ppp2r2b	5.32899e-32	-0.288175	0.003	0.044	1.6295e-27
Aox3	5.52536e-32	-0.233207	0.006	0.051	1.68954e-27
Tank	5.66071e-32	-0.319758	0.011	0.06	1.73093e-27
Ppp2r2d	5.9497e-32	-0.206232	0.031	0.099	1.8193e-27
Ndufs1	6.05301e-32	-0.26537	0.054	0.135	1.85089e-27
Tsta3	6.15531e-32	-0.18162	0.026	0.09	1.88217e-27
Adcy10	6.36725e-32	-0.196432	0.01	0.059	1.94698e-27
Pja2	6.6665e-32	-0.212709	0.082	0.178	2.03848e-27
Ubtd1	7.11601e-32	-0.197805	0.009	0.057	2.17593e-27
LOC100359700	7.22194e-32	-0.282844	0.028	0.092	2.20832e-27
Gsg2	7.27001e-32	-0.190979	0.005	0.048	2.22302e-27
AABR07031740.1	7.44746e-32	0.491944	0.037	0.002	2.27728e-27
Slc9c1	7.67945e-32	-0.313158	0.003	0.043	2.34822e-27
Nus1	7.80522e-32	-0.244644	0.056	0.138	2.38668e-27
Lyrm1	7.89524e-32	-0.149636	0.013	0.065	2.41421e-27
MGC112692	7.90661e-32	-0.227819	0.001	0.039	2.41768e-27
AABR07055135.1	8.48981e-32	0.454665	0.03	0	2.59601e-27
Map1lc3a	8.68222e-32	-0.213442	0.109	0.217	2.65485e-27
Uqcrb	8.75e-32	-0.30466	0.102	0.207	2.67558e-27
LOC100912849	8.85811e-32	-0.229572	0.002	0.041	2.70863e-27
Dym	9.21387e-32	-0.218377	0.048	0.126	2.81742e-27
Macf1	9.34666e-32	-0.29907	0.064	0.15	2.85802e-27
Gtf2i	9.37074e-32	-0.22889	0.126	0.241	2.86538e-27
Tctex1d2	1.10357e-31	-0.223931	0.043	0.117	3.37451e-27
Cdk2ap1	1.11862e-31	-0.171304	0.103	0.209	3.42053e-27
Tmem56	1.16388e-31	-0.269833	0.011	0.061	3.5589e-27
Guk1	1.18008e-31	-0.226571	0.102	0.206	3.60844e-27
Gykl1	1.23135e-31	-0.201082	0.001	0.038	3.76523e-27
LOC679811	1.23383e-31	-0.22898	0.044	0.119	3.77279e-27
Ncbp2	1.26834e-31	-0.271562	0.047	0.123	3.87832e-27
LOC689589	1.28684e-31	-0.210568	0.002	0.041	3.9349e-27
Prss47	1.3154e-31	-0.181986	0.002	0.042	4.02223e-27
Cox8c	1.34173e-31	-0.39762	0.004	0.045	4.10275e-27
LOC502684	1.35985e-31	-0.221448	0.003	0.042	4.15816e-27
Erlec1	1.36605e-31	-0.266185	0.03	0.096	4.17712e-27
Dnajb6	1.40228e-31	-0.319883	0.068	0.155	4.2879e-27
Cfap44	1.40343e-31	-0.203132	0.004	0.046	4.29141e-27
Izumo3	1.4064e-31	-0.221866	0.002	0.041	4.30048e-27
Eny2	1.42782e-31	-0.181565	0.114	0.224	4.36599e-27
Abhd4	1.54756e-31	-0.261582	0.01	0.059	4.73213e-27
Uqcc2	1.56593e-31	-0.12942	0.062	0.149	4.78831e-27
Uhrf1bp1l	1.60206e-31	-0.19354	0.058	0.142	4.89878e-27
Rdh11	1.66679e-31	-0.293966	0.006	0.051	5.09672e-27
Pbx4	1.67094e-31	-0.216821	0.007	0.053	5.1094e-27
Sdhb	1.71429e-31	-0.292146	0.077	0.168	5.24194e-27
Tryx5	1.78286e-31	-0.399564	0.001	0.038	5.45163e-27
Rab6a	1.80236e-31	-0.27605	0.094	0.194	5.51126e-27
AABR07030843.1	1.81069e-31	-0.197673	0.022	0.082	5.53673e-27
Napa	1.94836e-31	-0.0313565	0.08	0.176	5.9577e-27
AABR07023023.1	1.97607e-31	-0.164735	0	0.035	6.04243e-27
Fkbp3	2.00365e-31	-0.267399	0.151	0.271	6.12676e-27
Vimp	2.03136e-31	-0.241756	0.035	0.103	6.21149e-27
Noxred1	2.05951e-31	-0.200179	0.001	0.038	6.29758e-27
Cenpw	2.07594e-31	-0.261435	0.021	0.08	6.34782e-27
Nup88	2.07612e-31	-0.178178	0.089	0.188	6.34835e-27
Rps6kc1	2.20784e-31	-0.0996972	0.026	0.088	6.75115e-27
Pum1	2.28051e-31	-0.165608	0.116	0.227	6.97334e-27
AABR07030603.2	2.2879e-31	0.373343	0.032	0.001	6.99594e-27
Pdcd2l	2.30143e-31	-0.257311	0.02	0.077	7.03732e-27
Picalm	2.37393e-31	-0.178122	0.05	0.128	7.259e-27
Klhdc10	2.44336e-31	-0.0773174	0.08	0.174	7.4713e-27
Dync2li1	2.48627e-31	-0.268039	0.014	0.067	7.6025e-27
LOC100359479	2.54895e-31	-0.191612	0.001	0.037	7.79419e-27
Cst13	2.60735e-31	-0.284815	0.001	0.037	7.97274e-27
Sycp3	2.77655e-31	-0.550736	0.116	0.218	8.49013e-27
Ppm1a	2.82675e-31	-0.166791	0.011	0.061	8.64363e-27
Pdk3	2.83865e-31	-0.249821	0.074	0.165	8.68002e-27
Klhdc3	2.97205e-31	-0.117794	0.112	0.221	9.08793e-27
AABR07034100.1	3.0655e-31	-0.210133	0	0.035	9.37369e-27
LOC299282	3.17003e-31	-0.391393	0.08	0.17	9.69332e-27
Cnot7	3.19547e-31	-0.287128	0.056	0.136	9.77112e-27
Pdha2	3.21673e-31	-0.120111	0.03	0.096	9.83611e-27
Mt.nd5	3.21923e-31	-0.0695947	0.484	0.651	9.84376e-27
Laptm4a	3.26054e-31	-0.19627	0.197	0.335	9.97006e-27
Cpa5	3.35627e-31	-0.229999	0.002	0.041	1.02628e-26
Prps1l1	3.39714e-31	-0.238758	0.002	0.04	1.03878e-26
Prkcq	3.44369e-31	-0.249724	0.005	0.047	1.05301e-26
Phtf1	3.49322e-31	-0.0976643	0.05	0.129	1.06816e-26
Ctbp1	3.63723e-31	-0.395112	0.033	0.099	1.11219e-26
Pcgf6	3.79294e-31	-0.240155	0.1	0.201	1.1598e-26
Nme7	3.93388e-31	-0.228845	0.022	0.081	1.2029e-26
AC130146.2	4.09532e-31	0.387028	0.03	0	1.25227e-26
Mtx1	4.45799e-31	-0.157223	0.063	0.149	1.36316e-26
Slco6c1	4.48723e-31	-0.225827	0.003	0.042	1.3721e-26
Ttc30a1	4.53121e-31	-0.352061	0.011	0.06	1.38555e-26
Taf10	4.73202e-31	-0.283093	0.071	0.159	1.44696e-26
LOC497938	4.74461e-31	-0.246219	0.002	0.039	1.45081e-26
Tomm6	5.66912e-31	-0.250912	0.048	0.123	1.7335e-26
RGD1311251	5.8639e-31	-0.274286	0.009	0.056	1.79306e-26
Kifc3	6.77947e-31	-0.108418	0.028	0.092	2.07303e-26
LOC100909441	7.09489e-31	-0.196473	0.005	0.048	2.16948e-26
Hint1	7.19665e-31	-0.16882	0.25	0.406	2.20059e-26
Riok3	7.43198e-31	-0.133851	0.071	0.16	2.27255e-26
RGD1559903	7.51867e-31	-0.199847	0.002	0.039	2.29906e-26
Atpif1	7.56624e-31	-0.179291	0.073	0.163	2.3136e-26
Arl3	7.57566e-31	-0.321625	0.033	0.1	2.31648e-26
AABR07053500.2	7.62067e-31	0.379235	0.031	0.001	2.33025e-26
RGD1562229	7.74616e-31	-0.191117	0.002	0.041	2.36862e-26
Pde1a	7.79301e-31	-0.213356	0.002	0.04	2.38295e-26
Phc1	7.95707e-31	-0.0124226	0.131	0.249	2.43311e-26
Adipor1	8.07091e-31	-0.276677	0.046	0.121	2.46792e-26
Ppp1r32	8.18998e-31	-0.167533	0.002	0.04	2.50433e-26
Ndufs2	8.23045e-31	-0.246689	0.059	0.141	2.51671e-26
AABR07051431.1	8.43166e-31	-0.176753	0.002	0.039	2.57823e-26
Stk31	9.06036e-31	-0.196778	0.138	0.252	2.77048e-26
Zmiz2	9.32092e-31	-0.190077	0.017	0.071	2.85015e-26
Abcf3	9.60714e-31	-0.192306	0.019	0.075	2.93767e-26
Cdc27	9.98154e-31	-0.197747	0.021	0.079	3.05216e-26
Grk4	1.00014e-30	-0.224085	0.067	0.153	3.05823e-26
Cog6	1.00239e-30	-0.200405	0.046	0.121	3.0651e-26
LOC100363502	1.00786e-30	-0.0393778	0.064	0.149	3.08183e-26
Slc33a1	1.02489e-30	-0.235731	0.016	0.07	3.13391e-26
RT1.A1	1.06613e-30	0.650543	0.086	0.029	3.26002e-26
Sub1	1.08707e-30	-0.198693	0.376	0.535	3.32403e-26
Copg2	1.09838e-30	-0.315369	0.018	0.074	3.35864e-26
Spaca4	1.12141e-30	-0.339276	0.002	0.041	3.42906e-26
Donson	1.14632e-30	-0.223118	0.043	0.116	3.50523e-26
Sdha	1.18903e-30	-0.233836	0.063	0.147	3.63582e-26
Tex13a	1.19888e-30	-0.213861	0.002	0.039	3.66594e-26
Psmc3ip	1.20086e-30	-0.28596	0.019	0.074	3.67198e-26
Vars	1.23429e-30	-0.20785	0.103	0.205	3.77422e-26
Pex3	1.24654e-30	-0.24491	0.011	0.059	3.81166e-26
Zmynd19	1.28352e-30	-0.188742	0.042	0.115	3.92475e-26
Pi4k2b	1.29794e-30	-0.184659	0.014	0.066	3.96883e-26
Rfc1	1.32231e-30	-0.157152	0.131	0.248	4.04337e-26
Cenpc	1.35334e-30	-0.221914	0.043	0.115	4.13825e-26
Arhgap5	1.37987e-30	-0.293386	0.105	0.207	4.21935e-26
Scrib	1.39051e-30	-0.15691	0.099	0.2	4.2519e-26
Mtmr6	1.50145e-30	-0.350652	0.038	0.106	4.59112e-26
Slc12a2	1.52992e-30	-0.24981	0.102	0.202	4.67819e-26
Fam81b	1.56535e-30	-0.202394	0.003	0.042	4.78654e-26
Dnali1	1.57751e-30	-0.173761	0.005	0.046	4.82371e-26
Map4	1.60032e-30	-0.255115	0.071	0.159	4.89346e-26
LOC679539	1.61957e-30	-0.18996	0.127	0.24	4.95232e-26
Copz1	1.67781e-30	-0.151391	0.053	0.132	5.13041e-26
Faim	1.71713e-30	-0.259472	0.029	0.092	5.25064e-26
Trappc1	1.81034e-30	-0.210701	0.024	0.084	5.53567e-26
AABR07005977.1	1.8668e-30	0.398021	0.033	0.002	5.70831e-26
Spatc1	1.90662e-30	-0.24021	0.002	0.039	5.83006e-26
Kif2a	1.91337e-30	-0.18618	0.044	0.117	5.8507e-26
Eif1b	2.01233e-30	-0.161207	0.113	0.22	6.15329e-26
Sfr1	2.02552e-30	-0.231525	0.165	0.288	6.19363e-26
Hdhd2	2.03325e-30	-0.233563	0.046	0.119	6.21726e-26
Ndufv2	2.08214e-30	-0.159699	0.099	0.2	6.36677e-26
Memo1	2.26947e-30	-0.244328	0.067	0.152	6.93958e-26
Slc9b1	2.27262e-30	-0.258174	0.019	0.074	6.94921e-26
Tubg1	2.40841e-30	-0.137074	0.086	0.182	7.36443e-26
Mkrn2	2.48902e-30	-0.208811	0.033	0.099	7.61093e-26
Ppp2r1b	2.50576e-30	-0.141862	0.062	0.145	7.6621e-26
Lamp2	2.57847e-30	-0.229661	0.084	0.177	7.88444e-26
Ms4a13.ps1	2.63382e-30	-0.203926	0.001	0.037	8.05368e-26
Rfc4	2.75658e-30	-0.295053	0.047	0.121	8.42907e-26
AABR07024307.1	2.79095e-30	-0.120377	0.008	0.054	8.53416e-26
Mrps18c	2.99258e-30	-0.204925	0.028	0.09	9.15072e-26
LOC100911483	3.1516e-30	-0.216945	0.045	0.119	9.63697e-26
Khdrbs3	3.21549e-30	-0.286026	0.057	0.136	9.83233e-26
AABR07062404.4	3.3295e-30	0.397488	0.032	0.001	1.01809e-25
Arl8b	3.35684e-30	-0.247976	0.035	0.101	1.02645e-25
Ap1m1	3.39865e-30	-0.17181	0.099	0.199	1.03924e-25
AABR07065255.2	3.42696e-30	0.353888	0.029	0	1.0479e-25
AABR07065656.2	3.42696e-30	0.381045	0.029	0	1.0479e-25
Tmem60	3.42811e-30	-0.221391	0.028	0.09	1.04825e-25
Ubqln1	3.53555e-30	-0.290337	0.034	0.099	1.0811e-25
AABR07043429.2	3.55207e-30	-0.634999	0.003	0.042	1.08615e-25
Akap1	3.64926e-30	-0.352853	0.047	0.121	1.11587e-25
Rsph9	3.74317e-30	-0.206312	0.006	0.049	1.14459e-25
Tuba4a	3.75059e-30	-0.199196	0.006	0.049	1.14685e-25
Atp6v1e1	3.764e-30	-0.232033	0.022	0.079	1.15095e-25
Cep120	3.95472e-30	-0.195779	0.027	0.088	1.20927e-25
LOC691286	4.21062e-30	-0.190194	0.002	0.038	1.28752e-25
Allc	4.24379e-30	-0.264298	0.002	0.039	1.29767e-25
Phf8	4.2759e-30	-0.185736	0.095	0.193	1.30748e-25
Tfrc	5.49475e-30	-0.196408	0.052	0.129	1.68018e-25
Zcrb1	5.55097e-30	-0.200577	0.113	0.218	1.69738e-25
Spaca7	5.623e-30	-0.204968	0.001	0.035	1.7194e-25
Agbl2	5.7418e-30	-0.161422	0.003	0.042	1.75573e-25
Ptges3	5.7908e-30	-0.23187	0.173	0.298	1.77071e-25
Gabbr1	5.80837e-30	-0.37582	0.021	0.077	1.77608e-25
Fau	5.87075e-30	-0.213766	0.19	0.326	1.79516e-25
Rab1a	6.02924e-30	-0.212345	0.1	0.201	1.84362e-25
Ccl26	6.06429e-30	-0.279115	0.001	0.037	1.85434e-25
Itgae	6.32407e-30	-0.178359	0.024	0.083	1.93377e-25
Pifo	6.39545e-30	-0.188243	0.004	0.045	1.9556e-25
Dcaf6	6.44323e-30	-0.269415	0.054	0.132	1.97021e-25
AABR07064331.1	6.61243e-30	-0.175921	0	0.033	2.02195e-25
Cdc42ep3	7.23886e-30	-0.391837	0.016	0.068	2.2135e-25
AABR07044562.1	7.28849e-30	-0.113303	0.009	0.055	2.22868e-25
Asb9	7.67565e-30	-0.17877	0.012	0.061	2.34706e-25
Trappc2b	8.70482e-30	-0.172723	0.046	0.119	2.66176e-25
Pttg1	8.86208e-30	-0.196411	0.061	0.142	2.70985e-25
Zfp259	8.92673e-30	-0.205821	0.03	0.093	2.72961e-25
Ociad1	9.03813e-30	-0.184344	0.056	0.135	2.76368e-25
Zswim2	9.18182e-30	-0.325665	0.005	0.046	2.80762e-25
Ankrd36	9.68961e-30	-0.241024	0.013	0.063	2.96289e-25
Rps9	9.72677e-30	-0.24769	0.265	0.415	2.97425e-25
Sod1	9.76951e-30	-0.292141	0.371	0.531	2.98732e-25
Cd164	9.92321e-30	-0.247163	0.122	0.229	3.03432e-25
Ccdc63	1.0085e-29	-0.163401	0.002	0.037	3.08378e-25
G2e3	1.05409e-29	-0.245416	0.027	0.087	3.22321e-25
Fa2h	1.08587e-29	-0.298944	0.014	0.064	3.32036e-25
RGD1306995	1.10282e-29	-0.180183	0.003	0.04	3.37222e-25
Whsc1	1.11453e-29	-0.171123	0.104	0.207	3.408e-25
Asl	1.12496e-29	-0.215765	0.008	0.053	3.43989e-25
AABR07062708.1	1.17456e-29	0.46348	0.028	0	3.59157e-25
Efcab9	1.18944e-29	-0.215867	0	0.034	3.63707e-25
Abhd17b	1.23275e-29	-0.290378	0.06	0.14	3.76951e-25
Shroom3	1.29948e-29	-0.191544	0.016	0.068	3.97356e-25
Higd2a	1.31578e-29	-0.22838	0.13	0.241	4.02339e-25
Gxylt1	1.35809e-29	-0.243923	0.036	0.102	4.15277e-25
Lama3	1.38634e-29	0.933859	0.06	0.015	4.23914e-25
Fam118b	1.45973e-29	-0.222479	0.029	0.092	4.46355e-25
Rad23a	1.46407e-29	-0.224722	0.034	0.099	4.47684e-25
Agbl5	1.48064e-29	-0.147509	0.007	0.05	4.52749e-25
LOC100912365	1.49184e-29	-0.179448	0.001	0.035	4.56174e-25
Cspp1	1.49679e-29	-0.22617	0.042	0.113	4.57688e-25
LOC100359916	1.50407e-29	-0.185986	0.02	0.075	4.59915e-25
AABR07037853.1	1.57514e-29	-0.560714	0.025	0.082	4.81648e-25
LOC689574	1.65609e-29	-0.114599	0.03	0.092	5.06399e-25
Phf10	1.65759e-29	-0.127945	0.06	0.141	5.06859e-25
RGD1564698	1.80389e-29	-0.156742	0.054	0.132	5.51594e-25
Fam110a	1.85854e-29	-0.221128	0.025	0.084	5.68304e-25
Tpr	1.91419e-29	-0.266716	0.283	0.429	5.85322e-25
Eif4b	1.96534e-29	0.00936612	0.143	0.263	6.0096e-25
Tbca	1.97864e-29	0.0244526	0.236	0.386	6.05028e-25
Morn5	2.00448e-29	-0.202072	0.006	0.047	6.12928e-25
RGD1563888	2.0265e-29	-0.18526	0.036	0.103	6.19663e-25
Emc6	2.0727e-29	-0.14603	0.135	0.249	6.3379e-25
AABR07024491.1	2.07756e-29	0.429659	0.035	0.002	6.35278e-25
Eif3el1	2.18987e-29	-0.19243	0.001	0.035	6.69619e-25
Trim69	2.33481e-29	-0.18541	0.008	0.052	7.13937e-25
Serp1	2.3807e-29	-0.194982	0.06	0.141	7.27972e-25
LOC680045	2.45237e-29	-0.152477	0.001	0.036	7.49885e-25
Lyzl1	2.49658e-29	-0.199148	0.001	0.036	7.63404e-25
Fnta	2.54568e-29	-0.267369	0.045	0.117	7.78419e-25
Gpr160	2.58418e-29	-0.183806	0.02	0.074	7.90191e-25
Acsl1	2.61303e-29	-0.325378	0.065	0.146	7.99012e-25
Phactr1	2.62e-29	-0.183201	0.002	0.037	8.01143e-25
Exosc8	2.6495e-29	-0.247208	0.042	0.112	8.10165e-25
Rps7	2.67928e-29	-0.223982	0.524	0.673	8.1927e-25
Aars	2.69179e-29	-0.0507205	0.048	0.123	8.23094e-25
Asb4	2.71473e-29	-0.303346	0.005	0.045	8.30111e-25
Txndc8	2.87393e-29	-0.161221	0	0.033	8.7879e-25
Iqub	2.94971e-29	-0.266605	0.004	0.044	9.01964e-25
Chmp2b	3.07408e-29	-0.150867	0.026	0.085	9.39992e-25
Park7	3.08882e-29	-0.180907	0.179	0.31	9.44498e-25
LOC501180	3.28107e-29	-0.238791	0.002	0.038	1.00329e-24
Mpi	3.34947e-29	-0.307116	0.008	0.052	1.0242e-24
Mettl9	3.35186e-29	-0.280186	0.044	0.114	1.02493e-24
Robo2	3.36699e-29	-0.255551	0.008	0.053	1.02956e-24
Plrg1	3.63266e-29	-0.226033	0.06	0.139	1.11079e-24
Agpat2	3.86064e-29	-0.206722	0.003	0.039	1.18051e-24
RGD1359449	3.86531e-29	-0.136578	0.003	0.039	1.18194e-24
Dhx40	3.9289e-29	-0.0878093	0.093	0.189	1.20138e-24
Ap3b1	3.96436e-29	-0.109698	0.134	0.249	1.21222e-24
Dek	4.18389e-29	-0.341423	0.209	0.336	1.27935e-24
Ankrd52	4.19953e-29	0.74037	0.148	0.073	1.28413e-24
LOC100359687	4.23295e-29	-0.135081	0.004	0.043	1.29435e-24
Golgb1	4.30909e-29	-0.273987	0.096	0.191	1.31763e-24
Emc10	4.47547e-29	-0.0468402	0.086	0.179	1.36851e-24
AABR07070098.1	4.55974e-29	0.347555	0.029	0	1.39428e-24
Ppp1r11	4.59663e-29	-0.211773	0.014	0.063	1.40556e-24
Kat7	4.63607e-29	-0.114279	0.122	0.229	1.41762e-24
Mllt11	4.86239e-29	-0.289941	0.02	0.074	1.48682e-24
Cox6c	4.9163e-29	-0.25246	0.238	0.38	1.5033e-24
Tle3	4.95733e-29	-0.280079	0.077	0.164	1.51585e-24
Lekr1	5.48958e-29	-0.200754	0.005	0.045	1.6786e-24
Als2cr12	5.53238e-29	-0.298482	0.038	0.104	1.69169e-24
Dydc2	5.72922e-29	-0.219653	0.003	0.04	1.75188e-24
Syf2	5.84795e-29	-0.17656	0.056	0.133	1.78819e-24
AABR07010385.1	5.93171e-29	-0.195488	0.007	0.048	1.8138e-24
Zer1	5.99529e-29	-0.213155	0.053	0.129	1.83324e-24
AABR07068306.1	6.10125e-29	-0.180387	0.003	0.041	1.86564e-24
Ube2v2	6.23337e-29	-0.231695	0.06	0.139	1.90604e-24
Uqcr11	6.5912e-29	-0.0800851	0.116	0.224	2.01546e-24
Hadha	6.62551e-29	-0.112072	0.085	0.177	2.02595e-24
RGD1561897	6.66269e-29	-0.155592	0.015	0.066	2.03732e-24
Tpm3	6.7243e-29	-0.125065	0.136	0.248	2.05616e-24
Erlin1	6.81583e-29	-0.287682	0.085	0.175	2.08415e-24
Cisd1	6.83223e-29	0.121586	0.17	0.3	2.08916e-24
Mapk14	6.88384e-29	-0.156057	0.069	0.152	2.10494e-24
Btaf1	7.35805e-29	-0.213986	0.08	0.17	2.24994e-24
Uqcrc2	7.36169e-29	-0.0313351	0.086	0.18	2.25106e-24
Ddx50	7.38208e-29	-0.125339	0.116	0.222	2.25729e-24
Samm50	7.4035e-29	-0.224924	0.063	0.143	2.26384e-24
AABR07033579.1	7.44708e-29	0.84777	0.027	0	2.27717e-24
Dnai2	7.56638e-29	-0.316522	0.011	0.058	2.31365e-24
LOC103690170	7.57218e-29	-0.244928	0.004	0.043	2.31542e-24
Hspa4	7.69215e-29	-0.260774	0.146	0.26	2.3521e-24
Nsun2	7.73184e-29	-0.148885	0.103	0.203	2.36424e-24
Xkr8	7.77974e-29	-0.180442	0.027	0.086	2.37889e-24
Ccp110	7.81032e-29	-0.339517	0.05	0.123	2.38824e-24
RGD1561796	7.90435e-29	-0.16061	0.003	0.041	2.41699e-24
Bod1	8.12793e-29	-0.152694	0.049	0.123	2.48536e-24
Pds5b	8.55611e-29	-0.212953	0.117	0.221	2.61629e-24
Fam91a1	8.59046e-29	0.039636	0.12	0.227	2.62679e-24
Rcc1	8.6697e-29	-0.170358	0.011	0.057	2.65102e-24
Ccsap	8.82639e-29	-0.212372	0.002	0.037	2.69893e-24
Crbn	9.14588e-29	-0.149065	0.026	0.085	2.79663e-24
AABR07057263.1	9.16752e-29	-0.514706	0	0.032	2.80324e-24
Sec31a	9.18404e-29	-0.131826	0.089	0.183	2.8083e-24
Slc41a3	9.35003e-29	-0.203207	0.039	0.106	2.85905e-24
Prkag2	9.35744e-29	-0.257287	0.046	0.117	2.86132e-24
Ccdc185	9.71416e-29	-0.203882	0.002	0.036	2.9704e-24
Kank3	1.04471e-28	-0.213439	0.008	0.051	3.1945e-24
Glo1	1.12755e-28	-0.269608	0.058	0.135	3.44782e-24
Ubxn8	1.15187e-28	-0.314434	0.015	0.064	3.52219e-24
Crls1	1.23426e-28	-0.171064	0.046	0.117	3.77412e-24
LOC100362453	1.28457e-28	-0.232662	0.108	0.207	3.92795e-24
Cep350	1.33152e-28	-0.348163	0.07	0.152	4.07151e-24
Mbd3l1	1.33169e-28	-0.166791	0.001	0.034	4.07204e-24
AABR07030168.1	1.37806e-28	0.315018	0.027	0	4.21383e-24
AABR07058706.1	1.37806e-28	0.400479	0.027	0	4.21383e-24
Copg1	1.44466e-28	-0.0884471	0.09	0.184	4.41747e-24
Trim27	1.46327e-28	-0.16983	0.029	0.089	4.47437e-24
Nedd8	1.57276e-28	-0.0903052	0.233	0.378	4.8092e-24
Ccdc152	1.64496e-28	-0.187081	0.022	0.077	5.02995e-24
Cox7a2l	1.69667e-28	-0.0318671	0.064	0.146	5.18807e-24
Immp1l	1.7126e-28	-0.381285	0.03	0.09	5.23678e-24
Ubap2	1.7242e-28	-0.159231	0.021	0.076	5.27226e-24
Cul4a	1.91858e-28	-0.208291	0.033	0.095	5.86664e-24
Prss21	1.94982e-28	-0.139791	0.003	0.041	5.96216e-24
LOC363337	1.96005e-28	-0.378418	0.001	0.034	5.99345e-24
Smim8	2.0452e-28	-0.167154	0.026	0.084	6.2538e-24
Armc3	2.11062e-28	-0.189288	0.004	0.042	6.45385e-24
Arf4	2.14584e-28	-0.0370122	0.13	0.24	6.56155e-24
Gltscr2	2.15888e-28	-0.223392	0.044	0.114	6.60143e-24
Ndufs7	2.19191e-28	-0.18919	0.027	0.085	6.70241e-24
AABR07070698.1	2.20088e-28	-0.160443	0	0.032	6.72986e-24
AABR07047309.2	2.20088e-28	-0.161757	0	0.032	6.72986e-24
Lhb	2.23281e-28	-0.179042	0.002	0.037	6.82748e-24
Fbxw10	2.26792e-28	-0.165065	0.002	0.037	6.93484e-24
RGD1561444	2.30112e-28	-0.174081	0.025	0.082	7.03638e-24
Ola1	2.38288e-28	-0.233832	0.06	0.139	7.28636e-24
Lsm5	2.39352e-28	-0.178308	0.074	0.159	7.3189e-24
Rnf114	2.40312e-28	-0.211329	0.058	0.135	7.34827e-24
Smpx	2.44901e-28	-0.181653	0.002	0.036	7.48859e-24
AABR07045507.1	2.5498e-28	0.577776	0.027	0	7.79677e-24
AABR07060379.1	2.5498e-28	0.313937	0.027	0	7.79677e-24
Chek1	2.67962e-28	-0.255625	0.062	0.141	8.19373e-24
Mmadhc	2.70258e-28	-0.22233	0.049	0.121	8.26394e-24
Uba3	2.77729e-28	-0.206284	0.057	0.133	8.49239e-24
Gm4907	2.83185e-28	-0.141779	0.003	0.04	8.65922e-24
AABR07027407.1	2.92308e-28	0.479349	0.037	0.004	8.93818e-24
AC113785.2	2.93485e-28	-0.22091	0.076	0.162	8.97417e-24
Mki67	2.9943e-28	-0.194556	0.262	0.411	9.15596e-24
Zfp672	3.00419e-28	-0.230946	0.016	0.067	9.18622e-24
Clmn	3.12399e-28	-0.171622	0.007	0.047	9.55254e-24
Pten	3.46527e-28	-0.189575	0.032	0.094	1.05961e-23
AABR07048302.1	3.59406e-28	0.407404	0.027	0	1.09899e-23
Hmgcr	3.59767e-28	-0.274634	0.039	0.104	1.1001e-23
Fastk	3.62583e-28	-0.158761	0.026	0.084	1.1087e-23
Tpp2	3.7266e-28	-0.153146	0.113	0.216	1.13952e-23
Wdr83os	4.10138e-28	-0.161749	0.059	0.137	1.25412e-23
Bri3	4.27534e-28	-0.0947931	0.087	0.179	1.30731e-23
Hnrnph1	4.44817e-28	-0.0782713	0.267	0.415	1.36016e-23
Il3ra	4.49806e-28	-0.160984	0.028	0.087	1.37542e-23
AABR07044001.2	4.59164e-28	-0.244805	0.003	0.04	1.40403e-23
Ube2f	4.62264e-28	-0.166866	0.009	0.052	1.41351e-23
Ccin	4.62389e-28	-0.233372	0.001	0.033	1.41389e-23
Ubc	4.68133e-28	-0.297283	0.529	0.651	1.43146e-23
Nlrp14	4.69103e-28	-0.216843	0.007	0.047	1.43442e-23
AABR07017781.1	4.71737e-28	0.337773	0.026	0	1.44248e-23
Atpaf2	4.79188e-28	-0.123914	0.024	0.079	1.46526e-23
Cd320	4.92702e-28	-0.18411	0.025	0.082	1.50658e-23
Wee1	5.00434e-28	-0.1496	0.093	0.186	1.53023e-23
Tmed9	5.1872e-28	-0.220368	0.105	0.202	1.58614e-23
Med10	5.216e-28	-0.170368	0.097	0.192	1.59495e-23
2021-09-07	5.3783e-28	-0.258065	0.089	0.18	1.64458e-23
Lrch1	5.40237e-28	-0.268517	0.012	0.058	1.65194e-23
Fem1c	5.43518e-28	-0.167853	0.034	0.096	1.66197e-23
Adam6	5.62547e-28	-0.222568	0.002	0.037	1.72016e-23
Cep192	5.63738e-28	-0.259676	0.057	0.133	1.7238e-23
Zdhhc12	5.76939e-28	-0.224739	0.025	0.081	1.76417e-23
Pithd1	6.13463e-28	-0.0905608	0.07	0.154	1.87585e-23
Jmjd6	6.19003e-28	-0.0631704	0.049	0.121	1.89279e-23
Tuba8	6.27911e-28	-0.385502	0.004	0.041	1.92003e-23
Igf2bp3	6.75462e-28	-0.235811	0.014	0.062	2.06543e-23
AABR07062586.1	6.78288e-28	0.295139	0.027	0	2.07407e-23
Psd3	6.90496e-28	-0.21158	0.007	0.047	2.1114e-23
RGD1309748	7.02678e-28	-0.226316	0.047	0.117	2.14865e-23
Cul5	7.1084e-28	-0.265313	0.106	0.203	2.17361e-23
Zmynd15	7.68131e-28	-0.183871	0.003	0.038	2.34879e-23
Poc1b	7.77849e-28	-0.191913	0.03	0.09	2.37851e-23
Kif17	7.9213e-28	-0.194442	0.006	0.046	2.42218e-23
Glud1	8.21561e-28	-0.200528	0.058	0.135	2.51217e-23
LOC100302465	8.36103e-28	-0.224503	0.022	0.076	2.55664e-23
Ccdc173	8.88836e-28	-0.198988	0.005	0.043	2.71788e-23
Znrf2	9.29514e-28	0.0227259	0.052	0.125	2.84227e-23
Gosr2	9.42997e-28	-0.172632	0.046	0.117	2.8835e-23
Zbtb22	9.68499e-28	-0.159418	0.006	0.045	2.96147e-23
Acly	9.96188e-28	-0.323107	0.116	0.214	3.04615e-23
RGD1560289	1.01244e-27	-0.179834	0.005	0.044	3.09584e-23
Sgf29	1.01609e-27	-0.212855	0.046	0.115	3.10699e-23
Ddhd1	1.05643e-27	-0.200677	0.046	0.116	3.23035e-23
Cep41	1.06975e-27	-0.107742	0.033	0.095	3.27108e-23
Chic2	1.09746e-27	-0.0388206	0.113	0.213	3.35582e-23
Ttbk2	1.1191e-27	-0.199037	0.013	0.061	3.42198e-23
Phf14	1.12847e-27	-0.206508	0.082	0.169	3.45062e-23
Abcf2	1.13304e-27	-0.130058	0.138	0.252	3.46461e-23
Cep162	1.20302e-27	-0.183155	0.038	0.103	3.67858e-23
RGD1559683	1.25181e-27	-0.173944	0.002	0.035	3.82777e-23
Cxxc5	1.25358e-27	-0.142845	0.126	0.232	3.83318e-23
Osbp2	1.25609e-27	-0.152454	0.012	0.058	3.84086e-23
Fam209a	1.27846e-27	-0.300606	0.002	0.036	3.90926e-23
Wdfy1	1.31582e-27	-0.177089	0.025	0.081	4.02353e-23
LOC103692166	1.33872e-27	-0.177844	0.019	0.071	4.09353e-23
Tomm20l	1.34612e-27	-0.185197	0.002	0.036	4.11618e-23
LOC684444	1.3914e-27	-0.229833	0.004	0.04	4.25462e-23
Cacybp	1.40444e-27	0.0140761	0.291	0.442	4.2945e-23
Pfkm	1.4812e-27	-0.171938	0.008	0.049	4.52922e-23
Ctnna1	1.5077e-27	-0.229118	0.066	0.145	4.61024e-23
AABR07068612.2	1.53253e-27	0.414264	0.037	0.004	4.68617e-23
AABR07065532.9	1.61421e-27	0.343089	0.026	0	4.93594e-23
Ankib1	1.61632e-27	-0.185983	0.043	0.11	4.9424e-23
AABR07060318.1	1.63515e-27	-0.146152	0.005	0.043	4.99997e-23
Bclaf1	1.64281e-27	-0.173693	0.255	0.398	5.02337e-23
Ctdp1	1.81961e-27	-0.198135	0.032	0.093	5.56399e-23
RGD1308706	1.84698e-27	-0.0892397	0.025	0.081	5.64768e-23
LOC102549011	1.87928e-27	-0.242877	0.001	0.034	5.74647e-23
Mroh7	1.96059e-27	-0.192885	0.008	0.049	5.99508e-23
Aasdhppt	1.9972e-27	-0.238486	0.02	0.072	6.10705e-23
Gfer	2.04673e-27	-0.153353	0.02	0.071	6.2585e-23
Armt1	2.08283e-27	-0.245336	0.016	0.064	6.36889e-23
Zfp94	2.12177e-27	-0.1131	0.011	0.055	6.48795e-23
Atp5g3	2.21423e-27	-0.203581	0.07	0.151	6.77068e-23
Ddx39a	2.24986e-27	-0.0702348	0.122	0.227	6.87963e-23
Mtmr3	2.32399e-27	-0.227458	0.065	0.145	7.1063e-23
Capza2	2.34083e-27	-0.103315	0.074	0.158	7.1578e-23
Ank3	2.34404e-27	-0.179872	0.034	0.096	7.16761e-23
Zfp384	2.4586e-27	-0.106285	0.078	0.164	7.51791e-23
Prss45	2.58384e-27	-0.195315	0.051	0.123	7.90088e-23
Alcam	2.60989e-27	-0.15904	0.005	0.043	7.98051e-23
Commd10	2.62505e-27	-0.142795	0.019	0.07	8.02688e-23
Farsb	2.68001e-27	-0.248036	0.027	0.085	8.19492e-23
Mis18bp1	2.73178e-27	-0.335494	0.041	0.107	8.35322e-23
Kpnb1	2.81524e-27	-0.147339	0.2	0.333	8.60843e-23
RGD1307916	2.82664e-27	-0.199257	0.001	0.034	8.64331e-23
Hsp90aa1	2.88428e-27	-0.324598	0.656	0.792	8.81955e-23
RGD1564340	2.92286e-27	-0.239855	0.001	0.033	8.93752e-23
Rnf11l1	2.94323e-27	-0.179804	0.006	0.045	8.99981e-23
Tomm7	3.03715e-27	-0.0555569	0.188	0.315	9.28699e-23
AABR07056730.1	3.13906e-27	0.408708	0.027	0	9.59863e-23
Tmem147	3.14615e-27	-0.0155741	0.104	0.203	9.62031e-23
AABR07048892.1	3.21237e-27	-0.109567	0.029	0.089	9.82277e-23
Ndc1	3.24436e-27	-0.142072	0.064	0.143	9.92061e-23
Slc25a1	3.33909e-27	-0.199479	0.06	0.137	1.02103e-22
Tmem184c	3.37819e-27	-0.109816	0.023	0.077	1.03298e-22
Mlec	3.4191e-27	-0.152932	0.072	0.155	1.04549e-22
Exosc1	3.4222e-27	-0.223715	0.015	0.062	1.04644e-22
Jup	3.65489e-27	-0.189852	0.013	0.059	1.11759e-22
Ccdc183	3.67166e-27	-0.188393	0.004	0.041	1.12272e-22
Zfp955a	3.6819e-27	-0.191482	0.024	0.078	1.12585e-22
Ints10	3.69797e-27	-0.148794	0.047	0.117	1.13077e-22
Zfp655	3.79408e-27	-0.397141	0.025	0.081	1.16015e-22
AABR07054186.1	3.84921e-27	-0.218783	0.038	0.101	1.17701e-22
Serinc3	3.87818e-27	-0.162908	0.07	0.151	1.18587e-22
Spag16	4.10981e-27	-0.19592	0.003	0.038	1.2567e-22
Pafah1b2	4.30454e-27	-0.21411	0.06	0.136	1.31624e-22
Zfp646	4.56214e-27	-0.281087	0.014	0.06	1.39501e-22
Prpf40b	4.59094e-27	-0.0205313	0.082	0.17	1.40382e-22
AABR07026048.1	4.65907e-27	-0.248117	0.002	0.035	1.42465e-22
Ipo7	4.68448e-27	-0.235762	0.081	0.167	1.43242e-22
Dnah8	4.69866e-27	-0.197818	0.015	0.063	1.43676e-22
Qrich2	4.70656e-27	-0.169942	0	0.03	1.43917e-22
Amn1	4.81471e-27	-0.238467	0.024	0.079	1.47224e-22
Gorasp2	5.01747e-27	-0.22604	0.048	0.117	1.53424e-22
Erich3	5.17432e-27	-0.16972	0.002	0.034	1.5822e-22
Rmi1	5.31674e-27	-0.0993681	0.028	0.086	1.62575e-22
Ilk	5.34658e-27	-0.0905254	0.047	0.117	1.63488e-22
Phyh	5.48971e-27	0.591518	0.503	0.448	1.67864e-22
AABR07065532.4	5.52146e-27	0.322257	0.025	0	1.68835e-22
Dync2h1	5.52832e-27	-0.22253	0.064	0.141	1.69045e-22
Fam214b	5.5844e-27	-0.223485	0.003	0.039	1.7076e-22
Hormad1	5.67216e-27	-0.332021	0.086	0.171	1.73443e-22
Rtn3	5.94774e-27	-0.216797	0.127	0.232	1.8187e-22
Ik	5.9781e-27	-0.0765002	0.17	0.293	1.82798e-22
Gmfg	6.13536e-27	-0.24375	0.003	0.037	1.87607e-22
Rnf167	6.18625e-27	0.00272277	0.066	0.146	1.89163e-22
Btbd10	6.43076e-27	-0.0614171	0.104	0.201	1.9664e-22
MGC94891	6.73924e-27	-0.205089	0.001	0.032	2.06073e-22
Ttk	6.7519e-27	-0.22398	0.072	0.153	2.0646e-22
Fndc3a	6.75984e-27	-0.190735	0.021	0.072	2.06702e-22
Mrps9	6.94628e-27	-0.130243	0.069	0.149	2.12403e-22
Derl2	6.94968e-27	-0.177492	0.016	0.065	2.12507e-22
Lmntd2	7.10056e-27	-0.153182	0.007	0.046	2.17121e-22
Lexm	7.1335e-27	-0.230475	0.002	0.035	2.18128e-22
Spen	7.4689e-27	-0.222327	0.061	0.136	2.28384e-22
Cox20	7.49839e-27	-0.129963	0.011	0.055	2.29286e-22
Asb17	7.5088e-27	-0.2681	0.002	0.035	2.29604e-22
Fam13b	7.7338e-27	-0.232013	0.07	0.15	2.36484e-22
RGD1359158	7.81566e-27	-0.207089	0.024	0.078	2.38987e-22
Rpl7	7.96077e-27	-0.134755	0.302	0.457	2.43424e-22
AABR07040444.1	8.53076e-27	-0.204826	0.003	0.039	2.60854e-22
Fam83f	8.70844e-27	0.740816	0.148	0.076	2.66287e-22
Lrrc9	8.94584e-27	-0.168428	0.007	0.047	2.73546e-22
Sod2	9.50921e-27	-0.185673	0.085	0.172	2.90773e-22
Tsr1	9.86883e-27	-0.155739	0.105	0.2	3.01769e-22
Morn3	9.99736e-27	-0.180472	0.003	0.037	3.05699e-22
Nudcd2	1.00976e-26	-0.156792	0.027	0.084	3.08765e-22
AABR07052510.1	1.02103e-26	0.379495	0.025	0	3.12211e-22
Atp2c1	1.04523e-26	-0.167797	0.01	0.053	3.19609e-22
Hgh1	1.06499e-26	-0.196112	0.024	0.079	3.25652e-22
Cpeb2	1.07187e-26	-0.16725	0.006	0.045	3.27755e-22
RGD1564937	1.09096e-26	-0.252304	0.009	0.051	3.33592e-22
Cklf	1.09792e-26	-0.285402	0.002	0.035	3.35723e-22
Wdr74	1.1095e-26	-0.15663	0.027	0.084	3.39261e-22
LOC103690168	1.11048e-26	-0.243073	0.001	0.033	3.39563e-22
Arl6	1.12531e-26	-0.363724	0.032	0.092	3.44098e-22
Sik3	1.13381e-26	-0.109956	0.014	0.06	3.46698e-22
Zfp819	1.1649e-26	-0.149342	0.007	0.047	3.56203e-22
Casc5	1.20212e-26	-0.336747	0.053	0.124	3.67584e-22
Mfsd11	1.24897e-26	-0.175816	0.014	0.061	3.81911e-22
Scfd1	1.27679e-26	-0.238207	0.029	0.087	3.90416e-22
AABR07051435.1	1.31363e-26	-0.155326	0	0.03	4.01683e-22
Ttc12	1.32809e-26	-0.171522	0.004	0.04	4.06103e-22
Dnaja2	1.35505e-26	-0.182498	0.242	0.387	4.14348e-22
Derl1	1.4628e-26	-0.138161	0.057	0.131	4.47294e-22
Smurf2	1.48244e-26	-0.20663	0.112	0.208	4.53301e-22
RGD1563222	1.53058e-26	-0.251459	0.003	0.036	4.68022e-22
Dnajc4	1.5434e-26	-0.145657	0.006	0.044	4.71941e-22
LOC680579	1.5448e-26	-0.129753	0.034	0.095	4.72368e-22
Qdpr	1.58635e-26	-0.104976	0.057	0.131	4.85073e-22
Cyp51	1.72615e-26	-0.220966	0.084	0.169	5.27822e-22
Wdr64	1.74431e-26	-0.15433	0.002	0.034	5.33374e-22
[truncated: 23,984 more rows]

## Sheet: TLF.vs.TSF.markers.all
gene.name	p_val	avg_log2FC	pct.1	pct.2	p_val_adj
AABR07054963.1	0	-2.48388	0	0.34	0
AABR07044075.1	1.08772e-153	-1.6539	0.002	0.177	3.32602e-149
AABR07029329.1	2.00543e-148	1.89681	0.191	0	6.13221e-144
MGC116197	1.20826e-129	-1.25636	0.068	0.288	3.6946e-125
AABR07067471.1	4.77651e-125	-1.72062	0	0.141	1.46056e-120
AABR07066832.1	5.36162e-121	-1.48198	0.017	0.179	1.63948e-116
AABR07044089.1	8.64744e-117	-1.3727	0.004	0.143	2.64421e-112
AABR07031724.2	1.80815e-115	-1.40777	0.001	0.133	5.52898e-111
AABR07040494.1	2.65141e-110	-1.24789	0	0.125	8.10748e-106
AABR07051325.1	1.38809e-98	-1.25903	0	0.111	4.24449e-94
AABR07044065.1	9.4774e-97	-1.24174	0	0.11	2.898e-92
Mt.nd1	3.84024e-88	-0.533595	0.859	0.951	1.17427e-83
Mt.cyb	2.20303e-83	-0.529544	0.85	0.942	6.73644e-79
AABR07025316.1	1.36983e-80	-0.872007	0.233	0.451	4.18868e-76
AABR07048878.1	1.28527e-79	-1.02747	0.053	0.203	3.93011e-75
AABR07032327.1	3.4416e-79	-0.93227	0	0.09	1.05237e-74
LOC300308	3.32301e-76	-1.21763	0.039	0.172	1.01611e-71
AABR07031574.1	1.59533e-75	-0.912174	0	0.086	4.87821e-71
AC115384.1	3.2098e-75	1.36003	0.101	0	9.81492e-71
AC114526.1	1.51797e-74	1.26745	0.104	0.002	4.64165e-70
AABR07051308.1	9.49216e-72	-0.983214	0.01	0.108	2.90251e-67
AC114070.2	1.49744e-69	1.26925	0.093	0	4.57888e-65
AABR07068850.1	9.58484e-69	0.956677	0.092	0	2.93085e-64
Cfl1	5.90403e-67	-0.622079	0.309	0.523	1.80533e-62
AABR07068783.1	9.93117e-66	1.16415	0.088	0	3.03675e-61
AABR07052137.1	9.98516e-65	1.3152	0.087	0	3.05326e-60
AC096239.1	1.04874e-64	1.11089	0.088	0	3.20684e-60
AABR07065404.1	3.97019e-64	1.26068	0.087	0	1.214e-59
AABR07068810.1	2.51376e-63	1.14342	0.085	0	7.68656e-59
Mt.atp6	1.95792e-62	-0.371642	0.974	0.986	5.98692e-58
AABR07000398.1	1.96866e-61	1.18401	0.438	0.274	6.01977e-57
AABR07039648.1	6.25012e-61	-0.737434	0.001	0.071	1.91116e-56
AABR07058011.1	6.86945e-60	0.951421	0.084	0.001	2.10054e-55
A3galt2	3.79897e-59	0.853628	0.088	0.003	1.16165e-54
AABR07065531.18	3.80451e-58	0.836161	0.078	0	1.16334e-53
AC117101.4	1.46794e-56	0.841974	0.076	0	4.48866e-52
AABR07062323.1	2.26067e-55	1.28591	0.074	0	6.91268e-51
AABR07057648.1	2.7532e-55	-0.765294	0	0.064	8.41873e-51
AABR07043645.1	5.9828e-54	-0.813497	0	0.062	1.82942e-49
AABR07068750.1	3.35997e-53	0.740081	0.072	0	1.02741e-48
Mt.nd2	3.96194e-51	-0.329494	0.917	0.971	1.21148e-46
AABR07062290.1	1.2162e-50	0.935166	0.068	0	3.71891e-46
AABR07062454.1	1.12894e-49	-0.696575	0	0.057	3.45207e-45
AABR07049886.1	1.06214e-47	0.761288	0.064	0	3.24782e-43
Mt.nd5	1.2768e-47	-0.223724	0.484	0.662	3.9042e-43
AABR07035428.2	1.14227e-46	0.800736	0.065	0.001	3.49283e-42
LOC100360856	4.60662e-46	-0.654024	0.159	0.307	1.40861e-41
AABR07066829.1	7.70356e-46	-0.873366	0.001	0.054	2.35559e-41
AABR07069371.2	1.25413e-45	0.669118	0.064	0.001	3.83487e-41
AABR07048844.1	1.6462e-45	-0.721634	0.033	0.123	5.03375e-41
AABR07015907.3	2.65292e-45	1.08997	0.087	0.011	8.1121e-41
AABR07031328.1	4.37017e-45	0.744212	0.062	0.001	1.33631e-40
AABR07007391.1	5.25042e-45	-0.680533	0.027	0.112	1.60547e-40
AABR07039471.1	3.37604e-44	-0.583693	0	0.05	1.03233e-39
AABR07052406.1	5.42957e-44	0.827777	0.059	0	1.66025e-39
AABR07070892.1	1.28679e-42	-0.699563	0.134	0.266	3.93475e-38
AABR07066838.1	2.8898e-42	-0.590757	0.002	0.055	8.83643e-38
AABR07052890.1	3.47775e-42	0.777603	0.058	0	1.06343e-37
AABR07065139.2	3.59281e-42	0.709005	0.058	0	1.09861e-37
AA926063	4.65167e-42	1.31561	0.102	0.022	1.42239e-37
AABR07033525.1	5.13854e-42	-0.687364	0	0.048	1.57126e-37
AABR07051324.1	5.13854e-42	-0.587056	0	0.048	1.57126e-37
AABR07070416.3	5.84085e-42	-0.75824	0.045	0.137	1.78601e-37
AABR07065466.1	1.16797e-41	0.785666	0.056	0	3.57142e-37
AABR07030108.2	3.19254e-41	0.650094	0.056	0	9.76214e-37
Mt.cox3	6.93081e-41	-0.241642	0.969	0.987	2.1193e-36
AABR07070441.1	1.30509e-40	0.821431	0.068	0.006	3.99069e-36
AABR07030265.1	1.74447e-40	-0.553626	0	0.047	5.33424e-36
AABR07026936.2	2.26097e-40	-0.625724	0.001	0.049	6.91358e-36
AABR07021357.1	2.40686e-40	-0.70056	0.04	0.128	7.35969e-36
AABR07040900.1	4.13868e-40	-0.525859	0	0.045	1.26552e-35
AABR07049768.1	7.17941e-40	0.978386	0.118	0.033	2.19532e-35
Prm1	7.19568e-40	-1.42161	0.035	0.118	2.20029e-35
AABR07039472.1	2.70839e-39	-0.51593	0	0.045	8.28172e-35
RGD1560017	3.28229e-39	-0.562926	0.004	0.057	1.00366e-34
AABR07031718.1	3.90986e-39	-0.535069	0	0.045	1.19556e-34
AABR07065387.1	5.69663e-39	0.810781	0.07	0.008	1.74192e-34
AABR07070176.1	1.0688e-38	0.725861	0.054	0.001	3.26816e-34
AABR07039171.1	1.3207e-38	-0.581453	0.017	0.084	4.03844e-34
AC130162.3	1.36372e-38	-0.552173	0	0.045	4.16999e-34
AC115371.4	3.57067e-38	0.699218	0.051	0	1.09184e-33
AABR07028530.4	2.15785e-37	-0.524077	0	0.042	6.59827e-33
AABR07038913.1	2.24876e-37	-0.502925	0.001	0.044	6.87627e-33
AABR07052327.1	4.22647e-37	0.616611	0.053	0.001	1.29237e-32
AABR07040393.1	1.40565e-36	-0.4397	0	0.041	4.2982e-32
AABR07040514.1	2.03952e-36	-0.496165	0	0.042	6.23644e-32
AABR07048899.1	2.09632e-36	-0.496418	0	0.042	6.41012e-32
AABR07068705.1	2.36056e-36	-0.420847	0.391	0.557	7.21811e-32
AABR07028480.6	2.62442e-36	-0.523916	0	0.041	8.02494e-32
AABR07059869.1	3.27709e-36	0.761506	0.049	0	1.00207e-31
AABR07068086.1	4.89917e-36	-0.504003	0	0.041	1.49807e-31
AC129460.1	9.14424e-36	-0.519541	0	0.04	2.79613e-31
AABR07013157.1	1.03247e-35	-0.505962	0.137	0.262	3.15709e-31
AABR07037451.1	1.28582e-35	-0.496035	0.001	0.043	3.9318e-31
AABR07044407.1	1.51893e-35	-0.519687	0.015	0.077	4.64458e-31
AABR07040430.1	1.88466e-35	-0.587233	0.001	0.042	5.76291e-31
AABR07068712.2	3.45776e-35	0.599077	0.049	0.001	1.05731e-30
AABR07065680.1	4.33821e-35	0.522234	0.047	0	1.32654e-30
AABR07021897.1	5.94069e-35	-0.600642	0	0.039	1.81654e-30
AABR07013123.1	6.58141e-35	-0.725396	0.063	0.155	2.01246e-30
AABR07033402.1	1.10817e-34	-0.63701	0	0.039	3.38855e-30
AABR07070161.5	2.10516e-34	0.505671	0.048	0.001	6.43714e-30
AABR07066435.1	2.29455e-34	-0.52125	0.034	0.109	7.01629e-30
AABR07030977.1	2.96716e-34	-0.462507	0.001	0.041	9.07299e-30
AC115255.1	8.63774e-34	0.669136	0.052	0.003	2.64125e-29
LOC302192	1.02168e-33	-0.566617	0.088	0.189	3.12409e-29
AABR07065895.1	1.10517e-33	0.592546	0.046	0	3.37939e-29
AABR07052402.1	2.94025e-33	0.537564	0.047	0.001	8.9907e-29
AABR07052085.3	4.65466e-33	-0.411134	0	0.037	1.4233e-28
Prdx1	6.26292e-33	-0.581097	0.179	0.303	1.91508e-28
AABR07040484.1	8.67395e-33	-0.38664	0	0.037	2.65232e-28
AABR07058539.1	3.29498e-32	0.624548	0.043	0	1.00754e-27
AABR07044072.1	3.55575e-32	0.502595	0.044	0	1.08728e-27
Apc	9.36969e-32	-0.625462	0.029	0.095	2.86506e-27
Calr	1.18892e-31	-0.330915	0.284	0.438	3.63547e-27
AC098022.2	1.62138e-31	-0.534022	0.007	0.054	4.95787e-27
AABR07034736.1	2.49136e-31	0.479889	0.044	0.001	7.61809e-27
AC120310.1	2.99003e-31	0.538835	0.042	0	9.14291e-27
AABR07021652.1	3.6216e-31	-0.456295	0	0.035	1.10741e-26
AABR07030605.1	4.64623e-31	0.616528	0.041	0	1.42072e-26
Rps15	1.22342e-30	0.754268	0.269	0.164	3.74098e-26
AABR07052389.1	1.38359e-30	-0.467403	0.001	0.036	4.23073e-26
AABR07065699.4	1.74221e-30	0.534401	0.041	0	5.32733e-26
AABR07041179.1	2.33576e-30	-0.445095	0	0.034	7.14228e-26
Lsm7	3.50879e-30	0.884683	0.26	0.155	1.07292e-25
AC129405.2	4.34662e-30	-0.459055	0	0.034	1.32911e-25
LOC257642	5.35198e-30	-0.765838	0.073	0.16	1.63653e-25
Ltbp2	8.70719e-30	-0.546201	0.102	0.2	2.66248e-25
AABR07070173.1	1.21319e-29	0.608476	0.042	0.001	3.70969e-25
AABR07030598.1	1.75479e-29	0.644881	0.04	0	5.36579e-25
AABR07038786.1	1.94924e-29	0.585005	0.043	0.002	5.96039e-25
AABR07043940.1	2.79882e-29	-0.463721	0	0.033	8.55823e-25
AABR07066782.1	3.09666e-29	-0.33685	0.001	0.034	9.46896e-25
LOC498759	4.86221e-29	-0.72069	0.154	0.262	1.48677e-24
AABR07068746.1	1.72488e-28	0.426112	0.04	0.001	5.27433e-24
AC128848.1	1.82168e-28	-0.492412	0.001	0.035	5.57034e-24
AABR07068810.2	2.19926e-28	0.448027	0.038	0	6.72488e-24
LOC100359583	2.4672e-28	0.405704	0.671	0.552	7.54421e-24
AABR07041724.1	2.59701e-28	-0.36025	0	0.033	7.94114e-24
AABR07013762.2	2.81125e-28	0.568343	0.04	0.001	8.59623e-24
AABR07048856.1	4.7719e-28	-0.520601	0.027	0.088	1.45915e-23
AABR07031381.1	5.82237e-28	0.510008	0.038	0	1.78037e-23
AABR07043347.1	5.95354e-28	-0.426172	0.007	0.05	1.82047e-23
AABR07065772.4	6.22113e-28	-0.333784	0	0.031	1.9023e-23
AABR07048386.1	6.22113e-28	-0.358684	0	0.031	1.9023e-23
Ptprf	8.09623e-28	0.734509	0.384	0.282	2.47567e-23
AABR07070161.3	9.07889e-28	0.41992	0.038	0	2.77614e-23
AABR07059778.1	1.08836e-27	0.41069	0.039	0.001	3.32798e-23
AABR07051438.1	1.15633e-27	-0.364562	0	0.031	3.53581e-23
AC129244.1	1.15633e-27	-0.513001	0	0.031	3.53582e-23
AABR07052432.1	1.32131e-27	0.515025	0.045	0.003	4.04029e-23
AABR07057353.2	1.47747e-27	0.451755	0.038	0	4.51781e-23
RT1.A1	1.81865e-27	0.616285	0.086	0.025	5.56108e-23
AABR07049695.5	1.97505e-27	0.438652	0.036	0	6.0393e-23
AC120310.2	1.97505e-27	0.437576	0.036	0	6.0393e-23
Alkbh5	2.96329e-27	-0.350261	0.233	0.358	9.06114e-23
Cdk9	3.1753e-27	1.01925	0.227	0.135	9.70944e-23
Mt.nd4	3.17747e-27	-0.139187	0.961	0.983	9.71606e-23
AABR07039233.1	4.94763e-27	0.55542	0.349	0.233	1.51289e-22
AABR07024724.2	7.72001e-27	-0.443395	0.004	0.042	2.36063e-22
Cckbr	8.52789e-27	-0.433781	0.002	0.036	2.60766e-22
Sycp1	9.60733e-27	-0.58957	0.144	0.246	2.93773e-22
AABR07028907.1	1.20482e-26	-0.325789	0.002	0.034	3.68409e-22
AABR07024873.1	1.37842e-26	-0.480367	0	0.03	4.21492e-22
AABR07068851.1	1.51234e-26	0.493294	0.039	0.002	4.62443e-22
Fcrla	1.62133e-26	0.926033	0.417	0.323	4.95772e-22
AABR07003952.6	1.97233e-26	-0.317371	0	0.03	6.03098e-22
AABR07044188.1	2.56048e-26	-0.325595	0	0.029	7.82944e-22
Serf1	2.56083e-26	-0.551054	0.086	0.172	7.8305e-22
AABR07048302.1	3.2333e-26	-0.560579	0.027	0.085	9.88678e-22
Odf1	3.48536e-26	-1.18295	0.007	0.047	1.06575e-21
Ran	3.58601e-26	0.760918	0.275	0.177	1.09653e-21
AABR07029782.1	4.24996e-26	0.509544	0.035	0	1.29955e-21
AABR07029272.1	4.24997e-26	0.483895	0.035	0	1.29955e-21
AABR07069629.1	4.77478e-26	0.415145	0.035	0	1.46003e-21
AABR07057302.1	4.80807e-26	0.494796	0.035	0	1.47021e-21
AABR07068612.2	5.56003e-26	0.431068	0.037	0.001	1.70015e-21
Sycp2	6.60476e-26	-0.444373	0.184	0.294	2.0196e-21
Ergic3	7.19629e-26	-0.511421	0.091	0.178	2.20048e-21
AABR07058017.1	1.12374e-25	0.469694	0.035	0	3.43617e-21
AABR07033607.2	1.3032e-25	-0.412162	0	0.029	3.98493e-21
AABR07069416.1	2.44941e-25	0.418181	0.034	0	7.4898e-21
AABR07001623.1	2.72691e-25	0.47078	0.034	0	8.33834e-21
AABR07049702.1	2.83531e-25	0.442672	0.034	0	8.66982e-21
AC119088.1	3.79425e-25	0.409144	0.033	0	1.16021e-20
AABR07058706.1	3.8091e-25	-0.470219	0.027	0.083	1.16475e-20
Fam208b	4.02338e-25	-0.503746	0.145	0.245	1.23027e-20
AC129824.1	4.13709e-25	-0.423276	0.001	0.03	1.26504e-20
AABR07011746.1	4.77901e-25	-0.358292	0.14	0.244	1.46133e-20
AABR07039506.1	5.65266e-25	-0.30366	0	0.028	1.72847e-20
AABR07029769.1	1.09684e-24	0.69373	0.17	0.087	3.35391e-20
AABR07066818.3	1.54438e-24	-0.287086	0	0.028	4.72241e-20
AABR07057347.2	1.58768e-24	0.414173	0.033	0	4.8548e-20
AABR07047531.2	2.22211e-24	-0.402716	0.002	0.033	6.79477e-20
Top2b	2.3623e-24	-0.562125	0.055	0.125	7.22344e-20
AABR07069529.1	3.37943e-24	0.45691	0.032	0	1.03336e-19
AABR07049550.1	3.37943e-24	0.402453	0.032	0	1.03336e-19
Anapc1	3.50058e-24	-0.445614	0.102	0.191	1.07041e-19
AABR07044354.1	3.61421e-24	-0.298872	0	0.027	1.10515e-19
AABR07062425.2	3.61421e-24	-0.37388	0	0.027	1.10515e-19
AABR07043929.1	3.85964e-24	-0.514212	0.025	0.078	1.1802e-19
Hnrnph1	5.72231e-24	-0.255534	0.267	0.389	1.74977e-19
AABR07048203.2	5.82173e-24	0.414513	0.032	0	1.78017e-19
AABR07027190.2	6.74382e-24	0.435878	0.036	0.002	2.06213e-19
AABR07040840.1	9.82406e-24	-0.313056	0	0.027	3.004e-19
AABR07048311.1	1.01775e-23	-0.520442	0.013	0.056	3.11206e-19
Dynll1	1.19113e-23	0.476782	0.528	0.428	3.64225e-19
AABR07053485.1	1.24436e-23	-0.334385	0	0.026	3.80501e-19
AABR07033992.1	1.2537e-23	0.474852	0.031	0	3.83357e-19
AABR07059757.1	1.44528e-23	0.433033	0.032	0	4.41939e-19
AABR07045184.1	1.81675e-23	-0.342049	0.002	0.031	5.55526e-19
AABR07035861.1	1.94044e-23	0.358505	0.031	0	5.93346e-19
AABR07030779.1	2.30858e-23	-0.3279	0	0.026	7.05917e-19
AABR07058233.1	2.30858e-23	-0.352486	0	0.026	7.05918e-19
AABR07064373.2	2.59219e-23	-0.307763	0.001	0.027	7.9264e-19
AABR07061158.1	3.23704e-23	-0.352994	0.063	0.136	9.89822e-19
Pogk	3.51981e-23	-0.348773	0.354	0.482	1.07629e-18
AABR07053293.1	4.2825e-23	-0.315252	0	0.026	1.3095e-18
AABR07039889.1	6.11134e-23	-0.376487	0.001	0.028	1.86873e-18
Smcp	6.9054e-23	-1.03346	0.005	0.038	2.11153e-18
AABR07055135.1	7.19089e-23	0.454665	0.03	0	2.19883e-18
AABR07034307.1	7.19089e-23	0.383404	0.03	0	2.19883e-18
AABR07032277.2	1.12513e-22	-0.281526	0	0.026	3.44043e-18
Rnpc3	1.3441e-22	-0.608181	0.046	0.107	4.10999e-18
AABR07014823.2	1.47322e-22	-0.26946	0	0.025	4.50482e-18
AABR07025689.2	1.72127e-22	0.368689	0.03	0	5.2633e-18
AABR07064542.1	1.72127e-22	0.357562	0.03	0	5.2633e-18
AABR07049579.1	1.72127e-22	0.350708	0.03	0	5.2633e-18
Actb	2.4712e-22	-0.439803	0.167	0.264	7.55644e-18
AABR07048892.1	2.66272e-22	0.347867	0.029	0	8.14206e-18
AABR07019088.1	2.70938e-22	-0.536368	0.097	0.177	8.28473e-18
Pdia5	5.29113e-22	0.50653	0.048	0.008	1.61792e-17
AABR07029218.1	6.03048e-22	-0.344302	0.013	0.053	1.844e-17
AABR07033357.1	6.98974e-22	-0.543961	0.001	0.027	2.13732e-17
Mlkl	8.67121e-22	-0.332458	0.393	0.525	2.65148e-17
Mt.co1	9.02611e-22	-0.169192	0.936	0.955	2.76e-17
AABR07028905.1	9.39304e-22	-0.278829	0	0.024	2.8722e-17
AABR07065656.2	9.85224e-22	0.381045	0.029	0	3.01262e-17
Atrx	1.08275e-21	-0.434503	0.115	0.201	3.31083e-17
AC130146.2	1.15523e-21	0.383129	0.03	0.001	3.53247e-17
AABR07034598.1	1.37004e-21	0.399607	0.038	0.004	4.18931e-17
Srrm2	1.74879e-21	-0.428981	0.353	0.472	5.34745e-17
Stag3	2.34214e-21	-0.521952	0.073	0.143	7.16178e-17
AABR07062708.1	2.35592e-21	0.46348	0.028	0	7.20393e-17
Psme4	2.41758e-21	-0.533602	0.062	0.129	7.39248e-17
AABR07055738.1	3.22821e-21	-0.330588	0	0.023	9.87122e-17
AABR07030184.6	3.64267e-21	0.340488	0.028	0	1.11386e-16
AABR07065255.2	4.03205e-21	0.351051	0.029	0	1.23292e-16
Anapc5	4.69346e-21	-0.419818	0.118	0.204	1.43517e-16
Abcb8	5.21264e-21	-0.243639	0.177	0.281	1.59392e-16
Dnajc10	5.34393e-21	-0.434814	0.085	0.16	1.63407e-16
Appbp2	5.36335e-21	-0.434656	0.173	0.269	1.64001e-16
AABR07024381.1	5.61246e-21	-0.312435	0.001	0.026	1.71618e-16
Hars2	5.81613e-21	-0.26828	0.455	0.585	1.77846e-16
AABR07061260.1	6.19953e-21	0.353284	0.028	0	1.89569e-16
AABR07033579.1	8.70632e-21	0.84777	0.027	0	2.66222e-16
AABR07070098.1	1.03466e-20	0.35077	0.029	0.001	3.16377e-16
AABR07051515.2	1.15548e-20	-0.252744	0.002	0.029	3.53324e-16
Tnp1	1.18828e-20	-1.62919	0.017	0.059	3.63352e-16
Rn50-X-1141.3	1.20939e-20	-0.328239	0.34	0.458	3.69807e-16
Fam219a	1.21798e-20	-0.412047	0.038	0.093	3.72433e-16
AABR07056730.1	1.34583e-20	0.411767	0.027	0	4.11528e-16
AABR07029217.1	1.64647e-20	0.46931	0.029	0.001	5.03457e-16
AABR07060379.1	2.08023e-20	0.313937	0.027	0	6.36094e-16
AABR07035012.1	2.61815e-20	-0.364688	0.024	0.07	8.00577e-16
Aurkb	2.75871e-20	-0.234349	0.208	0.318	8.43559e-16
AABR07065274.1	3.06406e-20	-0.33679	0.137	0.225	9.36929e-16
AABR07017781.1	3.21515e-20	0.337773	0.026	0	9.83127e-16
Rif1	6.0192e-20	-0.41231	0.156	0.246	1.84055e-15
Ap3s1	6.18857e-20	-0.458903	0.097	0.173	1.89234e-15
AC119699.2	6.48929e-20	0.328244	0.029	0.001	1.98429e-15
AABR07044535.1	7.0583e-20	-0.241829	0	0.022	2.15829e-15
AC093937.1	7.0583e-20	-0.841411	0	0.022	2.15829e-15
AABR07065532.9	7.67855e-20	0.343089	0.026	0	2.34795e-15
Calm1	1.07088e-19	-0.350219	0.185	0.284	3.27453e-15
AABR07065956.1	1.30781e-19	-0.26171	0	0.021	3.99903e-15
AABR07026544.1	1.34527e-19	-0.241804	0.001	0.023	4.11357e-15
AABR07022046.1	1.61563e-19	-0.269092	0.003	0.031	4.94027e-15
AC114446.2	1.69373e-19	0.473826	0.044	0.008	5.17908e-15
AABR07065532.4	1.83328e-19	0.322257	0.025	0	5.60581e-15
AABR07052510.1	2.83242e-19	0.379495	0.025	0	8.66096e-15
AC095390.1	2.90306e-19	0.434749	0.044	0.009	8.87699e-15
Alyref	2.94924e-19	-0.304004	0.143	0.232	9.01819e-15
Tcp10b	2.96069e-19	-0.415425	0.008	0.039	9.05321e-15
Pik3c2a	3.1545e-19	-0.520579	0.175	0.263	9.64582e-15
Igf2	3.90204e-19	0.802105	0.163	0.093	1.19316e-14
AY172581.24	4.00535e-19	-0.169103	0.843	1	1.22476e-14
AABR07030040.1	4.37577e-19	0.298269	0.025	0	1.33802e-14
Rn60-1-2212.4	5.52213e-19	-0.239988	0.618	0.755	1.68856e-14
Eprs	6.67567e-19	0.570111	0.318	0.231	2.04129e-14
AABR07065656.3	6.7596e-19	0.276886	0.025	0	2.06695e-14
Fabp12	6.918e-19	-0.345939	0.002	0.026	2.11539e-14
AABR07051567.1	8.31569e-19	-0.25674	0	0.021	2.54277e-14
AABR07064716.2	8.31569e-19	-0.252882	0	0.021	2.54277e-14
AABR07053470.1	9.31523e-19	-0.281076	0.001	0.024	2.84841e-14
AC130162.1	9.37539e-19	-0.41401	0.022	0.064	2.86681e-14
Fam229b	1.00026e-18	-0.637222	0.027	0.072	3.05861e-14
AABR07010022.1	1.04414e-18	0.377238	0.024	0	3.19277e-14
AC114198.1	1.04414e-18	0.30504	0.024	0	3.19277e-14
AABR07056887.1	1.04414e-18	0.593428	0.024	0	3.19277e-14
AABR07064227.1	1.19751e-18	-0.267913	0	0.021	3.66176e-14
AABR07050156.1	1.21189e-18	-0.272675	0	0.021	3.70573e-14
AABR07058724.1	1.27861e-18	0.378688	0.027	0.001	3.90972e-14
LOC500035	1.37308e-18	-0.49096	0.024	0.068	4.19861e-14
AABR07026534.1	1.54038e-18	-0.237091	0	0.02	4.71016e-14
AABR07033564.1	1.54038e-18	-0.479386	0	0.02	4.71016e-14
AABR07032035.1	1.61275e-18	0.367568	0.024	0	4.93146e-14
Ubc	1.69685e-18	0.450531	0.529	0.473	5.18863e-14
Sycp3	1.95092e-18	-0.492396	0.116	0.192	5.96552e-14
AABR07024854.1	2.23675e-18	-0.277799	0	0.021	6.83952e-14
AABR07044001.1	2.23956e-18	-0.238041	0	0.021	6.84812e-14
AABR07051875.1	2.85318e-18	-0.228068	0	0.02	8.72446e-14
AABR07031612.1	3.19236e-18	-0.247785	0.003	0.028	9.76159e-14
Hps1	3.19368e-18	-0.336028	0.198	0.292	9.76562e-14
LOC100911295	3.38498e-18	-0.319454	0.296	0.401	1.03506e-13
Zfp36	4.04303e-18	-0.474499	0.114	0.189	1.23628e-13
AABR07027753.3	5.28455e-18	-0.230972	0	0.02	1.61591e-13
AABR07027501.2	5.28455e-18	-0.236881	0	0.02	1.61591e-13
AABR07035182.1	5.94046e-18	0.261309	0.023	0	1.81648e-13
AABR07057617.1	5.94046e-18	0.284805	0.023	0	1.81648e-13
AC111927.1	5.94046e-18	0.276227	0.023	0	1.81648e-13
Mrpl43	7.54545e-18	0.497727	0.072	0.027	2.30725e-13
AABR07053391.2	7.55836e-18	-0.245543	0	0.02	2.3112e-13
Ankrd17	8.00584e-18	-0.29658	0.236	0.341	2.44803e-13
AABR07014638.1	8.53407e-18	0.540951	0.126	0.064	2.60955e-13
AABR07025594.3	9.17312e-18	0.322643	0.023	0	2.80496e-13
Ccni	1.04799e-17	-0.39236	0.107	0.18	3.20455e-13
Ccl5	1.42258e-17	-0.25293	0	0.02	4.34998e-13
AABR07036442.1	1.57778e-17	0.451373	0.024	0	4.82453e-13
AABR07068760.1	1.63039e-17	0.287858	0.024	0	4.9854e-13
Atxn1	1.77631e-17	-0.319276	0.045	0.098	5.4316e-13
AABR07067979.1	1.81259e-17	-0.24282	0	0.019	5.54255e-13
AABR07065903.1	1.81259e-17	-0.179471	0	0.019	5.54255e-13
AABR07064724.2	1.81259e-17	-0.212487	0	0.019	5.54255e-13
AABR07051431.1	2.32399e-17	-0.217729	0.002	0.023	7.10631e-13
AABR07023033.1	2.43285e-17	0.30105	0.023	0	7.43915e-13
Ankrd11	3.0901e-17	-0.0899275	0.244	0.35	9.44889e-13
AABR07057530.1	3.27769e-17	-0.312543	0.053	0.109	1.00225e-12
AABR07026887.1	3.37639e-17	0.301588	0.022	0	1.03243e-12
AABR07006763.1	3.37639e-17	0.336791	0.022	0	1.03243e-12
Atp5a1	3.77376e-17	0.565659	0.228	0.153	1.15394e-12
AABR07034181.1	3.84344e-17	0.293819	0.023	0	1.17525e-12
AABR07036698.1	4.58218e-17	-0.232401	0.001	0.021	1.40114e-12
Capza2	5.42675e-17	-0.32673	0.074	0.137	1.65939e-12
AABR07052138.1	5.94128e-17	0.275471	0.023	0	1.81672e-12
AABR07022999.1	6.21611e-17	-0.219588	0	0.018	1.90076e-12
AABR07029726.1	6.21611e-17	-0.252935	0	0.018	1.90076e-12
AABR07066436.1	6.76454e-17	-0.230998	0.001	0.022	2.06846e-12
AABR07057885.3	8.04673e-17	0.314403	0.022	0	2.46053e-12
AC115440.1	8.04673e-17	0.260281	0.022	0	2.46053e-12
LOC100362027	8.04673e-17	0.261205	0.022	0	2.46053e-12
AABR07030766.1	8.04673e-17	0.294436	0.022	0	2.46053e-12
AABR07054845.1	8.04673e-17	0.258025	0.022	0	2.46053e-12
AABR07069398.1	8.04673e-17	0.245233	0.022	0	2.46053e-12
AABR07039936.1	1.00586e-16	-0.431719	0.055	0.111	3.07572e-12
AABR07017265.1	1.00889e-16	-0.209675	0.002	0.024	3.08498e-12
Spata6	1.02685e-16	-0.540031	0.038	0.085	3.13989e-12
AABR07036745.1	1.15108e-16	-0.201541	0	0.018	3.51976e-12
AABR07053830.1	1.19174e-16	-0.219055	0.001	0.02	3.64409e-12
AABR07065531.31	1.24213e-16	0.247735	0.021	0	3.7982e-12
LOC299282	1.33367e-16	-0.381426	0.08	0.143	4.0781e-12
AABR07050160.1	1.67878e-16	-0.212721	0	0.019	5.13337e-12
Ankrd12	1.79627e-16	-0.326547	0.105	0.176	5.49264e-12
RGD1307100	1.85031e-16	-0.251731	0.227	0.321	5.65787e-12
AABR07044492.1	1.92096e-16	-0.241067	0.003	0.027	5.87392e-12
AABR07031465.1	2.13146e-16	-0.216717	0	0.018	6.51758e-12
AABR07018556.1	2.37582e-16	-0.450389	0.043	0.092	7.26478e-12
RGD1564469	2.49737e-16	0.452672	0.038	0.008	7.63644e-12
Atp6v1b2	2.7706e-16	0.0147261	0.079	0.144	8.47193e-12
Ptma	3.05376e-16	-0.184545	0.206	0.3	9.3378e-12
AABR07033060.1	3.97059e-16	-0.403186	0.001	0.021	1.21413e-11
Fam49b	4.07783e-16	-0.42743	0.115	0.183	1.24692e-11
AABR07035107.1	4.78778e-16	0.353433	0.043	0.01	1.46401e-11
AABR07059215.3	5.22026e-16	0.240779	0.021	0	1.59625e-11
AABR07069791.4	5.6634e-16	0.267685	0.027	0.003	1.73176e-11
AABR07053483.3	5.73833e-16	-0.20112	0	0.018	1.75467e-11
AABR07044805.1	5.76352e-16	-0.191079	0	0.018	1.76237e-11
AABR07030053.1	5.83658e-16	0.256192	0.023	0.001	1.78471e-11
Nvl	6.14422e-16	-0.378796	0.101	0.168	1.87878e-11
LOC103692716	6.3782e-16	-0.249667	0.259	0.357	1.95033e-11
Hmgb2l1	6.64516e-16	-0.275566	0.004	0.028	2.03196e-11
AABR07069431.1	7.04937e-16	0.2632	0.02	0	2.15556e-11
AABR07054399.1	7.19593e-16	0.298026	0.026	0.002	2.20037e-11
AABR07031689.1	7.46422e-16	-0.179829	0.001	0.019	2.28241e-11
Fos	9.91502e-16	0.441693	0.041	0.01	3.03182e-11
AC095947.1	1.03195e-15	-0.418984	0.016	0.05	3.15548e-11
AABR07065531.30	1.08792e-15	0.242343	0.02	0	3.32664e-11
AABR07069872.1	1.08792e-15	0.241924	0.02	0	3.32664e-11
AABR07063288.1	1.08792e-15	0.486878	0.02	0	3.32664e-11
AABR07028981.1	1.25858e-15	-0.267079	0.006	0.031	3.8485e-11
AABR07014940.2	1.35315e-15	-0.168029	0	0.017	4.13765e-11
Gabbr1	1.66683e-15	-0.446051	0.021	0.057	5.09685e-11
AABR07030039.1	1.70821e-15	0.401485	0.057	0.02	5.22337e-11
AABR07037104.1	1.93802e-15	-0.190727	0	0.017	5.92609e-11
Ube2s	1.942e-15	0.57968	0.344	0.275	5.93826e-11
Arhgap29	2.01226e-15	-0.350091	0.053	0.105	6.15309e-11
Ifi27	2.09314e-15	-0.229291	0.001	0.02	6.40042e-11
Casc4	2.36231e-15	-0.342495	0.077	0.137	7.22348e-11
AABR07064316.3	2.50548e-15	-0.198888	0	0.016	7.66126e-11
AABR07050402.1	2.50548e-15	-0.160251	0	0.016	7.66126e-11
AABR07043928.2	2.56226e-15	-0.227321	0.001	0.018	7.83489e-11
AABR07070189.1	2.59082e-15	0.232202	0.02	0	7.9222e-11
AABR07065423.1	2.59082e-15	0.274949	0.02	0	7.9222e-11
Atp5g2	3.57287e-15	-0.145499	0.204	0.295	1.09251e-10
AABR07044183.1	3.61078e-15	-0.160648	0	0.017	1.10411e-10
A830031A19Rik	3.9979e-15	0.222329	0.019	0	1.22248e-10
Nup43	4.06438e-15	-0.282986	0.358	0.466	1.24281e-10
AABR07053513.1	4.32045e-15	-0.393527	0.029	0.069	1.32111e-10
Stard9	5.31925e-15	-0.414269	0.2	0.28	1.62652e-10
AABR07068085.2	5.32737e-15	-0.230532	0.002	0.021	1.629e-10
Rpl36	6.12433e-15	-0.191591	0.003	0.023	1.8727e-10
AABR07026969.1	6.38862e-15	-0.140461	0.162	0.246	1.95351e-10
AABR07045369.1	6.59405e-15	-0.208888	0	0.017	2.01633e-10
AABR07067892.1	6.73136e-15	-0.205578	0	0.017	2.05831e-10
AABR07025116.1	6.87836e-15	0.289263	0.02	0	2.10326e-10
AABR07057650.1	7.29356e-15	0.254429	0.021	0.001	2.23022e-10
Mki67	7.47079e-15	-0.277592	0.262	0.359	2.28442e-10
AABR07038567.1	7.71765e-15	-0.419179	0.027	0.065	2.3599e-10
AC115255.2	7.87396e-15	0.278219	0.022	0.001	2.4077e-10
AABR07040469.1	8.58987e-15	-0.228465	0	0.016	2.62661e-10
AABR07024802.1	8.58987e-15	-0.192457	0	0.016	2.62661e-10
AC129004.1	8.58987e-15	-0.243169	0	0.016	2.62661e-10
AABR07059632.3	9.32662e-15	0.389809	0.049	0.015	2.85189e-10
AABR07030880.1	1.08744e-14	-0.292419	0.013	0.044	3.32519e-10
AABR07007798.1	1.13171e-14	-0.210712	0.001	0.018	3.46056e-10
Cfl2	1.18238e-14	-0.261514	0.096	0.159	3.61548e-10
AABR07051370.1	1.22468e-14	-0.197908	0	0.016	3.74482e-10
AABR07072979.1	1.25373e-14	0.337987	0.025	0.003	3.83366e-10
Mt.nd4l	1.3072e-14	-0.27282	0.102	0.168	3.99715e-10
Cep350	1.35853e-14	-0.418428	0.07	0.125	4.15412e-10
Slc12a2	1.42591e-14	-0.380811	0.102	0.165	4.36015e-10
AC094126.2	1.4687e-14	0.343587	0.018	0	4.49099e-10
AABR07062274.1	1.4687e-14	0.223191	0.018	0	4.49099e-10
AABR07065117.1	1.4687e-14	0.229568	0.018	0	4.49099e-10
AABR07065531.10	1.4687e-14	0.282013	0.018	0	4.49099e-10
AABR07045163.1	1.59053e-14	-0.192667	0	0.015	4.86352e-10
AABR07045339.1	1.59053e-14	-0.188157	0	0.015	4.86352e-10
AABR07050017.3	1.64936e-14	0.269797	0.019	0	5.04341e-10
AABR07027030.1	1.69064e-14	-0.26202	0.005	0.028	5.16963e-10
Bod1l1	1.82691e-14	-0.33286	0.163	0.239	5.58632e-10
AABR07026361.3	1.87124e-14	-0.265897	0.007	0.033	5.72187e-10
Stk25	1.9248e-14	-0.472962	0.147	0.217	5.88566e-10
Ash1l	2.00609e-14	-0.335452	0.16	0.233	6.13421e-10
Atp2a2	2.20558e-14	-0.327667	0.143	0.217	6.74422e-10
AABR07064509.1	2.266e-14	-0.2171	0	0.016	6.92898e-10
AABR07054945.1	2.26608e-14	0.301843	0.018	0	6.92921e-10
AABR07027450.1	2.31313e-14	-0.167368	0	0.016	7.0731e-10
Ctnna3	2.39409e-14	-0.30377	0.284	0.375	7.32065e-10
Spo11	2.50624e-14	-0.300714	0.01	0.037	7.66359e-10
AABR07026361.2	2.94514e-14	-0.197542	0	0.015	9.00565e-10
AABR07028674.1	2.94514e-14	-0.183624	0	0.015	9.00565e-10
Lama3	3.03406e-14	0.851355	0.06	0.024	9.27756e-10
Dnajb13	3.09594e-14	-0.289577	0.223	0.31	9.46678e-10
Crtc3	3.22282e-14	-0.269221	0.225	0.313	9.85473e-10
Tcea1	3.6855e-14	-0.329072	0.23	0.314	1.12695e-09
AC128986.1	3.8732e-14	-0.275642	0.001	0.017	1.18435e-09
AABR07049903.1	4.39955e-14	0.270183	0.02	0.001	1.34529e-09
Aldoa	5.3222e-14	-0.283047	0.051	0.099	1.62742e-09
AABR07026936.3	5.38974e-14	-0.301866	0.001	0.019	1.64807e-09
AC128792.1	5.4536e-14	-0.185895	0	0.015	1.6676e-09
AC129049.1	5.4536e-14	-0.205354	0	0.015	1.6676e-09
Rpl35a	6.02681e-14	-0.322563	0.032	0.072	1.84288e-09
Wee1	6.95e-14	-0.492275	0.093	0.152	2.12517e-09
Stip1	7.37348e-14	-0.159656	0.282	0.377	2.25466e-09
AC095650.1	8.19574e-14	-0.381435	0.077	0.133	2.50609e-09
Dqx1	8.28332e-14	-0.273715	0.089	0.149	2.53287e-09
Tlk1	8.69379e-14	-0.326691	0.124	0.19	2.65839e-09
AC094001.1	9.4545e-14	0.248242	0.018	0	2.891e-09
AABR07029942.1	1.0099e-13	-0.172604	0	0.015	3.08806e-09
AABR07063852.2	1.0099e-13	-0.168046	0	0.015	3.08806e-09
AABR07057628.1	1.01865e-13	0.247753	0.019	0.001	3.11484e-09
Insl3	1.05351e-13	0.502966	0.07	0.03	3.22143e-09
Dazl	1.15591e-13	-0.189294	0.395	0.5	3.53454e-09
LOC100910427	1.21043e-13	-0.227513	0.293	0.387	3.70124e-09
AABR07042781.3	1.28396e-13	0.204829	0.017	0	3.92608e-09
AABR07033580.1	1.28396e-13	0.428454	0.017	0	3.92608e-09
Cenpt	1.41196e-13	-0.31644	0.015	0.044	4.31749e-09
Rnft2	1.41394e-13	-0.313568	0.021	0.054	4.32356e-09
AABR07066986.1	1.87021e-13	-0.179049	0	0.014	5.71873e-09
AABR07066739.1	1.87021e-13	-0.140905	0	0.014	5.71873e-09
AABR07049890.1	1.98086e-13	0.332689	0.017	0	6.05706e-09
AABR07054295.1	1.98086e-13	0.230725	0.017	0	6.05706e-09
Gapdhs	2.43012e-13	-0.482208	0.004	0.024	7.43083e-09
AABR07052555.1	2.73988e-13	0.310006	0.043	0.013	8.37801e-09
Abat	2.82772e-13	0.232643	0.022	0.002	8.64661e-09
AABR07051611.1	3.00864e-13	-0.264603	0.007	0.03	9.19981e-09
AABR07023025.1	3.05599e-13	0.229047	0.017	0	9.3446e-09
AABR07065656.4	3.05599e-13	0.203199	0.017	0	9.3446e-09
AABR07044841.1	3.15545e-13	-0.224388	0.006	0.028	9.64874e-09
AABR07012795.1	3.31733e-13	-0.198526	0.005	0.026	1.01437e-08
AABR07027272.1	3.39526e-13	0.277682	0.021	0.002	1.0382e-08
AABR07033478.1	3.46361e-13	-0.176965	0	0.014	1.0591e-08
AABR07049539.1	3.64267e-13	0.444167	0.023	0.003	1.11386e-08
AABR07031774.1	3.71225e-13	-0.198235	0.006	0.027	1.13513e-08
Meioc	3.71874e-13	-0.497143	0.108	0.168	1.13712e-08
AABR07035427.1	3.77543e-13	-0.220854	0.005	0.027	1.15445e-08
AABR07042454.1	3.8706e-13	0.371886	0.03	0.006	1.18355e-08
Dnajb3	4.58761e-13	-0.371063	0.013	0.04	1.4028e-08
AABR07054460.6	5.38561e-13	-0.469125	0.038	0.078	1.64681e-08
AABR07017789.1	6.31314e-13	-0.33073	0.01	0.034	1.93043e-08
AABR07065772.2	6.415e-13	-0.140398	0	0.014	1.96158e-08
Ankrd39	6.68702e-13	-0.221847	0.092	0.151	2.04476e-08
Ubr4	7.23047e-13	-0.324496	0.111	0.171	2.21093e-08
Zfp711	7.5719e-13	-0.317558	0.082	0.137	2.31534e-08
Mt.nd3	8.05448e-13	-0.102179	0.471	0.579	2.4629e-08
Emc1	8.24932e-13	-0.246478	0.226	0.309	2.52248e-08
AABR07058000.1	8.30941e-13	0.231417	0.017	0	2.54085e-08
Pnisr	8.80833e-13	-0.370035	0.111	0.171	2.69341e-08
Cenpf	8.85298e-13	-0.132252	0.315	0.417	2.70707e-08
AABR07070532.1	1.09542e-12	0.277825	0.029	0.006	3.34959e-08
AABR07058332.1	1.1394e-12	0.251491	0.021	0.002	3.48406e-08
AABR07048401.1	1.18166e-12	-0.288455	0.012	0.039	3.61329e-08
AABR07062404.3	1.18822e-12	-0.239351	0	0.013	3.63335e-08
AC128909.1	1.18822e-12	-0.17066	0	0.013	3.63335e-08
Tex101	1.2042e-12	-0.181663	0.335	0.432	3.68221e-08
AABR07043167.3	1.36504e-12	0.325774	0.04	0.012	4.174e-08
Unc5b	1.44333e-12	-0.297522	0.03	0.066	4.41341e-08
Cep290	1.58471e-12	-0.258701	0.078	0.131	4.84573e-08
AABR07058729.1	1.65411e-12	0.305691	0.02	0.002	5.05794e-08
AABR07029836.2	1.70394e-12	-0.15502	0	0.014	5.21031e-08
AC129843.1	1.70506e-12	-0.206759	0.001	0.016	5.21372e-08
AABR07036467.1	1.73118e-12	0.178983	0.016	0	5.29361e-08
LOC102552638	1.84882e-12	-0.292789	0.003	0.021	5.65331e-08
AABR07028998.1	1.93305e-12	-0.261009	0.014	0.042	5.91088e-08
AABR07003935.12	2.2011e-12	-0.140169	0	0.013	6.73051e-08
AABR07044273.2	2.2011e-12	-0.120211	0	0.013	6.73051e-08
Hspa4l	2.4942e-12	-0.431063	0.03	0.066	7.62676e-08
Rpl14	2.60787e-12	0.476054	0.301	0.236	7.97435e-08
AABR07069729.1	2.67084e-12	0.198433	0.015	0	8.16689e-08
AC121203.2	2.67084e-12	0.192596	0.015	0	8.16689e-08
AABR07031402.1	2.696e-12	-0.315735	0.018	0.047	8.24382e-08
AABR07017236.1	2.73911e-12	-0.237845	0.001	0.015	8.37564e-08
Taf7l	2.82043e-12	-0.211624	0.28	0.365	8.62432e-08
Pbx3	2.94862e-12	-0.314484	0.044	0.085	9.01629e-08
AABR07061131.1	2.98488e-12	0.187309	0.016	0	9.12716e-08
AABR07065631.2	3.17324e-12	0.195286	0.017	0.001	9.70314e-08
Spdya	3.3386e-12	-0.40438	0.059	0.105	1.02088e-07
AABR07053091.1	4.07778e-12	-0.135354	0	0.013	1.2469e-07
AABR07044935.1	4.07778e-12	-0.166308	0	0.013	1.2469e-07
AABR07064349.2	4.07778e-12	-0.15362	0	0.013	1.2469e-07
AABR07054401.1	4.12059e-12	0.17678	0.015	0	1.25999e-07
AC123495.1	4.12059e-12	0.159679	0.015	0	1.25999e-07
AABR07034038.1	4.12059e-12	0.552879	0.015	0	1.26e-07
AABR07065699.2	4.12059e-12	0.17882	0.015	0	1.26e-07
AC096330.1	4.24904e-12	0.292561	0.041	0.014	1.29927e-07
AABR07054680.1	4.29537e-12	0.279493	0.019	0.002	1.31344e-07
Smg1	4.52468e-12	-0.396313	0.101	0.157	1.38356e-07
AABR07031166.1	5.10099e-12	-0.146771	0.001	0.015	1.55978e-07
AC113785.2	5.38692e-12	-0.235536	0.076	0.128	1.64721e-07
Rps27	5.55223e-12	0.537664	0.298	0.241	1.69776e-07
AABR07033285.1	5.74961e-12	-0.153944	0	0.013	1.75812e-07
Zranb2	5.81202e-12	-0.391767	0.113	0.171	1.7772e-07
AC128059.2	5.82142e-12	-0.177275	0	0.013	1.78007e-07
Slc24a1	5.8673e-12	-0.335051	0.05	0.092	1.7941e-07
AABR07032758.2	5.87221e-12	-0.145458	0	0.013	1.7956e-07
Tmem18	5.97164e-12	-0.286766	0.011	0.035	1.82601e-07
Pcbp2	6.1461e-12	-0.349511	0.221	0.292	1.87936e-07
AABR07061131.2	6.35742e-12	0.17622	0.015	0	1.94397e-07
AABR07068533.1	6.35742e-12	0.179189	0.015	0	1.94397e-07
AABR07062865.1	6.35742e-12	0.351971	0.015	0	1.94397e-07
Herc1	7.03836e-12	-0.263231	0.161	0.229	2.15219e-07
AABR07058712.1	7.17194e-12	0.211729	0.016	0	2.19304e-07
Rps2	7.33706e-12	-0.277625	0.06	0.106	2.24353e-07
AABR07062885.2	7.39307e-12	0.261201	0.018	0.001	2.26065e-07
Ftl1	7.48971e-12	0.45887	0.428	0.378	2.29021e-07
AABR07068349.1	7.55543e-12	-0.144391	0	0.012	2.3103e-07
AABR07008066.1	7.55543e-12	-0.157068	0	0.012	2.3103e-07
AABR07037847.1	7.55543e-12	-0.135843	0	0.012	2.3103e-07
AABR07059900.2	7.56815e-12	0.245002	0.016	0.001	2.31419e-07
AABR07058907.2	7.7136e-12	0.280088	0.017	0.001	2.35866e-07
AABR07040629.1	7.76454e-12	-0.17681	0.001	0.014	2.37424e-07
Hsp90ab1	8.02881e-12	0.235329	0.822	0.797	2.45505e-07
AC099104.2	9.80872e-12	0.202023	0.015	0	2.99931e-07
AABR07058122.1	1.09496e-11	0.186483	0.015	0	3.34817e-07
Bmpr2	1.09711e-11	-0.362551	0.039	0.076	3.35475e-07
Canx	1.12155e-11	-0.299102	0.146	0.209	3.42947e-07
Cacybp	1.12684e-11	-0.0423672	0.291	0.377	3.44564e-07
Eml4	1.22719e-11	-0.329425	0.287	0.365	3.75249e-07
AABR07069473.1	1.25844e-11	0.338468	0.042	0.015	3.84806e-07
AABR07029768.1	1.28596e-11	-0.289757	0.049	0.09	3.9322e-07
Larp1b	1.34407e-11	-0.228015	0.181	0.253	4.1099e-07
AABR07031669.1	1.40007e-11	-0.120984	0	0.012	4.28115e-07
AABR07066868.1	1.40007e-11	-0.144611	0	0.012	4.28115e-07
AABR07040591.1	1.40007e-11	-0.125234	0	0.012	4.28115e-07
AABR07063890.1	1.42711e-11	-0.146635	0.001	0.014	4.36381e-07
Arhgap5	1.48916e-11	-0.316575	0.105	0.162	4.55355e-07
AC115371.1	1.51341e-11	0.186962	0.014	0	4.62772e-07
AABR07029967.2	1.51341e-11	0.169666	0.014	0	4.62772e-07
AABR07049751.1	1.51341e-11	0.170649	0.014	0	4.62772e-07
AABR07025350.1	1.51341e-11	0.22932	0.014	0	4.62772e-07
AABR07006120.1	1.54222e-11	0.295755	0.04	0.013	4.7158e-07
AABR07058925.1	1.5744e-11	0.314816	0.023	0.004	4.81419e-07
Tmem247	1.62354e-11	-0.282897	0.003	0.021	4.96445e-07
Dmrtc2	1.66284e-11	-0.355806	0.026	0.059	5.08463e-07
AABR07054818.1	1.79106e-11	0.206863	0.016	0.001	5.47671e-07
AABR07059499.1	1.799e-11	0.296202	0.017	0.001	5.50099e-07
AABR07069633.1	1.85923e-11	0.237404	0.02	0.002	5.68515e-07
AABR07043822.1	1.87291e-11	-0.269033	0.068	0.116	5.72699e-07
Hnrnpul1	1.91737e-11	-0.276112	0.237	0.311	5.86295e-07
AABR07067004.1	1.97715e-11	-0.18359	0	0.013	6.04574e-07
AC128500.1	1.99315e-11	-0.172183	0	0.013	6.09464e-07
AABR07030276.1	2.00926e-11	-0.188595	0	0.013	6.14393e-07
Pdia3	2.17289e-11	-0.273447	0.149	0.213	6.64427e-07
AABR07052331.1	2.33517e-11	0.186643	0.014	0	7.14049e-07
AABR07070243.1	2.33517e-11	0.195702	0.014	0	7.14049e-07
AABR07030630.1	2.33517e-11	0.188507	0.014	0	7.14049e-07
AABR07033537.1	2.41515e-11	-0.231906	0.004	0.021	7.38505e-07
Amd1	2.55266e-11	-0.236105	0.167	0.236	7.80553e-07
AABR07045135.1	2.59482e-11	-0.129629	0	0.012	7.93443e-07
AC132740.1	2.85439e-11	-0.307124	0.056	0.099	8.72815e-07
Aarsd1	3.17927e-11	-0.234572	0.037	0.073	9.72158e-07
Ube2g1	3.35572e-11	-0.22276	0.233	0.305	1.02611e-06
AABR07027244.1	3.60328e-11	0.181143	0.014	0	1.10181e-06
AABR07065255.1	3.60328e-11	0.152088	0.014	0	1.10181e-06
AABR07068614.1	3.60328e-11	0.158632	0.014	0	1.10181e-06
AABR07036649.2	3.60328e-11	0.147025	0.014	0	1.10181e-06
AABR07029090.1	3.66426e-11	-0.174321	0.003	0.019	1.12046e-06
AABR07027007.1	3.6931e-11	-0.145078	0	0.012	1.12928e-06
Smc1b	3.70188e-11	-0.153045	0.263	0.345	1.13196e-06
AABR07005779.5	4.05461e-11	-0.234961	0.154	0.22	1.23982e-06
AABR07053483.2	4.09201e-11	-0.220867	0.005	0.023	1.25126e-06
Mgat2	4.16148e-11	-0.345262	0.027	0.059	1.2725e-06
Adgb	4.17124e-11	-0.292045	0.04	0.077	1.27548e-06
AABR07031157.1	4.29093e-11	0.164846	0.015	0.001	1.31208e-06
AABR07051611.2	4.47375e-11	-0.265099	0.009	0.03	1.36798e-06
Casp8ap2	4.64137e-11	-0.322061	0.072	0.119	1.41924e-06
AABR07044186.1	4.79576e-11	-0.121766	0.006	0.025	1.46645e-06
AABR07033697.2	4.80987e-11	-0.196104	0	0.011	1.47076e-06
AABR07052966.1	4.80987e-11	-0.135128	0	0.011	1.47076e-06
Zfand6	4.92027e-11	-0.466706	0.061	0.104	1.50452e-06
Ddx5	5.43428e-11	0.521516	0.555	0.524	1.66169e-06
AABR07064716.3	5.49482e-11	-0.263007	0.006	0.025	1.6802e-06
AABR07069401.1	5.5603e-11	0.159719	0.013	0	1.70023e-06
AC118772.1	5.5603e-11	0.176695	0.013	0	1.70023e-06
AABR07055035.1	5.5603e-11	0.177372	0.013	0	1.70023e-06
Smurf2	5.9046e-11	-0.270635	0.112	0.168	1.80551e-06
AABR07035835.1	6.02372e-11	-0.212972	0.061	0.105	1.84193e-06
AC094126.1	6.14506e-11	-0.286664	0.147	0.209	1.87904e-06
AABR07061902.2	6.43487e-11	-0.265552	0.046	0.085	1.96765e-06
AABR07026447.1	6.75534e-11	-0.129186	0	0.012	2.06565e-06
Ranbp2	7.43713e-11	-0.213708	0.188	0.257	2.27413e-06
Mt.co2	7.54538e-11	-0.119233	0.933	0.963	2.30723e-06
LOC102556337	7.63189e-11	-0.0022823	0.072	0.12	2.33368e-06
AC097890.4	8.58069e-11	0.188823	0.013	0	2.6238e-06
Tpr	8.58761e-11	-0.19082	0.283	0.363	2.62592e-06
Lctl	8.62417e-11	-0.276634	0.11	0.165	2.6371e-06
AABR07062438.1	8.77097e-11	-0.209793	0.001	0.013	2.68199e-06
AC095278.6	9.01806e-11	-0.33532	0.015	0.039	2.75754e-06
AABR07033564.2	9.05361e-11	-0.307925	0.009	0.03	2.76841e-06
AC112534.1	1.00279e-10	0.196296	0.015	0.001	3.06633e-06
Foxn3	1.03945e-10	0.528369	0.109	0.066	3.17842e-06
AABR07030029.1	1.14363e-10	0.338904	0.051	0.021	3.49699e-06
Sdc4	1.16274e-10	0.837761	0.181	0.133	3.55541e-06
Rc3h2	1.21173e-10	-0.320613	0.029	0.061	3.70522e-06
Cnot1	1.25332e-10	0.37219	0.33	0.265	3.83239e-06
AABR07027394.1	1.2774e-10	-0.111978	0	0.012	3.90605e-06
AABR07053198.1	1.35145e-10	-0.177705	0.004	0.02	4.13246e-06
AABR07063511.2	1.41049e-10	-0.130525	0.002	0.015	4.31301e-06
Tlcd2	1.42407e-10	-0.204414	0.291	0.371	4.35453e-06
AABR07065590.1	1.51758e-10	0.15951	0.016	0.001	4.64045e-06
Glrx5	1.56469e-10	0.70034	0.258	0.206	4.7845e-06
AABR07028970.1	1.61392e-10	-0.145114	0.001	0.012	4.93503e-06
Mrps10	1.62629e-10	0.245217	0.018	0.002	4.97287e-06
AABR07064297.1	1.6536e-10	-0.131852	0	0.011	5.05638e-06
AABR07049032.1	1.6536e-10	-0.144924	0	0.011	5.05638e-06
AABR07047221.1	1.6536e-10	-0.108032	0	0.011	5.05638e-06
AABR07056003.1	1.6536e-10	-0.145561	0	0.011	5.05638e-06
AABR07066745.1	1.6536e-10	-0.217305	0	0.011	5.05638e-06
AABR07028749.2	1.66238e-10	-0.149936	0.001	0.012	5.08323e-06
Sin3a	1.93729e-10	-0.121331	0.211	0.282	5.92385e-06
Dusp6	1.99003e-10	0.610696	0.085	0.047	6.08512e-06
AABR07041532.1	2.00607e-10	-0.263943	0.009	0.029	6.13415e-06
AABR07068933.1	2.04387e-10	0.12932	0.013	0	6.24975e-06
AABR07065255.3	2.04387e-10	0.16583	0.013	0	6.24975e-06
AABR07062045.1	2.04387e-10	0.158782	0.013	0	6.24975e-06
AABR07065532.16	2.04387e-10	0.150994	0.013	0	6.24975e-06
AABR07065619.1	2.04387e-10	0.145152	0.013	0	6.24975e-06
AABR07069336.2	2.04387e-10	0.149902	0.013	0	6.24975e-06
AC094217.1	2.08179e-10	0.201704	0.017	0.002	6.3657e-06
AABR07056710.1	2.26645e-10	0.337801	0.013	0	6.93037e-06
AABR07044405.1	2.26764e-10	0.271435	0.013	0	6.93398e-06
RGD1559441	2.31172e-10	0.508143	0.323	0.266	7.06878e-06
Fam13b	2.41132e-10	-0.346114	0.07	0.114	7.37335e-06
Abhd12	2.46869e-10	-0.243972	0.023	0.051	7.54877e-06
Ccar2	2.52508e-10	-0.337602	0.02	0.047	7.72118e-06
Zfp451	2.83274e-10	-0.371486	0.08	0.126	8.66197e-06
Snx3	2.86189e-10	0.0629468	0.176	0.244	8.75109e-06
AABR07028513.2	2.96618e-10	-0.140422	0.001	0.012	9.06997e-06
Eif4g2	3.02791e-10	-0.291828	0.235	0.307	9.25875e-06
AABR07061848.1	3.02993e-10	-0.143217	0.001	0.012	9.26493e-06
AABR07055309.1	3.06028e-10	0.18362	0.016	0.002	9.35773e-06
AABR07030184.10	3.06705e-10	-0.125763	0	0.01	9.37841e-06
AABR07045251.1	3.06705e-10	-0.143902	0	0.01	9.37841e-06
AC097705.1	3.06705e-10	-0.149048	0	0.01	9.37841e-06
Ldah	3.09746e-10	-0.23433	0.097	0.149	9.47142e-06
AC112030.2	3.15477e-10	0.156614	0.012	0	9.64665e-06
AABR07041219.1	3.15477e-10	0.152988	0.012	0	9.64665e-06
AABR07052432.2	3.15477e-10	0.16027	0.012	0	9.64665e-06
AC095278.7	3.15477e-10	0.144295	0.012	0	9.64665e-06
Azi2	3.22523e-10	-0.228253	0.028	0.058	9.8621e-06
AABR07045334.1	3.34688e-10	0.713138	0.072	0.038	1.02341e-05
Adipoq	3.38908e-10	-0.19025	0.08	0.128	1.03631e-05
AABR07042499.1	3.40678e-10	0.183714	0.016	0.001	1.04173e-05
AABR07046831.2	3.50301e-10	0.237216	0.013	0	1.07115e-05
AABR07054352.2	3.66341e-10	0.323848	0.015	0.001	1.1202e-05
AABR07062513.1	3.74932e-10	-0.179961	0.006	0.024	1.14647e-05
Stard6	3.86489e-10	-0.174115	0.131	0.189	1.18181e-05
AABR07054562.2	3.95387e-10	-0.24109	0.015	0.039	1.20902e-05
Ammecr1l	4.19879e-10	-0.276241	0.064	0.107	1.28391e-05
AABR07027088.1	4.25952e-10	0.19647	0.017	0.002	1.30248e-05
AABR07032261.3	4.30361e-10	-0.143885	0	0.011	1.31596e-05
AABR07050212.1	4.30361e-10	-0.126702	0	0.011	1.31596e-05
AABR07031979.1	4.31425e-10	-0.148335	0	0.011	1.31921e-05
AABR07022093.1	4.38132e-10	-0.107805	0	0.011	1.33972e-05
Arhgap12	4.38434e-10	-0.0904255	0.067	0.111	1.34064e-05
AABR07051659.1	4.53563e-10	-0.196862	0.01	0.03	1.3869e-05
AABR07073295.1	4.767e-10	0.203344	0.018	0.003	1.45765e-05
Brca2	4.82096e-10	-0.334338	0.098	0.148	1.47415e-05
AABR07058740.1	4.86988e-10	0.164626	0.012	0	1.48911e-05
LOC679894	5.34823e-10	-0.281519	0.141	0.197	1.63538e-05
AABR07033484.1	5.53569e-10	-0.175528	0.001	0.012	1.6927e-05
AC128960.3	5.69006e-10	-0.124966	0	0.01	1.73991e-05
AABR07052148.1	5.69006e-10	-0.107315	0	0.01	1.73991e-05
AABR07064231.1	5.69006e-10	-0.105072	0	0.01	1.73991e-05
AC097575.2	5.69006e-10	-0.162618	0	0.01	1.73991e-05
Psip1	6.20115e-10	-0.173829	0.202	0.27	1.89619e-05
AABR07066792.1	6.44536e-10	-0.16215	0.004	0.02	1.97086e-05
AABR07024737.1	6.76156e-10	-0.120999	0.001	0.012	2.06755e-05
AABR07044804.1	6.7807e-10	-0.122701	0.001	0.012	2.0734e-05
Fxr1	6.86598e-10	-0.200117	0.115	0.168	2.09948e-05
Rn50-10-0635.1	7.27286e-10	-0.202448	0.304	0.386	2.2239e-05
Zkscan1	7.42914e-10	-0.232103	0.024	0.052	2.27168e-05
AABR07027235.2	7.51813e-10	0.150722	0.012	0	2.29889e-05
AABR07034165.1	7.51813e-10	0.127526	0.012	0	2.29889e-05
AABR07062438.2	7.51813e-10	0.155379	0.012	0	2.29889e-05
AABR07063255.1	7.51813e-10	0.228523	0.012	0	2.29889e-05
AABR07051671.1	7.88097e-10	-0.157044	0.003	0.018	2.40984e-05
RGD1306148	8.52054e-10	-0.289233	0.184	0.247	2.60541e-05
AABR07034404.2	8.60174e-10	0.200252	0.013	0.001	2.63024e-05
AABR07065530.1	8.65358e-10	0.157545	0.013	0.001	2.64609e-05
Chd3	8.77825e-10	-0.170687	0.083	0.131	2.68421e-05
Rps23	9.48666e-10	0.450477	0.287	0.234	2.90083e-05
Matr3	1.03962e-09	-0.279517	0.19	0.251	3.17894e-05
Hspa2	1.04593e-09	-0.396738	0.064	0.106	3.19825e-05
AABR07054705.1	1.16077e-09	0.146548	0.012	0	3.5494e-05
Oaz1	1.16754e-09	0.455122	0.18	0.129	3.57011e-05
Smc6	1.21641e-09	-0.0946356	0.321	0.403	3.71953e-05
Ap3d1	1.24634e-09	-0.195836	0.1	0.15	3.81106e-05
Igfbp2	1.25495e-09	0.487414	0.107	0.067	3.83737e-05
AABR07059159.1	1.27723e-09	-0.316085	0.067	0.109	3.9055e-05
AC119007.1	1.28711e-09	0.17	0.012	0	3.93572e-05
Carm1	1.42646e-09	-0.2348	0.022	0.049	4.36184e-05
Krcc1	1.47105e-09	-0.309867	0.039	0.072	4.49816e-05
AABR07044903.1	1.49176e-09	-0.135933	0	0.01	4.56152e-05
AABR07066311.1	1.50654e-09	-0.105575	0	0.01	4.60668e-05
Ccdc18	1.51856e-09	-0.220002	0.052	0.09	4.64347e-05
Rpl41	1.53257e-09	0.344758	0.619	0.627	4.68629e-05
l7Rn6	1.61757e-09	-0.284155	0.085	0.131	4.94622e-05
AABR07018132.1	1.75666e-09	-0.227485	0.031	0.062	5.37151e-05
AC115473.1	1.79239e-09	0.159117	0.011	0	5.48076e-05
AABR07052393.1	1.79239e-09	0.148974	0.011	0	5.48076e-05
AABR07028467.1	1.79239e-09	0.245805	0.011	0	5.48076e-05
AABR07049749.1	1.79239e-09	0.149711	0.011	0	5.48076e-05
Kif1b	1.82122e-09	-0.323498	0.183	0.248	5.56892e-05
Rb1cc1	1.82694e-09	-0.298423	0.097	0.144	5.58643e-05
AABR07025366.1	1.84456e-09	1.04668	0.152	0.108	5.64029e-05
Cyp4a8	1.84537e-09	-0.225915	0.164	0.226	5.64276e-05
LOC100362453	1.86506e-09	-0.238254	0.108	0.158	5.70297e-05
Dynlrb1	1.87863e-09	0.766873	0.148	0.102	5.74448e-05
AABR07031491.1	1.96009e-09	-0.10551	0	0.009	5.99356e-05
AABR07053654.1	1.96009e-09	-0.118437	0	0.009	5.99356e-05
AABR07064631.1	1.96009e-09	-0.107209	0	0.009	5.99356e-05
AABR07049386.1	2.03894e-09	-0.158639	0.004	0.02	6.23468e-05
Safb	2.16278e-09	-0.115352	0.315	0.394	6.61335e-05
Trim39	2.23038e-09	-0.365908	0.044	0.078	6.82005e-05
RGD1565117	2.27524e-09	-0.201523	0.015	0.038	6.95722e-05
AABR07041601.1	2.28849e-09	-0.100925	0.001	0.012	6.99773e-05
Usp9x	2.48297e-09	-0.226431	0.175	0.235	7.59244e-05
AABR07038271.1	2.51657e-09	0.465755	0.032	0.011	7.69518e-05
Chchd3	2.58061e-09	-0.16914	0.071	0.114	7.89098e-05
Ngly1	2.62717e-09	0.272247	0.05	0.087	8.03336e-05
Dync1i2	2.63389e-09	-0.243173	0.076	0.119	8.05391e-05
Slfn5	2.63772e-09	-0.157623	0.075	0.118	8.06561e-05
Rab1a	2.64865e-09	-0.279944	0.1	0.148	8.09905e-05
Dicer1	2.6585e-09	-0.229041	0.098	0.147	8.12916e-05
Macf1	2.6704e-09	-0.329126	0.064	0.104	8.16555e-05
Susd6	2.67391e-09	0.432126	0.175	0.127	8.17629e-05
Ptpn4	2.67966e-09	-0.279413	0.061	0.099	8.19388e-05
Lama1	2.74581e-09	-0.270444	0.146	0.202	8.39615e-05
AC105703.1	2.76803e-09	0.171833	0.011	0	8.46408e-05
AC114512.2	2.76803e-09	0.146748	0.011	0	8.46408e-05
AC097813.1	2.76803e-09	0.125347	0.011	0	8.46408e-05
AABR07004232.1	2.79493e-09	-0.230859	0.016	0.039	8.54635e-05
AABR07054264.1	2.86329e-09	0.183079	0.014	0.001	8.75537e-05
Top2a	2.98074e-09	-0.162983	0.298	0.375	9.11452e-05
Atrnl1	3.07923e-09	-0.196556	0.014	0.036	9.41567e-05
Ccne2	3.13208e-09	-0.326249	0.083	0.127	9.57726e-05
Arid4b	3.20072e-09	-0.244981	0.139	0.195	9.78715e-05
Mrc1	3.55669e-09	-0.106774	0.016	0.039	0.000108756
AABR07039057.1	3.62379e-09	-0.147968	0.006	0.023	0.000110808
AABR07032637.1	3.63969e-09	-0.111659	0	0.009	0.000111294
AABR07034034.1	3.63969e-09	-0.111464	0	0.009	0.000111294
AABR07001591.1	3.83307e-09	-0.204831	0.016	0.039	0.000117208
Marcksl1	4.02539e-09	0.484569	0.686	0.679	0.000123088
Chuk	4.12003e-09	-0.0362967	0.1	0.149	0.000125982
AABR07065531.32	4.27532e-09	0.133669	0.011	0	0.000130731
AC115371.2	4.27532e-09	0.127123	0.011	0	0.000130731
AABR07033031.1	4.27532e-09	0.272804	0.011	0	0.000130731
AABR07059284.1	4.27532e-09	0.119681	0.011	0	0.000130731
AABR07065814.2	4.39294e-09	0.174601	0.014	0.001	0.000134327
Cbfb	4.44232e-09	-0.137992	0.06	0.099	0.000135837
Eci2	4.52292e-09	-0.114304	0.339	0.426	0.000138302
AABR07058711.1	4.81251e-09	0.197626	0.013	0.001	0.000147157
AABR07059780.1	4.88183e-09	0.135718	0.012	0.001	0.000149277
Hspa1l	5.05472e-09	-0.197491	0.004	0.018	0.000154563
Uba6	5.09166e-09	-0.338323	0.103	0.15	0.000155693
AABR07044014.1	5.10555e-09	-0.125459	0	0.01	0.000156118
AABR07039439.1	5.17186e-09	-0.128325	0	0.01	0.000158145
AABR07042542.1	5.28667e-09	-0.242792	0.023	0.049	0.000161656
Smc5	5.29242e-09	-0.274654	0.088	0.132	0.000161832
AABR07057640.1	5.492e-09	0.205748	0.017	0.003	0.000167934
AABR07054290.2	5.6497e-09	-0.062996	0.004	0.018	0.000172757
AABR07061335.1	5.77575e-09	-0.189227	0.01	0.029	0.000176611
AABR07059239.1	5.82174e-09	-0.261821	0.024	0.05	0.000178017
Mdn1	5.83826e-09	-0.113031	0.255	0.325	0.000178522
Arl6	5.92967e-09	-0.356496	0.032	0.062	0.000181317
Ncoa6	6.01849e-09	-0.205379	0.055	0.092	0.000184033
AABR07072539.1	6.02982e-09	0.155124	0.015	0.002	0.00018438
Rxfp1	6.44299e-09	-0.257072	0.125	0.177	0.000197014
Vps13a	6.54818e-09	-0.358255	0.078	0.12	0.00020023
AABR07029082.1	6.58289e-09	-0.141279	0.003	0.015	0.000201292
AABR07062920.1	6.60435e-09	0.168378	0.011	0	0.000201948
AABR07065531.23	6.60435e-09	0.131057	0.011	0	0.000201948
AABR07068908.1	6.60435e-09	0.135462	0.011	0	0.000201948
AABR07029204.1	6.761e-09	-0.130048	0	0.009	0.000206738
AC098526.1	6.761e-09	-0.126457	0	0.009	0.000206738
AABR07031691.1	6.761e-09	-0.0898925	0	0.009	0.000206738
Galns	6.86467e-09	-0.290196	0.138	0.191	0.000209908
Ube2r2	7.29643e-09	-0.290093	0.064	0.103	0.00022311
AABR07068636.1	7.61304e-09	0.127152	0.012	0.001	0.000232792
AABR07040228.1	7.64683e-09	-0.104081	0.001	0.011	0.000233825
AABR07053283.1	7.6977e-09	-0.132991	0.006	0.021	0.00023538
H3f3c	7.89503e-09	-0.184312	0.469	0.542	0.000241414
Ccdc120	8.31758e-09	0.22473	0.023	0.006	0.000254335
Tob2	8.52365e-09	0.414932	0.058	0.029	0.000260636
Nt5c1b	8.54656e-09	-0.220788	0.002	0.014	0.000261337
AABR07068158.1	8.62299e-09	-0.194019	0.004	0.018	0.000263674
AC128836.1	8.68798e-09	-0.11289	0.001	0.012	0.000265661
Spetex.2E	8.69136e-09	-0.266165	0.004	0.018	0.000265764
Pigt	8.8568e-09	-0.323839	0.053	0.088	0.000270823
AABR07027235.1	8.95217e-09	-0.214102	0.031	0.06	0.000273739
Ttc14	9.05777e-09	-0.306633	0.057	0.093	0.000276968
Eif4a2	9.09716e-09	-0.302081	0.072	0.112	0.000278173
Rbm26	9.48343e-09	-0.27352	0.154	0.209	0.000289984
AABR07037858.2	9.56554e-09	-0.114297	0	0.009	0.000292495
AABR07058091.1	1.02038e-08	0.131933	0.01	0	0.000312011
AC120949.4	1.02038e-08	0.131283	0.01	0	0.000312011
AABR07029963.1	1.02038e-08	0.130628	0.01	0	0.000312011
AABR07060539.1	1.02038e-08	0.129029	0.01	0	0.000312011
AABR07065246.1	1.02038e-08	0.146351	0.01	0	0.000312011
AC093937.2	1.02038e-08	0.121019	0.01	0	0.000312011
AABR07031388.1	1.02619e-08	-0.180872	0.012	0.033	0.00031379
AABR07058539.2	1.06078e-08	0.154861	0.013	0.001	0.000324365
Zfp292	1.15429e-08	-0.26971	0.079	0.12	0.00035296
Akap13	1.21199e-08	-0.205089	0.132	0.184	0.000370602
AABR07027811.1	1.25641e-08	-0.0963696	0	0.009	0.000384186
AABR07021717.1	1.25641e-08	-0.0994711	0	0.009	0.000384186
AABR07028492.9	1.25641e-08	-0.0861194	0	0.009	0.000384186
AABR07033303.1	1.25641e-08	-0.159547	0	0.009	0.000384186
AABR07037738.1	1.25641e-08	-0.101467	0	0.009	0.000384186
AC127784.3	1.25641e-08	-0.121494	0	0.009	0.000384186
AABR07013065.1	1.29144e-08	-0.234765	0.018	0.041	0.000394897
AABR07066753.1	1.37989e-08	-0.152883	0.001	0.011	0.000421943
AABR07052923.1	1.38586e-08	0.415053	0.029	0.01	0.000423769
Csde1	1.43888e-08	-0.120885	0.255	0.32	0.00043998
LOC100361457	1.45926e-08	0.446764	0.47	0.43	0.000446212
Iqcf3	1.48152e-08	-0.40945	0.003	0.016	0.000453018
Chd6	1.49693e-08	-0.241846	0.083	0.125	0.000457733
AABR07064811.1	1.57677e-08	0.11342	0.01	0	0.000482144
AC117091.3	1.57677e-08	0.120266	0.01	0	0.000482144
Tmem131	1.6976e-08	-0.14998	0.009	0.026	0.000519093
AABR07042514.1	1.70367e-08	0.150761	0.012	0.001	0.000520948
Ms4a5	1.71657e-08	-0.165108	0.003	0.015	0.000524893
LOC100364769	1.73728e-08	-0.228816	0.005	0.02	0.000531225
AABR07027225.1	1.74172e-08	0.148354	0.011	0	0.000532583
AABR07030044.1	1.75632e-08	0.280139	0.039	0.016	0.000537046
Anapc16	1.759e-08	-0.285013	0.022	0.046	0.000537868
AABR07067508.1	1.76103e-08	-0.119344	0	0.009	0.000538488
AABR07045523.2	1.7773e-08	-0.103166	0	0.009	0.000543462
AABR07067349.1	1.77839e-08	-0.0930076	0	0.009	0.000543795
AABR07005977.1	1.78364e-08	0.258572	0.033	0.013	0.000545402
Ryr1	1.79344e-08	-0.184933	0.131	0.184	0.000548399
AABR07032748.1	1.84501e-08	-0.142881	0.012	0.031	0.000564169
AABR07042863.1	1.93383e-08	0.223203	0.018	0.003	0.000591326
Nek8	1.95825e-08	-0.192116	0.199	0.261	0.000598794
Gkap1	1.99026e-08	-0.132237	0.293	0.366	0.000608583
AABR07031399.1	2.05458e-08	0.212871	0.026	0.008	0.000628249
B3galt2	2.06545e-08	-0.157403	0.017	0.04	0.000631573
Ccdc34	2.08301e-08	0.464008	0.135	0.095	0.000636942
Cenpw	2.10888e-08	-0.168012	0.021	0.045	0.000644852
Trmt112	2.11051e-08	0.552952	0.138	0.097	0.000645352
Mdfi	2.16512e-08	0.592706	0.051	0.026	0.000662049
RGD1564380	2.21547e-08	-0.214735	0.056	0.091	0.000677446
AABR07064181.1	2.33586e-08	-0.0916897	0	0.008	0.000714258
AABR07027736.1	2.33586e-08	-0.0995192	0	0.008	0.000714258
AABR07039890.1	2.33586e-08	-0.0885234	0	0.008	0.000714258
AABR07049133.1	2.33586e-08	-0.0894675	0	0.008	0.000714258
AABR07010592.2	2.34288e-08	-0.192161	0.028	0.054	0.000716407
Hrasls	2.38358e-08	-0.243904	0.017	0.039	0.00072885
Banp	2.41119e-08	-0.342627	0.14	0.189	0.000737295
AABR07049701.1	2.41591e-08	0.141229	0.013	0.001	0.000738737
AABR07070263.1	2.437e-08	0.147333	0.01	0	0.000745187
AABR07057805.1	2.437e-08	0.12355	0.01	0	0.000745187
AABR07013583.2	2.437e-08	0.183615	0.01	0	0.000745187
AABR07049764.1	2.437e-08	0.114032	0.01	0	0.000745187
AABR07057623.1	2.437e-08	0.122524	0.01	0	0.000745187
AABR07065531.16	2.437e-08	0.135506	0.01	0	0.000745187
RGD1564319	2.57996e-08	-0.2532	0.009	0.026	0.000788899
AABR07029918.1	2.58801e-08	-0.0992086	0.001	0.01	0.000791363
AABR07033184.1	2.60382e-08	-0.0999137	0.001	0.01	0.000796197
Fadd	2.6058e-08	-0.259375	0.101	0.145	0.0007968
AC119603.1	2.63335e-08	0.143255	0.012	0.001	0.000805225
AABR07068812.1	2.63961e-08	0.126087	0.012	0.001	0.000807139
AABR07029451.1	2.69863e-08	0.160958	0.011	0	0.000825188
AABR07025069.1	2.71688e-08	0.114589	0.011	0	0.000830767
AABR07036679.1	2.73798e-08	0.277443	0.011	0.001	0.00083722
AABR07049695.3	2.75156e-08	0.173942	0.011	0.001	0.000841372
Drap1	2.82674e-08	-0.146643	0.187	0.248	0.00086436
Tnp2	2.83499e-08	-0.477745	0.003	0.015	0.000866882
Rab6a	2.84246e-08	-0.379738	0.094	0.136	0.000869168
AABR07058773.2	2.90843e-08	-0.162662	0.008	0.024	0.000889338
Srsf11	2.95737e-08	-0.272539	0.159	0.213	0.000904303
Mob1a	2.98727e-08	-0.126624	0.107	0.154	0.000913449
Uevld	3.04347e-08	-0.278332	0.049	0.081	0.000930634
AABR07024721.1	3.08849e-08	-0.189042	0.044	0.075	0.000944399
Npm1	3.10996e-08	0.00772016	0.45	0.534	0.000950963
AABR07072374.2	3.11807e-08	-0.186131	0.041	0.072	0.000953444
AABR07049510.1	3.14848e-08	-0.190034	0.02	0.044	0.000962741
Appl1	3.14944e-08	-0.173625	0.05	0.083	0.000963037
Card6	3.20045e-08	-0.198258	0.014	0.034	0.000978634
Cfap69	3.21013e-08	-0.174402	0.014	0.034	0.000981593
Khsrp	3.2131e-08	-0.21239	0.144	0.196	0.000982501
Naa30	3.22285e-08	-0.278552	0.077	0.117	0.000985484
Ythdc1	3.27393e-08	-0.284073	0.178	0.233	0.0010011
AABR07066748.1	3.29317e-08	-0.0926184	0	0.009	0.00100699
AABR07047044.3	3.31188e-08	0.177843	0.013	0.002	0.00101271
Cfdp1	3.36654e-08	-0.0297909	0.123	0.176	0.00102942
AABR07068590.1	3.50209e-08	-0.263995	0.083	0.124	0.00107087
Nif3l1	3.55165e-08	-0.214369	0.122	0.17	0.00108602
Rcbtb1	3.70739e-08	-0.225701	0.056	0.091	0.00113365
Meig1	3.71818e-08	-0.151525	0.007	0.022	0.00113695
Atp6ap2	3.7411e-08	-0.168265	0.014	0.034	0.00114395
AABR07065651.7	3.76733e-08	0.113148	0.01	0	0.00115198
AABR07027213.1	3.76733e-08	0.117281	0.01	0	0.00115198
AABR07029275.2	3.76733e-08	0.164371	0.01	0	0.00115198
AABR07068709.1	3.76733e-08	0.0959502	0.01	0	0.00115198
Cap1	4.0588e-08	-0.150877	0.066	0.104	0.0012411
AABR07054292.1	4.21321e-08	0.135676	0.011	0.001	0.00128832
Morc4	4.21659e-08	-0.237622	0.056	0.091	0.00128935
Tpx2	4.32393e-08	-0.196759	0.093	0.136	0.00132217
Plaa	4.3306e-08	-0.146434	0.123	0.172	0.00132421
Cdc42	4.33124e-08	0.42175	0.293	0.239	0.00132441
AABR07023023.1	4.34482e-08	-0.0873922	0	0.008	0.00132856
AABR07052347.1	4.34482e-08	-0.0875688	0	0.008	0.00132856
AABR07066828.1	4.34482e-08	-0.0922837	0	0.008	0.00132856
AABR07068134.1	4.34482e-08	-0.117498	0	0.008	0.00132856
Etv5	4.35388e-08	0.466601	0.101	0.066	0.00133133
Myo9a	4.39995e-08	-0.367217	0.186	0.237	0.00134542
Rn50-13-0839.5	4.45036e-08	-0.183143	0.043	0.074	0.00136083
Ubr5	4.54328e-08	-0.233324	0.105	0.151	0.00138925
Ccar1	4.60012e-08	-0.110841	0.128	0.18	0.00140663
AABR07024068.1	4.64197e-08	-0.107271	0.001	0.01	0.00141942
AABR07024624.1	4.65601e-08	-0.212534	0.012	0.031	0.00142372
Zbtb43	4.69023e-08	-0.182824	0.006	0.021	0.00143418
AABR07051732.1	4.71682e-08	-0.107851	0.001	0.01	0.00144231
RGD1563015	4.77347e-08	-0.210211	0.04	0.07	0.00145963
Irg1	4.95567e-08	-0.156528	0.105	0.152	0.00151535
AABR07039694.1	4.96277e-08	-0.159922	0.012	0.031	0.00151752
Hdgfrp3	4.99363e-08	-0.170153	0.123	0.171	0.00152695
Paqr5	5.03125e-08	-0.285913	0.032	0.059	0.00153845
LOC690468	5.4046e-08	-0.222808	0.157	0.21	0.00165262
Calm2	5.59471e-08	0.377309	0.507	0.475	0.00171075
AABR07069186.1	5.69172e-08	0.125343	0.012	0.001	0.00174041
Tmem70	5.7821e-08	-0.134607	0.24	0.306	0.00176805
AABR07014939.1	5.81267e-08	-0.16424	0.003	0.014	0.0017774
AABR07062226.1	5.82517e-08	0.127515	0.009	0	0.00178122
AABR07004853.1	5.82517e-08	0.129686	0.009	0	0.00178122
AABR07025957.1	5.82517e-08	0.141964	0.009	0	0.00178122
AABR07027178.1	5.82517e-08	0.120112	0.009	0	0.00178122
AABR07027377.1	5.82517e-08	0.141546	0.009	0	0.00178122
AABR07061022.5	5.82517e-08	0.101476	0.009	0	0.00178122
AABR07065190.2	5.82517e-08	0.105358	0.009	0	0.00178122
Suco	6.06892e-08	-0.271637	0.076	0.114	0.00185576
AC128261.1	6.08913e-08	-0.0990065	0	0.009	0.00186193
AC096792.2	6.20303e-08	0.136427	0.012	0.001	0.00189676
Casc5	6.23616e-08	-0.304149	0.053	0.087	0.00190689
Tsacc	6.24782e-08	-0.230503	0.006	0.021	0.00191046
Ostn	6.33719e-08	-0.207606	0.019	0.041	0.00193779
Usp34	6.6011e-08	-0.225463	0.123	0.17	0.00201848
Dnajb4	6.72747e-08	-0.344577	0.06	0.094	0.00205712
Atp1b3	6.96039e-08	-0.0214029	0.079	0.12	0.00212835
Phf8	7.08142e-08	-0.129697	0.095	0.139	0.00216536
Scamp5	7.1466e-08	-0.224405	0.029	0.055	0.00218529
Insig1	7.16131e-08	0.472345	0.146	0.105	0.00218978
Birc6	7.17001e-08	-0.295627	0.191	0.245	0.00219245
AABR07039186.1	7.51527e-08	-0.104008	0.001	0.009	0.00229802
Slc6a19	7.53729e-08	-0.124288	0.004	0.017	0.00230475
Aqp11	8.02171e-08	-0.164685	0.005	0.019	0.00245288
AABR07073420.1	8.05942e-08	0.384584	0.025	0.008	0.00246441
AABR07007793.2	8.08599e-08	-0.0865941	0	0.008	0.00247253
AABR07031880.1	8.08599e-08	-0.0766162	0	0.008	0.00247253
AABR07034059.1	8.08599e-08	-0.0943741	0	0.008	0.00247253
AABR07039171.2	8.08599e-08	-0.0839373	0	0.008	0.00247253
AABR07041570.1	8.08599e-08	-0.0879409	0	0.008	0.00247253
AABR07044973.1	8.08599e-08	-0.0858657	0	0.008	0.00247253
AABR07047309.2	8.08599e-08	-0.0865928	0	0.008	0.00247253
AABR07051310.1	8.08599e-08	-0.098608	0	0.008	0.00247253
AABR07067807.1	8.08599e-08	-0.0835421	0	0.008	0.00247253
Cul5	8.12937e-08	-0.274639	0.106	0.149	0.0024858
Uri1	8.18727e-08	-0.2526	0.119	0.165	0.0025035
Kdm5a	8.20086e-08	-0.17339	0.248	0.314	0.00250766
AABR07044148.1	8.52354e-08	-0.0869992	0.001	0.01	0.00260633
AABR07048939.1	8.59404e-08	-0.129909	0.001	0.01	0.00262788
Klra2	8.69001e-08	-0.211923	0.116	0.162	0.00265723
Spata22	8.77966e-08	-0.400406	0.018	0.04	0.00268465
Ac1576	8.84951e-08	-0.239721	0.042	0.072	0.002706
AABR07017841.1	9.00925e-08	0.124406	0.009	0	0.00275485
AABR07056882.1	9.00925e-08	0.114904	0.009	0	0.00275485
AABR07043642.1	9.00925e-08	0.103414	0.009	0	0.00275485
AABR07065623.1	9.00925e-08	0.113461	0.009	0	0.00275485
AABR07069301.1	9.00925e-08	0.114001	0.009	0	0.00275485
AC096035.2	9.00925e-08	0.154068	0.009	0	0.00275485
Cox7a2l2	9.05468e-08	0.396518	0.203	0.158	0.00276874
Rn60-2-1121.2	9.08718e-08	-0.186702	0.09	0.132	0.00277868
Gosr2	9.08896e-08	-0.30196	0.046	0.078	0.00277922
Erf	9.11651e-08	0.313452	0.052	0.027	0.00278765
AABR07031724.1	9.17457e-08	-0.128017	0.006	0.021	0.0028054
Sacs	9.20865e-08	-0.253382	0.022	0.045	0.00281582
AABR07063873.1	9.25825e-08	-0.0990164	0.001	0.01	0.00283099
AABR07031508.1	9.26798e-08	-0.0888764	0.001	0.01	0.00283396
Rbm39	9.42634e-08	-0.0908648	0.102	0.147	0.00288239
Adat1	9.7097e-08	-0.223983	0.024	0.048	0.00296903
AABR07062672.1	1.01857e-07	0.132403	0.011	0.001	0.00311459
AABR07012774.1	1.02359e-07	-0.167802	0.01	0.027	0.00312994
Rps14	1.03516e-07	0.398574	0.287	0.246	0.00316532
AABR07015608.1	1.04643e-07	-0.170233	0.038	0.067	0.00319978
AABR07052440.1	1.06067e-07	0.26801	0.046	0.022	0.00324331
Rab39a	1.12294e-07	-0.081253	0.44	0.533	0.00343374
Pias2	1.12543e-07	-0.246895	0.096	0.138	0.00344134
AABR07032643.1	1.13253e-07	-0.0858423	0	0.008	0.00346306
AABR07040586.1	1.1353e-07	-0.0690662	0	0.008	0.00347152
AABR07006428.1	1.13738e-07	-0.07658	0	0.008	0.00347789
AABR07049401.1	1.17488e-07	0.156189	0.014	0.002	0.00359255
Peg3	1.17943e-07	-0.266368	0.027	0.051	0.00360646
Cox14	1.17973e-07	0.268547	0.032	0.013	0.00360738
Nktr	1.18719e-07	-0.255005	0.161	0.213	0.0036302
Cpm	1.20074e-07	-0.267252	0.08	0.118	0.00367161
Fbl	1.21452e-07	0.516781	0.338	0.297	0.00371375
AABR07034730.2	1.23751e-07	-0.157723	0.009	0.026	0.00378406
LOC685203	1.25015e-07	-0.193256	0.006	0.02	0.00382271
Serf2	1.34221e-07	0.422696	0.392	0.363	0.0041042
AC117869.2	1.39374e-07	0.106957	0.009	0	0.00426178
AABR07049826.1	1.39374e-07	0.113644	0.009	0	0.00426178
AABR07073380.1	1.39374e-07	0.09537	0.009	0	0.00426178
AABR07073392.1	1.39374e-07	0.125031	0.009	0	0.00426178
Rack1	1.39779e-07	0.433016	0.173	0.131	0.00427416
LOC102548225	1.40465e-07	-0.254823	0.089	0.129	0.00429513
AABR07061397.1	1.40619e-07	-0.0931712	0.001	0.009	0.00429984
Jaml	1.46693e-07	-0.210132	0.164	0.217	0.00448559
AABR07028765.2	1.48775e-07	-0.113969	0.002	0.012	0.00454925
AABR07051845.1	1.50575e-07	-0.0857801	0	0.007	0.0046043
AABR07017714.1	1.50575e-07	-0.0824908	0	0.007	0.0046043
AABR07027906.1	1.50575e-07	-0.0730804	0	0.007	0.0046043
AABR07044407.3	1.50575e-07	-0.0772616	0	0.007	0.0046043
AABR07064747.2	1.50575e-07	-0.0768802	0	0.007	0.0046043
AABR07068048.2	1.50575e-07	-0.0913279	0	0.007	0.0046043
Rnps1	1.51319e-07	-0.220231	0.194	0.249	0.00462702
Tsnaxip1	1.51497e-07	-0.22624	0.068	0.104	0.00463249
AABR07048790.1	1.53454e-07	-0.223828	0.009	0.025	0.00469231
AABR07068612.1	1.5385e-07	0.120088	0.01	0	0.00470444
AABR07027069.1	1.54009e-07	0.137432	0.01	0	0.0047093
AABR07067896.1	1.54914e-07	-0.10985	0.001	0.009	0.00473695
AABR07036407.2	1.55609e-07	0.109004	0.01	0	0.0047582
AABR07070161.2	1.5585e-07	0.106934	0.01	0	0.00476558
Galntl5	1.56799e-07	-0.205321	0.004	0.017	0.0047946
AC135454.4	1.59698e-07	0.103863	0.01	0.001	0.00488323
Tmem170a	1.61362e-07	-0.195513	0.19	0.245	0.00493413
Tssk1b	1.63211e-07	-0.118272	0.001	0.01	0.00499067
Def6	1.64357e-07	-0.205726	0.031	0.057	0.0050257
AABR07055834.1	1.67095e-07	-0.125154	0.004	0.017	0.00510942
AABR07044362.1	1.6876e-07	-0.10556	0.001	0.01	0.00516034
Tubb4b	1.72061e-07	0.445679	0.263	0.222	0.00526128
AABR07058706.2	1.72073e-07	-0.158778	0.019	0.041	0.00526164
Cbll1	1.72345e-07	-0.186852	0.042	0.071	0.00526997
LOC257650	1.73854e-07	-0.311906	0.091	0.13	0.0053161
Setx	1.82403e-07	-0.290074	0.1	0.141	0.00557752
Chrne	1.87524e-07	-0.264531	0.007	0.022	0.00573411
AC099384.2	1.93579e-07	-0.155491	0.02	0.042	0.00591927
Hspe1	1.95984e-07	0.407337	0.251	0.207	0.00599279
AABR07027819.1	1.99115e-07	0.615624	0.023	0.007	0.00608853
Ddb1	2.02446e-07	0.414546	0.123	0.086	0.0061904
AABR07026483.1	2.09576e-07	-0.0783576	0	0.008	0.00640841
AABR07032123.2	2.10472e-07	-0.0919967	0	0.008	0.00643581
AABR07007663.1	2.1105e-07	-0.0661134	0	0.008	0.00645348
Phyh	2.13416e-07	-0.0865609	0.503	0.594	0.00652585
Far1	2.152e-07	-0.164888	0.103	0.147	0.00658038
AC095678.1	2.15675e-07	0.0979795	0.008	0	0.00659491
AC119462.4	2.15675e-07	0.0956744	0.008	0	0.00659491
AABR07065531.12	2.15675e-07	0.105708	0.008	0	0.00659491
AABR07065673.1	2.15675e-07	0.112287	0.008	0	0.00659491
AABR07065814.3	2.15675e-07	0.0951463	0.008	0	0.00659491
AC123293.1	2.15675e-07	0.104299	0.008	0	0.00659491
Cst3	2.22187e-07	0.35151	0.122	0.085	0.00679403
RGD1305938	2.26289e-07	-0.304383	0.022	0.044	0.00691945
Ept1	2.3662e-07	-0.52675	0.016	0.035	0.00723536
AABR07062528.1	2.38706e-07	0.206113	0.009	0	0.00729914
AABR07025408.3	2.39584e-07	0.219363	0.01	0.001	0.00732601
Capn5	2.39858e-07	0.160777	0.021	0.006	0.00733437
AC122625.1	2.39941e-07	0.118814	0.009	0	0.0073369
AABR07065780.1	2.40809e-07	0.107289	0.009	0	0.00736345
Selv	2.41625e-07	-0.0998871	0.002	0.012	0.00738842
Lats2	2.4261e-07	-0.196043	0.031	0.057	0.00741852
AABR07068535.1	2.43963e-07	0.107618	0.01	0.001	0.00745991
Krit1	2.45253e-07	-0.101375	0.085	0.124	0.00749934
Rn50-13-0839.3	2.46377e-07	-0.232882	0.004	0.015	0.00753372
Mgat4e	2.49686e-07	-0.136644	0.102	0.145	0.0076349
AABR07005618.1	2.52215e-07	-0.149732	0.004	0.015	0.00771223
AC129753.4	2.56833e-07	-0.101827	0.001	0.009	0.00785343
Rpl13a	2.57092e-07	0.366498	0.199	0.154	0.00786134
AABR07025360.2	2.57896e-07	-0.187494	0.004	0.016	0.00788595
Adrb1	2.58754e-07	-0.0986553	0.001	0.009	0.00791217
AABR07028113.1	2.64201e-07	-0.0967045	0.003	0.014	0.00807873
Slc26a8	2.66244e-07	-0.227448	0.015	0.033	0.0081412
AABR07014125.1	2.71218e-07	-0.168555	0.005	0.018	0.00829331
AABR07047528.1	2.79929e-07	-0.114008	0.002	0.011	0.00855967
AABR07068226.1	2.80584e-07	-0.0851895	0	0.007	0.00857971
AABR07026535.1	2.80584e-07	-0.0798131	0	0.007	0.00857971
AABR07051787.1	2.84921e-07	-0.13892	0.006	0.019	0.00871231
AABR07013539.1	2.89094e-07	-0.145942	0.022	0.044	0.0088399
Angel1	2.89375e-07	-0.243723	0.037	0.063	0.00884851
Leng8	2.90495e-07	-0.25712	0.035	0.062	0.00888276
Kmt2a	2.93012e-07	-0.282949	0.126	0.17	0.00895971
AABR07029535.1	2.96189e-07	-0.106864	0.015	0.034	0.00905688
Wapl	3.02096e-07	-0.19629	0.09	0.13	0.0092375
Rap1gap2	3.13158e-07	-0.139059	0.017	0.036	0.00957573
Sdr9c7	3.16012e-07	-0.26289	0.05	0.08	0.00966301
Dmc1	3.23928e-07	-0.221766	0.043	0.071	0.00990507
AABR07071659.2	3.28494e-07	-0.178881	0.106	0.148	0.0100447
Arhgap21	3.31906e-07	-0.223633	0.012	0.029	0.010149
Aars2	3.33351e-07	-0.153486	0.068	0.104	0.0101932
AABR07001807.2	3.3385e-07	0.111009	0.008	0	0.0102085
AABR07054822.1	3.3385e-07	0.106598	0.008	0	0.0102085
AABR07013288.3	3.3385e-07	0.0922724	0.008	0	0.0102085
AABR07013794.1	3.3385e-07	0.121236	0.008	0	0.0102085
AABR07031947.2	3.3385e-07	0.134083	0.008	0	0.0102085
AABR07057442.1	3.3385e-07	0.109291	0.008	0	0.0102085
AABR07069415.1	3.3385e-07	0.087172	0.008	0	0.0102085
Rundc3b	3.36969e-07	-0.232766	0.06	0.093	0.0103038
AABR07005569.1	3.41377e-07	-0.24441	0.039	0.066	0.0104386
Akr1a1	3.43912e-07	0.415272	0.094	0.062	0.0105161
Asb5	3.54914e-07	-0.172566	0.044	0.074	0.0108526
Zhx1	3.56525e-07	-0.32539	0.05	0.08	0.0109018
Acvr2b	3.65395e-07	0.252844	0.058	0.033	0.0111731
AC113621.2	3.67398e-07	0.11333	0.009	0	0.0112343
Eif4a1	3.67513e-07	0.389064	0.368	0.334	0.0112378
AABR07057105.1	3.68347e-07	0.196098	0.009	0	0.0112633
Atp5c1	3.68766e-07	0.420556	0.132	0.095	0.0112761
AC093960.1	3.72164e-07	0.102092	0.009	0	0.01138
Bri3	3.74152e-07	0.377929	0.087	0.056	0.0114408
Ccp110	3.76882e-07	-0.180011	0.05	0.081	0.0115243
Piga	3.80397e-07	-0.195368	0.059	0.092	0.0116318
Chrna7	3.81232e-07	-0.260921	0.066	0.099	0.0116573
AABR07051578.1	3.90134e-07	-0.0784377	0	0.008	0.0119295
AABR07068066.1	3.9156e-07	-0.0825647	0	0.008	0.0119731
AABR07045507.1	4.01226e-07	0.442986	0.027	0.01	0.0122687
AABR07051700.1	4.05163e-07	-0.110811	0.002	0.012	0.0123891
Fam169b	4.06283e-07	-0.179125	0.135	0.183	0.0124233
Srp72	4.08248e-07	0.363967	0.137	0.099	0.0124834
LOC100365839	4.11144e-07	0.398309	0.127	0.091	0.012572
AABR07043389.1	4.11205e-07	-0.156754	0.002	0.012	0.0125738
Osbpl1a	4.11839e-07	-0.226352	0.016	0.035	0.0125932
Gltpd2	4.13928e-07	-0.136694	0.104	0.146	0.0126571
Nbeal1	4.16084e-07	-0.371197	0.102	0.141	0.012723
AABR07060872.1	4.24959e-07	0.13047	0.013	0.002	0.0129944
Rpl22	4.47122e-07	0.357166	0.487	0.472	0.0136721
Usp1	4.52624e-07	-0.143091	0.187	0.241	0.0138403
Kat6a	4.57525e-07	-0.252925	0.097	0.137	0.0139902
Myo6	4.64318e-07	-0.204537	0.016	0.035	0.0141979
Ms4a14	4.67637e-07	-0.100394	0.003	0.014	0.0142994
Scp2d1	4.72768e-07	-0.131406	0.002	0.011	0.0144563
AABR07027394.4	4.74524e-07	-0.0965977	0.001	0.008	0.01451
Cep192	4.75447e-07	-0.210512	0.057	0.089	0.0145382
Tuba3a	4.81704e-07	0.389109	0.365	0.333	0.0147295
Eif5	4.91261e-07	-0.103687	0.417	0.486	0.0150218
AABR07021996.1	4.94539e-07	-0.229134	0.031	0.055	0.015122
Cdk2ap2	4.95265e-07	0.408366	0.073	0.045	0.0151442
Pcf11	4.95909e-07	-0.210544	0.027	0.05	0.0151639
Ssr1	4.99067e-07	-0.22516	0.12	0.162	0.0152605
Rbbp9	5.00015e-07	-0.145797	0.173	0.225	0.0152895
Mycn	5.04858e-07	-0.142646	0.034	0.06	0.0154375
AABR07052587.1	5.06847e-07	-0.182234	0.03	0.054	0.0154984
AABR07054422.1	5.1695e-07	0.0856271	0.008	0	0.0158073
AABR07025960.1	5.1695e-07	0.0908001	0.008	0	0.0158073
AABR07027051.1	5.1695e-07	0.100094	0.008	0	0.0158073
AABR07057630.1	5.1695e-07	0.109413	0.008	0	0.0158073
AABR07059198.2	5.1695e-07	0.0889214	0.008	0	0.0158073
Knop1	5.19938e-07	-0.245662	0.063	0.096	0.0158987
AABR07028480.8	5.2323e-07	-0.0855948	0	0.007	0.0159993
AABR07017763.2	5.2323e-07	-0.0797695	0	0.007	0.0159993
AABR07032642.1	5.2323e-07	-0.076838	0	0.007	0.0159993
AABR07033552.1	5.2323e-07	-0.122736	0	0.007	0.0159993
AC127868.1	5.2323e-07	-0.0858613	0	0.007	0.0159993
AABR07051251.1	5.33216e-07	-0.0894226	0.001	0.009	0.0163047
Mllt6	5.40302e-07	0.402308	0.162	0.123	0.0165213
AABR07065504.1	5.40574e-07	0.156939	0.014	0.003	0.0165297
AC080157.1	5.42525e-07	-0.19154	0.021	0.042	0.0165893
Tspan15	5.57511e-07	-0.0991587	0.001	0.009	0.0170476
Golgb1	5.59963e-07	-0.245951	0.096	0.135	0.0171226
Fam91a1	5.64255e-07	0.0349397	0.12	0.165	0.0172538
AABR07000534.1	5.67695e-07	-0.162947	0.007	0.021	0.017359
AABR07033851.2	5.68829e-07	0.190704	0.009	0	0.0173936
AABR07036498.1	5.70589e-07	0.107232	0.009	0	0.0174475
AABR07062539.4	5.73107e-07	0.088849	0.01	0.001	0.0175245
Ddx4	5.7756e-07	-0.234657	0.106	0.147	0.0176606
Arf6	5.79492e-07	-0.123609	0.217	0.271	0.0177197
AABR07007584.1	5.85919e-07	-0.116907	0.006	0.019	0.0179162
Kif18a	5.93872e-07	-0.20308	0.047	0.076	0.0181594
Brwd1	5.94993e-07	-0.294258	0.088	0.126	0.0181937
AABR07046635.1	5.99485e-07	0.208277	0.022	0.007	0.018331
Spg7	6.2886e-07	-0.136598	0.238	0.298	0.0192293
Ergic2	6.30924e-07	0.398183	0.139	0.101	0.0192924
Tmf1	6.32751e-07	-0.167861	0.046	0.075	0.0193483
AC099137.1	6.34015e-07	0.134427	0.015	0.003	0.0193869
Usp42	6.34265e-07	-0.272651	0.084	0.12	0.0193946
Pabpn1	6.4093e-07	-0.138302	0.482	0.564	0.0195984
AABR07016919.1	6.43918e-07	0.12391	0.015	0.003	0.0196897
Zdbf2	6.44717e-07	-0.277443	0.102	0.141	0.0197141
Adipor1	6.49482e-07	-0.303971	0.046	0.075	0.0198599
Ppm1b	6.65231e-07	-0.132864	0.037	0.063	0.0203414
Akap12	6.73808e-07	-0.111946	0.014	0.031	0.0206037
AABR07029215.1	6.7582e-07	-0.153673	0.012	0.028	0.0206652
Atp6v1h	7.02125e-07	-0.174284	0.011	0.027	0.0214696
LOC290876	7.07825e-07	-0.192347	0.004	0.015	0.0216439
Gsg1	7.13093e-07	-0.282584	0.006	0.019	0.021805
St6gal2	7.13852e-07	-0.138651	0.009	0.024	0.0218282
Zfp541	7.23515e-07	-0.153348	0.031	0.055	0.0221236
AABR07013488.1	7.23967e-07	-0.0825839	0	0.007	0.0221374
AABR07051639.1	7.28819e-07	-0.0720808	0	0.007	0.0222858
Actrt2	7.32364e-07	-0.139317	0.002	0.012	0.0223942
AABR07025953.1	7.43171e-07	-0.087459	0.002	0.012	0.0227247
Trip12	7.44027e-07	-0.17845	0.245	0.302	0.0227509
Rn50-X-0746.6	7.50413e-07	-0.192362	0.103	0.144	0.0229461
Nrd1	7.75445e-07	-0.235303	0.025	0.047	0.0237115
AABR07058403.1	7.77715e-07	-0.110813	0.004	0.016	0.023781
AC121415.1	7.89271e-07	0.0109857	0.218	0.279	0.0241343
AABR07037850.1	8.00765e-07	0.232022	0.008	0	0.0244858
AABR07031689.2	8.00765e-07	0.0998111	0.008	0	0.0244858
AABR07033271.2	8.00765e-07	0.232661	0.008	0	0.0244858
AABR07052726.1	8.00765e-07	0.159126	0.008	0	0.0244858
AABR07027364.1	8.00765e-07	0.0942748	0.008	0	0.0244858
AABR07029664.1	8.00765e-07	0.091934	0.008	0	0.0244858
AABR07033793.1	8.00765e-07	0.183444	0.008	0	0.0244858
AABR07068593.2	8.00765e-07	0.0913183	0.008	0	0.0244858
AABR07070238.2	8.00765e-07	0.104956	0.008	0	0.0244858
Dmrtc1c1	8.2635e-07	-0.216662	0.048	0.077	0.0252681
AABR07007691.1	8.28009e-07	-0.0882367	0.002	0.011	0.0253189
Rab5b	8.29561e-07	-0.0989568	0.083	0.12	0.0253663
Dock8	8.35947e-07	-0.19163	0.039	0.065	0.0255616
Cdc6	8.43331e-07	-0.141813	0.137	0.185	0.0257874
LOC103690190	8.54322e-07	-0.157391	0.045	0.073	0.0261234
Azin2	8.54624e-07	-0.185934	0.003	0.014	0.0261327
Oaz3	8.78092e-07	-0.971989	0.008	0.022	0.0268503
AABR07058788.3	8.80735e-07	-0.0784582	0.001	0.008	0.0269311
AABR07061286.1	8.81236e-07	-0.0744279	0.001	0.008	0.0269464
AABR07065531.33	8.88663e-07	0.0929596	0.008	0	0.0271735
AABR07050879.1	8.96848e-07	-0.107602	0.003	0.014	0.0274238
LOC100361655	8.99506e-07	-0.116205	0.002	0.01	0.0275051
Tmed7	9.09701e-07	-0.2749	0.063	0.095	0.0278168
Rbm42	9.09733e-07	0.392184	0.15	0.111	0.0278178
Tnks2	9.27061e-07	-0.135678	0.088	0.124	0.0283477
Rnf144b	9.49242e-07	-0.170953	0.113	0.155	0.0290259
Rn50-X-0591.1	9.71225e-07	-0.121765	0.001	0.009	0.0296981
Fndc7	9.72865e-07	-0.123834	0.044	0.072	0.0297483
AABR07003837.1	9.76512e-07	-0.0835329	0	0.006	0.0298598
AABR07021987.1	9.76512e-07	-0.0827994	0	0.006	0.0298598
AABR07022039.1	9.76512e-07	-0.0779924	0	0.006	0.0298598
AABR07028094.1	9.76512e-07	-0.0793477	0	0.006	0.0298598
AABR07028106.1	9.76512e-07	-0.0735974	0	0.006	0.0298598
AABR07032834.1	9.76512e-07	-0.064664	0	0.006	0.0298598
AABR07043987.1	9.76512e-07	-0.0765319	0	0.006	0.0298598
AABR07051439.2	9.76512e-07	-0.0843689	0	0.006	0.0298598
AABR07056013.2	9.76512e-07	-0.0745895	0	0.006	0.0298598
Rps24	1.00227e-06	0.357729	0.409	0.382	0.0306473
Mmp9	1.01209e-06	-0.144937	0.015	0.033	0.0309476
Rpe	1.01414e-06	-0.158131	0.045	0.073	0.0310104
AABR07042891.1	1.03054e-06	0.16045	0.026	0.01	0.0315119
Sgo2	1.04199e-06	-0.239368	0.094	0.132	0.0318621
Angel2	1.06035e-06	-0.0536147	0.069	0.103	0.0324234
LOC100294508	1.08274e-06	-0.229125	0.025	0.047	0.033108
Chmp2a	1.08422e-06	-0.136664	0.045	0.073	0.0331534
Lypla1	1.1307e-06	-0.181235	0.08	0.116	0.0345746
Dek	1.17653e-06	0.279015	0.209	0.166	0.035976
AABR07070404.5	1.24089e-06	0.0878031	0.007	0	0.037944
AABR07056732.1	1.24089e-06	0.0877128	0.007	0	0.037944
AABR07030184.9	1.24089e-06	0.0957799	0.007	0	0.037944
Tdrd5	1.25093e-06	0.320719	0.136	0.099	0.0382509
Hectd2	1.25585e-06	-0.189743	0.051	0.08	0.0384015
Zfp428	1.25875e-06	0.244155	0.047	0.025	0.0384902
Ranbp1	1.26545e-06	-0.320363	0.16	0.204	0.0386948
Chn1	1.32669e-06	-0.309835	0.036	0.061	0.0405675
Rn60-7-1033.1	1.32777e-06	-0.192501	0.024	0.045	0.0406005
AABR07040959.1	1.35157e-06	-0.0472766	0	0.007	0.0413282
AABR07017528.1	1.35238e-06	-0.0714216	0	0.007	0.0413532
AC096030.2	1.35263e-06	0.115299	0.009	0.001	0.0413608
AABR07059679.1	1.35855e-06	0.0901833	0.009	0.001	0.0415417
Fam193a	1.36373e-06	-0.240981	0.169	0.217	0.0417
AABR07058534.1	1.37874e-06	0.104671	0.008	0	0.042159
AABR07049539.2	1.37944e-06	0.0984581	0.008	0	0.0421807
Ddx27	1.39363e-06	0.373135	0.222	0.18	0.0426144
Bag6	1.39539e-06	-0.157992	0.072	0.106	0.0426683
AABR07019341.1	1.4019e-06	-0.176385	0.016	0.034	0.0428674
Adipor2	1.40876e-06	-0.20483	0.013	0.029	0.0430769
LOC303448	1.42732e-06	-0.205203	0.127	0.169	0.0436447
Elmod2	1.45391e-06	-0.201078	0.034	0.059	0.0444578
AABR07031740.1	1.48478e-06	-0.154354	0.037	0.063	0.0454016
Plekhj1	1.53103e-06	0.254919	0.052	0.029	0.046816
AABR07027902.1	1.54631e-06	-0.0517651	0.012	0.029	0.0472831
Iqcf5	1.56368e-06	-0.193816	0.004	0.015	0.0478142
Xcr1	1.56389e-06	-0.160401	0.018	0.037	0.0478207
Atp2b4	1.57549e-06	0.485231	0.039	0.02	0.0481753
AABR07057961.1	1.57686e-06	-0.141149	0.004	0.016	0.0482174
LOC100363125	1.59711e-06	-0.161144	0.001	0.008	0.0488363
RGD735065	1.65735e-06	-0.249492	0.063	0.094	0.0506784
AABR07027339.1	1.68233e-06	0.116591	0.01	0.001	0.0514424
Zfp382	1.70135e-06	-0.178315	0.05	0.079	0.0520238
Upf3b	1.70941e-06	-0.245102	0.057	0.087	0.0522703
Nup37	1.7098e-06	-0.17156	0.026	0.047	0.0522822
Rn50-13-0837.3	1.71442e-06	-0.225134	0.115	0.156	0.0524236
AABR07052048.2	1.73249e-06	-0.0706787	0.001	0.009	0.052976
Pfdn2	1.76395e-06	0.401214	0.134	0.099	0.0539382
AABR07061333.3	1.77352e-06	-0.114082	0.008	0.021	0.0542308
AABR07028492.6	1.82415e-06	-0.0703454	0	0.006	0.0557789
AABR07007723.1	1.82415e-06	-0.0634154	0	0.006	0.0557789
AABR07008910.1	1.82415e-06	-0.0698994	0	0.006	0.0557789
AABR07027457.1	1.82415e-06	-0.0567194	0	0.006	0.0557789
AABR07027532.1	1.82415e-06	-0.0617512	0	0.006	0.0557789
AABR07028480.10	1.82415e-06	-0.0600584	0	0.006	0.0557789
AABR07031683.1	1.82415e-06	-0.0709901	0	0.006	0.0557789
AABR07040165.1	1.82415e-06	-0.0678717	0	0.006	0.0557789
AABR07051658.1	1.82415e-06	-0.0634833	0	0.006	0.0557789
Mgea5	1.8605e-06	-0.182007	0.072	0.106	0.0568904
Fhl4	1.86084e-06	-0.249577	0.014	0.03	0.0569006
Prpf4b	1.86865e-06	-0.231119	0.119	0.159	0.0571395
AABR07048735.1	1.88524e-06	-0.106893	0.002	0.012	0.057647
AC115401.2	1.92376e-06	0.0870912	0.007	0	0.0588246
AABR07036487.1	1.92376e-06	0.0769758	0.007	0	0.0588246
AABR07057590.1	1.92376e-06	0.105712	0.007	0	0.0588246
AABR07060389.1	1.92376e-06	0.0832526	0.007	0	0.0588246
AABR07063287.1	1.92376e-06	0.161629	0.007	0	0.0588246
AABR07026546.1	1.9256e-06	-0.0853537	0.002	0.012	0.0588809
Zcchc11	1.96686e-06	-0.249695	0.105	0.144	0.0601427
Xpo4	1.99397e-06	-0.20824	0.139	0.183	0.0609715
Smc4	1.99478e-06	-0.135282	0.251	0.306	0.0609965
Zfp638	2.0115e-06	-0.172276	0.179	0.228	0.0615076
Cct4	2.02591e-06	-0.0675586	0.212	0.268	0.0619483
LOC103694540	2.02683e-06	-0.317507	0.101	0.137	0.0619764
Hnrnpa3	2.03537e-06	0.643437	0.246	0.209	0.0622376
Setd2	2.07967e-06	-0.118338	0.108	0.148	0.0635922
Ublcp1	2.08325e-06	-0.0815894	0.115	0.155	0.0637016
Smim7	2.09329e-06	-0.139867	0.12	0.162	0.0640086
AABR07029517.1	2.10378e-06	0.114283	0.008	0	0.0643295
AABR07031380.1	2.11352e-06	0.097019	0.008	0	0.0646274
Tm9sf4	2.13391e-06	-0.209763	0.023	0.043	0.0652507
Fam60a	2.23036e-06	-0.311486	0.092	0.127	0.0682
Cep76	2.2409e-06	-0.174069	0.014	0.031	0.0685223
Nup35	2.24561e-06	-0.103547	0.003	0.013	0.0686663
Rbm27	2.25735e-06	-0.175795	0.076	0.11	0.0690252
AABR07021508.1	2.26319e-06	-0.0953624	0.003	0.013	0.0692037
Cbx5	2.27895e-06	-0.107643	0.081	0.117	0.0696856
Poc1b	2.2965e-06	-0.188014	0.03	0.053	0.0702224
Dctpp1	2.36816e-06	0.40568	0.182	0.145	0.0724136
Ecscr	2.49013e-06	-0.164623	0.063	0.094	0.0761433
Tspan6	2.49452e-06	-0.32028	0.049	0.077	0.0762775
Ppp3r2	2.49521e-06	-0.137437	0.003	0.014	0.0762986
AABR07062466.1	2.4974e-06	-0.0796082	0	0.007	0.0763654
Ncapg2	2.5114e-06	-0.26763	0.064	0.095	0.0767935
AABR07064661.1	2.52016e-06	-0.0916212	0	0.007	0.0770613
AABR07051515.1	2.52473e-06	-0.0735841	0	0.007	0.0772013
AABR07032582.2	2.5575e-06	0.203209	0.011	0.002	0.0782032
Twsg1	2.57644e-06	-0.151433	0.033	0.056	0.0787822
Rpl31	2.58487e-06	-0.20974	0.058	0.087	0.0790401
Rpl15	2.63931e-06	0.288314	0.475	0.451	0.0807048
Supt4h1	2.66371e-06	0.658924	0.217	0.18	0.081451
AABR07070518.1	2.70861e-06	-0.191081	0.083	0.118	0.0828237
Atad5	2.78835e-06	-0.245547	0.107	0.145	0.0852622
Tex37	2.79742e-06	-0.2099	0.002	0.01	0.0855395
AABR07037838.1	2.79774e-06	0.345103	0.033	0.015	0.0855492
Rps11	2.80562e-06	0.318072	0.359	0.324	0.0857901
LOC103694884	2.81568e-06	-0.0940025	0.002	0.01	0.0860979
Pds5b	2.83062e-06	-0.169958	0.117	0.157	0.0865547
Fopnl	2.83839e-06	-0.188484	0.019	0.038	0.0867923
Hexdc	2.84888e-06	0.235575	0.042	0.022	0.0871131
Msh5	2.90388e-06	-0.1948	0.035	0.059	0.0887948
AABR07065531.26	2.94341e-06	0.111182	0.009	0.001	0.0900037
AC119011.1	2.98382e-06	0.0777443	0.007	0	0.0912391
AABR07013476.2	2.98382e-06	0.173095	0.007	0	0.0912391
AABR07031165.1	2.98382e-06	0.0734509	0.007	0	0.0912391
AABR07039112.1	2.98382e-06	0.0976265	0.007	0	0.0912391
AABR07049917.1	2.98382e-06	0.0795611	0.007	0	0.0912391
AABR07058135.1	2.98382e-06	0.0918698	0.007	0	0.0912391
AABR07069066.1	2.98382e-06	0.0851934	0.007	0	0.0912391
AABR07048510.1	2.99195e-06	-0.125609	0.008	0.021	0.0914879
AC115420.4	2.99641e-06	0.126821	0.009	0.001	0.0916243
Impad1	3.00015e-06	-0.121541	0.037	0.062	0.0917386
AABR07043141.1	3.1076e-06	0.184287	0.014	0.003	0.0950241
Emg1	3.1586e-06	-0.170045	0.129	0.171	0.0965837
RT1.Db1	3.16491e-06	-0.113441	0.012	0.027	0.0967768
AABR07065486.1	3.18239e-06	0.132775	0.014	0.003	0.0973111
Atp5b	3.20566e-06	-0.0899108	0.137	0.182	0.0980228
AABR07044559.2	3.21408e-06	-0.0808315	0.001	0.009	0.09828
2021-03-10	3.21592e-06	-0.134151	0.007	0.019	0.0983365
AABR07025986.1	3.22755e-06	0.0969127	0.008	0.001	0.098692
LOC100912293	3.23014e-06	-0.135706	0.005	0.016	0.0987712
Hsd11b1	3.25423e-06	-0.215748	0.066	0.096	0.0995079
AABR07043098.1	3.25777e-06	0.123257	0.014	0.003	0.099616
LOC100151767	3.26804e-06	-0.130468	0.099	0.136	0.0999302
Pspc1	3.28599e-06	-0.109532	0.135	0.178	0.100479
AABR07056908.1	3.28793e-06	0.0947024	0.008	0	0.100538
AABR07054129.1	3.29636e-06	0.107716	0.008	0	0.100796
Ube2a	3.30749e-06	-0.286525	0.062	0.092	0.101137
AABR07067082.1	3.33611e-06	-0.138299	0.007	0.019	0.102012
Spidr	3.33636e-06	-0.304199	0.043	0.069	0.102019
Ap2m1	3.35015e-06	-0.162665	0.078	0.112	0.102441
Btaf1	3.37335e-06	-0.161316	0.08	0.114	0.10315
Tbc1d21	3.38728e-06	-0.0807386	0.002	0.011	0.103576
Rpl17	3.40038e-06	0.402727	0.215	0.18	0.103977
AABR07047504.1	3.41107e-06	-0.0619966	0	0.006	0.104304
AABR07008118.1	3.41107e-06	-0.0702587	0	0.006	0.104304
AABR07027409.1	3.41107e-06	-0.0601866	0	0.006	0.104304
AABR07033829.1	3.41107e-06	-0.0625179	0	0.006	0.104304
AABR07039654.1	3.41107e-06	-0.0551663	0	0.006	0.104304
AABR07040847.1	3.41107e-06	-0.0600604	0	0.006	0.104304
AABR07066534.2	3.41107e-06	-0.062668	0	0.006	0.104304
AC126134.4	3.41107e-06	-0.0698023	0	0.006	0.104304
AABR07026197.1	3.41527e-06	-0.176921	0.073	0.105	0.104432
Cep85	3.43826e-06	0.0966709	0.085	0.121	0.105135
Ces2h	3.47121e-06	-0.171479	0.028	0.05	0.106143
Usp33	3.47422e-06	-0.206441	0.087	0.122	0.106235
Chst3	3.53453e-06	-0.178712	0.043	0.069	0.108079
AABR07042514.3	3.54722e-06	0.122903	0.012	0.003	0.108467
AABR07009927.1	3.60193e-06	0.0990382	0.012	0.003	0.11014
Pnoc	3.6262e-06	-0.16837	0.015	0.031	0.110882
Nfatc2ip	3.70967e-06	-0.153305	0.013	0.029	0.113434
Cggbp1	3.71523e-06	-0.175087	0.037	0.061	0.113604
Sepsecs	3.72684e-06	-0.152849	0.076	0.108	0.113959
AABR07031674.8	3.76802e-06	-0.129544	0.006	0.017	0.115218
Aldh8a1	3.78954e-06	-0.170022	0.068	0.099	0.115877
AABR07006894.1	3.83973e-06	0.161194	0.017	0.005	0.117411
Aars	3.85287e-06	-0.105939	0.048	0.075	0.117813
Fgfr1op2	3.86408e-06	-0.273893	0.149	0.191	0.118156
Nr1d2	3.89262e-06	-0.249366	0.058	0.087	0.119029
Polr2c	3.89381e-06	0.307074	0.085	0.057	0.119065
Prkdc	3.9543e-06	-0.258042	0.056	0.085	0.120915
AABR07062033.1	3.97828e-06	-0.14578	0.019	0.037	0.121648
Dnaaf1	3.98115e-06	-0.212335	0.011	0.025	0.121736
Kifap3	4.01234e-06	-0.239844	0.106	0.142	0.122689
Hspb9	4.10428e-06	-0.313972	0.003	0.013	0.125501
AABR07027267.1	4.13081e-06	-0.188658	0.02	0.038	0.126312
LOC100271845	4.22091e-06	-0.287515	0.004	0.014	0.129067
LOC100910370	4.24231e-06	-0.158173	0.042	0.067	0.129721
AC123213.1	4.24494e-06	-0.155579	0.04	0.065	0.129802
Ube2j1	4.24523e-06	-0.270311	0.017	0.035	0.129811
Rfc1	4.31058e-06	-0.155893	0.131	0.173	0.131809
Six6os1	4.32193e-06	-0.212898	0.045	0.07	0.132156
Naa15	4.32509e-06	-0.118884	0.166	0.211	0.132253
Crebbp	4.33583e-06	-0.239111	0.17	0.216	0.132581
AABR07051666.1	4.34945e-06	-0.0872233	0.004	0.015	0.132997
Dopey2	4.35693e-06	-0.173183	0.051	0.078	0.133226
Tmx4	4.44793e-06	-0.246085	0.06	0.089	0.136009
Fa2h	4.44846e-06	-0.16636	0.014	0.03	0.136025
Zfp91	4.46326e-06	-0.129757	0.199	0.251	0.136478
Parn	4.47799e-06	0.263858	0.04	0.021	0.136928
Eif4ebp3	4.48e-06	-0.160647	0.182	0.229	0.136989
AABR07069816.1	4.51133e-06	0.15486	0.014	0.003	0.137947
Tex15	4.55709e-06	-0.15249	0.506	0.569	0.139347
Rps19	4.56287e-06	-0.118402	0.359	0.429	0.139523
Spon1	4.57485e-06	-0.157614	0.054	0.082	0.13989
Rap1gds1	4.58108e-06	-0.14534	0.043	0.069	0.14008
AABR07031535.1	4.63039e-06	0.089066	0.007	0	0.141588
AABR07049769.2	4.63039e-06	0.102714	0.007	0	0.141588
AABR07058646.1	4.63039e-06	0.101459	0.007	0	0.141588
AABR07060313.1	4.63039e-06	0.0789528	0.007	0	0.141588
AABR07065651.3	4.63039e-06	0.0785331	0.007	0	0.141588
AABR07021706.1	4.674e-06	-0.0657529	0	0.006	0.142922
Pik3r1	4.69406e-06	0.197626	0.054	0.031	0.143535
Taf4b	4.74282e-06	-0.00122535	0.088	0.123	0.145026
Srsf2	4.75218e-06	-0.0445162	0.367	0.432	0.145312
Trim23	4.77679e-06	-0.233179	0.039	0.063	0.146065
Sos2	4.82232e-06	-0.262321	0.022	0.041	0.147457
Tnfrsf21	4.86523e-06	-0.0999628	0.111	0.151	0.148769
Dhrs7l1	4.86956e-06	-0.185673	0.04	0.064	0.148901
Tesb	4.92384e-06	-0.202568	0.019	0.037	0.150561
Srrm1	4.9246e-06	-0.051841	0.23	0.282	0.150584
AABR07048515.1	4.9393e-06	-0.162514	0.005	0.016	0.151034
Pcgf6	4.93981e-06	-0.0789773	0.1	0.137	0.15105
Prima1	4.97684e-06	-0.150927	0.017	0.034	0.152182
AABR07017268.1	4.98073e-06	-0.102784	0.002	0.009	0.152301
AABR07059413.2	5.04388e-06	0.0713745	0.008	0.001	0.154232
Tmem52b	5.04491e-06	-0.151239	0.071	0.102	0.154263
AABR07060522.1	5.07106e-06	0.0891078	0.007	0	0.155063
Spata18	5.07943e-06	-0.205425	0.003	0.013	0.155319
Kcng4	5.26786e-06	-0.11238	0.2	0.254	0.16108
Aamp	5.38717e-06	-0.120145	0.095	0.132	0.164729
Eif4e	5.42264e-06	-0.185052	0.17	0.215	0.165814
Tnfrsf19	5.43758e-06	-0.182982	0.022	0.04	0.16627
LOC100910882	5.48019e-06	-0.174355	0.03	0.051	0.167573
AABR07008097.1	5.54061e-06	-0.0848561	0.001	0.009	0.169421
Kctd14	5.55985e-06	-0.160193	0.042	0.067	0.170009
RGD1559578	5.57013e-06	-0.0504788	0.001	0.007	0.170323
LOC100911669	5.60724e-06	-0.157032	0.001	0.009	0.171458
Trim80	5.60869e-06	-0.142649	0.002	0.011	0.171503
Sec23ip	5.78181e-06	-0.160258	0.051	0.078	0.176796
Sry	5.82795e-06	-0.173707	0.026	0.046	0.178207
Rn50-X-0674.3	5.85277e-06	-0.0580803	0.001	0.008	0.178966
Cry1	5.87194e-06	-0.270629	0.061	0.09	0.179552
Irgm	5.8753e-06	-0.197784	0.032	0.055	0.179655
Cdc37	5.97266e-06	-0.12955	0.148	0.192	0.182632
Rrp7a	6.01799e-06	-0.135161	0.04	0.064	0.184018
Clic5	6.07949e-06	-0.141608	0.015	0.031	0.185899
AABR07029175.1	6.08515e-06	0.0807534	0.01	0.001	0.186072
Casp2	6.0931e-06	-0.199763	0.032	0.054	0.186315
AABR07053303.1	6.09921e-06	0.503959	0.046	0.026	0.186502
Hacd3	6.10783e-06	-0.150022	0.127	0.166	0.186765
Exd1	6.11692e-06	-0.172428	0.173	0.219	0.187043
Med13l	6.18534e-06	-0.15516	0.11	0.149	0.189135
Hmgb1	6.23594e-06	-0.172966	0.083	0.117	0.190683
AABR07034323.1	6.25615e-06	-0.11097	0.034	0.057	0.1913
AABR07017189.1	6.38589e-06	-0.0924599	0	0.005	0.195268
AABR07028534.1	6.38589e-06	-0.0632628	0	0.005	0.195268
AABR07031502.1	6.38589e-06	-0.0567318	0	0.005	0.195268
AABR07039342.2	6.38589e-06	-0.0446965	0	0.005	0.195268
AABR07051592.2	6.38589e-06	-0.0662717	0	0.005	0.195268
AABR07044796.1	6.44169e-06	-0.279095	0.034	0.056	0.196974
Cnot10	6.57622e-06	0.392293	0.139	0.106	0.201088
RT1.CE10	6.611e-06	0.152631	0.021	0.008	0.202151
Adam5	6.67271e-06	-0.0756972	0.002	0.01	0.204038
Hif1a	6.79273e-06	-0.294909	0.036	0.059	0.207708
RGD1562161	6.8832e-06	-0.166852	0.032	0.055	0.210474
AABR07035194.1	6.92542e-06	0.105616	0.009	0.001	0.211765
AABR07035412.2	6.9713e-06	-0.167063	0.031	0.052	0.213168
AABR07000257.1	7.07029e-06	-0.113072	0.004	0.015	0.216195
Rfc4	7.15788e-06	-0.160418	0.047	0.073	0.218874
AABR07031302.1	7.18966e-06	0.104868	0.006	0	0.219845
AABR07054460.5	7.18966e-06	0.0710419	0.006	0	0.219845
AABR07060275.1	7.18966e-06	0.0802475	0.006	0	0.219845
AABR07065970.2	7.18966e-06	0.0882618	0.006	0	0.219845
AC119111.1	7.18966e-06	0.0828524	0.006	0	0.219845
AC123316.4	7.18966e-06	0.0927982	0.006	0	0.219845
AC119462.3	7.34065e-06	0.189453	0.032	0.015	0.224463
Atraid	7.42106e-06	-0.191235	0.019	0.037	0.226921
Dync1h1	7.45452e-06	0.379083	0.203	0.166	0.227944
Ptpn13	7.47881e-06	0.288741	0.046	0.026	0.228687
AABR07026300.2	7.52939e-06	-0.0906297	0.002	0.01	0.230234
Tspan13	7.74702e-06	-0.164725	0.025	0.045	0.236888
AABR07070198.1	7.76245e-06	0.0886526	0.008	0.001	0.23736
Atp5h	7.77658e-06	0.332638	0.163	0.128	0.237792
Mis18a	7.79171e-06	-0.140912	0.108	0.145	0.238255
AABR07054609.1	7.81241e-06	0.0777532	0.007	0	0.238888
AABR07027152.1	7.8244e-06	0.0814459	0.007	0	0.239255
AABR07029390.1	7.83641e-06	0.091796	0.007	0	0.239622
Rsbn1	7.84639e-06	-0.263054	0.097	0.132	0.239927
AABR07027150.2	7.86451e-06	0.079204	0.007	0	0.240481
LOC102556347	7.87292e-06	-0.0814141	0.002	0.01	0.240738
Tex33	7.87534e-06	-0.086093	0.003	0.011	0.240812
Rassf6	7.88363e-06	-0.159502	0.039	0.063	0.241066
Pi4k2a	7.89022e-06	-0.105702	0.002	0.01	0.241267
AABR07025891.1	7.8927e-06	0.0742107	0.007	0	0.241343
Rsph10b	7.96728e-06	-0.0208617	0.208	0.262	0.243623
AABR07035787.1	7.99114e-06	0.330471	0.05	0.029	0.244353
Crabp1	8.00755e-06	-0.148843	0.169	0.214	0.244855
B4galt2	8.0603e-06	0.393483	0.082	0.055	0.246468
Asb1	8.18774e-06	-0.10135	0.005	0.016	0.250365
Kat8	8.1932e-06	-0.141515	0.027	0.047	0.250532
Hnrnpr	8.29376e-06	0.029747	0.195	0.247	0.253607
Spop	8.54628e-06	-0.141944	0.106	0.144	0.261328
Bbs1	8.56823e-06	-0.161992	0.006	0.017	0.261999
RGD1308065	8.68787e-06	-0.173022	0.003	0.012	0.265658
AC128488.1	8.69625e-06	-0.0640033	0	0.006	0.265914
AC095852.3	8.71116e-06	-0.13162	0.004	0.013	0.26637
AABR07026509.1	8.74302e-06	-0.0997232	0.002	0.009	0.267344
AC109891.2	8.75177e-06	-0.152735	0.077	0.11	0.267612
Spata24	8.76036e-06	-0.156984	0.003	0.012	0.267874
AABR07026441.2	8.9821e-06	-0.0907134	0.004	0.013	0.274655
LOC690422	9.01968e-06	-0.142333	0.215	0.266	0.275804
Atxn2	9.04486e-06	-0.190965	0.03	0.051	0.276574
Hsp90b1	9.06032e-06	-0.0436339	0.532	0.61	0.277046
Rpgrip1	9.14558e-06	-0.187954	0.012	0.026	0.279654
Eea1	9.22978e-06	-0.156427	0.05	0.076	0.282228
Atp5e	9.25588e-06	-0.102601	0.149	0.194	0.283026
H2afx	9.26652e-06	-0.148078	0.059	0.087	0.283351
AABR07015792.1	9.38298e-06	-0.144273	0.006	0.016	0.286913
Strbp	9.58759e-06	-0.129831	0.119	0.157	0.293169
Rdh10	9.63039e-06	-0.110724	0.012	0.026	0.294478
Tmem47	9.63734e-06	-0.0625087	0.012	0.026	0.294691
Psmb3	9.67548e-06	0.339154	0.138	0.106	0.295857
RGD1563348	9.77198e-06	0.345461	0.234	0.198	0.298808
AABR07056637.1	9.89082e-06	-0.0780981	0.001	0.009	0.302442
Mga	9.89252e-06	-0.259873	0.175	0.217	0.302493
Mospd2	9.99727e-06	-0.0961016	0.006	0.016	0.305697
Psmc3	1.01348e-05	0.310687	0.14	0.107	0.309901
Ankrd49	1.01549e-05	-0.152554	0.025	0.044	0.310516
Mlf1	1.02503e-05	-0.137003	0.072	0.103	0.313435
AABR07064150.1	1.02563e-05	-0.0734597	0.001	0.007	0.313618
Snrpf	1.04209e-05	0.0885039	0.699	0.79	0.318651
AABR07043395.1	1.04606e-05	0.139494	0.019	0.007	0.319864
AABR07047693.1	1.06004e-05	0.104869	0.011	0.002	0.324138
Rhot2	1.06253e-05	-0.169366	0.069	0.098	0.3249
AABR07044820.2	1.07274e-05	-0.094344	0.001	0.007	0.328021
AABR07067871.1	1.07442e-05	-0.094658	0.001	0.007	0.328536
Miox	1.08609e-05	-0.16812	0.024	0.043	0.332106
Chpt1	1.09418e-05	-0.114135	0.016	0.032	0.334579
AABR07058598.1	1.11704e-05	0.0895725	0.006	0	0.341568
AABR07049821.1	1.11704e-05	0.098149	0.006	0	0.341568
AABR07019903.2	1.11704e-05	0.14775	0.006	0	0.341568
AABR07059762.1	1.11704e-05	0.171564	0.006	0	0.341568
AABR07068997.1	1.11704e-05	0.0625645	0.006	0	0.341568
AC121615.2	1.11704e-05	0.0657109	0.006	0	0.341568
AABR07040918.1	1.11855e-05	-0.13473	0.008	0.021	0.342029
Huwe1	1.11906e-05	-0.248994	0.14	0.18	0.342185
Kif20b	1.14503e-05	-0.290562	0.107	0.141	0.350127
AABR07001610.1	1.1597e-05	-0.0875525	0.002	0.01	0.354612
AABR07050423.1	1.17812e-05	0.116847	0.016	0.005	0.360246
AABR07037523.2	1.19707e-05	-0.0572902	0	0.005	0.36604
AABR07054718.1	1.19707e-05	-0.0682502	0	0.005	0.36604
AABR07064265.1	1.19707e-05	-0.0473087	0	0.005	0.36604
AC129036.2	1.19707e-05	-0.0616225	0	0.005	0.36604
Golph3	1.20158e-05	-0.291623	0.051	0.076	0.367419
Ccdc92	1.20716e-05	0.429872	0.12	0.089	0.369125
AC120692.1	1.21771e-05	0.0738355	0.007	0	0.372351
AC105648.7	1.22113e-05	0.0691658	0.007	0	0.373398
AABR07033590.1	1.22175e-05	0.143359	0.007	0	0.373588
Cxxc1	1.25573e-05	0.018535	0.09	0.124	0.383978
Zmym4	1.29022e-05	-0.186512	0.117	0.155	0.394523
Kdm3a	1.31194e-05	-0.0597162	0.089	0.123	0.401165
Sin3b	1.31729e-05	0.349576	0.173	0.138	0.402802
Zzef1	1.31799e-05	-0.152282	0.017	0.033	0.403016
Son	1.32576e-05	-0.0876472	0.322	0.383	0.40539
Hils1	1.34489e-05	-0.198648	0.002	0.009	0.41124
Mysm1	1.34696e-05	-0.208363	0.022	0.039	0.411873
AABR07054895.1	1.35466e-05	0.0898112	0.009	0.001	0.414229
Dnajc5b	1.36011e-05	-0.131811	0.003	0.011	0.415895
Rapgef6	1.36276e-05	-0.198623	0.058	0.085	0.416704
Tcerg1	1.3651e-05	-0.136924	0.118	0.155	0.417421
AABR07029262.1	1.3671e-05	-0.103851	0.01	0.024	0.418033
Tbck	1.36794e-05	-0.221972	0.016	0.032	0.418289
AABR07021530.1	1.37289e-05	-0.129432	0.022	0.041	0.419803
Myo18a	1.37497e-05	-0.155392	0.025	0.044	0.420439
Cryga	1.38472e-05	0.169186	0.022	0.009	0.423419
AABR07035185.1	1.39326e-05	0.110456	0.013	0.003	0.426031
Havcr1	1.3993e-05	-0.176148	0.036	0.058	0.427877
Ier5	1.40285e-05	-0.178676	0.026	0.045	0.428965
AABR07065429.1	1.40953e-05	0.139873	0.013	0.003	0.431005
Hook1	1.42571e-05	-0.260627	0.039	0.062	0.435952
Ddx1	1.43927e-05	0.352069	0.164	0.129	0.4401
AABR07042814.1	1.44669e-05	0.120567	0.013	0.003	0.442368
Gdap1	1.4486e-05	-0.157267	0.044	0.068	0.442952
Cep170b	1.44909e-05	-0.165062	0.026	0.045	0.443104
LOC102555525	1.45638e-05	-0.121578	0.004	0.014	0.44533
Cenpe	1.47015e-05	-0.149788	0.085	0.117	0.449542
AC229945.1	1.47709e-05	-0.0990082	0.004	0.014	0.451664
Usp32	1.47825e-05	-0.174154	0.099	0.134	0.45202
Tcf12	1.4862e-05	-0.146818	0.016	0.032	0.454451
Cplx3	1.49477e-05	-0.163891	0.05	0.076	0.45707
Eif4a3	1.49616e-05	0.34781	0.148	0.116	0.457495
Ect2	1.50789e-05	-0.25591	0.061	0.088	0.461083
Yipf6	1.51128e-05	-0.194345	0.016	0.032	0.462119
Ttc21a	1.5231e-05	-0.117272	0.071	0.102	0.465734
Cep112	1.52419e-05	-0.0941338	0.021	0.039	0.466066
Fancm	1.53758e-05	-0.131178	0.044	0.069	0.470163
AABR07007517.1	1.53866e-05	-0.119305	0.01	0.023	0.470492
Fam71f1	1.54784e-05	-0.0908445	0.002	0.009	0.473299
Rgl3	1.56363e-05	-0.120273	0.111	0.147	0.478126
Qk	1.56955e-05	-0.17383	0.016	0.032	0.479937
LOC500827	1.58021e-05	-0.0763151	0.002	0.009	0.483196
Ndufa9	1.59036e-05	0.302634	0.059	0.037	0.486299
Erich2	1.5909e-05	-0.0568418	0.002	0.009	0.486465
Cks1b	1.59603e-05	0.525192	0.147	0.116	0.488034
Med30	1.60171e-05	-0.0971215	0.058	0.086	0.48977
Cep63	1.62624e-05	-0.276031	0.053	0.078	0.497272
Rpl3	1.63194e-05	0.408369	0.386	0.361	0.499013
AABR07037112.1	1.634e-05	-0.0554609	0	0.006	0.499645
AABR07019077.1	1.63596e-05	-0.05466	0	0.006	0.500245
AABR07040681.2	1.63596e-05	-0.0714427	0	0.006	0.500245
Actr10	1.68357e-05	-0.162978	0.166	0.209	0.514803
Prpf40a	1.69559e-05	-0.120078	0.207	0.256	0.518477
Cnih1	1.70292e-05	0.255144	0.034	0.018	0.52072
Prss37	1.735e-05	-0.117564	0.001	0.008	0.530529
AABR07031184.1	1.73669e-05	0.0726211	0.006	0	0.531045
AABR07055423.2	1.73669e-05	0.0651976	0.006	0	0.531045
AABR07064910.1	1.73669e-05	0.13555	0.006	0	0.531045
AABR07017838.2	1.73669e-05	0.0651711	0.006	0	0.531045
AABR07041778.3	1.73669e-05	0.0839742	0.006	0	0.531045
AABR07050414.1	1.73669e-05	0.073403	0.006	0	0.531045
AABR07058169.1	1.73669e-05	0.071129	0.006	0	0.531045
AABR07058254.2	1.73669e-05	0.0737679	0.006	0	0.531045
AABR07060512.1	1.73669e-05	0.0744051	0.006	0	0.531045
AABR07061518.1	1.73669e-05	0.0675033	0.006	0	0.531045
AABR07062344.1	1.73669e-05	0.0943677	0.006	0	0.531045
AABR07065445.1	1.73669e-05	0.0931296	0.006	0	0.531045
Hectd1	1.74696e-05	-0.262869	0.106	0.139	0.534184
Sp140	1.75689e-05	-0.173864	0.041	0.065	0.537221
Fam135a	1.76654e-05	-0.278528	0.072	0.101	0.540173
Atp8b5p	1.76783e-05	-0.0871568	0.001	0.008	0.540566
Crnkl1	1.77406e-05	0.265568	0.049	0.029	0.542471
Dnm1l	1.80279e-05	-0.171275	0.019	0.035	0.551256
hist1h2ail2	1.8057e-05	-0.115627	0.008	0.02	0.552146
RGD1306195	1.81337e-05	-0.197551	0.003	0.011	0.554493
Ufl1	1.81843e-05	-0.156634	0.036	0.058	0.556041
Ugt2b37	1.82517e-05	-0.102276	0.086	0.119	0.5581
Zgrf1	1.83929e-05	-0.143952	0.007	0.019	0.562417
Ubqln1	1.84383e-05	-0.18749	0.034	0.055	0.563805
Ndufb3	1.84473e-05	-0.0956648	0.087	0.12	0.564082
Slc19a2	1.86328e-05	-0.122316	0.008	0.02	0.569754
Zfc3h1	1.86359e-05	-0.27921	0.049	0.073	0.56985
AABR07025663.1	1.87962e-05	0.212956	0.007	0	0.57475
Pcm1	1.88081e-05	-0.107317	0.227	0.276	0.575116
Trim31	1.8829e-05	-0.184291	0.124	0.161	0.575754
Kctd5	1.88514e-05	-0.0665399	0.049	0.073	0.576437
AABR07031759.1	1.88538e-05	0.0837737	0.007	0	0.576511
AABR07027526.1	1.88634e-05	0.0764889	0.007	0	0.576805
AABR07026565.1	1.88954e-05	-0.076235	0.001	0.008	0.577783
AABR07048303.3	1.89115e-05	0.0726007	0.007	0	0.578276
AABR07068018.1	1.89164e-05	-0.0754126	0.001	0.006	0.578425
AABR07060213.1	1.89598e-05	0.101475	0.007	0	0.579751
AABR07043115.1	1.89604e-05	-0.0909955	0.001	0.008	0.579772
Spz1	1.89792e-05	-0.155917	0.003	0.012	0.580346
AABR07010183.2	1.90004e-05	-0.0501992	0.001	0.006	0.580993
Tmc5	1.90106e-05	-0.167147	0.083	0.115	0.581307
AABR07031772.1	1.90178e-05	0.0844686	0.007	0	0.581526
AC097762.1	1.90178e-05	0.0664404	0.007	0	0.581526
AABR07061382.2	1.90351e-05	-0.106391	0.001	0.008	0.582054
Eqtn	1.91287e-05	-0.0856577	0.001	0.008	0.584919
Psma3	1.92217e-05	-0.106017	0.13	0.17	0.58776
AABR07030603.2	1.93027e-05	-0.214965	0.032	0.052	0.590238
Esco2	1.93709e-05	-0.212668	0.097	0.13	0.592324
Ruvbl1	1.94734e-05	0.235887	0.065	0.042	0.595457
AABR07064538.1	1.95422e-05	-0.103234	0.001	0.007	0.597561
AABR07053509.2	1.96026e-05	0.11611	0.012	0.003	0.599409
Slc9a3	1.96785e-05	-0.135684	0.011	0.024	0.601729
Mydgf	1.9693e-05	0.638821	0.064	0.042	0.602172
AABR07032888.1	1.97357e-05	-0.0748843	0.001	0.007	0.60348
AABR07034669.1	1.99723e-05	-0.0875565	0.002	0.01	0.610714
Nr1d1	2.00102e-05	0.322315	0.054	0.033	0.611873
Lekr1	2.01318e-05	-0.104996	0.005	0.015	0.61559
AABR07048787.1	2.01473e-05	-0.0804551	0.002	0.01	0.616063
Rpgrip1l	2.02246e-05	-0.190181	0.03	0.051	0.618427
Vezf1	2.03242e-05	-0.143924	0.073	0.104	0.621473
AABR07027155.1	2.05175e-05	0.111882	0.009	0.001	0.627383
Alox15	2.05837e-05	-0.0954648	0.005	0.015	0.629409
Ptges3l1	2.06468e-05	-0.183972	0.018	0.034	0.631337
Ybey	2.06633e-05	-0.152093	0.035	0.056	0.631843
AABR07064755.1	2.07288e-05	-0.118462	0.014	0.029	0.633847
Theg	2.10507e-05	-0.121546	0.009	0.021	0.643688
Phf7	2.10539e-05	-0.148852	0.022	0.039	0.643785
Atp6v0d1	2.11795e-05	-0.0656939	0.066	0.094	0.647626
AABR07029470.2	2.14869e-05	-0.103306	0.005	0.015	0.657026
Eif3m	2.15563e-05	-0.173149	0.147	0.186	0.659148
Epb41l3	2.16019e-05	0.272417	0.039	0.021	0.660543
Zfp410	2.16103e-05	-0.253535	0.053	0.078	0.6608
Ttk	2.16663e-05	-0.159917	0.072	0.101	0.662511
Vti1a	2.20881e-05	-0.186342	0.149	0.19	0.67541
Ywhaz	2.24071e-05	-0.256198	0.177	0.216	0.685164
AABR07003190.1	2.2473e-05	-0.0465999	0	0.005	0.68718
AABR07007802.2	2.2473e-05	-0.0631246	0	0.005	0.68718
AABR07017197.2	2.2473e-05	-0.0698349	0	0.005	0.68718
AABR07022903.1	2.2473e-05	-0.0578104	0	0.005	0.68718
AABR07024746.1	2.2473e-05	-0.0617407	0	0.005	0.68718
AABR07026489.1	2.2473e-05	-0.0595907	0	0.005	0.68718
AABR07037453.1	2.2473e-05	-0.0469601	0	0.005	0.68718
AABR07056425.1	2.2473e-05	-0.0560516	0	0.005	0.68718
AABR07062535.1	2.2473e-05	-0.0560439	0	0.005	0.68718
AABR07064316.1	2.2473e-05	-0.0506463	0	0.005	0.68718
AC096930.1	2.2473e-05	-0.0641313	0	0.005	0.68718
Myl12a	2.26864e-05	0.413049	0.114	0.085	0.693705
AABR07065812.1	2.27953e-05	-0.109334	0.01	0.022	0.697035
Gsta2	2.30389e-05	-0.131026	0.177	0.221	0.704484
Kctd9	2.30414e-05	-0.0937775	0.058	0.085	0.704559
Nutf2	2.31574e-05	0.422045	0.244	0.21	0.708106
Nup153	2.36569e-05	-0.241639	0.123	0.158	0.723382
Tex36	2.36672e-05	-0.080743	0.002	0.009	0.723696
AABR07004404.1	2.36925e-05	-0.174051	0.102	0.135	0.724468
LOC100912534	2.38397e-05	0.408045	0.091	0.064	0.728971
Slc22a25	2.38505e-05	-0.0769908	0.002	0.009	0.729302
Ccnb3	2.39261e-05	-0.258	0.061	0.088	0.731611
Zfp532	2.39859e-05	-0.120525	0.034	0.056	0.733442
AABR07044671.1	2.41074e-05	-0.0565754	0.002	0.009	0.737156
Actl6a	2.42303e-05	-0.0316227	0.076	0.106	0.740914
AC111632.2	2.45123e-05	-0.210654	0.027	0.046	0.749538
AC119699.1	2.48084e-05	0.0914978	0.008	0.001	0.758592
Bmp5	2.49277e-05	-0.109494	0.016	0.032	0.76224
AC133739.1	2.50213e-05	-0.11715	0.044	0.067	0.7651
RGD1564149	2.50735e-05	-0.148152	0.062	0.089	0.766697
AABR07031734.1	2.52822e-05	-0.0744296	0.004	0.013	0.773078
AABR07027870.1	2.53962e-05	-0.157409	0.014	0.028	0.776564
Zfp192	2.54356e-05	-0.175841	0.043	0.066	0.777769
AABR07065737.1	2.55142e-05	0.115171	0.009	0.002	0.780173
AABR07058360.1	2.56368e-05	-0.138931	0.005	0.015	0.783921
Crebrf	2.59812e-05	-0.221549	0.128	0.165	0.794452
Brpf3	2.61878e-05	-0.317917	0.059	0.085	0.800772
LOC688906	2.62365e-05	-0.0334229	0.099	0.134	0.802261
Ksr1	2.63456e-05	-0.194716	0.076	0.106	0.805597
Zfp418	2.64043e-05	-0.128032	0.026	0.044	0.807391
AABR07065693.3	2.70211e-05	0.0501863	0.006	0	0.826251
AABR07068657.1	2.70211e-05	0.0656895	0.006	0	0.826251
AABR07015923.1	2.70211e-05	0.0748753	0.006	0	0.826251
AABR07049890.2	2.70211e-05	0.0733226	0.006	0	0.826251
AABR07070355.1	2.70211e-05	0.0670764	0.006	0	0.826251
AABR07073541.1	2.70211e-05	0.0805796	0.006	0	0.826251
AC115202.1	2.70211e-05	0.0942314	0.006	0	0.826251
Soga3	2.71396e-05	-0.166011	0.008	0.02	0.829875
Alms1	2.72819e-05	-0.171798	0.058	0.084	0.834227
Stk4	2.73258e-05	-0.146445	0.085	0.117	0.835568
AABR07049305.1	2.74941e-05	-0.0899974	0.09	0.123	0.840714
Dnajb7	2.7563e-05	-0.117557	0.002	0.01	0.842821
AABR07061246.1	2.80308e-05	0.0904946	0.007	0.001	0.857126
AABR07062758.1	2.81105e-05	0.078554	0.007	0.001	0.859564
Polr2e	2.83284e-05	0.293285	0.073	0.049	0.866226
Ssfa2	2.83608e-05	-0.302911	0.047	0.07	0.867216
Slc7a11	2.87322e-05	-0.135288	0.014	0.028	0.878572
N4bp2l1	2.87709e-05	-0.134408	0.092	0.125	0.879756
Cenpa	2.8774e-05	0.019174	0.023	0.04	0.87985
Igf2r	2.8912e-05	0.362376	0.121	0.092	0.884072
Smyd1	2.89711e-05	-0.10368	0.032	0.053	0.885877
Mrto4	2.91574e-05	0.273052	0.058	0.037	0.891574
Wdr11	2.93222e-05	-0.0832227	0.045	0.068	0.896615
AABR07036323.1	2.93479e-05	0.0717248	0.006	0	0.897399
Creb3l2	2.99107e-05	-0.177001	0.036	0.058	0.91461
Snrpb	2.99293e-05	0.320173	0.3	0.26	0.915177
Ggps1	3.00172e-05	-0.161015	0.159	0.201	0.917867
AABR07012475.2	3.02435e-05	-0.106934	0.027	0.046	0.924786
AABR07044106.1	3.03098e-05	-0.0819928	0	0.005	0.926815
AABR07003024.1	3.04735e-05	-0.0467183	0	0.005	0.931818
AC097745.2	3.04735e-05	-0.0616994	0	0.005	0.931818
AABR07007095.1	3.05099e-05	-0.06022	0	0.005	0.932933
Zranb1	3.07079e-05	0.262059	0.082	0.057	0.938987
AABR07024799.2	3.09882e-05	-0.083863	0.001	0.008	0.947558
St6galnac2	3.09966e-05	-0.293885	0.008	0.019	0.947814
Scml2	3.10684e-05	-0.128894	0.134	0.172	0.950011
Gramd3	3.11021e-05	-0.0806045	0.004	0.013	0.95104
Meox1	3.11656e-05	0.241758	0.032	0.016	0.952981
AC118841.1	3.11909e-05	0.12256	0.017	0.006	0.953756
2021-09-12	3.15092e-05	-0.0399093	0.001	0.008	0.963487
Trappc8	3.19028e-05	-0.252669	0.04	0.062	0.975522
Lrrc27	3.19608e-05	-0.0482515	0.006	0.016	0.977298
Dbil5	3.20898e-05	-0.291805	0.007	0.018	0.98124
Zc3h15	3.24421e-05	-0.0241992	0.269	0.323	0.992014
Bst2	3.25587e-05	0.27051	0.034	0.018	0.995579
Tmco2	3.2976e-05	-0.154246	0.005	0.014	1
LOC317588	3.30522e-05	-0.121365	0.006	0.016	1
Adgrv1	3.30919e-05	-0.0618517	0.017	0.033	1
AABR07069211.1	3.34411e-05	0.102338	0.01	0.002	1
Ino80	3.3455e-05	-0.238957	0.087	0.117	1
Lamtor2	3.35077e-05	0.329044	0.182	0.15	1
Cenpc	3.37451e-05	-0.10948	0.043	0.066	1
Heca	3.38547e-05	-0.171307	0.048	0.072	1
AABR07061448.2	3.38933e-05	-0.0830624	0.001	0.007	1
Fhl5	3.39865e-05	-0.100512	0.002	0.009	1
Spen	3.40392e-05	-0.201406	0.061	0.087	1
Mis18bp1	3.40525e-05	-0.304707	0.041	0.063	1
AABR07067469.1	3.40584e-05	-0.0765995	0.001	0.007	1
Adnp	3.41052e-05	-0.237497	0.067	0.094	1
Tryx5	3.41081e-05	-0.0952259	0.001	0.007	1
Mfge8	3.41993e-05	0.173464	0.019	0.008	1
AABR07000356.1	3.43724e-05	-0.0811267	0.001	0.006	1
AABR07026240.1	3.43909e-05	-0.0685484	0.001	0.007	1
AABR07068341.1	3.44725e-05	0.121353	0.02	0.008	1
AABR07033301.1	3.47911e-05	-0.05487	0.001	0.006	1
AABR07039719.1	3.48102e-05	-0.0545339	0.001	0.006	1
Akap3	3.52377e-05	-0.0889674	0.005	0.014	1
Gatm	3.55196e-05	-0.148821	0.013	0.026	1
AABR07030914.1	3.56217e-05	-0.0558848	0.001	0.007	1
AABR07024814.2	3.56375e-05	0.238408	0.061	0.039	1
Ak4	3.5695e-05	-0.0754299	0.001	0.007	1
LOC102557137	3.57087e-05	-0.184695	0.007	0.018	1
LOC363337	3.58237e-05	-0.0927368	0.001	0.007	1
AABR07041514.1	3.5879e-05	-0.0504621	0.001	0.007	1
Fkbp6	3.58965e-05	0.369417	0.284	0.251	1
Dip2b	3.67734e-05	-0.206273	0.035	0.056	1
Tmem237	3.6802e-05	-0.184682	0.018	0.033	1
Tcp11l2	3.72271e-05	0.160477	0.041	0.063	1
AABR07002068.1	3.7542e-05	-0.146581	0.028	0.046	1
Sestd1	3.76685e-05	-0.0475411	0.053	0.078	1
AABR07012174.1	3.77403e-05	0.106771	0.009	0.002	1
AABR07025701.1	3.78621e-05	0.159407	0.009	0.002	1
Csf3r	3.80672e-05	-0.178261	0.09	0.121	1
LOC500124	3.82324e-05	-0.0952653	0.004	0.013	1
AABR07065766.1	3.82385e-05	0.0903931	0.008	0.001	1
Tgif2	3.84281e-05	0.250249	0.067	0.045	1
AABR07043121.1	3.85112e-05	-0.0870342	0.004	0.013	1
Eno4	3.86605e-05	-0.113344	0.006	0.017	1
Spata3	3.91799e-05	-0.242008	0.003	0.011	1
Phf12	3.92095e-05	0.165318	0.067	0.095	1
AABR07051708.1	3.92667e-05	-0.0846803	0.004	0.012	1
Mrps12	3.93843e-05	0.259687	0.068	0.045	1
AABR07030607.1	3.95078e-05	-0.100855	0.003	0.011	1
AABR07053179.1	3.95508e-05	-0.0929805	0.003	0.011	1
Aplnr	3.95806e-05	-0.150522	0.034	0.054	1
LOC100359679	4.08425e-05	-0.0936156	0.002	0.009	1
LOC687707	4.11025e-05	-0.0697452	0.002	0.009	1
AABR07069008.1	4.12083e-05	-0.20465	0.021	0.038	1
Snrpd3	4.14649e-05	0.390932	0.247	0.215	1
Nrcam	4.17285e-05	-0.0973938	0.009	0.021	1
AABR07055453.1	4.20768e-05	0.069719	0.005	0	1
AABR07072978.1	4.20768e-05	0.0605316	0.005	0	1
AABR07057610.2	4.20768e-05	0.0571453	0.005	0	1
AABR07058895.1	4.20768e-05	0.0716399	0.005	0	1
AABR07058907.1	4.20768e-05	0.141971	0.005	0	1
AABR07065250.1	4.20768e-05	0.133711	0.005	0	1
AABR07065705.1	4.20768e-05	0.055688	0.005	0	1
AC097153.3	4.20768e-05	0.0603221	0.005	0	1
AC106663.3	4.20768e-05	0.0585686	0.005	0	1
AC120450.1	4.20768e-05	0.0563885	0.005	0	1
AABR07007409.1	4.2261e-05	-0.0510952	0	0.004	1
AABR07008594.1	4.2261e-05	-0.0510735	0	0.004	1
AABR07017527.1	4.2261e-05	-0.0451759	0	0.004	1
AABR07024735.1	4.2261e-05	-0.0717219	0	0.004	1
AABR07026793.1	4.2261e-05	-0.0448705	0	0.004	1
AABR07028492.5	4.2261e-05	-0.053506	0	0.004	1
AABR07032593.2	4.2261e-05	-0.0493127	0	0.004	1
AABR07037693.2	4.2261e-05	-0.0609011	0	0.004	1
AABR07051533.1	4.2261e-05	-0.0449973	0	0.004	1
AABR07051533.2	4.2261e-05	-0.0348194	0	0.004	1
AABR07064140.1	4.2261e-05	-0.0372103	0	0.004	1
AABR07064316.2	4.2261e-05	-0.0446933	0	0.004	1
AABR07064331.1	4.2261e-05	-0.0498274	0	0.004	1
AC127920.3	4.2261e-05	-0.0530908	0	0.004	1
Hp1bp3	4.25477e-05	-0.00536123	0.122	0.16	1
Dmxl2	4.26448e-05	-0.180451	0.083	0.114	1
Tmprss3	4.26896e-05	-0.1175	0.007	0.017	1
Trpm7	4.31068e-05	-0.161872	0.062	0.088	1
AABR07024648.2	4.3567e-05	0.075483	0.007	0.001	1
Pole4	4.37854e-05	-0.0401225	0.044	0.066	1
Nek1	4.47852e-05	-0.195649	0.072	0.1	1
Dpy19l1	4.48008e-05	-0.146863	0.027	0.045	1
Lrrc8a	4.48685e-05	-0.201438	0.02	0.036	1
Tjp1	4.53669e-05	-0.195911	0.06	0.085	1
Kdm2a	4.54451e-05	-0.183679	0.137	0.174	1
AABR07049780.1	4.54533e-05	0.0881017	0.006	0	1
Slc30a4	4.56661e-05	-0.129077	0.038	0.059	1
Cmc1	4.5721e-05	0.162457	0.023	0.01	1
Jrkl	4.58502e-05	-0.154031	0.009	0.02	1
Sgo1	4.59414e-05	-0.182572	0.1	0.132	1
Capza1	4.61123e-05	-0.132115	0.07	0.098	1
Ddhd1	4.6479e-05	-0.13399	0.046	0.069	1
Psme3	4.69101e-05	-0.0266629	0.191	0.235	1
Tfap2a	4.69113e-05	-0.14295	0.012	0.025	1
Abi1	4.79948e-05	-0.175693	0.134	0.169	1
Lamp3	4.8004e-05	-0.0644995	0.002	0.01	1
Kcnk6	4.809e-05	-0.139175	0.101	0.134	1
LOC689042	4.86327e-05	-0.120893	0.002	0.008	1
Slc52a2	4.89739e-05	-0.196848	0.034	0.054	1
AC096430.1	4.91211e-05	-0.108592	0.003	0.011	1
LOC100911204	4.92971e-05	-0.182797	0.022	0.039	1
Nos3	4.95542e-05	-0.120893	0.134	0.172	1
Myh4	4.96649e-05	-0.133779	0.03	0.049	1
AC105648.9	5.01487e-05	0.153688	0.01	0.002	1
Abhd16b	5.082e-05	-0.100019	0.003	0.011	1
Foxj3	5.10131e-05	0.0863106	0.073	0.101	1
Tmem59	5.10915e-05	0.0228359	0.128	0.165	1
Ap5b1	5.11309e-05	-0.152738	0.022	0.039	1
Lrrc51	5.14323e-05	-0.20587	0.008	0.019	1
Lsm3	5.23347e-05	0.335979	0.144	0.114	1
Ctdspl2	5.24802e-05	-0.11841	0.052	0.076	1
AC112624.1	5.25162e-05	-0.212937	0.049	0.072	1
Catsperg1	5.31812e-05	-0.137964	0.022	0.039	1
Tmed2	5.44946e-05	0.0938974	0.226	0.276	1
Vom2r31	5.48291e-05	-0.156448	0.016	0.031	1
Zfp672	5.55233e-05	-0.150163	0.016	0.031	1
Eva1b	5.55375e-05	0.205502	0.027	0.014	1
Cltc	5.55573e-05	-0.226467	0.134	0.169	1
Mael	5.59493e-05	-0.117867	0.109	0.142	1
Slc20a1	5.59779e-05	-0.131641	0.072	0.099	1
Tssk3	5.62902e-05	-0.114597	0.005	0.014	1
Ddx24	5.63324e-05	-0.180069	0.146	0.183	1
AABR07051954.1	5.66208e-05	-0.0683902	0	0.005	1
AABR07051551.1	5.69254e-05	-0.0415576	0	0.005	1
AABR07051733.2	5.69431e-05	-0.082471	0.002	0.009	1
Spsb4	5.7155e-05	-0.134756	0.016	0.03	1
Jak1	5.74437e-05	-0.169104	0.046	0.069	1
Luzp1	5.76687e-05	-0.124155	0.121	0.157	1
Fam172a	5.76848e-05	-0.10649	0.002	0.009	1
AABR07010985.1	5.7846e-05	-0.111712	0.02	0.036	1
LOC690206	5.81061e-05	-0.144912	0.002	0.009	1
AC117101.1	5.81126e-05	0.0734266	0.007	0.001	1
Fuca1	5.82595e-05	-0.154456	0.03	0.049	1
AABR07054610.2	5.83439e-05	0.0807233	0.007	0.001	1
Pde1a	5.83885e-05	-0.0817924	0.002	0.009	1
Slc4a2	5.84137e-05	0.269815	0.056	0.036	1
Chd1	5.84244e-05	-0.0921022	0.013	0.026	1
[truncated: 24,295 more rows]
