# Supplementary material for: Reestablishment of spermatogenesis after more than 20 years of cryopreservation of rat spermatogonial stem cells reveals an important impact in differentiation capacity
Source: PLoS Biol. 2022 May 10;20(5):e3001618. doi: 10.1371/journal.pbio.3001618 (PMC9089916; doi:10.1371/journal.pbio.3001618)
Supplement: S3 Data — (XLSX) [file pbio.3001618.s010.xlsx]

## Sheet: SSC.TLF.vs.TSF.filtered
gene name	p_val	avg_log2FC	pct.1	pct.2	p_val_adj
AABR07054963.1	1.0183e-30	-2.17078	0	0.267	3.11375e-26
AABR07029329.1	2.8426e-29	3.03756	0.405	0	8.69209e-25
MGC116197	1.88009e-20	-1.41317	0.073	0.352	5.74893e-16
AABR07043645.1	2.00402e-20	-1.55075	0	0.178	6.12788e-16
AABR07044075.1	3.99694e-20	-1.42688	0.004	0.191	1.22218e-15
AABR07040494.1	4.66641e-18	-1.43021	0	0.157	1.4269e-13
AABR07051325.1	1.18796e-16	-1.38612	0	0.144	3.63255e-12
AABR07039648.1	1.0144e-15	-1.31004	0	0.136	3.10183e-11
AABR07000398.1	1.19188e-13	1.09894	0.456	0.178	3.64452e-09
AABR07028480.6	2.06691e-13	-1.11424	0	0.114	6.32019e-09
AABR07031574.1	2.06691e-13	-1.04469	0	0.114	6.32019e-09
AABR07051324.1	2.06691e-13	-1.19329	0	0.114	6.32019e-09
AABR07033402.1	1.70456e-12	-1.18827	0	0.106	5.21219e-08
AABR07039171.1	1.70456e-12	-0.918212	0	0.106	5.21219e-08
AABR07066739.1	1.70456e-12	-0.7731	0	0.106	5.21219e-08
AABR07066829.1	1.70456e-12	-1.31885	0	0.106	5.21219e-08
AABR07067471.1	4.87839e-12	-1.14542	0	0.102	1.49171e-07
AABR07048878.1	6.13572e-12	-1.01459	0.068	0.263	1.87618e-07
Cfl1	3.25847e-11	-0.797165	0.324	0.606	9.96376e-07
AABR07066435.1	4.56183e-11	-0.844905	0.018	0.144	1.39492e-06
AABR07070416.3	8.63234e-11	-1.09523	0.068	0.242	2.6396e-06
Sdc4	1.85818e-10	0.865258	0.762	0.661	5.68195e-06
A3galt2	2.00736e-10	1.36259	0.163	0.004	6.13811e-06
Alkbh5	2.3191e-10	-0.832304	0.253	0.496	7.09134e-06
LOC100360856	2.96361e-10	-0.952924	0.128	0.331	9.06212e-06
AABR07068850.1	4.215e-10	1.24386	0.15	0	1.28886e-05
AABR07065404.1	8.04159e-10	1.57816	0.145	0	2.45896e-05
AABR07049768.1	8.61674e-10	1.55848	0.227	0.051	2.63483e-05
AABR07025316.1	1.34268e-09	-0.778255	0.291	0.538	4.10564e-05
Ankrd17	7.83197e-09	-0.536932	0.37	0.657	0.000239486
AABR07058011.1	1.03206e-08	1.26817	0.128	0	0.000315582
Dynll1	1.32754e-08	0.866975	0.579	0.381	0.000405935
AABR07057530.1	1.68395e-08	-0.853801	0.064	0.208	0.000514918
AABR07031328.1	1.93841e-08	1.27644	0.123	0	0.000592727
AABR07013157.1	4.26505e-08	-0.843012	0.081	0.233	0.00130417
AC114070.2	4.96189e-08	1.56029	0.117	0	0.00151725
AC115384.1	6.77772e-08	1.3714	0.115	0	0.00207249
AABR07048856.1	1.32048e-07	-0.654574	0.018	0.11	0.00403775
Top2a	1.39646e-07	-0.896636	0.11	0.271	0.0042701
AC113785.2	2.45571e-07	-0.673114	0.115	0.275	0.00750908
AABR07065274.1	2.7271e-07	-0.630617	0.172	0.356	0.00833892
AABR07068750.1	3.1894e-07	1.00187	0.104	0	0.00975255
AC117101.4	3.18941e-07	0.901084	0.104	0	0.00975257
Aurkb	3.96442e-07	-0.58304	0.185	0.369	0.0121224
AABR07049579.1	4.33862e-07	1.00707	0.101	0	0.0132666
AABR07025366.1	5.42862e-07	-0.871163	0.095	0.237	0.0165996
Igf2	5.49841e-07	0.983887	0.443	0.258	0.016813
Ndc80	6.17865e-07	-0.66496	0.042	0.153	0.0188931
LOC300308	6.50381e-07	-0.929126	0.04	0.144	0.0198873
Ptma	7.53727e-07	-0.537623	0.13	0.297	0.0230475
Amd1	7.57309e-07	-0.764978	0.119	0.271	0.023157
Fkbp3	9.08551e-07	-0.698023	0.07	0.195	0.0277817
Alyref	9.28624e-07	-0.474921	0.059	0.182	0.0283955
AABR07070892.1	9.53305e-07	-0.739657	0.242	0.424	0.0291502
Mki67	1.19969e-06	-0.830652	0.097	0.237	0.0366842
AABR07066832.1	1.6515e-06	-0.815272	0.026	0.114	0.0504996
Hnrnpu	1.8161e-06	-0.534781	0.588	0.784	0.0555329
Ankrd11	1.96692e-06	-0.404771	0.251	0.449	0.0601444
Mt.nd5	3.36729e-06	-0.50622	0.425	0.602	0.102965
LOC100360522	3.80117e-06	0.724448	0.839	0.894	0.116232
Atp5g2	4.72889e-06	-0.599278	0.17	0.335	0.1446
Atrx	5.67775e-06	-0.447396	0.137	0.292	0.173614
RT1.A1	6.43676e-06	0.862558	0.271	0.127	0.196823
Cbfb	7.45885e-06	-0.431844	0.075	0.195	0.228077
Ankrd39	8.26807e-06	-0.635659	0.051	0.153	0.252821
Adgb	1.18619e-05	-0.585333	0.04	0.131	0.362712
Ero1a	1.43215e-05	-0.592739	0.024	0.102	0.437921
AABR07048302.1	1.61564e-05	-0.501493	0.04	0.131	0.494031
Calm1	1.68723e-05	-0.555848	0.167	0.322	0.51592
RGD1310212	1.91305e-05	-0.52267	0.046	0.14	0.584972
Cenpe	2.59139e-05	-0.604698	0.068	0.174	0.792395
Azin1	2.96177e-05	-0.746807	0.07	0.174	0.905649
Arhgap29	3.37696e-05	-0.610506	0.062	0.161	1
Rpl41	3.43823e-05	0.543558	0.762	0.767	1
Stk4	3.52726e-05	-0.740161	0.042	0.127	1
Atp5g1	3.6354e-05	-0.439085	0.154	0.297	1
Nid1	4.11627e-05	0.867006	0.247	0.119	1
Cenpf	4.14235e-05	-0.494464	0.196	0.347	1
AABR07015907.3	4.26679e-05	1.15442	0.101	0.017	1
Tpx2	4.63964e-05	-0.742424	0.068	0.169	1
Tmem52b	5.33793e-05	-0.505111	0.062	0.161	1
Fcrla	5.84818e-05	0.857384	0.533	0.428	1
Cdk9	6.03328e-05	0.786707	0.28	0.148	1
AABR07039233.1	6.28189e-05	0.531259	0.438	0.271	1
Ccdc18	6.82937e-05	-0.441517	0.055	0.148	1
Cbx5	7.55442e-05	-0.447379	0.077	0.182	1
RT1.M3.1	7.84129e-05	-0.622442	0.04	0.119	1
AABR07068590.1	8.30838e-05	-0.534318	0.068	0.165	1
AC095650.1	8.31453e-05	-0.62015	0.104	0.216	1
Rps15	8.59984e-05	0.761282	0.359	0.229	1
Rbbp9	9.88575e-05	-0.496502	0.145	0.271	1
Zc3h18	0.000106174	-0.693045	0.062	0.153	1
Cep192	0.000119727	-0.476617	0.053	0.14	1
Syne2	0.000125943	-0.443444	0.161	0.292	1
Fam219a	0.000126207	-0.453525	0.04	0.119	1
Sec62	0.000130803	0.878876	0.203	0.093	1
LOC302192	0.000130832	-0.479348	0.066	0.161	1
LOC100911295	0.000132737	-0.653192	0.308	0.449	1
RGD1563348	0.000139167	0.639174	0.465	0.347	1
Lctl	0.000150753	-0.52879	0.11	0.216	1
AABR07061158.1	0.000154629	-0.550526	0.075	0.169	1
Zfp292	0.000162244	-0.564964	0.084	0.182	1
Atxn1	0.000170507	-0.549484	0.062	0.148	1
Sgo2	0.000170782	-0.720652	0.062	0.148	1
Rps2	0.000183591	-0.420469	0.046	0.127	1
Hps1	0.000199524	-0.428169	0.183	0.314	1
Anapc1	0.000209496	-0.466788	0.095	0.199	1
Dusp6	0.000215608	0.597631	0.553	0.445	1
Gcm2	0.000221443	0.754225	0.183	0.081	1
AABR07054126.1	0.000234048	-0.487657	0.134	0.25	1
Tex15	0.000246075	-0.472443	0.597	0.716	1
Nucks1	0.00026384	-0.654613	0.222	0.352	1
AABR07006978.1	0.000268575	0.73452	0.101	0.025	1
Tlk1	0.000269015	-0.458046	0.159	0.28	1
Stmn1	0.000269868	-0.413777	0.293	0.445	1
Rpl17	0.000278598	0.62851	0.295	0.182	1
Gabbr1	0.000290652	-0.593563	0.044	0.119	1
Havcr1	0.00030268	-0.517852	0.044	0.119	1
Usp28	0.000329419	-0.571097	0.154	0.271	1
Eif4g1	0.000358377	-0.469319	0.086	0.182	1
LOC500584	0.00035855	-0.530782	0.042	0.114	1
Nr3c1	0.000382997	-0.473074	0.055	0.136	1
AABR07052643.1	0.000387512	-0.644482	0.075	0.161	1
Rcbtb1	0.000388127	-0.409049	0.064	0.148	1
Usp26	0.000391726	-0.418879	0.253	0.394	1
Klf7	0.000420307	-0.666921	0.051	0.127	1
LOC100910427	0.000424819	-0.488237	0.249	0.386	1
Col8a1	0.000455527	-0.501856	0.051	0.127	1
Pik3r1	0.000457817	0.691893	0.137	0.051	1
Pak4	0.000485873	-0.418749	0.053	0.131	1
Cbll1	0.000506931	-0.554389	0.044	0.114	1
RGD1306148	0.000520635	-0.458933	0.126	0.233	1
Ash1l	0.000558287	-0.485712	0.154	0.267	1
Dab2ip	0.000571998	-0.471441	0.079	0.169	1
Fxr1	0.000592557	-0.590316	0.132	0.233	1
Dusp3	0.000602227	0.791536	0.117	0.038	1
Chn1	0.000608235	-0.585565	0.051	0.123	1
LOC100362453	0.000610887	-0.462349	0.099	0.195	1
Pdia3	0.000658308	-0.661394	0.15	0.254	1
AABR07007391.1	0.000744085	-0.394734	0.042	0.11	1
Ube2s	0.000799495	0.685698	0.352	0.242	1
Ddx6	0.000866122	-0.683607	0.121	0.22	1
AABR07029768.1	0.000922205	-0.546242	0.062	0.136	1
Psme3	0.000942093	-0.514991	0.196	0.314	1
AABR07019088.1	0.000948157	-0.425511	0.137	0.242	1
Anapc5	0.00100881	-0.590071	0.093	0.178	1
Erf	0.00101845	0.772738	0.132	0.055	1
Appbp2	0.00102916	-0.395418	0.225	0.347	1
Rps24	0.00104844	0.538739	0.577	0.538	1
Casc3	0.00105737	-0.407801	0.073	0.153	1
Zfp192	0.00107276	-0.483364	0.048	0.119	1
Fos	0.0010871	0.615231	0.194	0.097	1
Eef1b2	0.00112765	0.609629	0.432	0.347	1
Smu1	0.00115438	0.60764	0.128	0.051	1
Ptprf	0.00116578	0.671662	0.474	0.39	1
Thoc3	0.00118271	0.623468	0.141	0.059	1
Wapl	0.00118861	-0.607879	0.086	0.169	1
Banp	0.00122603	-0.504647	0.095	0.182	1
Nr1d1	0.00123173	0.574845	0.253	0.153	1
Tp53	0.00136476	0.67848	0.181	0.089	1
Chchd3	0.001374	-0.487595	0.084	0.165	1
Ranbp1	0.0014118	-0.505367	0.189	0.292	1
Kdm3a	0.00147722	-0.388186	0.163	0.275	1
Dnttip2	0.00151085	-0.394988	0.07	0.148	1
Tbc1d14	0.00157539	-0.468997	0.048	0.114	1
Xpo4	0.00157792	-0.666957	0.13	0.22	1
Khsrp	0.00161408	-0.549664	0.106	0.191	1
Tubb4b	0.00168866	-0.591285	0.152	0.246	1
Vti1a	0.00180345	-0.520571	0.181	0.288	1
Rpl21	0.00180741	0.44759	0.573	0.517	1
Med10	0.00182849	0.58707	0.134	0.055	1
Chst3	0.00186678	-0.378792	0.046	0.11	1
Gemin5	0.00187593	-0.630944	0.143	0.233	1
LOC691895	0.00189146	0.571893	0.346	0.254	1
Rcor2	0.00192731	0.623567	0.159	0.076	1
Klhl20	0.00198608	-0.495428	0.106	0.191	1
Kif23	0.00202802	-0.400718	0.115	0.203	1
Man2a1	0.00205167	-0.70948	0.148	0.237	1
Paip2	0.0021307	0.583442	0.322	0.216	1
Lman1	0.00218463	-0.527273	0.233	0.335	1
Tmem79	0.00218631	-0.410735	0.055	0.123	1
RGD1564149	0.00220681	-0.405065	0.042	0.102	1
Lgmn	0.00223728	0.692577	0.156	0.076	1
Atp6v1b2	0.00225995	-0.480775	0.077	0.153	1
Usp1	0.00233239	-0.51582	0.137	0.233	1
Kdm2a	0.00235648	-0.510433	0.152	0.25	1
Smpd4	0.00237939	-0.663042	0.055	0.119	1
LOC100909912	0.00243809	-0.421248	0.209	0.322	1
Phf8	0.00257698	-0.382268	0.134	0.229	1
Ppp1r15a	0.0026194	0.446353	0.134	0.059	1
Arf6	0.00270543	-0.517346	0.394	0.504	1
Dynlrb1	0.00277638	0.790794	0.139	0.064	1
Rpl18	0.00278829	0.450909	0.46	0.36	1
Rpl39l	0.00281569	0.580316	0.407	0.322	1
Smchd1	0.0028256	-0.500603	0.057	0.123	1
Srrm2	0.00284425	-0.405699	0.289	0.407	1
Aspm	0.00286174	-0.541325	0.081	0.157	1
Birc6	0.00304627	-0.429669	0.24	0.352	1
Pbk	0.00312239	-0.474008	0.044	0.102	1
Cst3	0.00319688	0.624973	0.181	0.097	1
Rbm27	0.00331295	-0.639705	0.051	0.11	1
Aldoa	0.00331471	-0.43577	0.062	0.127	1
Fadd	0.00351245	-0.457358	0.134	0.22	1
Tgif2	0.00353691	0.612054	0.2	0.114	1
Galnt7	0.00359942	0.66019	0.2	0.119	1
Psmb4	0.00386915	0.664537	0.181	0.102	1
Ppp2r1a	0.0039603	0.553431	0.22	0.127	1
Prdx1	0.00399999	-0.401611	0.236	0.343	1
Sdcbp	0.00419117	0.783338	0.13	0.064	1
Taf1d	0.00423539	-0.439937	0.24	0.343	1
Snrpc	0.00426944	0.661007	0.203	0.123	1
Taf7	0.00427116	0.532155	0.269	0.178	1
Plac8	0.00429014	0.713952	0.112	0.047	1
Rps28	0.00431147	0.383702	0.751	0.733	1
Hk2	0.00433737	-0.38454	0.104	0.182	1
Polr1b	0.0045144	-0.541408	0.057	0.119	1
Ddx24	0.00454998	-0.556798	0.141	0.229	1
Gimap9	0.0047443	-0.430796	0.115	0.199	1
Brd1	0.00479846	-0.388595	0.152	0.246	1
RGD1309995	0.00480827	-0.518262	0.09	0.165	1
l7Rn6	0.00486384	-0.501378	0.079	0.148	1
Etv5	0.00490389	0.378835	0.564	0.525	1
LOC498555	0.00491788	0.59519	0.511	0.487	1
Lzts2	0.00494705	0.63012	0.134	0.064	1
Prpf40a	0.00500636	-0.384898	0.238	0.347	1
Ivns1abp	0.00505463	-0.575726	0.095	0.165	1
Champ1	0.0051267	-0.389469	0.081	0.153	1
Cd2bp2	0.00521859	-0.520028	0.07	0.136	1
Meox1	0.00533529	0.516789	0.207	0.123	1
Pfdn1	0.00544179	0.501764	0.126	0.059	1
B4galt2	0.00547828	0.557612	0.148	0.076	1
Plekhg2	0.00550314	0.413945	0.128	0.059	1
Rpl13a	0.00563966	0.50494	0.355	0.254	1
Fbn1	0.00564185	0.776959	0.108	0.047	1
Ltbp2	0.00569078	-0.440148	0.101	0.178	1
Igfbp4	0.00600546	0.680084	0.134	0.068	1
Fam208b	0.00628484	-0.399539	0.128	0.208	1
Dazl	0.00667857	-0.466937	0.324	0.436	1
Cpsf2	0.00672347	-0.46431	0.075	0.14	1
Tdrd5	0.00672459	0.408415	0.352	0.258	1
Ucp2	0.0068201	0.642568	0.134	0.068	1
Ost4	0.00706045	0.483989	0.302	0.208	1
Hip1	0.00713495	0.496169	0.286	0.199	1
Arhgap5	0.0074982	-0.448431	0.095	0.165	1
Psip1	0.00757408	-0.517701	0.203	0.292	1
Trim37	0.00839923	-0.452973	0.055	0.11	1
Calr	0.00876589	-0.47189	0.174	0.263	1
Bag6	0.00897908	-0.409112	0.077	0.14	1
Rrp1b	0.00904255	-0.424413	0.126	0.199	1
Osm	0.00939268	-0.422721	0.055	0.11	1
Capzb	0.00941055	-0.514648	0.086	0.153	1
Sod2	0.00976463	-0.465534	0.068	0.127	1
Hnrnpul1	0.00991037	-0.421852	0.304	0.394	1
Chrna7	0.00996098	-0.552927	0.104	0.174	1
Eif4ebp3	0.00997099	-0.409461	0.104	0.174	1
Mrpl17	0.00997496	-0.474595	0.068	0.127	1
Commd6	0.0100111	-0.397635	0.053	0.106	1
Zdbf2	0.0101906	-0.434111	0.09	0.157	1
Rpl27a	0.0103175	0.538026	0.189	0.119	1
Nbeal1	0.0104113	-0.43778	0.117	0.191	1
Mt.nd6	0.0104763	-0.393576	0.055	0.11	1
Taf4b	0.0106533	-0.396279	0.084	0.148	1
Igf2r	0.0113192	0.481303	0.13	0.068	1
Tsc22d3	0.0114072	-0.385933	0.2	0.288	1
Rbm42	0.0120624	0.500724	0.154	0.089	1
Rps19	0.0121507	0.483803	0.405	0.335	1
Fstl1	0.0123567	0.62058	0.117	0.059	1
Snrpd1	0.0128777	0.750127	0.196	0.127	1
Mllt10	0.0130561	-0.436814	0.064	0.119	1
Capza1	0.0138191	-0.401039	0.081	0.14	1
Hnrnph1	0.0143005	-0.384651	0.189	0.271	1
Wee1	0.0143906	-0.484824	0.09	0.153	1
Ampd2	0.0146031	0.453108	0.216	0.144	1
Atp5g3	0.0147241	0.528975	0.139	0.076	1
Lin28a	0.0153979	0.652339	0.154	0.093	1
Rcc2	0.0154339	0.601019	0.13	0.068	1
Gnb1	0.0155552	-0.402746	0.256	0.335	1
Gspt1	0.0158206	-0.41362	0.218	0.301	1
Foxf1	0.0161723	-0.501941	0.055	0.106	1
LOC103690541	0.0168506	0.575761	0.174	0.11	1
Rgl3	0.0171761	-0.439343	0.088	0.148	1
Tubg1	0.017316	0.432235	0.115	0.059	1
Vamp3	0.0178666	0.479139	0.174	0.11	1
Cdk2ap2	0.0179096	0.480268	0.104	0.051	1
Mat2a	0.0185912	-0.529445	0.079	0.136	1
Psme1	0.0189239	0.587917	0.297	0.229	1
Cdc42	0.0193144	0.395706	0.368	0.284	1
Fbxl5	0.0209919	0.439489	0.104	0.051	1
Coro1b	0.0218778	0.470731	0.132	0.076	1
Sqstm1	0.0219171	0.466099	0.209	0.14	1
Cul5	0.0221573	-0.393358	0.086	0.144	1
Dnajb9	0.0234562	-0.538388	0.077	0.131	1
Fbxo9	0.0235137	0.843787	0.104	0.055	1
Cryga	0.0237017	0.385195	0.152	0.089	1
Prpf4b	0.0237186	-0.423627	0.167	0.242	1
Plec	0.0237713	-0.391766	0.055	0.102	1
Mgea5	0.0242614	-0.493087	0.117	0.178	1
Prr5	0.0243194	-0.419417	0.084	0.14	1
Ndufa7	0.0243416	0.51999	0.178	0.119	1
Ipo7	0.0251158	-0.521615	0.075	0.127	1
RGD1564883	0.0263401	0.38893	0.284	0.216	1
Ralbp1	0.0267056	-0.386262	0.161	0.233	1
Bdp1	0.0269019	0.489172	0.137	0.081	1
Bzw1	0.0270389	0.484473	0.159	0.097	1
Grn	0.0270438	0.466876	0.198	0.131	1
Rps23	0.0272563	0.433262	0.372	0.314	1
Ccnb1	0.0287982	-0.418334	0.066	0.114	1
Lrrc41	0.0297751	-0.416652	0.121	0.186	1
Huwe1	0.0297911	-0.431726	0.165	0.233	1
Nup62	0.02992	0.486601	0.123	0.072	1
Sf3b1	0.0301213	-0.433256	0.258	0.335	1
Zfp207	0.0305489	0.398286	0.159	0.097	1
Mllt6	0.0319755	0.443257	0.368	0.309	1
Ttc38	0.0320212	-0.393571	0.205	0.28	1
Eif3d	0.0321136	0.390657	0.214	0.157	1
Slc16a14	0.0322567	-0.511114	0.057	0.102	1
Camsap1	0.0324513	-0.427313	0.075	0.123	1
Tnks2	0.0341953	-0.392823	0.086	0.14	1
RGD1560341	0.0344654	0.430373	0.24	0.174	1
RT1.CE4	0.0345817	0.412971	0.174	0.114	1
Gtf2h1	0.0348525	0.443684	0.128	0.076	1
Sap30l	0.0363376	0.473562	0.101	0.055	1
Fis1	0.0364929	-0.381697	0.13	0.191	1
Eprs	0.0373081	0.409298	0.302	0.233	1
Secisbp2l	0.0388023	0.440766	0.132	0.081	1
Ret	0.0390529	0.50566	0.126	0.076	1
Sec61b	0.0391217	-0.457449	0.066	0.11	1
Sdccag3	0.0397469	0.468446	0.117	0.068	1
Crabp1	0.0412681	-0.418543	0.137	0.199	1
Ddx41	0.0414296	0.711815	0.163	0.11	1
Cirbp	0.0422077	0.504217	0.152	0.102	1
Meaf6	0.0433722	0.645526	0.132	0.085	1
Pgam1	0.0444719	0.439419	0.108	0.064	1
Zscan30	0.0445783	0.526288	0.28	0.229	1
Rpl23	0.0450072	0.470273	0.412	0.386	1
Trmt112	0.0453142	0.504811	0.205	0.148	1
AABR07014387.1	0.0453461	-0.400829	0.059	0.102	1
Fam193a	0.0460537	-0.438947	0.203	0.267	1
RGD1307752	0.0462414	0.396616	0.244	0.182	1
Syncrip	0.0470135	-0.423468	0.134	0.191	1
Hnrnpa2b1	0.0481749	-0.49676	0.152	0.212	1
Fkbp11	0.048701	0.618902	0.394	0.339	1
S100pbp	0.0490113	0.405013	0.236	0.174	1
Tpst1	0.0491444	0.438101	0.134	0.085	1
Jun	0.0499991	0.582136	0.167	0.114	1

## Sheet: Progenitor.TLF.vs.TSF.filtered
gene name	p_val	avg_log2FC	pct.1	pct.2	p_val_adj
AABR07054963.1	4.54736e-62	-2.40824	0	0.372	1.39049e-57
AABR07029329.1	1.57579e-33	2.14841	0.25	0	4.81845e-29
AABR07044075.1	5.84672e-31	-1.69374	0.003	0.204	1.78781e-26
AABR07067471.1	1.51044e-26	-1.69692	0	0.168	4.61861e-22
MGC116197	4.67217e-26	-1.16414	0.067	0.312	1.42866e-21
AABR07025316.1	2.16932e-23	-1.00125	0.268	0.569	6.63334e-19
Cfl1	2.7471e-21	-0.851525	0.385	0.654	8.40009e-17
AABR07039648.1	5.96259e-21	-1.05672	0	0.132	1.82324e-16
AC114070.2	1.04507e-20	1.73142	0.158	0	3.19561e-16
AABR07040494.1	4.92551e-20	-1.08816	0	0.126	1.50612e-15
AABR07048878.1	2.27114e-18	-0.998818	0.078	0.277	6.9447e-14
AC114526.1	3.31493e-18	1.50839	0.139	0	1.01364e-13
AABR07000398.1	1.29428e-17	1.32537	0.463	0.263	3.95765e-13
AABR07044065.1	2.61703e-17	-0.935836	0	0.109	8.00234e-13
LOC100360856	9.21228e-17	-0.784164	0.229	0.48	2.81693e-12
Actb	1.61939e-16	-0.897694	0.178	0.399	4.95177e-12
AABR07070892.1	1.9189e-16	-0.79076	0.221	0.46	5.86763e-12
AABR07031724.2	2.80969e-16	-1.05488	0.002	0.107	8.59147e-12
AABR07052137.1	5.90617e-16	1.56062	0.121	0	1.80599e-11
LOC300308	9.74101e-16	-1.16872	0.024	0.156	2.97861e-11
AABR07066832.1	1.00573e-15	-1.12084	0.019	0.146	3.07532e-11
AABR07058011.1	1.46699e-15	1.22855	0.123	0.002	4.48578e-11
AABR07068705.1	3.23021e-15	-0.610465	0.414	0.672	9.87735e-11
AC115384.1	6.04799e-15	1.41371	0.113	0	1.84936e-10
AABR07068850.1	9.61033e-15	1.02799	0.111	0	2.93865e-10
AABR07031328.1	1.52601e-14	1.1205	0.11	0	4.66624e-10
AABR07011746.1	3.72789e-13	-0.573011	0.145	0.35	1.13991e-08
A3galt2	5.74788e-13	0.993224	0.107	0.004	1.75759e-08
LOC302192	1.83133e-12	-0.646684	0.123	0.3	5.59983e-08
AABR07061158.1	3.47947e-12	-0.544456	0.078	0.231	1.06395e-07
AABR07039171.1	5.42518e-12	-0.635947	0.019	0.123	1.65891e-07
Calr	8.4127e-12	-0.518424	0.177	0.374	2.57243e-07
AABR07070416.3	1.84458e-11	-0.699219	0.056	0.186	5.64036e-07
Tex15	2.16805e-10	-0.41786	0.599	0.818	6.62948e-06
AABR07015907.3	7.20268e-10	1.07975	0.11	0.018	2.20244e-05
Mt.nd1	8.38349e-10	-0.44167	0.83	0.943	2.5635e-05
AABR07048844.1	1.12091e-09	-0.663956	0.04	0.144	3.42753e-05
Cenpf	3.04426e-09	-0.603326	0.274	0.453	9.30874e-05
AABR07049768.1	4.1435e-09	0.933169	0.132	0.034	0.0001267
AABR07048856.1	5.20713e-09	-0.69058	0.029	0.117	0.000159224
Anapc1	1.42091e-08	-0.604129	0.1	0.227	0.000434487
LOC100359583	1.70126e-08	0.583115	0.689	0.559	0.000520212
AABR07066435.1	3.71682e-08	-0.545836	0.032	0.117	0.00113653
RT1.A1	5.81653e-08	0.860142	0.156	0.057	0.00177858
Abcb8	1.09309e-07	-0.390563	0.183	0.338	0.00334246
Apc	1.27639e-07	-0.540933	0.025	0.101	0.00390295
Rfc1	1.36124e-07	-0.577653	0.148	0.279	0.00416241
AABR07039233.1	1.37218e-07	0.663047	0.425	0.283	0.00419584
Hars2	1.51698e-07	-0.380095	0.449	0.626	0.00463861
Rpl35a	1.73634e-07	-0.649447	0.048	0.136	0.00530937
Srrm2	1.90294e-07	-0.409654	0.32	0.496	0.0058188
AABR07043822.1	2.9523e-07	-0.441913	0.053	0.144	0.00902755
Tpx2	3.53863e-07	-0.499252	0.072	0.172	0.0108204
Rn50-X-1141.3	4.30822e-07	-0.470347	0.346	0.516	0.0131737
Aurkb	4.75637e-07	-0.381168	0.215	0.368	0.014544
Dynll1	6.45302e-07	0.563861	0.543	0.427	0.0197321
Hps1	7.09293e-07	-0.444861	0.172	0.302	0.0216888
Eml4	7.98895e-07	-0.629262	0.365	0.506	0.0244286
Kcng4	8.09594e-07	-0.425274	0.183	0.324	0.0247558
Calm1	1.70476e-06	-0.470865	0.188	0.318	0.0521281
Ergic3	2.51861e-06	-0.498538	0.037	0.109	0.0770142
Emc1	2.80276e-06	-0.530195	0.218	0.348	0.0857028
Eif4e	2.81837e-06	-0.46279	0.204	0.332	0.0861801
AABR07029769.1	3.23729e-06	0.737163	0.204	0.103	0.0989898
Ash1l	3.68849e-06	-0.572013	0.175	0.296	0.112787
Ammecr1l	6.01571e-06	-0.554822	0.049	0.125	0.183948
AABR07007391.1	7.93138e-06	-0.421237	0.035	0.103	0.242526
Osbpl6	9.37902e-06	-0.5375	0.056	0.13	0.286792
Smarcd1	1.013e-05	-0.390988	0.197	0.32	0.309757
Dqx1	1.07056e-05	-0.407794	0.086	0.178	0.327355
Cfl2	1.08177e-05	-0.476026	0.111	0.211	0.330784
Galns	1.09958e-05	-0.518029	0.132	0.233	0.33623
Uqcrq	1.14548e-05	-0.468936	0.084	0.172	0.350266
Mgat4e	1.14745e-05	-0.383297	0.091	0.184	0.350867
Atp6v0d1	1.17102e-05	-0.500791	0.04	0.107	0.358073
Atrx	1.3526e-05	-0.448134	0.118	0.217	0.413598
AABR07039936.1	1.53134e-05	-0.379954	0.045	0.115	0.468254
AC095650.1	1.56033e-05	-0.580748	0.121	0.219	0.477117
Ankrd12	1.5926e-05	-0.383068	0.113	0.211	0.486985
Prdx1	2.02283e-05	-0.452864	0.223	0.338	0.618541
Rab5b	2.15667e-05	-0.472175	0.07	0.15	0.659468
Atp6v1b2	2.1798e-05	-0.42714	0.075	0.158	0.66654
Ltbp2	2.65152e-05	-0.424989	0.1	0.192	0.810783
Slfn5	2.8151e-05	-0.38709	0.073	0.154	0.860802
Fam219a	3.11924e-05	-0.446537	0.046	0.113	0.953802
Zfp532	3.50317e-05	-0.414351	0.043	0.109	1
Aqr	3.64605e-05	-0.391649	0.064	0.138	1
Dyrk2	4.6865e-05	-0.529977	0.053	0.121	1
Hp1bp3	4.76864e-05	-0.390086	0.104	0.19	1
Cry1	6.3253e-05	-0.471467	0.056	0.123	1
Klf11	6.47598e-05	-0.61537	0.078	0.154	1
AABR07019088.1	6.83822e-05	-0.44288	0.134	0.227	1
Akap9	7.24573e-05	-0.470598	0.166	0.261	1
Rps24	7.37427e-05	0.49777	0.594	0.553	1
Golgb1	7.72055e-05	-0.49264	0.096	0.176	1
Huwe1	7.73337e-05	-0.458309	0.115	0.204	1
Zfp292	9.38745e-05	-0.49699	0.091	0.17	1
Zfp711	9.6533e-05	-0.516104	0.056	0.121	1
Fcrla	0.000101324	0.652502	0.562	0.488	1
Ciapin1	0.000105011	-0.494503	0.119	0.206	1
Rap1gds1	0.000110608	-0.410997	0.059	0.125	1
Lypla1	0.000111335	-0.465408	0.083	0.158	1
Eprs	0.000127504	0.637771	0.349	0.263	1
Birc6	0.000128496	-0.538396	0.194	0.292	1
Usp33	0.000133417	-0.465931	0.054	0.117	1
P2rx5	0.000139547	-0.38807	0.076	0.15	1
Arhgap29	0.000169537	-0.508858	0.053	0.115	1
Atp5a1	0.000214575	0.64293	0.306	0.223	1
Ccdc34	0.000233123	0.58427	0.204	0.126	1
Sgo2	0.000271971	-0.394859	0.091	0.166	1
LOC257642	0.000279454	-0.486625	0.083	0.154	1
Eif3c	0.000322737	-0.405438	0.17	0.263	1
Brwd1	0.000330115	-0.4044	0.105	0.184	1
Xrn2	0.000330668	-0.409748	0.189	0.281	1
Wee1	0.00040196	-0.703289	0.124	0.202	1
AABR07068590.1	0.000411078	-0.398395	0.073	0.138	1
Ube2g1	0.000458985	-0.398523	0.21	0.3	1
Kif18a	0.000491943	-0.568376	0.053	0.109	1
Rb1cc1	0.00052321	-0.462632	0.086	0.152	1
Sdc4	0.00055948	0.716376	0.366	0.304	1
Dnmt3a	0.000561305	-0.522827	0.107	0.178	1
Stk4	0.000670523	-0.45924	0.07	0.13	1
Fasn	0.000673106	-0.437642	0.15	0.233	1
Rpl41	0.000673348	0.41943	0.748	0.783	1
Rps15	0.000695538	0.549527	0.29	0.221	1
Hs2st1	0.000715114	-0.415045	0.049	0.103	1
Igf2	0.000728154	0.725193	0.193	0.125	1
Txnl1	0.000739765	-0.392274	0.105	0.176	1
Ndufb10	0.000776857	-0.397793	0.059	0.115	1
Hsf2	0.00082928	-0.382258	0.049	0.101	1
Sfmbt1	0.000899442	-0.619105	0.1	0.166	1
Slc24a1	0.00106468	-0.417118	0.053	0.105	1
Eif2s1	0.00108255	-0.378529	0.076	0.136	1
AABR07018556.1	0.00124925	-0.450721	0.065	0.121	1
Brpf3	0.0012819	-0.493227	0.062	0.117	1
Nif3l1	0.00160522	-0.382889	0.107	0.172	1
Cdk9	0.00190075	0.875736	0.271	0.208	1
Acvr2b	0.00202686	0.445427	0.102	0.053	1
Clns1a	0.00204105	-0.398793	0.072	0.126	1
Esco2	0.00225387	-0.497212	0.064	0.115	1
Sycp1	0.0025461	-0.40417	0.094	0.154	1
Cltc	0.00288438	-0.46198	0.132	0.2	1
Foxn3	0.00297009	0.655961	0.174	0.115	1
Bnc2	0.00321799	-0.415167	0.099	0.156	1
Ptprf	0.0042108	0.483952	0.503	0.476	1
Zfp148	0.00479639	-0.392574	0.092	0.148	1
Cxxc1	0.00530932	-0.411315	0.1	0.156	1
Cnot1	0.00531365	0.469926	0.315	0.251	1
Gnl3	0.00554098	0.477874	0.151	0.099	1
Rsf1	0.00589264	0.474423	0.148	0.097	1
Sema4b	0.00603643	-0.383171	0.097	0.152	1
Fam49b	0.00640773	-0.403023	0.113	0.168	1
Bri3	0.00717835	0.566512	0.102	0.059	1
Heatr1	0.00888065	-0.419767	0.099	0.148	1
Smarcd2	0.00920265	0.713893	0.116	0.073	1
Susd6	0.0115683	0.501515	0.186	0.136	1
Gng5	0.0164328	0.53826	0.435	0.415	1
Mt.atp8	0.0165386	0.438776	0.618	0.583	1
Insig1	0.016951	0.518771	0.182	0.134	1
Fgfr1op2	0.017988	-0.390062	0.091	0.136	1
Myl12b	0.0179892	0.461429	0.11	0.071	1
Lsm3	0.0191255	0.532241	0.146	0.105	1
Fam60a	0.01921	-0.62222	0.164	0.215	1
Fbxo11	0.0214612	0.756567	0.177	0.132	1
Ftl1	0.021586	0.38193	0.529	0.52	1
Smndc1	0.0218215	0.432433	0.137	0.095	1
Lsm7	0.02185	0.698999	0.283	0.239	1
Arhgap35	0.0250765	-0.414037	0.104	0.148	1
Sec61a1	0.0271915	0.424545	0.119	0.081	1
Ist1	0.0277411	-0.379673	0.067	0.103	1
Cwc25	0.0280942	-0.392197	0.067	0.103	1
Trmt112	0.0286659	0.727009	0.135	0.099	1
LOC100912534	0.0294788	0.43476	0.126	0.087	1
Maged1	0.0299645	0.526922	0.212	0.17	1
Csnk2a2	0.0334405	0.56063	0.135	0.099	1
Psme4	0.0380447	-0.387842	0.076	0.113	1
Etv5	0.0386482	0.491814	0.129	0.093	1
Atp5c1	0.0388316	0.473872	0.132	0.095	1
Rack1	0.0419339	0.414778	0.25	0.209	1
Ubap2l	0.0423524	-0.43532	0.131	0.172	1
Kmt2e	0.0430299	0.464683	0.146	0.109	1
Mtx2	0.0430462	0.516548	0.14	0.105	1
Igf2r	0.0449797	0.484026	0.123	0.089	1
Ran	0.0457808	0.450182	0.331	0.296	1
Dync1h1	0.0489558	0.444484	0.207	0.172	1

## Sheet: EarlyDiff.TLF.vs.TSF.filtered
gene name	p_val	avg_log2FC	pct.1	pct.2	p_val_adj
AABR07054963.1	8.04142e-89	-2.48199	0	0.371	2.4589e-84
AABR07044075.1	3.83744e-48	-1.81017	0.001	0.216	1.17341e-43
AABR07044065.1	1.54961e-42	-1.55688	0.001	0.192	4.73841e-38
AABR07031724.2	1.07318e-35	-1.56074	0.001	0.163	3.28158e-31
MGC116197	1.05969e-33	-1.30471	0.067	0.291	3.24033e-29
AABR07040494.1	1.35216e-33	-1.26014	0	0.15	4.13465e-29
AABR07029329.1	4.86862e-32	1.62841	0.175	0	1.48873e-27
AABR07067471.1	5.66991e-32	-1.72912	0.001	0.146	1.73374e-27
AABR07066832.1	7.34537e-30	-1.35008	0.022	0.189	2.24607e-25
Mt.nd1	1.3709e-29	-0.647165	0.875	0.951	4.19194e-25
AABR07044089.1	4.1017e-27	-1.12221	0.01	0.149	1.25422e-22
Mt.cyb	6.57809e-27	-0.633432	0.815	0.929	2.01145e-22
AABR07051325.1	9.60985e-27	-1.07759	0	0.12	2.9385e-22
AABR07048878.1	1.02114e-26	-1.11525	0.059	0.25	3.12244e-22
Mt.atp6	1.75798e-25	-0.469639	0.977	0.987	5.37555e-21
Cfl1	2.26285e-25	-0.675662	0.418	0.709	6.91934e-21
AABR07062323.1	1.24708e-24	1.77715	0.135	0	3.81332e-20
AABR07032327.1	1.34013e-24	-0.993803	0	0.11	4.09785e-20
AC114526.1	1.9081e-23	1.47593	0.132	0.001	5.83459e-19
AA926063	6.71883e-22	1.90083	0.178	0.029	2.05448e-17
AABR07052137.1	7.84761e-22	1.79953	0.12	0	2.39964e-17
Mt.nd2	1.76411e-20	-0.407992	0.921	0.972	5.3943e-16
LOC100360856	3.44386e-20	-0.731265	0.246	0.48	1.05306e-15
AC114070.2	4.46456e-19	1.38758	0.105	0	1.36517e-14
AABR07068750.1	1.09619e-18	0.928668	0.102	0	3.35192e-14
AABR07051308.1	1.27892e-18	-0.777242	0.007	0.102	3.91069e-14
LOC300308	3.2743e-18	-1.09166	0.018	0.125	1.00122e-13
AABR07025316.1	4.12499e-16	-0.692027	0.193	0.38	1.26134e-11
LOC302192	6.22893e-16	-0.701415	0.125	0.291	1.90468e-11
AABR07070892.1	1.11077e-15	-0.840456	0.122	0.285	3.39652e-11
AABR07007391.1	1.55841e-15	-0.734835	0.03	0.138	4.76531e-11
Prdx1	7.25744e-15	-0.693203	0.185	0.364	2.21918e-10
Actb	1.44454e-14	-0.635884	0.172	0.345	4.4171e-10
AABR07048844.1	3.1895e-14	-0.70671	0.029	0.128	9.75286e-10
Prm1	4.36698e-13	-0.729771	0.024	0.114	1.33534e-08
AABR07013157.1	2.88029e-12	-0.466093	0.174	0.339	8.80735e-08
AABR07070416.3	3.89145e-12	-0.780023	0.028	0.113	1.18993e-07
AABR07068705.1	5.29741e-12	-0.522799	0.345	0.531	1.61984e-07
Rps15	5.57443e-12	1.01057	0.332	0.207	1.70455e-07
AABR07000398.1	5.85275e-12	1.18419	0.42	0.289	1.78965e-07
Ptma	1.93812e-11	-0.385927	0.294	0.469	5.92638e-07
Hnrnpul1	2.55988e-11	-0.424696	0.239	0.41	7.8276e-07
AABR07043929.1	2.99238e-11	-0.699499	0.031	0.114	9.15011e-07
Aldoa	1.43197e-10	-0.610072	0.078	0.186	4.37868e-06
Ccni	1.60972e-10	-0.557938	0.069	0.174	4.92221e-06
AABR07021357.1	1.70039e-10	-0.625258	0.043	0.132	5.19946e-06
AABR07048302.1	2.90409e-10	-0.672983	0.054	0.147	8.88012e-06
Ran	3.73192e-10	0.960536	0.32	0.199	1.14115e-05
AABR07015608.1	3.79522e-10	-0.547908	0.029	0.104	1.1605e-05
Lsm7	4.13731e-10	0.908928	0.36	0.232	1.26511e-05
AABR07058706.1	1.13851e-09	-0.514965	0.033	0.111	3.48135e-05
Pogk	1.56301e-09	-0.412954	0.404	0.579	4.77938e-05
Mt.nd4l	2.34852e-09	-0.514625	0.083	0.185	7.18131e-05
AABR07029769.1	4.16414e-09	0.906206	0.22	0.114	0.000127331
AABR07051207.1	9.31505e-09	-0.403411	0.469	0.611	0.000284836
Psme4	1.23352e-08	-0.532321	0.046	0.125	0.000377187
Rn60-1-2212.4	1.33883e-08	-0.390918	0.443	0.598	0.000409387
AABR07066435.1	1.46862e-08	-0.513675	0.042	0.117	0.000449076
Wee1	1.71986e-08	-0.493797	0.113	0.217	0.0005259
Apc	1.80276e-08	-0.597749	0.034	0.104	0.000551248
Stk25	2.3871e-08	-0.552567	0.109	0.211	0.000729929
Cdk9	2.91673e-08	1.07721	0.293	0.193	0.000891878
Dynll1	3.99136e-08	0.551646	0.54	0.434	0.00122048
Fcrla	5.49374e-08	0.906229	0.465	0.374	0.00167987
Appbp2	7.12253e-08	-0.502693	0.16	0.273	0.00217793
Ywhab	8.32208e-08	-0.722103	0.149	0.256	0.00254472
AABR07019088.1	9.27211e-08	-0.571574	0.074	0.157	0.00283523
AABR07029768.1	1.08099e-07	-0.44449	0.055	0.132	0.00330546
Sin3a	1.32583e-07	-0.485494	0.223	0.345	0.00405411
Ddx5	1.50733e-07	0.650455	0.66	0.619	0.00460911
Ltbp2	2.37342e-07	-0.425468	0.107	0.2	0.00725745
Eml4	3.07704e-07	-0.550481	0.245	0.371	0.00940896
LOC257642	3.68403e-07	-0.558965	0.085	0.17	0.011265
Igfbp2	7.20008e-07	0.689451	0.2	0.115	0.0220164
AC095650.1	8.65472e-07	-0.488694	0.088	0.171	0.0264644
AC094126.1	9.41291e-07	-0.425984	0.134	0.234	0.0287828
RGD1559441	9.70253e-07	0.688889	0.488	0.409	0.0296684
Glrx5	1.01237e-06	0.944187	0.378	0.296	0.0309564
Anapc5	1.29172e-06	-0.404465	0.161	0.266	0.0394982
Usp9x	1.45651e-06	-0.490008	0.147	0.246	0.0445371
Zfp91	1.53138e-06	-0.402717	0.154	0.259	0.0468266
Dnajc10	1.59979e-06	-0.430491	0.058	0.128	0.0489183
Ptprf	2.12671e-06	0.609679	0.501	0.435	0.0650306
AABR07014638.1	3.01323e-06	0.613601	0.154	0.079	0.0921385
Ubr4	3.13578e-06	-0.380111	0.091	0.171	0.0958859
Morc4	3.51195e-06	-0.478792	0.067	0.138	0.107388
Crebbp	4.24153e-06	-0.470236	0.164	0.263	0.129698
Marcksl1	4.96308e-06	0.442348	0.946	0.944	0.151761
Rab1a	5.06898e-06	-0.51334	0.119	0.202	0.154999
Actr10	5.37263e-06	-0.391899	0.158	0.255	0.164284
Ctcf	5.51365e-06	-0.417049	0.158	0.253	0.168596
Zfand6	5.67194e-06	-0.558383	0.067	0.135	0.173437
Dynlrb1	5.70033e-06	1.07084	0.219	0.138	0.174305
AABR07025366.1	9.08003e-06	1.31712	0.185	0.111	0.277649
Ythdc1	1.11413e-05	-0.480078	0.157	0.249	0.340678
Nup210	1.78803e-05	-0.393325	0.063	0.125	0.546743
Ubc	2.09702e-05	0.434705	0.57	0.545	0.641227
LOC498759	2.12618e-05	-0.430475	0.048	0.104	0.650143
Ergic3	2.1571e-05	-0.430807	0.087	0.157	0.659597
Slc12a2	3.91661e-05	-0.541606	0.105	0.177	1
Rpl22	4.23442e-05	0.408351	0.657	0.679	1
Eid1	5.34227e-05	-0.431263	0.145	0.227	1
Oaz1	5.54799e-05	0.629166	0.276	0.2	1
Gls	5.75053e-05	-0.395305	0.111	0.184	1
Casp8ap2	6.79382e-05	-0.379239	0.077	0.139	1
Zfp36	6.94487e-05	-0.41537	0.1	0.168	1
Spg21	0.000140448	-0.390229	0.055	0.107	1
Ube2c	0.000157607	1.16402	0.202	0.14	1
Rpl14	0.00016539	0.563351	0.369	0.306	1
Cct3	0.000172402	0.556992	0.382	0.324	1
Foxn3	0.000248537	0.58313	0.176	0.114	1
Ensa	0.000260372	-0.44722	0.095	0.154	1
Zfp518a	0.00026845	-0.39058	0.074	0.127	1
Srp9	0.000283245	0.875721	0.188	0.131	1
AABR07045334.1	0.000312331	0.774295	0.105	0.057	1
Atp5a1	0.000320161	0.524244	0.289	0.221	1
Atad5	0.000324627	-0.386476	0.111	0.175	1
Usp34	0.000332022	-0.402493	0.136	0.203	1
AABR07039233.1	0.000373922	0.531076	0.308	0.242	1
Rps27	0.000402208	0.556538	0.343	0.287	1
Cst3	0.00048461	0.504411	0.149	0.093	1
LOC100361457	0.000578533	0.451926	0.56	0.527	1
Eprs	0.00067673	0.510398	0.367	0.305	1
Ube2s	0.000851272	0.502749	0.344	0.291	1
Gosr2	0.00090078	-0.431133	0.065	0.113	1
Matr3	0.00101325	-0.406846	0.161	0.224	1
Rps23	0.00112596	0.400941	0.325	0.266	1
Psmc3	0.00119875	0.483137	0.167	0.113	1
Trappc3	0.00135203	0.479805	0.11	0.065	1
Nuf2	0.00138439	0.391935	0.156	0.103	1
Ergic2	0.00169336	0.521826	0.152	0.102	1
Supt4h1	0.00195933	0.771943	0.292	0.238	1
Gon4l	0.00222745	-0.384487	0.081	0.128	1
Morf4l2	0.0024561	-0.510351	0.116	0.164	1
Prcc	0.00263189	-0.493333	0.098	0.145	1
Tubb4b	0.00294458	0.449284	0.415	0.394	1
Stra8	0.00324703	0.381056	0.102	0.063	1
Lsm3	0.0036572	0.643194	0.172	0.128	1
Nbeal1	0.00379403	-0.439297	0.063	0.102	1
Eif4a3	0.00422043	0.544218	0.215	0.167	1
Svbp	0.00474375	0.50605	0.15	0.106	1
Igf2	0.00522859	0.536487	0.135	0.095	1
Rsl24d1	0.0054504	-0.393965	0.072	0.111	1
Idi1	0.00585159	0.52309	0.206	0.157	1
Nudt21	0.0061458	0.486925	0.388	0.357	1
Sec11a	0.00775464	0.525309	0.118	0.081	1
Cnot1	0.00794808	0.424468	0.351	0.305	1
Hnrnpa3	0.00830525	0.66558	0.319	0.281	1
Ccdc92	0.00876953	0.560893	0.129	0.09	1
Bclaf1	0.00885445	0.497829	0.285	0.239	1
Plagl2	0.00945181	0.442688	0.146	0.106	1
Nop9	0.0101602	0.42583	0.103	0.068	1
Bri3	0.0113904	0.435175	0.117	0.081	1
Wrnip1	0.0131361	0.484863	0.188	0.253	1
Akr1a1	0.0151695	0.522984	0.125	0.092	1
Dgat2	0.0174129	0.423197	0.108	0.075	1
Ddb1	0.0174791	0.53439	0.16	0.122	1
Psma5	0.0201102	0.452236	0.185	0.147	1
Ahcy	0.020595	0.451807	0.111	0.079	1
Vprbp	0.020904	0.5087	0.248	0.21	1
Ddx1	0.0211314	0.383834	0.211	0.168	1
RGD1304704	0.0215657	0.393605	0.157	0.121	1
Psmc6	0.0221494	0.427782	0.134	0.099	1
Insig1	0.0225658	0.494617	0.222	0.186	1
Dctpp1	0.0235608	0.421637	0.254	0.221	1
Ipo4	0.0237343	0.459877	0.169	0.132	1
Cks1b	0.0239674	0.581257	0.21	0.177	1
LOC100365839	0.0242321	0.518461	0.128	0.096	1
Pfdn2	0.028775	0.381489	0.155	0.12	1
AABR07030590.2	0.0290097	0.935083	0.153	0.121	1
Psmb3	0.0299566	0.38733	0.233	0.202	1
Pxn	0.0316478	0.408805	0.116	0.086	1
Polr2c	0.034331	0.38689	0.111	0.082	1
Gnl3	0.0344233	0.579433	0.118	0.089	1
Polr2a	0.0366158	0.481851	0.14	0.108	1
Calm2	0.0417742	0.428705	0.569	0.581	1
Olr1644	0.0421334	0.392759	0.297	0.273	1
Utp20	0.0464314	0.40981	0.195	0.164	1
Nudt16l1	0.0468731	0.516279	0.144	0.114	1
Serbp1	0.0478312	0.439276	0.449	0.424	1
Cdk2ap1	0.0480676	0.383832	0.142	0.111	1
Pef1	0.0489264	0.793168	0.121	0.093	1

## Sheet: LateDiff.TLF.vs.TSF.filtered
gene name	p_val	avg_log2FC	pct.1	pct.2	p_val_adj
AABR07054963.1	2.55425e-56	-2.5228	0	0.298	7.81038e-52
AABR07067471.1	1.57543e-33	-2.15981	0	0.183	4.81736e-29
Mt.cox3	5.33616e-25	-0.463973	0.952	0.993	1.63169e-20
AABR07044075.1	1.6665e-23	-1.52357	0.003	0.137	5.09581e-19
Mt.atp6	2.51892e-22	-0.435962	0.966	0.988	7.70234e-18
LOC300308	6.7384e-21	-1.58177	0.023	0.17	2.06047e-16
Mt.nd1	2.83767e-20	-0.492915	0.858	0.97	8.67702e-16
MGC116197	4.15112e-20	-1.20418	0.048	0.217	1.26933e-15
Mt.cyb	7.19039e-20	-0.534369	0.817	0.957	2.19868e-15
AABR07029329.1	2.35306e-19	1.37882	0.126	0	7.19517e-15
AABR07044065.1	5.89195e-19	-1.42163	0	0.103	1.80164e-14
AABR07048878.1	4.89829e-18	-1.27419	0.04	0.187	1.4978e-13
AABR07044089.1	1.63494e-17	-1.34681	0.005	0.11	4.99931e-13
AABR07066832.1	1.03934e-15	-1.27054	0.015	0.123	3.17809e-11
AABR07025316.1	5.85399e-13	-0.910814	0.192	0.36	1.79003e-08
AA926063	1.62541e-12	1.63208	0.119	0.018	4.97019e-08
AABR07000398.1	1.0126e-10	1.19115	0.436	0.283	3.09633e-06
Cfl1	1.4905e-10	-0.443281	0.26	0.44	4.55765e-06
Apc	1.8696e-09	-0.666514	0.026	0.107	5.71687e-05
AABR07013157.1	4.544e-09	-0.748347	0.114	0.235	0.000138946
Rn60-1-2212.4	1.37686e-08	-0.408321	0.584	0.732	0.000421017
Cep350	2.05993e-08	-0.7951	0.067	0.165	0.000629885
AABR07039233.1	2.08478e-08	0.653647	0.271	0.143	0.000637483
Ptprf	5.17031e-08	0.811269	0.371	0.243	0.00158098
Lsm7	5.85423e-08	0.784853	0.235	0.12	0.00179011
Eprs	7.68987e-08	0.679601	0.313	0.187	0.00235141
Mt.nd4l	1.15545e-07	-0.576978	0.089	0.192	0.00353314
AABR07048844.1	1.58388e-07	-0.72159	0.031	0.102	0.0048432
Alkbh5	3.00321e-07	-0.407612	0.175	0.298	0.00918322
AABR07049768.1	3.35097e-07	0.83563	0.101	0.03	0.0102466
LOC257642	3.56572e-07	-1.01223	0.063	0.145	0.0109033
Ltbp2	3.64471e-07	-0.608456	0.101	0.203	0.0111448
U2surp	1.23355e-06	-0.607642	0.078	0.167	0.0377195
Fam208b	1.48257e-06	-0.662035	0.129	0.225	0.0453341
Ran	1.48852e-06	0.835997	0.219	0.122	0.0455161
Atp5h	1.74104e-06	0.720523	0.14	0.06	0.0532375
AABR07043822.1	2.13602e-06	-0.51269	0.048	0.12	0.0653153
Appbp2	2.61213e-06	-0.599529	0.135	0.233	0.0798736
AABR07059159.1	3.26379e-06	-0.701364	0.051	0.12	0.0998003
Nup43	3.63515e-06	-0.495288	0.335	0.458	0.111156
Cdk9	5.50323e-06	1.03404	0.185	0.102	0.168278
Ankrd12	5.66271e-06	-0.525482	0.096	0.183	0.173154
AABR07070892.1	6.02174e-06	-0.644397	0.089	0.17	0.184133
Lcor	6.47355e-06	-0.623754	0.074	0.152	0.197948
Atrx	6.72526e-06	-0.438124	0.1	0.188	0.205645
Anapc5	7.48127e-06	-0.624912	0.086	0.168	0.228762
Pogk	8.02493e-06	-0.415546	0.312	0.43	0.245386
Rn50-X-1141.3	1.10719e-05	-0.45439	0.3	0.405	0.338558
Fcrla	1.18701e-05	1.00335	0.38	0.288	0.362963
Ubr5	1.19965e-05	-0.610314	0.09	0.17	0.366829
Calm1	1.23043e-05	-0.605854	0.153	0.248	0.376242
Slc25a23	1.23683e-05	-0.692171	0.053	0.118	0.378199
AABR07014638.1	1.36751e-05	0.614255	0.134	0.062	0.418157
Stag3	1.41895e-05	-0.620674	0.045	0.107	0.433887
Cnot1	1.91855e-05	0.570688	0.287	0.185	0.586655
Rnps1	1.94227e-05	-0.700924	0.126	0.21	0.593906
LOC103692716	2.21246e-05	-0.412363	0.209	0.313	0.676526
Taf7l	2.21548e-05	-0.478571	0.187	0.287	0.677451
Ubc	2.44167e-05	0.55285	0.461	0.372	0.746614
Zfp36	2.88481e-05	-0.692609	0.077	0.148	0.882118
Ccni	3.06844e-05	-0.517788	0.062	0.128	0.938268
Atp5a1	3.13794e-05	0.555115	0.196	0.112	0.95952
Ankrd17	3.33724e-05	-0.591412	0.161	0.25	1
AABR07048800.1	3.62452e-05	-0.566467	0.059	0.123	1
Fbl	3.83078e-05	0.773545	0.267	0.173	1
Ddx27	3.88337e-05	0.684139	0.202	0.12	1
Ubr4	4.05215e-05	-0.653331	0.09	0.163	1
AABR07025366.1	4.17078e-05	1.36316	0.204	0.128	1
Dnajb13	4.54176e-05	-0.420736	0.179	0.275	1
Crtc3	4.59884e-05	-0.398972	0.185	0.282	1
Ube2s	5.4268e-05	0.668855	0.313	0.225	1
Alyref	5.78502e-05	-0.419125	0.122	0.203	1
Ash1l	7.8552e-05	-0.438462	0.159	0.242	1
Tlcd2	8.74072e-05	-0.415433	0.253	0.348	1
Jaml	0.000111743	-0.53445	0.133	0.208	1
Slc12a2	0.000117061	-0.439505	0.101	0.175	1
Chd6	0.000117538	-0.494295	0.06	0.12	1
Rsbn1	0.000123145	-0.589825	0.06	0.12	1
LOC100360856	0.000125516	-0.436069	0.108	0.183	1
Csf3r	0.000126414	-0.662668	0.052	0.107	1
Ergic2	0.000148718	0.884654	0.116	0.058	1
Fam193a	0.000149669	-0.530673	0.142	0.222	1
AABR07019088.1	0.000171159	-0.596071	0.067	0.127	1
Vezf1	0.000174306	-0.552289	0.062	0.12	1
Dnajc10	0.000184022	-0.622657	0.074	0.137	1
Mpc1	0.000187824	0.810058	0.166	0.098	1
Lctl	0.000188494	-0.553697	0.088	0.153	1
Snrpd3	0.000189056	0.667763	0.23	0.152	1
Ddx1	0.00019281	0.536324	0.141	0.075	1
AABR07005779.5	0.000199145	-0.544761	0.14	0.215	1
Atp5c1	0.000203329	0.59025	0.134	0.072	1
Hspa9	0.000234031	-0.507876	0.187	0.268	1
Cnot10	0.000234694	0.583207	0.153	0.088	1
LOC498759	0.000262146	-0.469453	0.088	0.152	1
AABR07011746.1	0.000263188	-0.397675	0.115	0.187	1
Zfp451	0.000301736	-0.500285	0.067	0.125	1
Cdc42	0.000307085	0.583513	0.248	0.168	1
Hps1	0.000317966	-0.482919	0.167	0.245	1
Tubb4b	0.000320518	0.565269	0.242	0.165	1
LOC302192	0.00033659	-0.63146	0.053	0.105	1
Ckap5	0.000340027	0.871187	0.134	0.075	1
Ldah	0.00034393	-0.446815	0.074	0.133	1
Srrm2	0.000377942	-0.396649	0.311	0.407	1
LOC257650	0.000386892	-0.538083	0.053	0.105	1
Sycp1	0.000406389	-0.408102	0.077	0.135	1
Prdx1	0.000448127	-0.504404	0.14	0.215	1
Nek8	0.000456557	-0.398984	0.156	0.23	1
Rps15	0.000500502	0.415541	0.254	0.173	1
Tlk1	0.000513124	-0.536721	0.098	0.162	1
Actb	0.000570861	-0.437787	0.168	0.24	1
Rps14	0.000582366	0.406201	0.279	0.2	1
Sfr1	0.00059742	-0.382177	0.114	0.18	1
Fam103a1	0.000621816	0.761623	0.123	0.068	1
Naa30	0.000622009	-0.504269	0.064	0.118	1
Cdc6	0.000624644	-0.616647	0.116	0.18	1
Psmd3	0.000626299	0.630527	0.118	0.063	1
Morc4	0.000644729	-0.488114	0.057	0.108	1
Serf2	0.000768637	0.617394	0.363	0.305	1
Rpl22	0.000793094	0.420866	0.52	0.457	1
Srp14	0.000807167	0.545105	0.182	0.118	1
Fam13b	0.000816907	-0.513303	0.068	0.12	1
Snrpb	0.000856794	0.611095	0.26	0.187	1
Rn50-13-0837.3	0.000949137	-0.393495	0.088	0.147	1
Ubn2	0.0010105	-0.401039	0.108	0.168	1
Rpl14	0.00101545	0.409176	0.275	0.192	1
Ap3s1	0.0011208	-0.456786	0.097	0.157	1
LOC679894	0.00120293	-0.420211	0.107	0.168	1
Rbm42	0.00136928	0.537536	0.142	0.087	1
Trim28	0.0014722	0.59723	0.182	0.122	1
Anapc1	0.00154823	-0.422989	0.096	0.153	1
Tsnaxip1	0.00158047	-0.440414	0.06	0.107	1
Rif1	0.0016181	-0.497679	0.148	0.21	1
Fadd	0.00163204	-0.416863	0.079	0.132	1
Cpm	0.00169656	-0.495583	0.079	0.13	1
Hdgfrp3	0.00171165	-0.393391	0.093	0.148	1
Glcci1	0.00186802	0.576392	0.109	0.062	1
Cst3	0.00196206	0.494206	0.116	0.067	1
Ddx5	0.00199959	0.649015	0.473	0.427	1
Prdx5	0.00201025	0.450416	0.179	0.118	1
Banf1	0.00203323	0.862521	0.179	0.122	1
Ddx21	0.00218935	-0.551034	0.062	0.108	1
Brk1	0.00227509	0.450257	0.14	0.085	1
Birc6	0.00228933	-0.463708	0.166	0.227	1
Hnrnpab	0.00248331	0.486339	0.226	0.16	1
Dynll1	0.00256637	0.423654	0.449	0.378	1
Ccdc88c	0.0025815	0.490104	0.12	0.072	1
Lman2	0.00258542	0.434557	0.148	0.093	1
Irg1	0.0026159	-0.384438	0.089	0.142	1
Rpn1	0.00264588	0.517979	0.231	0.172	1
AC094126.1	0.00285553	-0.381811	0.118	0.172	1
Prpf4b	0.00293698	-0.413963	0.105	0.16	1
Zdbf2	0.0029524	-0.439131	0.081	0.13	1
Mycbp	0.00301781	-0.543433	0.111	0.163	1
RGD1559441	0.00310975	0.457811	0.309	0.248	1
Mef2a	0.0031632	-0.430557	0.064	0.11	1
Spop	0.00340436	-0.466407	0.063	0.107	1
Arhgap5	0.00346736	-0.45415	0.085	0.135	1
Mum1	0.00383417	0.918207	0.166	0.113	1
Ergic3	0.00459587	-0.382129	0.1	0.15	1
Glrx5	0.00493315	0.580117	0.257	0.198	1
Marcksl1	0.00509705	0.580918	0.647	0.618	1
Pnisr	0.00514803	-0.427165	0.081	0.127	1
Pcbp2	0.0053433	-0.43052	0.182	0.238	1
Nup107	0.0054369	0.75133	0.134	0.088	1
Gtf2h5	0.00549681	0.45195	0.111	0.067	1
Cct7	0.00588218	0.506698	0.219	0.163	1
Nutf2	0.00620674	0.487228	0.244	0.185	1
Nipbl	0.00699907	-0.399533	0.074	0.117	1
Rps27	0.0071367	0.502819	0.269	0.215	1
LOC690871	0.00722017	0.477045	0.129	0.083	1
Dynlrb1	0.00722763	0.942862	0.15	0.103	1
Eif4a1	0.00734292	0.384265	0.334	0.278	1
Rxfp1	0.00783818	-0.429574	0.112	0.16	1
Manf	0.0080993	0.54192	0.186	0.137	1
Hnrnpa3	0.0081024	0.782975	0.207	0.155	1
Wee1	0.00814571	-0.963462	0.082	0.123	1
Tex10	0.00832523	0.404923	0.107	0.065	1
Snrnp200	0.00836171	0.693864	0.119	0.077	1
Actr10	0.00856283	-0.4054	0.135	0.185	1
Atp5i	0.00869015	0.494373	0.279	0.222	1
Ctnna3	0.00901381	-0.403412	0.252	0.308	1
Eif3b	0.0092405	0.436665	0.16	0.112	1
Srsf3	0.00924445	0.518729	0.253	0.202	1
RGD1565183	0.00938799	0.445245	0.115	0.073	1
Ap2m1	0.0099576	-0.467361	0.077	0.117	1
Sec61g	0.00999665	0.415625	0.242	0.185	1
Igfbp2	0.0100228	0.562877	0.12	0.08	1
Tuba3a	0.0101423	0.470393	0.317	0.267	1
Dxo	0.010198	0.578616	0.14	0.097	1
Gnb1	0.0112239	0.568025	0.182	0.132	1
Cox7a2l2	0.0113937	0.475201	0.149	0.103	1
Lonrf3	0.0115365	0.496388	0.133	0.088	1
Polr2b	0.0118443	0.397793	0.242	0.185	1
Gabarap	0.0123707	0.465439	0.157	0.11	1
Igf2	0.0126787	0.652154	0.107	0.068	1
Igf2r	0.0129758	0.466903	0.148	0.103	1
Rpl17	0.0131199	0.392483	0.183	0.133	1
Bptf	0.0139467	-0.425683	0.067	0.103	1
Rhoa	0.0145027	0.38371	0.268	0.215	1
AABR07057844.2	0.0147201	-0.390026	0.103	0.143	1
Hnrnpl	0.0182444	0.562362	0.274	0.225	1
Ep400	0.0197641	0.49715	0.187	0.14	1
Eif3g	0.019977	0.400523	0.119	0.082	1
Smim14	0.0212194	0.789359	0.134	0.097	1
LOC100361457	0.0224778	0.490356	0.397	0.362	1
Suco	0.0231707	-0.583535	0.073	0.107	1
Zranb2	0.0233629	-0.514323	0.096	0.133	1
Rpl24	0.0236815	0.404008	0.137	0.097	1
Celsr2	0.0239026	0.490768	0.105	0.07	1
Pfdn2	0.0244868	0.491696	0.12	0.085	1
Dnmt1	0.0254748	0.398702	0.185	0.138	1
Ywhab	0.0258756	-0.595016	0.108	0.148	1
Rpl28	0.0261337	0.392659	0.109	0.073	1
Ulk1	0.0263704	0.643254	0.118	0.083	1
Ndufa2	0.0270197	0.403476	0.118	0.082	1
Meioc	0.0300398	-0.490908	0.112	0.15	1
Cox6b1	0.0352771	0.486534	0.145	0.108	1
Setx	0.0365255	-0.497186	0.085	0.117	1
l7Rn6	0.0380862	-0.39648	0.074	0.105	1
Mcm6	0.038689	0.469345	0.142	0.107	1
Lsm6	0.0393394	0.808043	0.213	0.17	1
Phip	0.0398723	-0.425541	0.088	0.12	1
Mllt6	0.0413586	0.479734	0.104	0.072	1
Trmt112	0.0419483	0.413678	0.12	0.087	1
Pcgf5	0.0464621	0.457069	0.178	0.137	1
Dhx9	0.0471667	0.507187	0.22	0.187	1
Prkaca	0.0487758	0.493455	0.107	0.077	1
Ankrd52	0.0489546	0.455478	0.181	0.142	1

## Sheet: EarlySpermatocyte.TLF.vs.TSF
gene name	p_val	avg_log2FC	pct.1	pct.2	p_val_adj
AABR07044065.1	3.87432e-19	-2.14088	0.02	0.333	1.18469e-14
AABR07033992.1	4.08324e-16	-1.63173	0	0.239	1.24857e-11
AABR07049768.1	8.95939e-15	-2.17272	0.028	0.283	2.7396e-10
AABR07011746.1	1.966e-14	1.98771	0.478	0.161	6.01162e-10
AABR07057302.1	1.06658e-13	2.52583	0.263	0	3.2614e-09
AABR07031309.1	2.7038e-13	-1.46334	0.032	0.278	8.26768e-09
AABR07066829.1	3.58641e-13	-1.84107	0	0.194	1.09665e-08
AABR07052137.1	8.23702e-13	-1.7471	0	0.189	2.51872e-08
AABR07045392.1	8.2371e-13	-1.51999	0	0.189	2.51874e-08
AABR07045184.1	8.23717e-13	-1.50538	0	0.189	2.51876e-08
Pabpc1	1.29332e-12	0.884678	0.865	0.828	3.9547e-08
AABR07025891.1	2.05173e-12	-1.38226	0.004	0.194	6.27377e-08
AABR07048899.1	4.65754e-12	-1.48816	0.028	0.25	1.42418e-07
AABR07033525.1	2.21688e-11	-1.40285	0	0.167	6.77878e-07
AABR07051954.1	1.12799e-10	-1.13832	0	0.156	3.44917e-06
MGC116197	1.92399e-10	-1.19149	0.06	0.289	5.88317e-06
AABR07033851.1	2.53256e-10	-0.973362	0	0.15	7.74407e-06
Hmgb2	2.62076e-10	0.735599	0.928	0.867	8.01375e-06
AABR07030603.2	3.01932e-10	-1.15149	0.008	0.172	9.23249e-06
AABR07034181.1	2.81533e-09	-1.13762	0	0.133	8.60872e-05
Fabp12	2.81533e-09	-1.05685	0	0.133	8.60872e-05
Prm1	3.55057e-09	-1.15206	0.303	0.578	0.000108569
AABR07058539.1	6.24724e-09	-1.2507	0	0.128	0.000191028
AABR07066832.1	1.08959e-08	-1.41284	0.016	0.167	0.000333176
Cdc5l	1.33989e-08	-1.06192	0.096	0.322	0.000409712
AABR07045369.1	1.38246e-08	-0.91304	0	0.122	0.000422729
Odf1	1.58173e-08	-1.51754	0.08	0.289	0.000483661
Rn60-1-2212.4	2.75195e-08	-0.857255	0.55	0.8	0.000841492
AABR07025928.1	3.76164e-08	-0.858222	0.008	0.139	0.00115023
AABR07054897.1	6.7171e-08	-1.4269	0	0.111	0.00205395
AABR07057381.1	7.73205e-08	1.37984	0.147	0	0.00236431
AABR07036024.2	8.06175e-08	-0.846029	0.016	0.156	0.00246512
AABR07025617.2	1.06523e-07	-0.946373	0.02	0.161	0.00325725
AABR07052138.1	1.47514e-07	-0.871436	0	0.106	0.00451068
LOC300308	1.55889e-07	-1.14107	0.052	0.217	0.00476678
A3galt2	1.63013e-07	1.18453	0.39	0.167	0.00498462
AABR07013762.2	2.09143e-07	-0.979041	0.052	0.222	0.00639517
Lctl	2.27853e-07	-1.04547	0.056	0.228	0.00696728
AABR07015907.3	3.58752e-07	-1.12045	0.008	0.122	0.0109699
Rn50-X-0746.6	3.64941e-07	1.33879	0.275	0.083	0.0111592
RGD1560017	4.0948e-07	-0.846496	0.004	0.111	0.0125211
Sec31b	6.90889e-07	1.42676	0.199	0.039	0.021126
AABR07031740.1	8.73415e-07	-1.04899	0.02	0.144	0.0267073
AABR07033564.1	1.08798e-06	1.75871	0.135	0.006	0.0332682
Ugcg	1.11382e-06	0.859395	0.669	0.533	0.0340585
Rpl21	1.13203e-06	-0.72573	0.251	0.5	0.0346153
AABR07053485.1	1.19765e-06	-1.0081	0.064	0.228	0.0366218
AABR07047189.1	1.51818e-06	-0.953453	0.012	0.122	0.0464229
AABR07031525.1	1.56426e-06	-0.77808	0.024	0.15	0.0478319
AABR07057347.2	1.60211e-06	1.47819	0.12	0	0.0489893
Nol6	1.84574e-06	-1.0542	0.02	0.139	0.0564392
AABR07014875.1	1.85275e-06	-0.995846	0.008	0.111	0.0566532
Dad1	1.89397e-06	-0.877397	0.112	0.3	0.0579137
Bpnt1	2.72413e-06	-0.771197	0.052	0.2	0.0832986
AABR07031612.1	2.77075e-06	-0.80104	0.012	0.117	0.0847239
Ost4	2.82504e-06	-0.850782	0.131	0.328	0.0863841
Ywhaz	3.63418e-06	-0.612523	0.422	0.644	0.111126
AC124918.1	3.75829e-06	1.33618	0.112	0	0.114921
AABR07060381.1	4.04869e-06	-1.0162	0.02	0.133	0.123801
AABR07063255.1	5.74448e-06	1.29316	0.108	0	0.175655
Rab14	6.3719e-06	-0.617478	0.108	0.289	0.19484
Anp32b	6.72365e-06	-0.530513	0.195	0.417	0.205596
Drg1	6.99119e-06	-0.388626	0.068	0.228	0.213777
AABR07041179.1	7.30779e-06	-0.841767	0.112	0.289	0.223458
Uqcr10	7.67358e-06	-0.606347	0.187	0.394	0.234643
AABR07048878.1	8.01161e-06	-0.815212	0.072	0.222	0.244979
H2afy2	8.08017e-06	1.09283	0.127	0.011	0.247075
LOC100911372	8.18618e-06	-0.575862	0.287	0.517	0.250317
AABR07024814.2	8.38419e-06	-0.788308	0.068	0.222	0.256372
Zwint	9.29395e-06	-0.863661	0.147	0.328	0.28419
Hnrnpd	9.81604e-06	-0.703979	0.231	0.439	0.300155
Morf4l1	1.03476e-05	0.936991	0.594	0.461	0.316408
Gnai3	1.05987e-05	-0.941471	0.044	0.172	0.324086
Mt.co1	1.1201e-05	0.437803	0.98	0.983	0.342504
LOC102552638	1.18564e-05	-0.495025	0.02	0.128	0.362546
Trim39	1.33664e-05	-1.03259	0.068	0.211	0.408717
Bicdl2	1.34284e-05	1.68655	0.124	0.011	0.410615
Glo1	1.36483e-05	-0.75533	0.032	0.15	0.417337
AABR07031526.1	1.44317e-05	-0.7077	0.036	0.156	0.441292
Acd	1.47528e-05	-0.794571	0.036	0.156	0.451112
Urb1	1.57433e-05	-0.662941	0.167	0.361	0.481398
Rn50-20-0056.5	1.74251e-05	-0.62679	0.163	0.361	0.532825
AABR07039233.1	1.78212e-05	0.88799	0.386	0.194	0.544936
Strada	1.81611e-05	-0.695415	0.096	0.256	0.55533
AABR07027235.2	1.90697e-05	-0.852458	0.056	0.189	0.583112
Nop10	2.08478e-05	-0.701655	0.271	0.478	0.637485
Zbtb44	2.11515e-05	-0.575689	0.052	0.183	0.646771
Gml	2.12496e-05	-0.631481	0.386	0.589	0.649771
AABR07033357.1	2.21658e-05	1.21966	0.12	0.011	0.677785
Art3	2.52747e-05	-0.548029	0.044	0.167	0.772851
Tpt1	2.67692e-05	0.569173	0.884	0.856	0.81855
Snrpd1	2.71629e-05	-0.591209	0.171	0.367	0.830586
AY172581.9	3.00785e-05	0.459737	0.9	0.978	0.919739
Rpl6.ps1	3.01843e-05	-0.637851	0.048	0.172	0.922974
Dazl	3.05572e-05	-0.453433	0.239	0.456	0.934378
AABR07047693.1	3.47964e-05	-0.914172	0.02	0.117	1
Sumo3	3.54984e-05	-0.720892	0.04	0.156	1
Gstt2	3.62451e-05	-0.80451	0.04	0.156	1
Igfbp3	3.64044e-05	1.02403	0.299	0.144	1
Fau	3.70513e-05	-0.652317	0.131	0.3	1
Shfm1	3.82093e-05	-0.531535	0.502	0.694	1
Atp5j	3.90732e-05	-0.529897	0.275	0.5	1
AABR07023033.1	4.07013e-05	-0.610121	0.02	0.117	1
Nos3	4.4746e-05	1.23871	0.251	0.106	1
AABR07070441.1	4.64347e-05	1.02769	0.112	0.011	1
Nrg1	4.77647e-05	1.09732	0.343	0.189	1
Cox6c	4.8167e-05	-0.566535	0.538	0.683	1
Atad2	4.88947e-05	-0.85322	0.024	0.122	1
AABR07062323.1	5.36537e-05	0.985179	0.112	0.011	1
Tinf2	5.54262e-05	-0.707468	0.024	0.122	1
AABR07044407.1	5.56912e-05	-0.706526	0.016	0.106	1
Tspan6	5.61702e-05	-0.573786	0.016	0.106	1
LOC100362366	5.81252e-05	-0.530208	0.016	0.106	1
Sod1	6.08375e-05	-0.50207	0.299	0.533	1
AABR07048844.1	6.40216e-05	-0.765546	0.04	0.15	1
Paip1	6.46777e-05	-0.441491	0.12	0.289	1
Tnp1	6.61681e-05	-0.874012	0.116	0.272	1
Sec13	7.19749e-05	-0.699565	0.076	0.211	1
Twsg1	7.48131e-05	-0.601457	0.036	0.144	1
Cfap69	7.92955e-05	-0.651404	0.104	0.256	1
Mrps30	8.57871e-05	-0.47695	0.048	0.167	1
Tbl2	8.68559e-05	-0.626609	0.056	0.178	1
LOC679894	8.73069e-05	-0.912119	0.092	0.228	1
Calm1	8.96478e-05	-0.515873	0.729	0.756	1
Ybx1	9.15796e-05	1.05617	0.231	0.094	1
Cyc1	9.43129e-05	-0.54109	0.092	0.233	1
Chrac1	0.000100396	-0.590949	0.088	0.228	1
Uqcc2	0.000100433	-0.57698	0.044	0.156	1
Sf3a2	0.000103172	-0.636461	0.135	0.294	1
Tm7sf2	0.000103925	-0.510473	0.024	0.117	1
Son	0.000109351	-0.500827	0.315	0.522	1
Scyl2	0.000109989	-0.515355	0.052	0.172	1
AABR07025366.1	0.000123079	-0.458487	0.044	0.156	1
Rpl23	0.000130512	-0.523748	0.466	0.65	1
Hnrnpf	0.000132643	0.79368	0.637	0.567	1
Rps13	0.000137045	-0.566028	0.223	0.406	1
Gpx4	0.000154592	-0.632293	0.291	0.467	1
Ndufa2	0.000158097	-0.579229	0.088	0.222	1
Prelid1	0.000159612	-0.436869	0.048	0.161	1
Aqr	0.000159658	-0.496031	0.02	0.106	1
Psenen	0.000162906	-0.397025	0.195	0.372	1
Uqcrb	0.000170921	-0.54719	0.171	0.339	1
Smc3	0.000173549	-0.595702	0.167	0.339	1
Mapk6	0.000179508	-0.829901	0.215	0.389	1
Rangap1	0.000184606	-0.601409	0.032	0.128	1
Utp4	0.00018758	-0.613533	0.06	0.178	1
Slc3a2	0.000198734	-0.708423	0.195	0.361	1
Elavl1	0.000205894	-0.492007	0.215	0.4	1
Fbxo30	0.000207844	-0.525715	0.044	0.15	1
AABR07062290.1	0.0002175	-0.793198	0.024	0.111	1
Ranbp1	0.000223001	-0.469967	0.235	0.417	1
AABR07028908.2	0.000226628	-0.565349	0.024	0.111	1
Ndufa7	0.000241814	-0.571653	0.092	0.222	1
Vamp3	0.000248788	-0.640687	0.108	0.25	1
Gmps	0.000253694	-0.571969	0.056	0.167	1
Dnm2	0.000281296	-0.610308	0.044	0.144	1
Mapre3	0.000283592	-0.612259	0.06	0.172	1
Sycp3	0.000283701	0.699078	0.701	0.617	1
Ndufb3	0.000285246	-0.707363	0.08	0.2	1
Birc5	0.000296195	-0.536344	0.04	0.139	1
AABR07071659.2	0.000315209	1.06347	0.307	0.178	1
Snrpc	0.00032276	-0.515311	0.227	0.394	1
AABR07044089.1	0.000331466	-0.789263	0.048	0.15	1
Rnasek	0.000331467	-0.670711	0.048	0.15	1
RGD1564093	0.000335353	-0.619518	0.127	0.278	1
AABR07026197.1	0.000337782	1.01939	0.159	0.05	1
Recql	0.000344425	-0.395931	0.06	0.172	1
Actb	0.000348718	-0.850327	0.052	0.156	1
Smcp	0.000356341	-0.732959	0.048	0.15	1
Sumo2	0.000371296	0.995122	0.163	0.056	1
Prrc2a	0.000377444	-0.527488	0.211	0.378	1
Bcl2l12	0.000389888	-0.605917	0.048	0.15	1
Ddx50	0.000393723	-0.459707	0.06	0.172	1
Nudt4	0.00040123	-0.55659	0.219	0.389	1
Cltc	0.000404953	-0.563411	0.116	0.256	1
Tsn	0.000407032	-0.546984	0.311	0.483	1
Cox6b2	0.000409226	-0.525522	0.526	0.656	1
AABR07064810.1	0.000411893	-0.493539	0.024	0.106	1
Pafah1b1	0.000422566	-0.38852	0.211	0.4	1
AC107527.2	0.000446335	-0.436196	0.024	0.106	1
Nup37	0.0004604	-0.668094	0.044	0.139	1
Diablo	0.000466049	1.02568	0.319	0.194	1
AABR07001057.1	0.000469519	1.15494	0.135	0.039	1
LOC100360856	0.000473916	-0.515322	0.255	0.428	1
Nudt21	0.000494269	0.862864	0.474	0.356	1
AABR07051207.1	0.000503581	0.91774	0.315	0.183	1
Nop58	0.000512497	-0.590258	0.088	0.211	1
Psmd2	0.000516748	-0.582211	0.375	0.539	1
Hnrnph1	0.000516772	-0.549543	0.466	0.656	1
Zfp281	0.000543512	-0.449555	0.072	0.183	1
Tsen34	0.000556327	-0.533716	0.06	0.167	1
Pkib	0.000577336	1.02724	0.211	0.094	1
Rps8	0.000594204	-0.603075	0.084	0.2	1
Hnrnpl	0.000598249	-0.498945	0.426	0.578	1
Fis1	0.000612558	-0.554566	0.044	0.139	1
Atic	0.000613747	-0.426672	0.06	0.167	1
Tceb2	0.000625051	-0.417449	0.195	0.361	1
Ypel5	0.000644073	-0.569451	0.076	0.189	1
Pnisr	0.00069187	-0.481994	0.235	0.406	1
LOC100362333	0.000706254	-0.449607	0.167	0.322	1
Psmb3	0.000731058	-0.506444	0.048	0.144	1
Naa20	0.000737296	-0.483956	0.068	0.178	1
Oaz3	0.000739406	-0.809738	0.048	0.139	1
Zc3h13	0.000763401	-0.68347	0.04	0.128	1
Timm10	0.000862291	-0.664862	0.028	0.106	1
Tada1	0.000874141	-0.677231	0.028	0.106	1
Cdk11b	0.000895083	-0.628696	0.147	0.278	1
RGD1561916	0.000905853	-0.61098	0.06	0.161	1
Rab1a	0.000930068	-0.389843	0.151	0.3	1
Hat1	0.000930355	-0.469912	0.06	0.161	1
Mtdh	0.00093845	-0.49785	0.096	0.217	1
Carm1	0.0009634	-0.410082	0.076	0.189	1
Grina	0.000986749	-0.419157	0.124	0.256	1
Rpp14	0.00098971	-0.51625	0.127	0.261	1
Tm9sf2	0.00106191	-0.415213	0.064	0.167	1
Calm2	0.00111945	0.397303	0.88	0.872	1
AABR07027407.1	0.00113994	-0.461138	0.048	0.139	1
Fdps	0.00114452	-0.457606	0.072	0.178	1
Atp5i	0.00116714	-0.437582	0.235	0.411	1
Cox7b2	0.00128794	-0.435044	0.219	0.372	1
Mtmr9	0.00129259	-0.500067	0.139	0.272	1
Tubg1	0.00131898	-0.554234	0.056	0.15	1
Psmg4	0.00132094	-0.505368	0.096	0.211	1
Rif1	0.00132326	-0.476306	0.163	0.3	1
AABR07048800.1	0.00133164	-0.606444	0.036	0.117	1
Dmrtc2	0.00133519	-0.43295	0.247	0.422	1
AABR07041219.1	0.00134036	-0.495874	0.056	0.15	1
LOC498555	0.00134257	-0.388725	0.151	0.289	1
Angel1	0.0013895	-0.416222	0.068	0.167	1
Ndufa8	0.00140409	-0.564753	0.135	0.261	1
Rn50-7-1158.1	0.00145061	-0.642622	0.195	0.328	1
Zfp609	0.00147009	-0.695953	0.088	0.194	1
Cdk12	0.00149526	-0.482674	0.159	0.294	1
Gps2	0.00152847	-0.412229	0.127	0.25	1
Stx5	0.00159112	-0.413591	0.036	0.117	1
Dhdds	0.0016044	-0.495116	0.112	0.233	1
AABR07028981.1	0.00162084	-0.390153	0.052	0.144	1
Riiad1	0.00169246	-0.394117	0.044	0.128	1
Ppil4	0.00169884	-0.700563	0.048	0.133	1
Smarca5	0.00171078	-0.49999	0.207	0.356	1
AABR07033537.1	0.00178416	-0.552525	0.056	0.144	1
Rnf126	0.00189965	-0.548343	0.139	0.261	1
Rpl17	0.00190251	0.782953	0.207	0.1	1
Psma3	0.00190891	-0.493949	0.187	0.328	1
Morn4	0.00191843	-0.390469	0.044	0.128	1
Akip1	0.00198974	-0.425446	0.068	0.167	1
Gtf3c6	0.00200369	-0.57772	0.032	0.106	1
Ccl24	0.0020518	-0.510277	0.088	0.194	1
Magoh	0.00206667	-0.404903	0.064	0.161	1
Mllt4	0.00206732	-0.515317	0.08	0.183	1
AABR07047189.3	0.0020957	-0.545839	0.052	0.139	1
Sf3b5	0.00210008	-0.533108	0.056	0.144	1
Rbm25l1	0.00222319	-0.464677	0.167	0.3	1
Zfp422	0.00228377	-0.706853	0.036	0.111	1
Rps18	0.00228858	-0.56003	0.08	0.178	1
Xrn2	0.00229819	-0.661401	0.104	0.211	1
Cops3	0.00234232	-0.445016	0.131	0.256	1
Rsbn1	0.00236341	-0.450137	0.127	0.244	1
Resp18	0.00245412	-0.533394	0.036	0.111	1
Uqcrq	0.00246769	-0.444524	0.108	0.222	1
Znrf2	0.00261467	-0.40884	0.183	0.328	1
RGD1306954	0.00265132	-0.390005	0.108	0.222	1
Ebpl	0.00270489	-0.380441	0.116	0.228	1
Nsrp1	0.00275769	-0.457639	0.06	0.15	1
Med19	0.00285464	-0.649909	0.092	0.194	1
Grk4	0.00289908	-0.464073	0.151	0.272	1
Fuca1	0.00292052	-0.456897	0.076	0.172	1
Banp	0.00295996	-0.679946	0.064	0.15	1
Stk33	0.00301745	0.669591	0.347	0.222	1
Bms1	0.0030424	-0.480779	0.068	0.161	1
Usp1	0.00304283	0.860696	0.355	0.261	1
AABR07070518.1	0.00305562	-0.51459	0.211	0.35	1
Ergic3	0.00308579	-0.39472	0.076	0.172	1
Mphosph10	0.00320174	-0.484186	0.052	0.133	1
Emc6	0.00320726	-0.385185	0.167	0.294	1
Slc25a39	0.00324939	-0.455008	0.402	0.556	1
Mrpl36	0.00330335	-0.46808	0.044	0.122	1
Zfp706	0.00334855	-0.670168	0.108	0.217	1
RGD1566320	0.00346822	-0.452004	0.056	0.139	1
Znrd1	0.00347016	-0.404079	0.044	0.122	1
Fcf1	0.00351838	-0.535991	0.084	0.183	1
Piga	0.00360561	0.648888	0.143	0.056	1
Ddx20	0.00363333	-0.482753	0.068	0.156	1
Dmap1	0.00367794	-0.546197	0.036	0.106	1
Atp5o	0.00382551	-0.477498	0.08	0.172	1
AABR07044075.1	0.00397126	0.597488	0.203	0.1	1
Gpbp1	0.00401051	-0.485914	0.199	0.322	1
Manf	0.0040608	-0.461647	0.223	0.35	1
Tbc1d1	0.00406674	-0.424581	0.072	0.161	1
Mum1	0.00409263	0.651071	0.538	0.456	1
Acsf2	0.00418313	0.669096	0.199	0.1	1
Onecut3	0.00424904	0.875655	0.127	0.05	1
Slco6d1	0.00425443	-0.501718	0.036	0.106	1
Rnaseh2a	0.00435434	-0.449167	0.088	0.183	1
Fbxo6	0.00450711	-0.424735	0.036	0.106	1
Sf3a3	0.00460313	-0.475812	0.092	0.189	1
Ldhc	0.00464555	-0.509718	0.339	0.461	1
Rps3	0.00477904	-0.533128	0.163	0.278	1
Tlcd2	0.00480706	-0.521974	0.327	0.483	1
Zbtb32	0.00480864	-0.386604	0.044	0.117	1
Psap	0.00497733	-0.452476	0.104	0.211	1
Zfp638	0.00500476	-0.432843	0.159	0.283	1
Cplx3	0.00510237	0.74284	0.12	0.044	1
U2af1l4	0.00511013	-0.720963	0.064	0.144	1
Slirp	0.00523001	-0.418826	0.1	0.2	1
AC112624.1	0.00526666	0.661948	0.104	0.033	1
AABR07031208.1	0.00535515	0.630655	0.159	0.072	1
LOC690422	0.0057081	-0.444918	0.139	0.256	1
Bclaf1	0.00576132	-0.478599	0.267	0.417	1
Ncapd3	0.00599804	0.780766	0.112	0.039	1
Eif4a3	0.00603147	-0.511474	0.12	0.222	1
Mapk8ip2	0.0061083	-0.404315	0.048	0.122	1
Cul4a	0.00625773	0.827266	0.155	0.072	1
Rps24	0.00634823	-0.393906	0.442	0.583	1
Agtpbp1	0.00645323	-0.442261	0.064	0.144	1
Aco2	0.00661325	-0.428089	0.167	0.283	1
Nemf	0.00664135	-0.447748	0.06	0.139	1
Ddx24	0.00666649	-0.815495	0.08	0.161	1
H2afy	0.00674424	0.786526	0.319	0.222	1
Trappc2l	0.00689967	-0.412254	0.056	0.133	1
Strn3	0.00708641	-0.503666	0.072	0.156	1
Zc3h7a	0.00721014	-0.414965	0.068	0.15	1
Tcerg1	0.00725149	-0.489843	0.139	0.244	1
Psmc6	0.00750206	-0.445307	0.116	0.217	1
Nfyc	0.00759216	-0.51317	0.108	0.206	1
Rrbp1	0.00779262	-0.405168	0.215	0.339	1
AABR07027819.1	0.00807644	-0.5162	0.04	0.106	1
Fbxw9	0.00843009	-0.408151	0.199	0.317	1
Timm10b	0.00857659	-0.413984	0.092	0.183	1
Ybx3	0.00860701	0.556832	0.602	0.567	1
L3mbtl2	0.0086657	-0.390624	0.044	0.111	1
Tor1b	0.00872088	0.696579	0.108	0.039	1
AABR07036855.1	0.00872907	0.631948	0.116	0.044	1
Gtsf1	0.00883966	-0.40677	0.199	0.322	1
Dcaf13	0.0088539	-0.467848	0.056	0.128	1
Siah1	0.00885884	-0.451687	0.096	0.189	1
Sh3gl1	0.00896272	-0.459738	0.08	0.161	1
Plekhf2	0.00897573	-0.606607	0.052	0.122	1
Aup1	0.00902875	-0.405846	0.044	0.111	1
Mdc1	0.00926122	-0.383464	0.355	0.506	1
Clk2	0.00928154	-0.486267	0.056	0.128	1
Spg21	0.00941999	-0.528493	0.052	0.122	1
Trmt112	0.0095073	-0.485607	0.076	0.156	1
Tnrc6a	0.00952381	-0.430099	0.068	0.144	1
Atf1	0.00974104	-0.466233	0.06	0.133	1
Klra2	0.00976943	0.811471	0.259	0.172	1
Arhgdia	0.00987541	-0.542281	0.06	0.133	1
Atp6v0b	0.0100268	-0.514521	0.052	0.122	1
Mpp5	0.0100361	-0.557596	0.108	0.2	1
Tex10	0.0100805	-0.48283	0.068	0.144	1
Cds1	0.0101103	-0.50731	0.108	0.2	1
AABR07034098.2	0.010607	-0.453341	0.151	0.256	1
Pdia6	0.0108947	-0.445409	0.104	0.194	1
LOC681766	0.011029	0.784912	0.231	0.144	1
Ect2	0.0112973	-0.484148	0.1	0.189	1
Sec62	0.0114723	-0.4774	0.183	0.289	1
Prpf3	0.0115176	-0.385783	0.06	0.133	1
Tnrc6b	0.0124642	-0.814622	0.048	0.111	1
U2surp	0.0125811	-0.428379	0.072	0.15	1
Commd4	0.012763	-0.473951	0.084	0.167	1
Larp7	0.0129059	-0.555222	0.056	0.122	1
Herc1	0.0130996	-0.419685	0.131	0.228	1
Adam5	0.0133167	-0.528072	0.052	0.117	1
Hsbp1	0.0135727	-0.415186	0.231	0.35	1
Ralgps2	0.0136642	0.728677	0.163	0.089	1
AABR07013157.1	0.0139121	-0.47142	0.088	0.167	1
Cir1	0.0143344	-0.495254	0.056	0.122	1
Pfn1	0.0144337	0.568445	0.645	0.622	1
Usp37	0.0145482	-0.477522	0.068	0.139	1
Srsf5	0.0146156	0.626593	0.116	0.05	1
Tubb4b	0.0147816	0.711572	0.41	0.333	1
AABR07014125.2	0.0149627	0.555182	0.131	0.061	1
Me2	0.0151489	-0.388648	0.044	0.106	1
Zfand5	0.0152067	-0.420729	0.06	0.128	1
Uba5	0.0152549	-0.517438	0.048	0.111	1
RGD1561590	0.0153264	-0.414297	0.151	0.25	1
Birc6	0.0154907	-0.760811	0.084	0.156	1
Chd8	0.0155474	-0.391266	0.048	0.111	1
Insig1	0.0155764	0.924914	0.179	0.106	1
Dopey2	0.0156718	-0.479375	0.052	0.117	1
Syncrip	0.0157588	-0.603778	0.056	0.122	1
AABR07019088.1	0.0169927	0.803857	0.112	0.05	1
Cdc34	0.0172607	-0.41714	0.08	0.156	1
Cebpg	0.0172676	-0.40969	0.068	0.139	1
Zc2hc1a	0.0173831	-0.790366	0.056	0.122	1
Ndufs3	0.0179029	-0.435839	0.048	0.111	1
Rps7	0.0179208	0.433375	0.669	0.656	1
Myo9a	0.0181197	-0.468626	0.143	0.239	1
Ergic2	0.0181595	-0.511217	0.108	0.189	1
Tex15	0.0184601	-1.12689	0.048	0.106	1
Cebpzos	0.0186239	0.696032	0.112	0.05	1
Cdk5rap2	0.018809	0.510331	0.116	0.05	1
AABR07053303.1	0.019163	-0.383165	0.08	0.156	1
Cfl2	0.0191867	-0.379827	0.159	0.261	1
AABR07064622.1	0.0192297	-0.649086	0.052	0.111	1
Lpcat3	0.0194991	-0.507348	0.088	0.161	1
Nktr	0.0195413	-0.545585	0.143	0.233	1
Rfx2	0.0197268	0.9911	0.219	0.144	1
Gid8	0.0198486	0.734392	0.131	0.067	1
LOC103692716	0.0203847	0.577353	0.458	0.4	1
RGD1565767	0.0213044	0.547456	0.398	0.333	1
AABR07070892.1	0.021832	0.388462	0.139	0.067	1
Elf2	0.0221731	0.799874	0.231	0.156	1
Cep350	0.0225377	-0.463561	0.076	0.144	1
Zhx1	0.0228957	-0.42376	0.084	0.161	1
Orc6	0.0240252	0.532518	0.159	0.089	1
Ddx28	0.0241916	-0.457951	0.088	0.161	1
Alkbh5	0.0242118	-0.580193	0.155	0.25	1
Cnot9	0.0247559	-0.453497	0.068	0.133	1
Bod1l1	0.0249204	-0.550568	0.1	0.172	1
Eif4ebp3	0.0255543	-0.756485	0.116	0.2	1
Hadhb	0.0262235	0.610197	0.418	0.367	1
Polr1d	0.0262275	-0.40858	0.139	0.228	1
Uhrf1	0.0265383	-0.380064	0.1	0.178	1
Srp14	0.0265768	-0.395965	0.124	0.206	1
Hnrnpm	0.0271036	0.529132	0.466	0.417	1
Ncam1	0.0273103	0.720294	0.135	0.072	1
AABR07024721.1	0.0277939	0.681218	0.139	0.078	1
AABR07021433.2	0.0283644	0.734195	0.108	0.05	1
Rbm5	0.0287414	-0.40049	0.155	0.244	1
Atox1	0.0289243	-0.389773	0.104	0.178	1
Mpp6	0.0294008	0.607299	0.135	0.072	1
Abcf1	0.0295222	-0.381819	0.171	0.261	1
Ubl7	0.0299338	0.559439	0.108	0.05	1
Sucla2	0.0310117	-0.386922	0.108	0.183	1
Insc	0.0326323	0.677797	0.147	0.083	1
2021-03-10	0.0328345	-0.422899	0.072	0.133	1
Pbrm1	0.0331434	-0.458569	0.092	0.161	1
Nvl	0.0333089	0.549644	0.159	0.094	1
Ash1l	0.0334741	-0.420003	0.104	0.178	1
Sdhaf2	0.0340308	0.600208	0.112	0.056	1
AABR07030946.1	0.034044	-0.699068	0.056	0.111	1
Gkap1	0.0360287	0.472362	0.586	0.561	1
Minos1	0.0361457	-0.396408	0.291	0.406	1
Tnfrsf21	0.0361783	0.89705	0.187	0.122	1
AABR07037960.1	0.0364258	0.449666	0.367	0.278	1
Pafah1b2	0.0367109	-0.403436	0.1	0.172	1
Atxn2l	0.0368463	0.386048	0.574	0.544	1
Cdr2	0.0373533	-0.43141	0.068	0.128	1
Mga	0.0379984	-0.490116	0.068	0.128	1
AABR07033579.2	0.0387926	-0.535541	0.06	0.117	1
Mt.nd5	0.0389753	0.551513	0.681	0.7	1
Psmd14	0.0391687	-0.433679	0.068	0.128	1
Rn50-X-1141.3	0.0392623	-0.385238	0.167	0.256	1
AABR07038567.1	0.039311	0.513584	0.104	0.05	1
Spats2	0.0405626	-0.404783	0.112	0.183	1
Adk	0.0409475	-0.382004	0.056	0.111	1
Rock2	0.0409475	-0.448274	0.056	0.111	1
Syvn1	0.0415758	0.562661	0.104	0.05	1
Als2cr11	0.0426257	0.645429	0.187	0.122	1
Hnrnpa2b1	0.0440494	0.562317	0.259	0.183	1
Skp1	0.0457927	0.481844	0.602	0.589	1
Cfap36	0.0462144	0.622942	0.367	0.322	1
Acsl3	0.0464206	-0.563535	0.056	0.106	1

## Sheet: LateSpermatocyte.TLF.vs.TSF.fil
gene name	p_val	avg_log2FC	pct.1	pct.2	p_val_adj
AABR07057302.1	3.65982e-78	2.65111	0.398	0	1.1191e-73
Prm1	3.74835e-78	-1.35834	0.418	0.886	1.14617e-73
AABR07051954.1	2.71576e-76	-2.00961	0	0.397	8.30424e-72
AABR07045369.1	3.20806e-72	-1.49237	0	0.379	9.8096e-68
AABR07011746.1	5.87486e-67	1.54475	0.75	0.417	1.79642e-62
AABR07031526.1	2.17187e-66	-1.74084	0.043	0.442	6.64113e-62
AABR07051831.1	4.6372e-65	-2.09038	0.026	0.39	1.41796e-60
AABR07051878.1	2.71011e-64	-2.04499	0	0.343	8.28697e-60
AABR07027235.2	5.20481e-53	-1.29476	0.187	0.594	1.59153e-48
AABR07005777.2	7.34533e-50	-1.54381	0.03	0.336	2.24605e-45
AABR07048899.1	1.67372e-48	-1.42744	0.034	0.34	5.11791e-44
RGD1560017	1.94037e-48	-1.37564	0.007	0.283	5.93328e-44
AABR07036442.1	3.11345e-47	-1.28218	0.027	0.322	9.52032e-43
AABR07044065.1	1.59522e-46	-1.39285	0.133	0.511	4.87787e-42
Odf1	4.40075e-46	-1.52524	0.116	0.461	1.34566e-41
AABR07051939.1	1.9669e-43	-1.0441	0.001	0.244	6.01439e-39
AABR07045392.1	3.68523e-42	-1.06526	0	0.235	1.12687e-37
AABR07031740.1	7.74321e-41	-1.32951	0.044	0.321	2.36772e-36
AABR07031309.1	1.76802e-40	-1.13696	0.066	0.361	5.40626e-36
AABR07027501.2	1.96347e-38	-0.92449	0	0.215	6.00391e-34
AABR07031525.1	3.79655e-38	-1.01705	0.04	0.306	1.16091e-33
AABR07033851.1	5.742e-38	-0.982899	0.004	0.222	1.75579e-33
Ugcg	6.74266e-38	0.84061	0.861	0.817	2.06177e-33
AABR07025891.1	9.22631e-38	-1.52425	0.031	0.281	2.82122e-33
Theg	4.54855e-37	-1.09835	0.286	0.603	1.39086e-32
AABR07034181.1	3.3774e-36	-1.52995	0.001	0.207	1.03274e-31
Igfbp3	5.63303e-36	1.26886	0.577	0.332	1.72247e-31
Pabpc1	8.13499e-36	0.46587	0.976	0.982	2.48752e-31
AABR07045184.1	4.89889e-35	-0.920003	0	0.197	1.49798e-30
AABR07052137.1	4.89889e-35	-1.53293	0	0.197	1.49798e-30
AABR07034303.1	1.01221e-34	-1.0144	0.017	0.236	3.09515e-30
AABR07025617.2	1.92251e-34	-0.85963	0.087	0.369	5.87866e-30
AABR07033992.1	1.72909e-33	-0.956044	0	0.189	5.28721e-29
AABR07066829.1	3.12282e-33	-1.34973	0	0.188	9.54896e-29
Tnp1	1.39591e-31	-1.19114	0.179	0.476	4.26842e-27
AABR07071659.2	4.43342e-31	1.15097	0.578	0.354	1.35565e-26
Morf4l1	5.86891e-31	0.633024	0.903	0.9	1.79459e-26
Nrg1	7.71124e-31	1.06852	0.648	0.461	2.35794e-26
AABR07057347.2	1.39403e-30	1.19493	0.169	0	4.26266e-26
AABR07057381.1	2.82533e-29	1.17779	0.172	0.004	8.63928e-25
Fabp12	4.01399e-29	-0.709481	0.006	0.181	1.2274e-24
AABR07046635.1	1.45834e-28	-0.974676	0.22	0.508	4.45931e-24
AABR07029963.1	3.60658e-28	-0.76296	0	0.16	1.10282e-23
AABR07048844.1	9.47525e-28	-0.955654	0.087	0.326	2.89734e-23
Rn50-X-0746.6	1.60682e-27	1.09597	0.548	0.322	4.91334e-23
Nos3	2.21655e-27	1.0711	0.552	0.335	6.77778e-23
AABR07031612.1	2.84357e-27	-0.68768	0.033	0.232	8.69506e-23
Hmgb2	1.69378e-26	1.01281	0.763	0.681	5.17923e-22
AABR07024721.1	5.10609e-26	1.0317	0.368	0.142	1.56134e-21
Tcp10b	7.41357e-26	-0.581863	0.685	0.861	2.26692e-21
Galnt7	7.72019e-26	-0.67077	0.011	0.174	2.36068e-21
AABR07055992.1	1.05423e-25	-1.31182	0.033	0.217	3.22362e-21
AABR07003190.1	2.99346e-25	-0.725314	0.03	0.214	9.15341e-21
Chrne	3.26275e-25	-0.509645	0.827	0.939	9.97684e-21
AABR07033525.1	3.39944e-25	-1.06038	0.001	0.147	1.03948e-20
AABR07058740.1	4.47933e-25	1.42442	0.139	0	1.36969e-20
Fau	1.01341e-24	-0.743808	0.252	0.546	3.0988e-20
Smcp	1.06988e-24	-0.990453	0.082	0.297	3.27149e-20
AABR07054897.1	3.24266e-24	-1.6822	0	0.138	9.9154e-20
Zfp57	3.34087e-24	-0.754356	0.066	0.268	1.02157e-19
AABR07029082.1	6.57198e-24	-0.783312	0.013	0.168	2.00958e-19
Arhgef28	6.85022e-24	-0.763758	0.019	0.179	2.09466e-19
Cox8c	9.6783e-24	-0.580533	0.3	0.576	2.95943e-19
Prrc2a	1.04296e-23	-0.643227	0.515	0.739	3.18916e-19
Hspb9	1.15689e-23	-0.623801	0.32	0.604	3.53753e-19
AABR07033580.1	1.57328e-23	0.830412	0.13	0	4.81078e-19
AABR07025928.1	1.82102e-23	-0.691785	0.029	0.2	5.56831e-19
AC095852.4	5.1207e-23	0.82613	0.127	0	1.56581e-18
AABR07045510.1	9.38136e-23	-0.699917	0	0.129	2.86863e-18
AABR07033564.1	1.72613e-22	1.05369	0.139	0.006	5.27816e-18
AABR07029275.2	2.49871e-22	-0.68368	0.016	0.165	7.64055e-18
Bspry	3.42873e-22	-0.579068	0.469	0.738	1.04844e-17
Sec31b	4.89492e-22	1.14295	0.259	0.076	1.49677e-17
AABR07030598.1	1.1443e-21	-0.632252	0.016	0.161	3.49903e-17
Gabarap	1.24393e-21	-0.497638	0.697	0.857	3.8037e-17
AABR07039233.1	1.67097e-21	1.03133	0.436	0.218	5.1095e-17
AABR07057263.1	1.73378e-21	0.834082	0.119	0	5.30156e-17
Mt1	2.03977e-21	-0.44997	0.815	0.921	6.23721e-17
AABR07040514.1	4.60151e-21	-0.667907	0	0.119	1.40705e-16
AABR07043106.1	5.36222e-21	0.935006	0.305	0.114	1.63966e-16
AABR07033537.1	5.39067e-21	-0.690072	0.102	0.31	1.64836e-16
Rps8	6.84078e-21	-0.723723	0.139	0.356	2.09177e-16
X7530416G11Rik	1.28566e-20	0.874757	0.18	0.031	3.93129e-16
Prps1l1	1.30143e-20	-0.603141	0.197	0.439	3.97951e-16
AABR07029220.2	1.39046e-20	-0.607528	0	0.117	4.25175e-16
Tnfrsf21	1.73643e-20	0.978885	0.491	0.308	5.30965e-16
Akap12	2.37492e-20	-0.531737	0.468	0.742	7.26203e-16
AABR07065455.1	2.47419e-20	0.637968	0.123	0.004	7.56559e-16
AABR07013586.1	2.50535e-20	-0.737132	0.021	0.165	7.66086e-16
LOC100911372	2.78317e-20	-0.568434	0.439	0.699	8.51039e-16
RGD1306626	3.50211e-20	-0.519731	0.667	0.851	1.07088e-15
AABR07013762.2	3.69411e-20	-0.667895	0.043	0.207	1.12959e-15
Ky	4.14521e-20	-0.578818	0.279	0.539	1.26752e-15
AABR07058539.1	4.18984e-20	-0.758434	0	0.114	1.28117e-15
Smg9	4.88986e-20	-0.540747	0.524	0.757	1.49522e-15
AABR07048401.1	6.06577e-20	-0.487926	0.01	0.139	1.85479e-15
AABR07043071.1	7.33507e-20	-0.516592	0.016	0.151	2.24292e-15
LOC102552638	1.13646e-19	-0.551332	0.034	0.189	3.47508e-15
AABR07043573.1	1.47875e-19	-0.670388	0.024	0.168	4.52171e-15
Ash2l	1.61832e-19	-0.551865	0.544	0.799	4.94849e-15
AABR07056858.1	1.82161e-19	0.625951	0.107	0	5.57012e-15
AABR07058017.1	1.82161e-19	0.894578	0.107	0	5.57013e-15
Rpl34.ps1	2.00921e-19	-0.607062	0.179	0.401	6.14375e-15
AABR07025408.3	2.07149e-19	-0.600727	0.03	0.176	6.33419e-15
Piga	2.12791e-19	0.871499	0.361	0.171	6.50674e-15
AC127919.1	3.24873e-19	1.54631	0.106	0	9.93397e-15
AABR07054119.1	3.56205e-19	-0.966855	0.031	0.176	1.0892e-14
AABR07066826.2	3.90942e-19	-0.684962	0.007	0.126	1.19542e-14
Oaz3	3.93576e-19	-0.728009	0.094	0.286	1.20348e-14
Onecut3	4.42273e-19	0.927042	0.336	0.154	1.35238e-14
AABR07036024.2	4.88842e-19	-0.740267	0.049	0.211	1.49478e-14
AABR07037960.1	1.00886e-18	0.862172	0.515	0.317	3.08488e-14
Adam5	1.51429e-18	-0.681566	0.246	0.481	4.63041e-14
AABR07063255.1	1.83494e-18	0.74561	0.102	0	5.61088e-14
AABR07052324.1	1.94702e-18	-0.632826	0	0.104	5.9536e-14
AABR07021433.2	2.3937e-18	0.981319	0.288	0.119	7.31944e-14
RGD1359158	2.62124e-18	-0.566728	0.054	0.214	8.01523e-14
Nfat5	2.65799e-18	0.960802	0.525	0.372	8.12761e-14
AABR07036855.1	2.99359e-18	1.03258	0.289	0.112	9.1538e-14
AABR07021734.1	3.63689e-18	-0.565852	0.067	0.233	1.11209e-13
Nudt4	3.83062e-18	-0.474945	0.724	0.868	1.17133e-13
AABR07038913.1	4.29563e-18	-0.48299	0.024	0.16	1.31352e-13
Hrasls	4.82567e-18	-0.656704	0.515	0.717	1.47559e-13
AABR07037847.1	4.8479e-18	-0.591295	0.033	0.176	1.48239e-13
Tsacc	5.31653e-18	-0.561855	0.474	0.713	1.62569e-13
AABR07044089.1	5.96964e-18	-0.588548	0.063	0.231	1.8254e-13
MGC116197	1.18589e-17	-0.655831	0.054	0.21	3.62622e-13
AABR07048249.2	1.30071e-17	-0.552789	0.013	0.132	3.9773e-13
Gpx4	1.49178e-17	-0.421793	0.841	0.939	4.56158e-13
Gabra2	1.49846e-17	0.953458	0.31	0.139	4.58198e-13
AABR07054586.1	2.70646e-17	-0.74884	0.004	0.108	8.27582e-13
AABR07027069.1	3.92264e-17	-0.562456	0.019	0.142	1.19947e-12
Tcte3	4.14176e-17	-0.541201	0.412	0.631	1.26647e-12
Acyp1	5.01684e-17	-0.471437	0.587	0.8	1.53405e-12
AABR07047189.1	5.44481e-17	-0.560235	0.026	0.154	1.66491e-12
AABR07025521.1	7.06146e-17	-0.521466	0.011	0.124	2.15925e-12
Cenpt	7.22154e-17	-0.39841	0.029	0.16	2.2082e-12
LOC498555	1.10503e-16	-0.580959	0.275	0.508	3.37895e-12
Ybx1.ps3	1.11477e-16	0.856995	0.436	0.264	3.40874e-12
AABR07027726.1	1.74803e-16	-0.619841	0.017	0.133	5.34512e-12
Ttc12	1.76498e-16	-0.551132	0.084	0.25	5.39696e-12
AABR07048878.1	2.18014e-16	-0.40342	0.059	0.215	6.66642e-12
AABR07031724.2	3.01049e-16	-0.895241	0.09	0.254	9.20548e-12
Acsf2	3.30495e-16	0.822887	0.443	0.276	1.01059e-11
Aqp11	3.76261e-16	-0.598587	0.401	0.61	1.15053e-11
AABR07027377.1	3.97216e-16	-0.443565	0.021	0.142	1.21461e-11
Ywhaz	4.17947e-16	-0.426922	0.546	0.756	1.278e-11
Slc27a2	4.76255e-16	-0.613836	0.077	0.235	1.45629e-11
AABR07044075.1	6.84181e-16	1.24989	0.237	0.086	2.09209e-11
Uqcr10	6.85605e-16	-0.499192	0.433	0.662	2.09644e-11
Glul	7.32042e-16	-0.613326	0.259	0.471	2.23844e-11
Bbs1	7.46597e-16	-0.564272	0.282	0.489	2.28294e-11
Psmg4	8.11079e-16	-0.525713	0.19	0.396	2.48012e-11
LOC100360856	8.13307e-16	-0.859994	0.26	0.462	2.48693e-11
Bgn	1.14957e-15	0.815806	0.315	0.151	3.51515e-11
AABR07034098.2	1.21613e-15	-0.804361	0.152	0.343	3.71867e-11
AABR07000276.1	1.54844e-15	-0.500665	0.07	0.224	4.73481e-11
Adam3a	1.61666e-15	-0.434274	0.521	0.733	4.94342e-11
Ddhd1	2.01915e-15	-0.561741	0.23	0.431	6.17417e-11
H2afy2	2.16101e-15	0.881828	0.232	0.088	6.60793e-11
Ybx1	2.43429e-15	0.877511	0.449	0.293	7.44359e-11
Dnajb3	2.6138e-15	-0.553357	0.348	0.556	7.99248e-11
Ppm1d	2.62566e-15	-0.540647	0.126	0.303	8.02873e-11
Ccdc92	3.39666e-15	0.622914	0.795	0.801	1.03863e-10
AABR07036465.2	3.50395e-15	-0.578905	0.064	0.211	1.07144e-10
AABR07066832.1	9.26691e-15	-0.74234	0.023	0.132	2.83363e-10
LOC498675	1.04005e-14	-0.454097	0.33	0.557	3.18028e-10
AABR07024814.2	1.24745e-14	-0.553148	0.106	0.275	3.81444e-10
Fam107b	1.52785e-14	-0.408126	0.381	0.61	4.67187e-10
Insc	1.90653e-14	0.781844	0.396	0.238	5.82978e-10
Bscl2	2.07733e-14	-0.452592	0.232	0.44	6.35206e-10
AABR07000239.1	2.34816e-14	-0.4301	0.047	0.181	7.18021e-10
Spint2	2.73611e-14	-0.443685	0.182	0.374	8.36648e-10
AABR07062925.1	3.11162e-14	-0.568593	0.016	0.117	9.51472e-10
Rbbp4	3.29421e-14	-0.380267	0.222	0.433	1.0073e-09
Ppp1r14b	3.50549e-14	-0.542157	0.226	0.414	1.07191e-09
Klra2	3.61597e-14	0.756592	0.535	0.411	1.10569e-09
Isca1	4.2019e-14	-0.552744	0.34	0.553	1.28486e-09
AABR07051875.1	4.29317e-14	-0.587734	0.066	0.204	1.31277e-09
Pcbp3	5.0128e-14	-0.385091	0.615	0.797	1.53281e-09
AABR07033229.1	7.11092e-14	-0.424423	0.017	0.118	2.17438e-09
Nop10	7.2218e-14	-0.419992	0.564	0.767	2.20828e-09
Fam134a	7.75674e-14	-0.41082	0.365	0.583	2.37186e-09
AABR07047528.1	7.76298e-14	-0.409944	0.011	0.106	2.37376e-09
AABR07001057.1	7.95717e-14	1.7071	0.255	0.125	2.43314e-09
Iqcf3	8.22227e-14	-0.554163	0.027	0.138	2.51421e-09
Ak6	9.63596e-14	-0.468951	0.245	0.447	2.94648e-09
Prss40	1.03401e-13	-0.47144	0.159	0.338	3.16179e-09
Cplx3	1.31616e-13	0.796505	0.299	0.151	4.02456e-09
AABR07044407.1	1.36569e-13	-0.401474	0.034	0.149	4.17601e-09
Mum1	1.63953e-13	0.469348	0.851	0.829	5.01336e-09
Gapdhs	1.68122e-13	-0.518432	0.041	0.161	5.14083e-09
Pdia5	2.37128e-13	0.716787	0.23	0.092	7.2509e-09
Lmf1	2.56074e-13	-0.42733	0.132	0.299	7.83023e-09
AABR07031489.1	2.76227e-13	0.684161	0.342	0.183	8.44647e-09
AABR07025316.1	3.85485e-13	0.675654	0.495	0.347	1.17873e-08
Tpt1	3.93632e-13	0.58716	0.82	0.831	1.20365e-08
Rpl37	4.49319e-13	-0.551306	0.096	0.244	1.37393e-08
AABR07031347.1	5.43716e-13	-0.455805	0.017	0.112	1.66258e-08
Phf1	5.75974e-13	-0.471963	0.13	0.29	1.76121e-08
AABR07028113.1	5.82585e-13	-0.544016	0.165	0.34	1.78143e-08
Rps13	5.99119e-13	-0.467627	0.476	0.678	1.83198e-08
AABR07001594.1	6.26114e-13	-0.420427	0.013	0.103	1.91453e-08
Myh4	6.35874e-13	0.707579	0.246	0.111	1.94438e-08
AABR07044199.1	6.36144e-13	-0.653306	0.019	0.114	1.9452e-08
Lypd4	7.23545e-13	-0.538487	0.435	0.622	2.21246e-08
Hspa1l	7.40482e-13	-0.488297	0.024	0.126	2.26425e-08
Ppp1r17	9.76152e-13	0.75077	0.295	0.156	2.98488e-08
Lyrm7	1.03334e-12	-0.488382	0.225	0.401	3.15975e-08
AABR07033987.3	1.20026e-12	-0.577931	0.062	0.186	3.67015e-08
AABR07024737.1	1.24274e-12	-0.553862	0.087	0.229	3.80006e-08
Btrc	1.29707e-12	-0.452656	0.279	0.488	3.96617e-08
AABR07050283.1	1.41539e-12	0.776081	0.182	0.064	4.32798e-08
AC098022.2	1.61885e-12	-0.552143	0.039	0.149	4.95013e-08
AABR07028480.6	1.76436e-12	-0.484957	0.056	0.179	5.39506e-08
Ppa2	2.25376e-12	-0.51551	0.106	0.25	6.89156e-08
Arl2bp	2.59773e-12	-0.382245	0.382	0.596	7.94335e-08
RGD1564093	3.01541e-12	-0.444382	0.227	0.411	9.22052e-08
Pigp	3.35983e-12	-0.431262	0.29	0.483	1.02737e-07
AABR07058091.2	3.37091e-12	-0.469561	0.016	0.104	1.03076e-07
Hexa	3.51711e-12	-0.442826	0.315	0.504	1.07546e-07
A3galt2	4.2595e-12	0.768857	0.283	0.14	1.30247e-07
Pkp3	4.66112e-12	0.680307	0.237	0.107	1.42528e-07
Spidr	4.89167e-12	-0.446861	0.14	0.299	1.49577e-07
Rcbtb1	5.39902e-12	0.769691	0.326	0.186	1.65091e-07
LOC300308	5.52209e-12	-0.932332	0.276	0.432	1.68854e-07
Dbil5	5.63789e-12	-0.535614	0.197	0.367	1.72396e-07
RGD1563941	5.85852e-12	-0.430529	0.519	0.703	1.79142e-07
Oprm1	6.29385e-12	0.555647	0.177	0.062	1.92453e-07
Asb16	8.08818e-12	0.763275	0.137	0.039	2.4732e-07
AABR07050482.1	8.92385e-12	-0.582374	0.017	0.104	2.72874e-07
Rpl21	9.4082e-12	-0.399613	0.325	0.522	2.87684e-07
Pnpla1	9.51878e-12	-0.477963	0.021	0.112	2.91065e-07
Tmem232	1.02652e-11	-0.389516	0.062	0.182	3.13889e-07
AABR07014875.1	1.1894e-11	-0.493803	0.026	0.121	3.63696e-07
AABR07049801.1	1.51036e-11	0.829691	0.127	0.031	4.61838e-07
LOC690468	1.57561e-11	-0.446502	0.199	0.368	4.8179e-07
AABR07057844.2	1.606e-11	0.712584	0.298	0.162	4.91084e-07
Psma3	2.07267e-11	-0.405822	0.232	0.411	6.33782e-07
Ube2j1	2.08058e-11	-0.443639	0.126	0.272	6.36199e-07
Mt.nd5	2.23834e-11	1.00079	0.568	0.5	6.84441e-07
AABR07016976.1	2.88021e-11	-0.554205	0.062	0.179	8.80712e-07
AABR07048856.1	3.5052e-11	-0.415815	0.043	0.147	1.07182e-06
Iqcf5	3.9955e-11	-0.429094	0.02	0.107	1.22174e-06
AABR07023033.1	4.07189e-11	-0.451392	0.086	0.212	1.2451e-06
AABR07052786.1	4.35311e-11	-1.07692	0.162	0.296	1.3311e-06
Tspan5	5.86153e-11	0.579806	0.203	0.088	1.79234e-06
Irgc	6.04355e-11	-0.619986	0.024	0.112	1.848e-06
Zbtb32	6.51016e-11	-0.38665	0.203	0.365	1.99068e-06
Fuca1	6.94164e-11	-0.464998	0.233	0.404	2.12261e-06
AABR07043645.1	7.91737e-11	-0.508588	0.05	0.157	2.42097e-06
AABR07032457.1	8.19059e-11	0.556828	0.454	0.267	2.50452e-06
Ddx31	9.34335e-11	-0.432868	0.024	0.112	2.85701e-06
Bcl7c	9.68476e-11	-0.396109	0.195	0.36	2.96141e-06
Spetex.2E	9.78928e-11	-0.713701	0.039	0.136	2.99337e-06
AABR07035787.1	9.83182e-11	0.653753	0.361	0.219	3.00637e-06
Dpcd	1.01155e-10	-0.416251	0.155	0.307	3.09312e-06
Cct6b	1.04669e-10	-0.428368	0.243	0.418	3.20056e-06
AABR07040906.1	1.07807e-10	-0.590924	0.083	0.206	3.29653e-06
AABR07056882.1	1.11058e-10	0.473559	0.103	0.021	3.39592e-06
Bod1	1.15113e-10	-0.437868	0.15	0.301	3.51994e-06
Ipo4	1.1718e-10	-0.414357	0.359	0.537	3.58313e-06
Ldah	1.23653e-10	-0.423304	0.094	0.224	3.78105e-06
Fam169b	1.27159e-10	0.754657	0.443	0.332	3.88827e-06
AABR07044405.1	1.38454e-10	-0.456947	0.039	0.136	4.23365e-06
AC127140.1	1.73219e-10	0.712894	0.23	0.115	5.29668e-06
Gsg1	1.81203e-10	-0.633475	0.046	0.146	5.54082e-06
Rps27	1.94498e-10	-0.434259	0.239	0.407	5.94737e-06
Rps24	2.05045e-10	-0.419498	0.529	0.682	6.26985e-06
Svip	2.09919e-10	-0.451424	0.471	0.639	6.41891e-06
Runx1t1	2.15166e-10	0.716071	0.309	0.181	6.57936e-06
AABR07031611.1	2.16187e-10	-0.45122	0.036	0.129	6.61055e-06
St6galnac2	2.20151e-10	-0.522601	0.021	0.104	6.73179e-06
AABR07065460.1	3.45012e-10	0.591415	0.162	0.06	1.05498e-05
Mrps16	3.55145e-10	-0.437931	0.162	0.311	1.08596e-05
Atf1	4.53404e-10	-0.382578	0.084	0.206	1.38642e-05
AABR07041226.1	4.59772e-10	0.731669	0.107	0.026	1.40589e-05
AABR07019511.1	4.60718e-10	0.65801	0.142	0.046	1.40878e-05
Gstt2	5.47308e-10	-0.3997	0.077	0.193	1.67356e-05
Mapre3	5.62074e-10	-0.381629	0.196	0.349	1.71871e-05
AABR07052388.1	6.04541e-10	-0.447758	0.092	0.212	1.84856e-05
Tp53rk	6.30752e-10	-0.514577	0.099	0.221	1.92871e-05
Hnrnpf	1.10854e-09	0.493394	0.774	0.75	3.38968e-05
AABR07041179.1	1.29148e-09	-0.611288	0.2	0.347	3.9491e-05
Klhl14	1.35341e-09	0.50089	0.173	0.072	4.13845e-05
RGD1308065	1.37924e-09	-0.390733	0.026	0.107	4.21745e-05
Mcat	1.50968e-09	-0.423978	0.223	0.382	4.61631e-05
Ncam1	1.70923e-09	0.680268	0.298	0.183	5.22649e-05
Ddost	1.8771e-09	-0.433741	0.129	0.258	5.73979e-05
Oser1	2.09422e-09	-0.379805	0.183	0.328	6.40372e-05
Med28	2.18771e-09	-0.404554	0.272	0.439	6.68957e-05
Plekha1	2.29789e-09	0.671477	0.222	0.111	7.0265e-05
Cdca3	2.65024e-09	-0.51654	0.299	0.464	8.1039e-05
AABR07058685.1	2.83397e-09	-0.417681	0.052	0.146	8.66572e-05
Sdcbp	2.92473e-09	-0.439136	0.256	0.414	8.94325e-05
Usf2	2.99899e-09	0.550634	0.152	0.058	9.17031e-05
AABR07014125.2	3.06674e-09	0.574283	0.159	0.064	9.37749e-05
AABR07027819.1	3.63426e-09	-0.506768	0.134	0.26	0.000111128
A630010A05Rik	5.70958e-09	0.651325	0.229	0.119	0.000174587
AABR07047693.1	6.26502e-09	-0.415334	0.077	0.185	0.000191572
AABR07026233.1	6.97091e-09	0.624597	0.155	0.062	0.000213157
Pfn1	7.10747e-09	0.798159	0.66	0.629	0.000217332
Rnf181	7.51809e-09	-0.439477	0.176	0.31	0.000229888
AABR07036746.1	7.91252e-09	-0.409842	0.08	0.189	0.000241949
Dynll2	7.91917e-09	-0.418436	0.04	0.126	0.000242152
AABR07065590.1	9.31021e-09	0.439239	0.103	0.028	0.000284688
Parg	1.06683e-08	-0.398585	0.082	0.188	0.000326216
Cdc42ep4	1.14635e-08	-0.435956	0.134	0.262	0.000350529
AABR07049768.1	1.38443e-08	-0.498316	0.064	0.158	0.000423331
LOC367195	1.72713e-08	0.624902	0.323	0.212	0.000528122
AABR07037151.1	2.35445e-08	0.734111	0.147	0.058	0.000719945
LOC100912218	3.43362e-08	-0.389048	0.103	0.212	0.00104993
RGD1310819	3.45391e-08	0.808619	0.24	0.139	0.00105614
Skap1	4.3673e-08	0.555293	0.196	0.097	0.00133543
Adgrv1	4.51275e-08	0.768503	0.259	0.154	0.00137991
Ube2c	4.73287e-08	-0.435936	0.237	0.372	0.00144722
AABR07030034.1	4.74809e-08	-0.418819	0.046	0.129	0.00145187
AABR07022053.1	5.10342e-08	0.393854	0.143	0.057	0.00156052
AABR07067812.1	5.58253e-08	0.704977	0.475	0.394	0.00170703
Plekho1	5.8516e-08	-0.464542	0.069	0.16	0.0017893
AABR07031756.1	5.88328e-08	0.532216	0.107	0.035	0.00179899
Cnot1	6.77279e-08	0.483893	0.818	0.861	0.00207098
AABR07064810.1	7.05643e-08	-0.485133	0.09	0.192	0.00215772
AABR07025366.1	7.43632e-08	-0.522476	0.076	0.171	0.00227388
Rpl17	8.19726e-08	0.798938	0.345	0.249	0.00250656
AABR07052897.3	1.03713e-07	0.850437	0.402	0.335	0.00317133
AABR07044407.2	1.36877e-07	-0.46862	0.056	0.14	0.00418543
AC094126.1	1.37245e-07	0.65068	0.436	0.346	0.00419668
Sumo2	1.57569e-07	0.577399	0.12	0.046	0.00481814
AABR07026236.1	2.10229e-07	0.445538	0.102	0.033	0.0064284
AABR07032688.1	2.60323e-07	0.524263	0.117	0.044	0.00796015
Tex33	2.70741e-07	-0.423216	0.275	0.406	0.00827871
RT1.Db1	2.78312e-07	0.683719	0.236	0.142	0.00851021
Nsrp1	2.86778e-07	-0.400125	0.186	0.311	0.00876911
Usp2	3.32731e-07	0.425552	0.838	0.835	0.0101742
Diablo	3.47484e-07	0.486596	0.514	0.447	0.0106254
Nudt21	3.72004e-07	0.71263	0.525	0.493	0.0113751
LOC102551549	5.00882e-07	-0.394022	0.296	0.425	0.015316
AABR07021946.1	5.08469e-07	0.438411	0.129	0.054	0.015548
Irak4	8.21893e-07	0.464535	0.123	0.051	0.0251319
AABR07025065.1	1.05743e-06	0.473412	0.166	0.081	0.0323342
Aldh8a1	1.40814e-06	0.494094	0.177	0.094	0.043058
Mt.nd2	1.46011e-06	0.387578	0.82	0.846	0.0446474
AABR07047174.2	1.61932e-06	0.795535	0.173	0.093	0.0495155
Plxna2	2.40841e-06	0.513504	0.13	0.061	0.0736443
AY172581.24	4.11226e-06	0.444517	0.913	0.971	0.125745
AABR07070892.1	5.5565e-06	0.473139	0.187	0.107	0.169907
LOC100359583	6.91135e-06	0.617749	0.206	0.125	0.211335
Mt.nd4	7.48051e-06	0.588884	0.788	0.783	0.228739
AABR07060381.1	8.1705e-06	-0.431049	0.049	0.114	0.249837
AABR07065423.1	8.68448e-06	0.446425	0.152	0.076	0.265554
Als2cr11	1.09293e-05	0.503828	0.594	0.575	0.334195
Chka	1.24538e-05	0.769185	0.501	0.464	0.380813
AABR07048800.1	1.26483e-05	-0.448	0.089	0.167	0.386759
Nmnat3	1.46805e-05	0.533554	0.24	0.158	0.4489
AABR07031208.1	1.79338e-05	0.491448	0.19	0.115	0.548379
AABR07019088.1	2.03247e-05	0.533463	0.202	0.129	0.621488
AABR07057347.1	2.51291e-05	0.548091	0.219	0.136	0.768397
Kbtbd3	3.24888e-05	0.426915	0.166	0.096	0.993442
Rfx2	4.47644e-05	0.505296	0.552	0.55	1
AABR07052966.1	5.52961e-05	0.411768	0.102	0.047	1
AABR07039889.1	6.14444e-05	0.414079	0.102	0.047	1
Exoc2	7.55088e-05	0.57038	0.381	0.324	1
Ddi2	0.000100313	0.502039	0.226	0.153	1
Akap9	0.000105736	0.549024	0.119	0.064	1
Cep295	0.000111739	0.546035	0.2	0.132	1
AABR07032035.1	0.000116352	0.42296	0.103	0.05	1
AABR07017200.1	0.000221803	0.479075	0.134	0.079	1
Dhx9	0.000230761	0.493403	0.29	0.224	1
Zfp574	0.000232094	0.54607	0.557	0.557	1
AABR07036679.1	0.00026175	0.660984	0.229	0.164	1
AABR07028491.1	0.000266812	0.453393	0.114	0.062	1
AABR07051207.1	0.000291079	0.469205	0.379	0.308	1
Naa40	0.000377839	0.60461	0.408	0.36	1
Pxn	0.000400404	0.554707	0.335	0.281	1
Sycp3	0.000401486	0.487103	0.589	0.579	1
Rbm27	0.000442165	0.496197	0.332	0.275	1
Bhlha15	0.000494457	0.38499	0.106	0.058	1
Armc8	0.000520876	0.422392	0.169	0.111	1
AABR07044354.1	0.000647369	0.387748	0.12	0.069	1
AABR07017626.1	0.000725909	0.438881	0.152	0.097	1
Asb5	0.000844522	0.432042	0.278	0.222	1
Golga4	0.000953875	0.426538	0.559	0.549	1
Cdk9	0.00120524	0.459081	0.217	0.161	1
Fam92a1	0.00134621	0.420345	0.382	0.339	1
Pkig	0.0013466	0.615208	0.505	0.512	1
Setx	0.00184111	0.398514	0.226	0.169	1
RGD1564883	0.00203351	0.409857	0.197	0.144	1
A2ml1	0.00244581	0.578948	0.23	0.176	1
RGD1560324	0.00246544	0.494736	0.402	0.369	1
H2afy	0.00265428	0.491369	0.202	0.154	1
Prpf18	0.00281406	0.407672	0.215	0.162	1
Hnrnpm	0.00286741	0.409553	0.472	0.453	1
Sin3a	0.00354284	0.455052	0.237	0.189	1
2021-09-15	0.00362209	0.529786	0.268	0.221	1
Efhd1	0.00406715	0.506724	0.655	0.707	1
AABR07004783.1	0.00456968	0.402641	0.106	0.067	1
Atxn1	0.00596136	0.427724	0.206	0.161	1
AABR07028674.1	0.00755202	0.451869	0.163	0.119	1
LOC102550396	0.00841959	0.436988	0.298	0.261	1
Smim14	0.00860072	0.536086	0.471	0.493	1
Tspyl4	0.0126611	0.474162	0.163	0.124	1
Hivep1	0.0138344	0.510024	0.104	0.071	1
Insig1	0.0157033	0.416295	0.316	0.285	1
Ubap2	0.0158974	0.417695	0.127	0.092	1
Arf6	0.0173724	0.628638	0.359	0.343	1
AABR07006860.1	0.0198023	0.483258	0.144	0.11	1
Scaf4	0.0201593	0.564041	0.249	0.221	1
LOC103692716	0.0219329	0.423861	0.574	0.614	1
Ilf2	0.0238344	0.417613	0.476	0.475	1
Ptges3	0.0254691	0.506449	0.496	0.51	1
Spag17	0.0286939	0.390112	0.438	0.431	1
Gemin5	0.0301794	0.406451	0.433	0.433	1
AABR07043389.1	0.0305099	0.417165	0.144	0.108	1
Cdkn2c	0.0325556	0.520631	0.525	0.578	1
Spcs3	0.0346377	0.518353	0.319	0.299	1
Hnrnpa3	0.0362875	0.510396	0.34	0.329	1
Dnah17	0.0404491	0.404128	0.343	0.324	1
Sfpq	0.0410661	0.423633	0.22	0.193	1

## Sheet: RoundSpermatid.TLF.vs.TSF.filte
gene name	p_val	avg_log2FC	pct.1	pct.2	p_val_adj
AY172581.24	1.94087e-65	2.06829	1	0.719	5.9348e-61
AY172581.9	4.52152e-61	1.94259	1	0.713	1.38259e-56
Mt.co1	1.51624e-47	-1.18987	0.936	0.997	4.63637e-43
Mt.cox3	5.427e-28	-0.74012	0.996	1	1.65947e-23
AABR07054963.1	1.49052e-24	2.17078	0.267	0	4.5577e-20
AABR07025366.1	9.37667e-22	2.7617	0.237	0	2.8672e-17
Mt.cyb	3.95638e-20	-0.75644	0.962	0.997	1.20978e-15
Psma7	1.12664e-16	-1.35624	0.233	0.562	3.44503e-12
AABR07033570.1	1.85096e-16	-1.51413	0	0.247	5.65986e-12
AABR07051207.1	2.10122e-16	1.2395	0.661	0.327	6.42511e-12
Rps23	2.41552e-16	-1.25385	0.314	0.611	7.38617e-12
AABR07025387.1	2.84367e-16	1.70386	0.186	0.003	8.69536e-12
AABR07054662.3	2.91916e-16	-1.44408	0	0.244	8.92621e-12
AABR07058539.1	4.59711e-16	-1.43363	0	0.241	1.4057e-11
Dynll1	6.00767e-16	-1.0076	0.381	0.71	1.83703e-11
Rpl13a	2.37569e-15	-1.52159	0.254	0.568	7.26437e-11
AABR07030590.2	3.28233e-15	1.73974	0.165	0	1.00367e-10
Paip2	3.5645e-15	-1.0504	0.216	0.554	1.08995e-10
LOC100362149	4.47914e-15	-1.16038	0.305	0.597	1.36963e-10
Rpl23	6.96214e-15	-1.07055	0.386	0.656	2.12888e-10
AABR07040494.1	1.836e-14	1.43021	0.157	0	5.61413e-10
AABR07029769.1	3.32089e-14	1.65112	0.169	0.006	1.01546e-09
AABR07051325.1	2.38342e-13	1.38612	0.144	0	7.28802e-09
Rplp0	2.66208e-13	-0.764877	0.831	0.872	8.1401e-09
Ei24	1.18293e-12	-1.20185	0.114	0.392	3.61716e-08
AABR07039648.1	1.30046e-12	1.31004	0.136	0	3.97654e-08
AABR07063863.1	1.96413e-12	-1.17554	0	0.188	6.00593e-08
AABR07048302.1	3.02688e-12	1.2045	0.131	0	9.25558e-08
Atp6v1g1	3.19435e-12	-1.0982	0.089	0.355	9.7677e-08
AABR07044075.1	4.64065e-12	1.17001	0.191	0.023	1.41902e-07
Atp5g3	7.42472e-12	-1.09005	0.076	0.33	2.27033e-07
AABR07070892.1	1.09426e-11	1.34239	0.424	0.182	3.34603e-07
RGD1560017	1.5544e-11	-1.15088	0.093	0.347	4.75303e-07
Rps7	1.78032e-11	-0.712895	0.669	0.83	5.44387e-07
AABR07065274.1	2.58305e-11	1.15704	0.356	0.142	7.89844e-07
Calr	3.66701e-11	-0.95815	0.263	0.528	1.1213e-06
Med10	4.7065e-11	-1.01351	0.055	0.281	1.43915e-06
Ran	7.23035e-11	-0.871233	0.288	0.554	2.2109e-06
AABR07031574.1	8.6823e-11	1.04469	0.114	0	2.65487e-06
AABR07051324.1	8.6823e-11	1.19329	0.114	0	2.65487e-06
Hspe1	9.40754e-11	-1.0459	0.386	0.628	2.87664e-06
Cox7c	1.05282e-10	-0.820966	0.343	0.602	3.2193e-06
Rack1	1.08997e-10	-1.21187	0.263	0.491	3.33291e-06
LOC100359574	1.24807e-10	-0.888398	0.051	0.267	3.81635e-06
AABR07043645.1	1.38872e-10	1.35534	0.178	0.028	4.24641e-06
Rpl41	1.4937e-10	-0.608343	0.767	0.878	4.56742e-06
AABR07048899.1	1.66747e-10	-1.12455	0.068	0.287	5.09879e-06
Atp5h	1.76985e-10	-0.926679	0.174	0.452	5.41186e-06
Phf13	1.9547e-10	-0.705013	0.191	0.474	5.97709e-06
AABR07048892.1	1.992e-10	-0.715856	0	0.156	6.09112e-06
AABR07062108.1	1.99829e-10	1.15523	0.11	0	6.11037e-06
Ddb1	3.25555e-10	-0.897561	0.097	0.335	9.95482e-06
AABR07033402.1	4.58959e-10	1.18827	0.106	0	1.4034e-05
AABR07066829.1	4.58959e-10	1.31885	0.106	0	1.4034e-05
Tmed9	4.71919e-10	-0.738574	0.11	0.358	1.44303e-05
Lsm5	4.92313e-10	-0.993932	0.025	0.207	1.5054e-05
Rpn1	5.6121e-10	-0.860654	0.212	0.48	1.71607e-05
Eif3f	6.47453e-10	-0.921641	0.038	0.23	1.97978e-05
H2afz	6.73455e-10	-0.857163	0.013	0.176	2.05929e-05
Snrpc	7.45997e-10	-0.861746	0.123	0.366	2.28111e-05
Rpl5	9.10667e-10	-0.966248	0.089	0.312	2.78464e-05
LOC100365839	9.11621e-10	-0.954975	0.178	0.426	2.78755e-05
AABR07027752.1	2.32344e-09	-0.712986	0	0.139	7.10461e-05
AABR07027407.1	2.37118e-09	0.896551	0.106	0.003	7.25059e-05
Mdh1	2.4836e-09	-0.873529	0.03	0.205	7.59434e-05
Tgif2	2.60677e-09	-0.864523	0.114	0.344	7.97098e-05
Slc25a3	3.42862e-09	-0.818487	0.199	0.446	0.00010484
Tdrd1	3.60788e-09	-1.10953	0.055	0.247	0.000110322
Sub1	4.08143e-09	-0.710519	0.403	0.628	0.000124802
Erh	4.17941e-09	-0.80798	0.216	0.474	0.000127798
Eif3g	4.39475e-09	-0.859425	0.102	0.318	0.000134383
AABR07061260.1	5.22e-09	-0.89336	0	0.134	0.000159617
AABR07033552.1	5.80496e-09	-0.753838	0.008	0.153	0.000177504
Hnrnpk	5.94504e-09	-1.02177	0.161	0.389	0.000181788
AABR07070161.5	7.81086e-09	-0.646543	0	0.131	0.00023884
Cox7b	8.37005e-09	-0.762784	0.025	0.188	0.000255939
Gnl2	9.9923e-09	-0.810702	0.068	0.261	0.000305544
Atp5a1	1.07157e-08	-0.769274	0.191	0.432	0.000327664
AABR07036467.1	1.16746e-08	-0.5978	0	0.128	0.000356986
Rcc2	1.26548e-08	-0.722844	0.068	0.264	0.00038696
Atp5c1	2.07238e-08	-0.787185	0.102	0.312	0.000633693
Sod1	2.1404e-08	-0.770361	0.347	0.58	0.00065449
Mt.atp8	2.16368e-08	-0.827384	0.725	0.832	0.000661609
AABR07052643.1	2.23592e-08	1.05625	0.161	0.031	0.000683699
AABR07044123.1	2.59951e-08	-0.720292	0	0.122	0.000794879
Pdia6	2.62915e-08	-0.770122	0.144	0.366	0.000803941
Akr1a1	2.98556e-08	-0.726814	0.076	0.27	0.000912924
AABR07033525.1	3.30751e-08	-0.668625	0.055	0.233	0.00101137
H3f3a	3.41145e-08	-0.758283	0.114	0.324	0.00104315
Epcam	3.98517e-08	-0.71454	0.097	0.301	0.00121859
Ccdc136	4.54933e-08	-0.7273	0.144	0.369	0.00139109
Sdcbp	4.82683e-08	-1.04148	0.064	0.236	0.00147595
Vamp3	4.96153e-08	-0.965625	0.11	0.31	0.00151714
Crlf1	5.00292e-08	-0.713616	0.038	0.199	0.00152979
Vhl	5.60162e-08	-0.724333	0.076	0.261	0.00171286
Eef1b2	7.47948e-08	-0.947671	0.347	0.551	0.00228707
Taldo1	7.51393e-08	-0.624539	0.059	0.236	0.00229761
Rpl19	7.94465e-08	-0.747966	0.453	0.648	0.00242932
Ergic2	9.12457e-08	-0.67577	0.136	0.352	0.00279011
Slc35b1	1.01071e-07	-0.822461	0.076	0.261	0.00309053
Bclaf1	1.05457e-07	-0.800523	0.258	0.5	0.00322468
Psmb4	1.09721e-07	-0.829059	0.102	0.293	0.00335503
Gtf2i	1.11152e-07	-0.637077	0.153	0.372	0.0033988
Psma5	1.11302e-07	-0.783951	0.119	0.324	0.00340339
Cdr2	1.1164e-07	-0.672802	0.068	0.247	0.00341372
Brk1	1.15838e-07	-0.587326	0.119	0.33	0.0035421
LOC100363502	1.16308e-07	-0.701518	0.068	0.247	0.00355648
Bzw1	1.25496e-07	-0.649005	0.097	0.293	0.00383742
AABR07044072.1	1.27242e-07	-1.39962	0	0.111	0.0038908
AABR07048878.1	1.41949e-07	0.596064	0.263	0.088	0.00434053
RGD1563348	1.65489e-07	-0.734334	0.347	0.577	0.00506033
AABR07052890.1	1.88776e-07	-0.809744	0	0.108	0.00577239
AABR07068251.1	1.88776e-07	-1.35424	0	0.108	0.00577239
Tomm6	1.91783e-07	-0.655251	0.025	0.165	0.00586434
Oser1	2.18703e-07	-0.630743	0.034	0.179	0.00668751
Slc25a31	2.23283e-07	-0.749998	0.081	0.259	0.00682755
Tmem11	2.35173e-07	-0.654463	0.059	0.224	0.00719111
Uqcrb	2.39476e-07	-0.854422	0.11	0.295	0.0073227
Ccnd3	2.49754e-07	-0.634459	0.025	0.162	0.00763698
Ube2k	2.71858e-07	-0.882583	0.161	0.364	0.00831287
P4hb	2.76646e-07	-0.605427	0.318	0.54	0.00845927
Snx5	3.16042e-07	-0.870051	0.153	0.349	0.00966392
Nfatc3	3.17375e-07	-0.673659	0.038	0.185	0.0097047
Zc3h7b	3.47336e-07	-0.868638	0.085	0.261	0.0106208
Ube2l3	3.55895e-07	-0.592942	0.131	0.332	0.0108826
Cnot10	3.56191e-07	-0.642677	0.097	0.284	0.0108916
Taf9	3.56565e-07	-0.836974	0.089	0.267	0.010903
Bap1	3.77583e-07	-0.735002	0.076	0.247	0.0115457
Tfam	3.81923e-07	-0.699565	0.085	0.264	0.0116784
Tmem170a	4.07042e-07	0.918935	0.275	0.116	0.0124465
AC105703.1	4.14283e-07	-1.31338	0	0.102	0.012668
Rpl11	4.40001e-07	-0.755998	0.263	0.474	0.0134543
Gtf2h1	4.40364e-07	-0.778979	0.076	0.247	0.0134654
Ndufa7	4.41749e-07	-0.790679	0.119	0.304	0.0135078
Fam208a	4.79972e-07	-0.815373	0.025	0.156	0.0146766
Dnajb13	4.84206e-07	0.893945	0.356	0.188	0.0148061
Cdca7	5.02246e-07	-0.83538	0.038	0.179	0.0153577
Prdx4	5.17386e-07	-0.788406	0.085	0.259	0.0158206
Ubc	5.34634e-07	-0.596663	0.61	0.733	0.016348
Aifm1	5.41073e-07	-0.807253	0.055	0.21	0.0165449
Pias2	5.56077e-07	-0.77235	0.051	0.202	0.0170037
Smu1	6.89119e-07	-0.683167	0.051	0.199	0.0210719
Dek	7.11959e-07	-0.674693	0.203	0.423	0.0217703
LOC679794	7.13635e-07	-0.604205	0.051	0.202	0.0218215
Eef2	7.33606e-07	-0.614799	0.208	0.423	0.0224322
Apopt1	8.22842e-07	-0.758799	0.051	0.199	0.0251609
Bptf	8.38423e-07	-0.685955	0.25	0.466	0.0256373
Fkbp11	8.74871e-07	-0.712944	0.339	0.554	0.0267518
Ctc1	1.20471e-06	-0.710855	0.097	0.267	0.0368377
Cdk2ap2	1.2398e-06	-0.678066	0.051	0.196	0.0379105
Kat7	1.25843e-06	-0.759036	0.14	0.327	0.0384801
Fbxl5	1.25976e-06	-0.686821	0.051	0.199	0.0385209
Fam53a	1.2843e-06	-0.775779	0.03	0.156	0.0392713
Rpl3	1.4125e-06	-0.601297	0.492	0.639	0.0431916
Akirin1	1.45885e-06	-0.61103	0.034	0.165	0.0446087
2021-09-02	1.49517e-06	-0.705776	0.11	0.284	0.0457193
Ttc14	1.54619e-06	-0.718149	0.021	0.139	0.0472793
Sec62	1.60292e-06	-0.799598	0.093	0.259	0.049014

## Sheet: ElongatingSpermatid.TLF.vs.TSF.
gene name	p_val	avg_log2FC	pct.1	pct.2	p_val_adj
AABR07065455.1	9.70121e-184	3.16215	0.383	0.001	2.96644e-179
AABR07027809.2	4.01429e-181	-2.89767	0.041	0.802	1.22749e-176
Noxred1	5.89255e-143	2.1891	0.812	0.492	1.80182e-138
AABR07010550.1	4.9418e-118	-2.61297	0.007	0.577	1.5111e-113
AABR07062672.2	2.81945e-111	2.40707	0.234	0	8.62131e-107
AABR07056415.2	9.80787e-104	1.12443	0.243	0.005	2.99905e-99
Kremen1	2.87538e-101	1.25556	0.316	0.029	8.79234e-97
AABR07057302.1	1.42586e-99	1.08722	0.21	0	4.36e-95
AABR07001099.2	2.41998e-98	-2.3544	0.015	0.522	7.39983e-94
AABR07036442.1	1.58823e-90	-2.56325	0.031	0.515	4.85648e-86
AABR07031526.1	2.45711e-82	-2.03738	0.012	0.459	7.51335e-78
AABR07065460.1	5.47148e-72	1.81851	0.388	0.105	1.67307e-67
Hspb9	2.64269e-71	-1.20234	0.658	0.898	8.08081e-67
Azin2	8.60179e-71	-1.17129	0.682	0.877	2.63026e-66
AC097752.1	3.21798e-69	1.27185	0.147	0	9.83993e-65
RGD1564469	1.30527e-64	0.617389	0.207	0.018	3.99126e-60
AABR07000714.2	2.86945e-63	-1.70999	0.043	0.425	8.77421e-59
Cep162	1.61656e-62	-1.33176	0.029	0.396	4.94312e-58
AABR07034423.1	2.39061e-62	-2.12456	0.147	0.521	7.30999e-58
AABR07001519.1	8.83214e-59	-1.68624	0.027	0.383	2.70069e-54
AABR07025408.2	6.51185e-57	-1.13013	0.026	0.376	1.99119e-52
Etfb	9.77628e-57	-1.0848	0.029	0.37	2.98939e-52
Fam187b	6.15335e-56	-0.82346	0.655	0.86	1.88157e-51
Gapdhs	4.53505e-55	-0.646954	0.918	0.979	1.38673e-50
Tspan6	2.6141e-53	-0.877945	0.843	0.956	7.99341e-49
AC095852.4	3.78226e-53	0.649899	0.113	0	1.15654e-48
AABR07027809.1	6.17256e-53	-1.41906	0.034	0.372	1.88744e-48
RGD1560017	1.18604e-52	-0.889743	0.021	0.342	3.62668e-48
AABR07036010.2	1.75831e-52	-1.60022	0.003	0.315	5.37655e-48
Chrne	2.00013e-52	-1.16524	0.41	0.702	6.11601e-48
AABR07047945.1	8.71877e-51	0.990853	0.179	0.02	2.66603e-46
Hadh	1.4079e-50	0.412883	0.121	0.003	4.30509e-46
AABR07044745.1	9.81146e-50	-1.32831	0.026	0.339	3.00015e-45
Vom2r57	1.51268e-48	-1.11376	0.198	0.52	4.62546e-44
AABR07030544.1	1.57581e-48	0.809164	0.256	0.053	4.81851e-44
AABR07025747.1	8.33464e-48	-1.85786	0.032	0.342	2.54856e-43
AABR07006759.1	3.48044e-47	-1.54139	0.181	0.51	1.06425e-42
AABR07046635.1	3.25342e-46	-1.24508	0.19	0.551	9.94831e-42
LOC497940	3.69662e-46	-0.802503	0.771	0.907	1.13035e-41
AABR07032250.1	4.6068e-46	0.696199	0.248	0.051	1.40867e-41
AABR07028036.1	1.54345e-44	-0.938548	0.043	0.335	4.71958e-40
LOC102550160	5.37184e-44	-0.787437	0.728	0.886	1.6426e-39
AABR07029617.1	6.28585e-44	-1.43875	0	0.267	1.92209e-39
AABR07003049.2	1.82199e-42	-1.26774	0.019	0.29	5.57129e-38
AABR07003102.1	1.97578e-42	-1.34514	0.019	0.289	6.04153e-38
AABR07027752.3	6.01001e-42	-1.36348	0.039	0.327	1.83774e-37
AABR07048966.1	2.60042e-41	0.520554	0.205	0.039	7.95156e-37
AABR07036465.2	5.61716e-41	-1.55893	0.039	0.315	1.71762e-36
Spata18	7.39995e-41	-0.688129	0.887	0.972	2.26276e-36
AABR07062329.1	7.21667e-40	-1.70674	0.007	0.258	2.20671e-35
Ccdc91	1.84291e-39	-0.666317	0.713	0.866	5.63524e-35
Bzw1	5.88973e-39	-0.782499	0.475	0.757	1.80096e-34
AABR07000733.1	9.97294e-39	-0.842863	0.205	0.56	3.04953e-34
AABR07031508.1	1.22935e-38	-1.21014	0.01	0.258	3.75909e-34
Ccdc179	1.2573e-37	-0.644017	0.821	0.921	3.84459e-33
AABR07006428.1	1.44517e-37	-1.10711	0.009	0.249	4.41903e-33
AABR07036331.2	5.08692e-37	-0.997407	0.12	0.395	1.55548e-32
Ky	5.74372e-37	-0.799251	0.417	0.66	1.75631e-32
AABR07011746.1	1.01434e-36	0.788789	0.26	0.075	3.10165e-32
AABR07048478.1	1.2298e-36	-0.847501	0.026	0.274	3.76049e-32
AABR07033303.1	1.36014e-36	-1.29306	0.027	0.274	4.15903e-32
Tcp10b	2.10435e-36	-0.632607	0.875	0.956	6.43469e-32
Chl1	2.44156e-36	0.895404	0.723	0.582	7.46579e-32
Cylc2	4.55639e-36	1.07425	0.545	0.333	1.39325e-31
Nup54	1.25e-35	0.642881	0.215	0.053	3.82226e-31
AABR07032116.1	1.79434e-35	-0.729363	0.125	0.421	5.48675e-31
AABR07043684.1	2.61035e-35	0.558765	0.169	0.031	7.98193e-31
AABR07002473.1	1.58747e-34	-1.74137	0	0.216	4.85416e-30
AABR07051831.1	3.88309e-34	-0.969864	0.002	0.217	1.18737e-29
AABR07013860.4	3.94608e-34	-1.20342	0.017	0.247	1.20663e-29
AABR07047802.1	6.50451e-34	-1.51271	0.038	0.277	1.98895e-29
AABR07025178.1	8.14269e-34	-1.13372	0.084	0.33	2.48987e-29
AY172581.24	1.11847e-33	0.948567	0.978	0.991	3.42004e-29
Gpx4	1.27835e-33	-0.387702	0.988	0.992	3.90894e-29
AABR07065476.1	2.39966e-33	0.523204	0.162	0.03	7.33769e-29
AABR07052786.1	3.76304e-33	-1.64995	0.019	0.238	1.15066e-28
Spag17	1.05189e-32	0.927599	0.674	0.509	3.21645e-28
AABR07045369.1	2.89752e-32	-0.672755	0	0.203	8.86005e-28
AABR07027321.1	8.48606e-32	0.732324	0.174	0.036	2.59487e-27
AABR07001518.1	8.48909e-32	-0.901119	0.046	0.277	2.59579e-27
Zic3	1.24094e-31	-0.899278	0.082	0.324	3.79454e-27
AABR07025366.1	1.67634e-31	-1.63115	0.038	0.266	5.12591e-27
AABR07027815.1	1.98443e-31	-0.896583	0.026	0.243	6.06798e-27
Gabarap	5.4572e-31	-0.647203	0.668	0.812	1.6687e-26
Adam3a	9.6135e-31	-0.545378	0.704	0.82	2.93962e-26
AABR07024790.1	1.42702e-30	-1.54315	0.007	0.206	4.36354e-26
AABR07012318.1	2.11311e-30	-0.750449	0.019	0.228	6.46146e-26
AABR07048790.1	2.66453e-30	-1.12688	0.027	0.241	8.14758e-26
AABR07004549.1	1.43485e-29	-0.828534	0.003	0.194	4.38747e-25
AABR07040629.1	1.50232e-29	-0.838486	0.022	0.227	4.59379e-25
AABR07051878.1	4.04529e-28	-0.755366	0	0.179	1.23697e-23
AABR07044065.1	1.00235e-27	-0.863744	0.01	0.196	3.06499e-23
AABR07047094.1	1.0303e-27	0.384113	0.121	0.019	3.15044e-23
Glul	1.18728e-27	-0.415007	0.935	0.977	3.63045e-23
Rpl17	5.09864e-27	0.710544	0.421	0.224	1.55906e-22
Cabyr	1.02043e-26	-0.626926	0.438	0.686	3.12026e-22
AABR07027736.1	1.06828e-26	-1.23237	0.01	0.191	3.26659e-22
AABR07044075.1	2.01788e-26	0.745934	0.19	0.053	6.17027e-22
Dicer1	2.14781e-26	-0.600149	0.051	0.256	6.56759e-22
AABR07062925.1	6.63093e-26	-0.984221	0.005	0.176	2.02761e-21
Rangap1	9.66449e-26	-0.561616	0.771	0.902	2.95521e-21
AABR07041885.1	9.88083e-26	0.599466	0.256	0.092	3.02136e-21
Spem1	1.2892e-25	-0.511801	0.786	0.887	3.94211e-21
AABR07012113.1	1.49689e-25	-0.822557	0.017	0.194	4.57719e-21
Smg9	2.59032e-25	-0.691889	0.34	0.573	7.92069e-21
Mllt11	3.15049e-25	-0.537277	0.704	0.834	9.63356e-21
LOC100362109	3.53432e-25	0.92157	0.619	0.487	1.08072e-20
Psme4	5.33293e-25	0.875472	0.581	0.417	1.6307e-20
AABR07052137.1	1.59728e-24	-0.779978	0	0.158	4.88416e-20
AABR07050878.1	1.61969e-24	-1.13224	0.009	0.173	4.95268e-20
Asxl2	1.8294e-24	-0.507089	0.041	0.231	5.59393e-20
AABR07001923.1	2.28221e-24	-1.31296	0.012	0.18	6.97855e-20
AABR07010894.1	2.35652e-24	-0.927623	0.009	0.172	7.20576e-20
AABR07051939.1	4.0251e-24	-0.561835	0	0.155	1.23079e-19
AABR07035861.1	5.46564e-24	-0.563164	0.017	0.187	1.67128e-19
Eif4g1	1.0973e-23	0.868902	0.521	0.336	3.35531e-19
Ccser2	1.1305e-23	0.964194	0.383	0.201	3.45684e-19
AABR07028469.2	1.34569e-23	-0.521385	0.13	0.36	4.11486e-19
AABR07048856.1	1.62617e-23	-0.645924	0.015	0.178	4.9725e-19
AABR07052598.1	1.92047e-23	-0.810724	0.027	0.201	5.8724e-19
Ms4a14	2.00296e-23	0.703071	0.783	0.752	6.12466e-19
AABR07027080.1	2.64416e-23	-0.676541	0.01	0.169	8.08532e-19
AABR07027458.1	3.03887e-23	-1.37384	0	0.15	9.29224e-19
Fabp12	5.02792e-23	-0.494462	0.783	0.857	1.53744e-18
AABR07051533.2	8.10837e-23	-0.539772	0.009	0.164	2.47938e-18
Csnk1g2	8.10868e-23	-0.484506	0.776	0.875	2.47947e-18
Asb1	1.04325e-22	-0.56178	0.448	0.678	3.19004e-18
AABR07030029.1	1.30861e-22	-0.530978	0	0.146	4.00148e-18
AABR07050719.1	1.31439e-22	-0.93836	0.236	0.459	4.01915e-18
Bspry	1.37607e-22	-0.437415	0.699	0.86	4.20775e-18
Hemgn	1.97904e-22	0.801202	0.779	0.679	6.0515e-18
Usp15	2.2974e-22	0.747777	0.644	0.532	7.02498e-18
Fau	3.0871e-22	-0.589193	0.453	0.629	9.43973e-18
AABR07008661.1	3.33144e-22	-0.748506	0.015	0.174	1.01869e-17
AABR07032457.1	4.57547e-22	0.831495	0.421	0.23	1.39909e-17
AABR07058135.1	5.58781e-22	-0.959321	0	0.142	1.70864e-17
AABR07062400.1	5.58781e-22	-1.18274	0	0.142	1.70864e-17
Fam71f2	5.75611e-22	-0.466387	0.766	0.86	1.7601e-17
Ybx1	5.92929e-22	0.760281	0.244	0.1	1.81306e-17
AABR07036467.1	7.81348e-22	-0.904785	0.024	0.185	2.38921e-17
Pgp	9.13161e-22	-0.423893	0.848	0.93	2.79226e-17
Dyrk1b	9.20597e-22	-0.643428	0.525	0.699	2.815e-17
AABR07010940.2	1.23921e-21	-0.515816	0.002	0.143	3.78926e-17
AABR07043071.1	2.17042e-21	-0.468984	0.002	0.142	6.63671e-17
AABR07027811.3	2.25976e-21	-0.39163	0.01	0.158	6.9099e-17
AABR07013689.1	2.3846e-21	0.560004	0.174	0.056	7.29163e-17
AABR07032148.1	2.59953e-21	-0.711173	0.01	0.157	7.94883e-17
RGD1563941	2.68633e-21	-0.466805	0.793	0.889	8.21427e-17
Dpy30	3.0413e-21	0.967285	0.59	0.457	9.29968e-17
Sh3rf2	5.8623e-21	-0.424653	0.838	0.898	1.79258e-16
AABR07032385.1	6.68556e-21	-0.749489	0.005	0.145	2.04431e-16
AABR07044604.1	7.45499e-21	-0.600084	0.012	0.158	2.27959e-16
AABR07051567.1	7.53791e-21	0.675452	0.202	0.073	2.30494e-16
AABR07058870.1	1.09896e-20	-1.30295	0.007	0.148	3.3604e-16
AABR07061036.1	1.15336e-20	-0.683066	0.007	0.148	3.52675e-16
AABR07042135.1	1.32568e-20	0.638799	0.475	0.279	4.05366e-16
AABR07001592.1	1.35697e-20	-0.727987	0.017	0.166	4.14935e-16
LOC687707	1.65058e-20	-0.493048	0.691	0.802	5.04714e-16
Usp35	2.05767e-20	0.744886	0.315	0.155	6.29194e-16
Sox5	2.34176e-20	0.594337	0.841	0.771	7.16063e-16
Znrf4	2.6967e-20	-0.532538	0.692	0.804	8.24596e-16
Prr30	3.12273e-20	-0.520149	0.86	0.936	9.54867e-16
LOC100365697	3.24679e-20	-0.480396	0.374	0.57	9.92803e-16
AABR07012174.1	3.53662e-20	-0.988752	0.026	0.177	1.08143e-15
LOC689039	3.73626e-20	-0.590037	0.109	0.295	1.14247e-15
tGap1	3.7515e-20	0.54755	0.805	0.77	1.14713e-15
Nrg1	4.60203e-20	0.505701	0.176	0.058	1.40721e-15
Psmf1	4.60666e-20	-0.474372	0.6	0.733	1.40862e-15
AABR07031724.2	5.25031e-20	-0.540106	0.009	0.147	1.60544e-15
AABR07001592.2	5.26444e-20	-0.93558	0.044	0.213	1.60976e-15
AABR07058745.1	5.55587e-20	-0.737348	0.029	0.182	1.69888e-15
Atp2b2	1.62e-19	0.876562	0.417	0.254	4.95364e-15
Bpifa3	2.1736e-19	-0.393718	0.766	0.869	6.64645e-15
AABR07030168.1	3.66027e-19	-0.512005	0.015	0.154	1.11924e-14
AABR07025316.1	3.99543e-19	0.650984	0.226	0.093	1.22172e-14
AABR07054311.1	4.13214e-19	-0.57628	0	0.124	1.26352e-14
Rps19	4.50814e-19	-0.457815	0.125	0.309	1.3785e-14
Cdca2	5.4278e-19	0.574627	0.79	0.719	1.65971e-14
AABR07033851.1	6.26265e-19	-0.4216	0.007	0.137	1.91499e-14
Morf4l1	6.67537e-19	0.87705	0.603	0.488	2.04119e-14
AABR07044569.1	7.28328e-19	-1.01391	0.031	0.178	2.22708e-14
AABR07032593.2	7.4694e-19	-0.727562	0.007	0.136	2.28399e-14
LOC689042	8.62079e-19	-0.454475	0.79	0.882	2.63606e-14
Ybx1.ps3	9.7026e-19	0.682069	0.186	0.069	2.96686e-14
Rpgrip1	1.2414e-18	0.532797	0.791	0.763	3.79596e-14
Asb8	1.57639e-18	-0.404531	0.403	0.604	4.82029e-14
Aldoart2	1.67491e-18	-0.398	0.532	0.769	5.12153e-14
RGD1308065	1.89314e-18	-0.383618	0.875	0.933	5.78884e-14
AABR07001820.1	2.19629e-18	-0.652757	0.012	0.141	6.71583e-14
Slc25a39	2.51888e-18	-0.479827	0.74	0.85	7.70223e-14
AABR07008386.1	2.59984e-18	-0.821446	0.031	0.177	7.94979e-14
AABR07031756.1	2.73981e-18	0.50282	0.147	0.045	8.37778e-14
AABR07025481.1	3.14435e-18	0.498716	0.144	0.042	9.6148e-14
Bag1	3.51526e-18	-0.432868	0.817	0.909	1.0749e-13
AABR07036312.4	3.69335e-18	-0.652033	0.021	0.158	1.12935e-13
AABR07062742.1	4.74601e-18	-1.03916	0.007	0.13	1.45123e-13
Pgk2	6.83753e-18	-0.488579	0.779	0.89	2.09078e-13
AABR07001700.2	7.56316e-18	-0.778553	0.022	0.156	2.31266e-13
Tax1bp1	7.81054e-18	0.673133	0.436	0.274	2.38831e-13
Rnaseh2a	7.84499e-18	-0.462494	0.562	0.732	2.39884e-13
AABR07039233.1	8.63142e-18	0.417393	0.137	0.04	2.63931e-13
AABR07031634.1	1.01696e-17	-0.532619	0.012	0.139	3.10967e-13
AABR07015517.3	1.17583e-17	0.633816	0.26	0.122	3.59545e-13
AABR07041039.1	1.21826e-17	-0.606131	0.01	0.136	3.72521e-13
AABR07037850.1	1.26378e-17	0.398714	0.215	0.086	3.86438e-13
Uchl1	1.40643e-17	-0.578403	0.268	0.457	4.30059e-13
AABR07001210.1	2.15517e-17	0.384658	0.133	0.04	6.59007e-13
Lrrc57	2.44678e-17	-0.478736	0.586	0.734	7.48177e-13
AABR07028106.1	2.94294e-17	-0.399284	0.012	0.136	8.99891e-13
AABR07003190.1	3.24266e-17	-0.414035	0.009	0.128	9.91542e-13
AABR07005709.5	3.26552e-17	-0.441104	0.022	0.155	9.9853e-13
AABR07028467.1	3.66756e-17	-0.605348	0.152	0.336	1.12147e-12
AABR07047851.1	3.77409e-17	0.915749	0.125	0.036	1.15404e-12
Ankrd9	4.02532e-17	-0.488852	0.738	0.779	1.23086e-12
Coa5	4.62842e-17	-0.430306	0.574	0.731	1.41528e-12
AABR07025102.1	5.78922e-17	-0.464864	0.003	0.117	1.77023e-12
Rpl41	6.72931e-17	-0.384721	0.896	0.965	2.05769e-12
Hk1	6.94458e-17	0.470372	0.279	0.137	2.12351e-12
Map1lc3a	9.25703e-17	-0.468693	0.578	0.716	2.83062e-12
Habp4	1.08283e-16	-0.404041	0.675	0.807	3.31109e-12
LOC497938	1.12438e-16	-0.525205	0.366	0.548	3.43813e-12
AABR07052331.1	1.29422e-16	-0.579573	0	0.108	3.95745e-12
AABR07025065.1	1.39463e-16	0.502062	0.186	0.071	4.26451e-12
AABR07001700.1	1.51016e-16	-0.549336	0.017	0.14	4.61777e-12
Poc1b	1.96762e-16	-0.583804	0.492	0.652	6.0166e-12
Acsbg2	2.09412e-16	-0.454561	0.405	0.581	6.40341e-12
AABR07002782.1	2.19415e-16	-0.601267	0.014	0.132	6.70928e-12
AABR07004888.1	2.42098e-16	-0.462319	0.068	0.22	7.40287e-12
AABR07001599.1	2.93168e-16	0.490506	0.303	0.154	8.96449e-12
AABR07015358.1	2.9616e-16	0.434386	0.277	0.132	9.05598e-12
AABR07067812.1	3.18957e-16	0.73715	0.462	0.316	9.75308e-12
Cep295	3.46096e-16	0.711684	0.503	0.36	1.05829e-11
Rai1	3.54184e-16	-0.387247	0.099	0.261	1.08302e-11
AABR07010183.2	4.1756e-16	-0.663304	0.157	0.322	1.27682e-11
RGD1308775	4.64857e-16	-0.438979	0.258	0.431	1.42144e-11
AABR07057445.1	5.1626e-16	0.3881	0.188	0.072	1.57862e-11
AABR07030066.1	7.86558e-16	-0.530186	0.015	0.132	2.40514e-11
LOC680590	8.22388e-16	0.487795	0.797	0.74	2.5147e-11
LOC690468	8.35324e-16	-0.597449	0.227	0.396	2.55425e-11
Tuba1c	9.29101e-16	-0.470358	0.219	0.398	2.84101e-11
AABR07002623.1	1.01252e-15	-0.470413	0	0.102	3.09607e-11
Slc30a4	1.02064e-15	-0.455225	0.59	0.714	3.1209e-11
AABR07055834.1	1.06556e-15	-0.675072	0.024	0.145	3.25826e-11
AABR07033564.1	1.50052e-15	0.429805	0.116	0.033	4.5883e-11
Pxylp1	1.53822e-15	-0.452984	0.106	0.261	4.70357e-11
Ubxn11	1.80924e-15	-0.493023	0.436	0.599	5.53231e-11
Sgms1	1.82457e-15	0.612345	0.843	0.863	5.57918e-11
AABR07025745.1	1.95964e-15	-0.565852	0.019	0.135	5.99218e-11
Ptp4a1	2.03874e-15	-0.477361	0.421	0.589	6.23407e-11
AABR07003040.1	2.35222e-15	-0.98627	0.031	0.155	7.1926e-11
Psme3	2.46343e-15	-0.39416	0.574	0.709	7.53268e-11
AABR07035926.1	2.65803e-15	-0.419839	0.007	0.112	8.12773e-11
Tssk3	3.42048e-15	-0.418366	0.756	0.87	1.04591e-10
AABR07043701.2	3.47865e-15	-0.97785	0.036	0.163	1.0637e-10
Ttc12	3.64992e-15	-0.382285	0.072	0.215	1.11607e-10
Stat1	4.27687e-15	-0.462137	0.605	0.72	1.30778e-10
Ipo5	4.38972e-15	0.422282	0.858	0.831	1.34229e-10
AABR07010180.1	5.12388e-15	-0.483243	0.132	0.295	1.56678e-10
Mt.nd1	5.22186e-15	-0.515534	0.108	0.267	1.59674e-10
AABR07000276.1	5.43142e-15	-0.429136	0.094	0.246	1.66082e-10
Igfbp3	5.96703e-15	0.456603	0.152	0.056	1.8246e-10
AABR07052585.3	5.99625e-15	-0.936044	0.046	0.177	1.83353e-10
AABR07054586.1	6.92906e-15	-0.567614	0.003	0.103	2.11877e-10
Adtrp	7.01214e-15	-0.418089	0.393	0.556	2.14417e-10
AABR07062694.2	7.30296e-15	0.523392	0.154	0.057	2.2331e-10
Cuzd1	7.69044e-15	-0.464435	0.147	0.309	2.35158e-10
AABR07058658.1	8.21658e-15	0.533206	0.289	0.157	2.51247e-10
AABR07033404.1	8.79979e-15	-0.393883	0.005	0.106	2.6908e-10
Saraf	1.07682e-14	-0.389147	0.576	0.729	3.29269e-10
Ubc	1.43375e-14	0.428462	0.892	0.855	4.38412e-10
Rps24	1.80248e-14	-0.517478	0.427	0.574	5.51162e-10
AABR07047174.2	1.86362e-14	0.527819	0.157	0.06	5.69857e-10
Asb13	2.05823e-14	-0.435451	0.72	0.832	6.29366e-10
Cpeb3	2.73365e-14	-0.46453	0.381	0.533	8.35897e-10
AABR07001406.1	3.08019e-14	-0.420661	0.017	0.125	9.41861e-10
AABR07025763.1	3.18068e-14	-0.476981	0.015	0.122	9.72587e-10
AY172581.9	3.46967e-14	0.895046	0.858	0.806	1.06096e-09
Adam5	4.49199e-14	-0.552659	0.444	0.579	1.37356e-09
AABR07054370.1	4.85684e-14	-1.10949	0.051	0.177	1.48512e-09
Usp2	5.00197e-14	0.731643	0.81	0.774	1.5295e-09
AABR07044199.1	5.40864e-14	-0.437977	0.01	0.11	1.65385e-09
AABR07047693.1	6.57579e-14	-0.441718	0.012	0.113	2.01074e-09
Ugcg	6.60962e-14	0.638255	0.366	0.233	2.02109e-09
AABR07058722.1	9.19499e-14	-0.949394	0.044	0.167	2.81164e-09
AABR07007095.1	1.24708e-13	-0.52515	0.034	0.151	3.81333e-09
AABR07031285.1	1.59441e-13	-0.40809	0.015	0.116	4.87539e-09
X1700007B14Rik	1.84572e-13	0.708807	0.328	0.198	5.64384e-09
Plekha5	2.0562e-13	0.69861	0.549	0.441	6.28746e-09
Cst8	2.19561e-13	0.499473	0.761	0.691	6.71375e-09
Aldoa	2.27787e-13	-0.46054	0.386	0.546	6.96528e-09
Cdkl3	2.81294e-13	0.673471	0.585	0.486	8.60142e-09
Mt.co1	3.40566e-13	-0.54708	0.19	0.353	1.04138e-08
Tsnaxip1	3.41957e-13	0.45844	0.207	0.099	1.04564e-08
AABR07001057.1	4.50885e-13	0.486193	0.173	0.077	1.37872e-08
Usp16	4.9253e-13	0.590918	0.523	0.413	1.50606e-08
Dnajc21	5.18012e-13	0.556364	0.6	0.488	1.58398e-08
Efhd1	5.85769e-13	0.787609	0.578	0.482	1.79117e-08
Zfp91	5.94712e-13	0.570422	0.677	0.606	1.81851e-08
Fam46c	7.0702e-13	0.419238	0.776	0.761	2.16193e-08
Chrnb3	7.51301e-13	-0.447941	0.13	0.277	2.29733e-08
AABR07054662.3	8.69737e-13	-0.506712	0.015	0.111	2.65948e-08
AABR07015907.3	1.10266e-12	-0.467245	0.012	0.105	3.37171e-08
Cfap206	1.21927e-12	0.808965	0.468	0.361	3.7283e-08
Phkg2	1.28705e-12	-0.382125	0.764	0.855	3.93555e-08
Rfx2	1.80212e-12	0.73389	0.501	0.402	5.51051e-08
AABR07000723.3	1.90373e-12	-0.386028	0.149	0.306	5.82122e-08
Serpina1	2.18867e-12	-0.389638	0.721	0.863	6.69252e-08
Ppm1a	2.26457e-12	0.769926	0.662	0.564	6.92461e-08
AABR07053847.1	2.37531e-12	-0.384904	0.021	0.117	7.26322e-08
Ubl3	2.42824e-12	-0.397861	0.597	0.711	7.42508e-08
AABR07026137.1	2.80676e-12	0.378665	0.198	0.094	8.58252e-08
Mt.cyb	2.90738e-12	-0.599307	0.224	0.368	8.89019e-08
H3f3a	3.53376e-12	0.655729	0.369	0.247	1.08055e-07
Sltm	3.64584e-12	0.708565	0.496	0.38	1.11483e-07
Gigyf2	3.75289e-12	0.602475	0.583	0.486	1.14756e-07
NEWGENE-1310847	4.02951e-12	0.619722	0.549	0.442	1.23214e-07
Ybx3	4.32766e-12	0.811057	0.696	0.674	1.32331e-07
AABR07025521.1	4.41486e-12	-0.389177	0.012	0.101	1.34998e-07
AABR07003837.1	5.0666e-12	0.561698	0.267	0.143	1.54927e-07
Smc1b	5.54475e-12	0.662755	0.296	0.177	1.69547e-07
AABR07031165.1	6.15333e-12	-0.561288	0.074	0.191	1.88157e-07
Ak8	6.90249e-12	0.750503	0.398	0.284	2.11064e-07
AABR07064810.1	7.58045e-12	-0.477562	0.014	0.102	2.31795e-07
Atad1	8.4691e-12	-0.4181	0.603	0.728	2.58968e-07
Nectin3	8.88197e-12	0.60095	0.549	0.453	2.71593e-07
Tbc1d20	8.9347e-12	-0.417164	0.212	0.359	2.73205e-07
AABR07025617.1	1.34503e-11	-0.467133	0.017	0.106	4.11282e-07
Als2cr11	1.40298e-11	0.626399	0.323	0.204	4.29002e-07
Rgsl1	1.60023e-11	0.594025	0.566	0.47	4.89317e-07
Cep63	1.67232e-11	0.525688	0.723	0.67	5.11364e-07
Mgll	1.91696e-11	0.646706	0.518	0.413	5.86169e-07
LOC102548013	2.31415e-11	0.484279	0.28	0.163	7.07621e-07
Rps7	2.35599e-11	0.381589	0.771	0.722	7.20415e-07
Mt.atp6	2.42876e-11	-0.56928	0.315	0.461	7.42668e-07
Tln2	2.79098e-11	-0.386911	0.082	0.201	8.53425e-07
Tpt1	3.21058e-11	0.662563	0.754	0.714	9.81731e-07
Fam110a	3.56963e-11	-0.431078	0.402	0.544	1.09152e-06
Tcte3	3.73897e-11	-0.441987	0.13	0.262	1.1433e-06
Fam229a	4.45718e-11	0.39718	0.819	0.77	1.36292e-06
Gsg2	4.45979e-11	0.472978	0.34	0.219	1.36371e-06
Dkkl1	5.29081e-11	0.666341	0.612	0.517	1.61782e-06
Prkcq	6.79234e-11	-0.380951	0.475	0.607	2.07696e-06
Ccer1	6.91671e-11	0.692012	0.525	0.424	2.11499e-06
LOC100911372	8.24459e-11	-0.416412	0.39	0.515	2.52103e-06
Ccdc88a	8.32303e-11	0.520631	0.472	0.354	2.54502e-06
AABR07059757.1	1.05314e-10	-0.53888	0.031	0.123	3.2203e-06
Rpl34.ps1	1.11242e-10	-0.461236	0.159	0.288	3.40156e-06
Ubap2	1.58484e-10	0.385492	0.221	0.12	4.84611e-06
Ddx46	1.73903e-10	0.450531	0.178	0.087	5.31759e-06
Chchd3	1.9879e-10	0.508361	0.646	0.534	6.0786e-06
AABR07029535.1	2.11981e-10	0.387083	0.166	0.079	6.48195e-06
Lrpprc	2.21539e-10	0.388083	0.162	0.078	6.77423e-06
AABR07050848.1	2.31172e-10	0.512498	0.229	0.129	7.06878e-06
Sh3d21	2.78373e-10	0.474154	0.732	0.666	8.51209e-06
Tp53tg5	3.08853e-10	0.620491	0.421	0.308	9.44412e-06
AABR07066832.1	3.21145e-10	-0.689073	0.058	0.154	9.81997e-06
Ahctf1	3.92593e-10	0.541447	0.648	0.581	1.20047e-05
AABR07047256.1	3.93517e-10	0.524381	0.188	0.096	1.2033e-05
Fbxo30	5.69478e-10	-0.418448	0.482	0.617	1.74135e-05
AABR07062513.2	6.15049e-10	-0.379006	0.21	0.343	1.8807e-05
AABR07001438.1	6.35669e-10	-0.407276	0.055	0.151	1.94375e-05
Pkig	1.04104e-09	0.762091	0.364	0.263	3.18328e-05
Prm2	1.15958e-09	0.396508	0.718	0.661	3.54576e-05
Tsga10	1.24442e-09	0.400826	0.241	0.142	3.80518e-05
Xpnpep1	1.25407e-09	0.780439	0.248	0.153	3.8347e-05
AABR07043720.1	1.3009e-09	0.511985	0.342	0.235	3.97789e-05
Apba2	1.61423e-09	0.815687	0.444	0.344	4.93599e-05
LOC102551439	1.96452e-09	0.431318	0.239	0.142	6.0071e-05
Ccdc92	2.24351e-09	0.676101	0.561	0.502	6.8602e-05
Chd5	5.54833e-09	0.453683	0.224	0.131	0.000169657
Spaca7	6.6219e-09	0.565988	0.253	0.16	0.000202484
Dnajc2	7.04677e-09	0.523547	0.458	0.363	0.000215476
Ccdc186	8.91909e-09	0.417404	0.263	0.167	0.000272728
Tubb4b	1.09252e-08	0.39827	0.715	0.665	0.00033407
Luzp1	1.13729e-08	0.591903	0.506	0.433	0.000347759
AABR07063511.1	1.15932e-08	0.619649	0.32	0.222	0.000354497
Tex36	1.17209e-08	0.48357	0.639	0.57	0.000358402
Tmem262	1.42117e-08	0.439015	0.171	0.091	0.000434565
Prss40	1.71645e-08	-0.391876	0.308	0.424	0.000524855
Stk33	2.35134e-08	0.47063	0.508	0.425	0.000718994
Ica1	3.25093e-08	0.447731	0.675	0.613	0.000994069
AABR07000968.4	4.34242e-08	0.407437	0.191	0.11	0.00132782
Tmf1	5.17933e-08	0.512823	0.482	0.394	0.00158374
Zfp451	5.61445e-08	0.458293	0.581	0.525	0.00171679
AABR07024291.1	5.96936e-08	0.457515	0.272	0.174	0.00182531
AABR07059991.1	8.9927e-08	0.555147	0.338	0.247	0.00274979
Rps16	1.1677e-07	0.387587	0.588	0.514	0.0035706
LOC500354	1.47367e-07	0.424766	0.297	0.206	0.00450619
Ubap2l	1.70451e-07	0.466884	0.429	0.339	0.00521205
Ccdc191	1.99206e-07	0.430009	0.188	0.11	0.00609131
Tctex1d1	2.0525e-07	0.469465	0.4	0.307	0.00627614
Fabp9	2.23912e-07	0.546666	0.8	0.786	0.00684679
Eif2d	2.23912e-07	0.38126	0.188	0.11	0.00684679
Fbxo46	2.47498e-07	0.678808	0.349	0.262	0.007568
AABR07050498.1	2.94323e-07	-0.472177	0.044	0.114	0.00899981
Lrrcc1	3.08381e-07	0.39781	0.357	0.265	0.00942969
Ccdc65	3.83497e-07	0.498246	0.328	0.24	0.0117266
Npap60	4.07139e-07	0.435926	0.67	0.62	0.0124495
Tnp2	4.85341e-07	-0.380895	0.79	0.812	0.0148408
Fam154a	5.28291e-07	0.5507	0.183	0.11	0.0161541
LOC687560	6.22223e-07	0.473429	0.438	0.354	0.0190263
Mtch2	7.18112e-07	0.414191	0.581	0.51	0.0219584
Atxn2l	7.67545e-07	0.569252	0.373	0.287	0.02347
Cep57	8.47741e-07	0.46822	0.537	0.477	0.0259222
Akap4	9.17342e-07	0.658099	0.579	0.628	0.0280505
LOC100359700	9.8616e-07	0.492791	0.45	0.363	0.0301548
Ccdc181	1.28154e-06	0.393405	0.578	0.499	0.039187
AABR07038837.1	1.48918e-06	0.464992	0.485	0.406	0.045536
Ccdc110	1.51389e-06	0.53944	0.232	0.153	0.0462916
Lgals8	1.59417e-06	0.555954	0.542	0.483	0.0487465
Asb17	1.66356e-06	0.661841	0.453	0.383	0.0508683
Cylc1	1.72239e-06	0.526738	0.405	0.318	0.0526673
Ncoa4	2.00111e-06	0.509848	0.518	0.456	0.0611898
Ell2	2.04482e-06	0.44187	0.451	0.376	0.0625266
AA926063	2.05812e-06	0.560349	0.256	0.171	0.0629333
Ip6k1	2.47923e-06	0.450253	0.379	0.303	0.0758099
Fam205c	2.82724e-06	0.382381	0.744	0.703	0.0864513
Hmgn3	2.8347e-06	0.437138	0.262	0.182	0.0866795
Phactr1	3.08978e-06	0.400603	0.499	0.429	0.0944792
Dnaaf1	3.16794e-06	0.38268	0.672	0.641	0.0968693
Map7	3.27671e-06	0.390019	0.244	0.169	0.100195
Svbp	3.43092e-06	0.521976	0.518	0.469	0.104911
Ccdc24	3.70589e-06	0.425131	0.453	0.377	0.113319
Dbi	3.73695e-06	0.745829	0.326	0.247	0.114268
AABR07001003.1	4.45637e-06	0.443261	0.207	0.136	0.136267
Cadm1	4.62053e-06	0.470512	0.318	0.242	0.141287
Tmeff1	6.20045e-06	0.380461	0.191	0.124	0.189597
AABR07003302.1	6.21169e-06	-0.434076	0.441	0.513	0.189941
Hils1	7.1929e-06	0.403413	0.639	0.574	0.219944
AABR07051659.1	8.27269e-06	0.736354	0.285	0.218	0.252962
Vprbp	8.98992e-06	0.476044	0.407	0.332	0.274894
Vars	9.13937e-06	0.383264	0.638	0.601	0.279464
Cacul1	1.23855e-05	0.514271	0.366	0.294	0.378723
AABR07065772.4	1.46595e-05	0.576657	0.123	0.07	0.448259
Plbd1	1.50141e-05	0.461988	0.226	0.161	0.459101
Ggnbp2	2.10828e-05	0.471297	0.477	0.412	0.644671
Trip12	2.17135e-05	0.398843	0.542	0.499	0.663956
RGD1359334	2.31684e-05	0.659518	0.465	0.418	0.708444
AABR07068094.2	2.97078e-05	0.403178	0.609	0.556	0.908406
Mt.cox3	3.02224e-05	-0.441754	0.243	0.335	0.92414
AABR07000583.2	3.24168e-05	0.499226	0.378	0.304	0.991241
AABR07058884.2	3.28403e-05	0.382384	0.159	0.1	1
RGD1563812	3.47451e-05	0.472181	0.441	0.376	1
Kif21a	3.91793e-05	0.394328	0.282	0.215	1
LOC689618	4.01996e-05	0.42861	0.525	0.471	1
Kpna6	4.28191e-05	0.383736	0.277	0.207	1
Ino80c	4.56331e-05	0.427248	0.215	0.154	1
Slc22a5	4.7846e-05	0.547213	0.222	0.161	1
Tmem184c	6.17249e-05	0.539112	0.342	0.278	1
Bbx	6.26476e-05	0.554374	0.385	0.324	1
Cdkn1c	7.98972e-05	0.448044	0.451	0.397	1
Cystm1	9.01836e-05	0.407151	0.409	0.35	1
Degs1	9.3486e-05	0.49345	0.231	0.168	1
LOC100912849	9.42464e-05	0.438388	0.614	0.574	1
AABR07041056.1	9.55345e-05	0.662419	0.144	0.092	1
Zfand6	0.000126522	0.41252	0.593	0.542	1
Fhdc1	0.000127793	0.62142	0.221	0.165	1
Rps15	0.000138949	0.418912	0.556	0.539	1
LOC100909441	0.000169344	0.402304	0.368	0.308	1
Ankar	0.000187319	0.519537	0.386	0.324	1
Fancd2os	0.000212763	0.59522	0.258	0.195	1
AABR07008013.1	0.000253052	-0.422769	0.113	0.168	1
Psd3	0.00028824	0.477065	0.221	0.165	1
Ephx1	0.000312543	0.44794	0.391	0.338	1
Peg12	0.000320771	0.480952	0.395	0.34	1
Eif2s2	0.000325326	0.393409	0.268	0.205	1
Camk4	0.000327096	0.417387	0.357	0.299	1
Epcam	0.000331135	0.424031	0.419	0.367	1
Spata31d3	0.00036234	0.657187	0.198	0.145	1
Prss55	0.000362491	0.410116	0.525	0.477	1
Btbd10	0.000370543	0.432816	0.497	0.466	1
Clip1	0.000386792	0.422489	0.345	0.289	1
AABR07057347.1	0.00039866	0.46532	0.178	0.122	1
Cpeb2	0.000414715	0.573042	0.176	0.125	1
Impdh2	0.000445868	0.417018	0.205	0.15	1
Ssbp3	0.00063026	0.395343	0.526	0.488	1
Kif27	0.000712504	0.396638	0.532	0.489	1
Prkag2	0.000714181	0.420548	0.308	0.25	1
Cnbd2	0.00081209	0.44655	0.369	0.317	1
Prpf40b	0.000858398	0.513609	0.32	0.265	1
Slc16a7	0.00111648	0.616247	0.349	0.302	1
Ppp3r2	0.00111716	0.507524	0.432	0.375	1
Ubr4	0.00117189	0.400326	0.477	0.438	1
Mycbp	0.00120255	0.424845	0.212	0.159	1
Rsbn1	0.00137482	0.443458	0.474	0.445	1
Cfap97	0.00171923	0.397186	0.157	0.112	1
Gkap1	0.00199434	0.482201	0.364	0.318	1
Mfsd14a	0.00224326	0.428092	0.474	0.43	1
Slc17a2	0.00270653	0.381717	0.544	0.511	1
Pfdn1	0.00292381	0.38647	0.267	0.22	1
Mgat4e	0.00294981	0.384078	0.174	0.13	1
RGD1307621	0.00315244	0.454853	0.164	0.121	1
Cbx5	0.00319205	0.415697	0.409	0.364	1
Mael	0.00338097	0.435725	0.45	0.417	1
Srrm5	0.00375942	0.435646	0.492	0.472	1
Herc4	0.00422372	0.415656	0.393	0.356	1
MGC95210	0.00446701	0.417634	0.287	0.243	1
RGD1307595	0.00648653	0.384105	0.419	0.38	1
Rbm47	0.00784798	0.408064	0.15	0.113	1
Btg1	0.00839851	0.399144	0.282	0.237	1
Ddx5	0.00867228	0.420891	0.518	0.504	1
Galns	0.0105566	0.432936	0.373	0.34	1
Mief1	0.0105684	0.420285	0.263	0.223	1
Lrrc41	0.0116103	0.512072	0.138	0.105	1
Rbbp6	0.0130816	0.402669	0.209	0.167	1
Ace3	0.0209815	0.380045	0.101	0.074	1
Hipk3	0.0222614	0.416747	0.511	0.486	1
RGD1565283	0.0332972	0.390087	0.256	0.222	1
Ccl26	0.0354829	0.380997	0.133	0.104	1
Pcyt1a	0.0422157	0.425494	0.479	0.463	1
