# Supplementary material for: Reestablishment of spermatogenesis after more than 20 years of cryopreservation of rat spermatogonial stem cells reveals an important impact in differentiation capacity
Source: PLoS Biol. 2022 May 10;20(5):e3001618. doi: 10.1371/journal.pbio.3001618 (PMC9089916; doi:10.1371/journal.pbio.3001618)
Supplement: S4 Data — (XLSX) [file pbio.3001618.s011.xlsx]

## Sheet: Figure1C
Data for Figure 1C
Values denote colonies per 10^5 cells transplanted, a single averaged value for colony counts from each biological replicate, with each replicated defined as donor cells from an individual rat
Replicate	1	2	3	4	Mean	SE
Fresh	36.1111	39.5833	40		38.5648	1.23273
Short frozen	38.8889	61.4667	68.04	11.76	45.0389	7.64513
Long frozen	2.33333	1.565	1.135		1.67778	0.350495

## Sheet: Figure1D
Data for Figure 1D
Colonies displaying elongating spermatids or sperm were scored and a proportion calculated for each replicate
Treatment	Replicate	Total colonies	Spermatids/sperm colonies	Proportion			Fresh	Short Frozen	Long Frozen
Short Frozen	1	13	16	0.551724		mean	0.633633	0.557959	0.167989
Short Frozen	2	25	17	0.404762		SD	0.0356674	0.156408	0.0727754
Short Frozen	3	13	33	0.717391		SEM	0.0205926	0.0903022	0.0420169
Fresh	1	15	28	0.651163
Fresh	2	11	16	0.592593
Fresh	3	24	46	0.657143
Long Frozen	1	8	1	0.111111
Long Frozen	2	6	1	0.142857
Long Frozen	3	6	2	0.25

## Sheet: Figure3A
Data for Figure 3A
Aggregate normalized counts per cluster
	UNSELECTED													EPCAM+
	Cluster 9	Cluster 3	Cluster 8	Cluster 1	Cluster 4	Cluster 2	Cluster 5	Cluster 7	Cluster 0	Cluster 6	Cluster 10			Cluster 5	Cluster 2	Cluster 0	Cluster 1	Cluster 3	Cluster 4	Cluster 6	Cluster 7
Etv5	0.337393	0.02032	0.00508404	0.00539249	0.00845537	0.0129195	0.0129892	0.0127036	0.0115134	0.0074716	0		Etv5	1.27245	0.180022	0.0178598	0.0264946	0.0513038	0.0802384	0.0402545	0.0153685
Ret	0.0859842	0.00640184	0.00568535	0.0114023	0.0122571	0.0128559	0.0107172	0.00847677	0.00170127	0.00533441	0.00394535		Ret	0.301038	0.134622	0.0165643	0.0168378	0.0241649	0.0126715	0.0394501	0.0103009
Nanos2	0.0328736	0	0.00199047	0.00221179	0.00182384	0.00287809	0.00329006	0.00254878	0.000704999	0	0		Nanos2	0.125493	0.0471526	0.00714652	0.00704616	0.00495709	0.00380771	0.00770211	0.00889885
Sdc4	0.712261	0.0267834	0.0173876	0.0251523	0.0253867	0.0413288	0.0202006	0.0286556	0.0115007	0.00783703	0.00373609		Sdc4	2.15292	0.938785	0.111464	0.106371	0.0749244	0.0531588	0.152009	0.0698189
Lin28a	0.103536	0.0139854	0.024021	0.0216241	0.0116384	0.0152639	0.00726331	0.00806446	0.00367644	0.0067033	0		Lin28a	0.193059	0.127421	0.0995111	0.0602317	0.034992	0.0292847	0.0535046	0.017183
Utf1	0.0476969	0.00564734	0	0.00243206	0.00682063	0.007324	0.00404915	0.00698256	0.00145455	0.000449233	0.00291704		Utf1	0.0799981	0.0424263	0.00702448	0.00331171	0.00368791	0.0020542	0.00498828	0.0038573
Sall4	0.0387549	0.00594186	0.0027472	0.00245014	0.0035611	0.00225759	0.00169787	0.00440906	0.00467776	0.0103192	0.00104198		Sall4	0.0763189	0.0649951	0.022788	0.0115507	0.00610052	0.00615178	0.00725734	0.00555014
Piwil4	0.0950665	0.0246997	0.0203849	0.0294795	0.0171719	0.0177823	0.0121585	0.0196081	0.0125608	0.0112544	0.00402942		Piwil4	0.148286	0.138029	0.0892944	0.0493264	0.0556571	0.0362795	0.0509078	0.00836191
Nanos3	0.0137006	0.00143038	0.00392058	0.000390162	0.00120931	0.00258595	0.00102435	0.000806314	0.000993502	0.00253512	0.000657867		Nanos3	0.0967776	0.134766	0.007906	0.00856544	0.00385674	0.00185569	0.0115036	0.0018307
Uchl1	1.26183	0.357467	0.222864	0.15255	0.155905	0.124531	0.109107	0.370218	0.573938	0.662528	0.776807		Uchl1	1.2247	1.65037	1.51278	0.716934	0.384307	0.168041	0.552476	0.590013
Dmrt1	0.00587369	0.00372943	0.00257421	0.00220487	0.000494578	0.00366177	0.00320844	0.0054019	0.00331492	0.00172283	0		Dmrt1	0.0103036	0.0184836	0.0170296	0.0133188	0.00951859	0.00500633	0.00628288	0.00342223
Rhox13	0.154103	0.109722	0.0142487	0.00341056	0.0124266	0.0131829	0.00851645	0.0100356	0.00319513	0.000591508	0		Rhox13	0.098674	0.168719	0.23864	0.167568	0.142338	0.119019	0.0687363	0.0407383
Sohlh1	0.167876	0.0636835	0.00949984	0.0022402	0.00287591	0.000851137	0.00224614	0.00230089	0.0028518	0.000959337	0		Sohlh1	0.135516	0.203299	0.258921	0.139278	0.0671013	0.0137173	0.0718509	0.0188562
Crabp1	0.766982	0.193137	0.0123692	0.00358183	0.00694544	0.00536455	0.00401771	0.00538171	0.0104236	0.008249	0		Crabp1	0.442407	0.748697	1.13155	0.510072	0.291665	0.138248	0.249889	0.074589
Kit	0.362211	0.267431	0.0551691	0.0935376	0.067571	0.0504228	0.0349928	0.0306439	0.0269937	0.0127814	0.0194252		Kit	0.105066	0.291797	0.585555	0.377612	0.255218	0.129768	0.188434	0.0738495
Rpa2	0.271141	0.207792	0.132375	0.0657208	0.0316419	0.0155969	0.00712842	0.00407263	0.00613282	0.000531266	0.0109064		Rpa2	0.263781	0.305297	0.374721	0.260645	0.199311	0.153966	0.173624	0.0328538
Rhob	0.286536	0.329138	0.0406755	0.0166711	0.0108986	0.0179432	0.0113379	0.0174642	0.0149661	0.00349271	0.00674139		Rhob	0.288062	0.272064	0.430413	0.508583	0.301416	0.132556	0.248681	0.0473702
Kmt2a	0.285435	0.472864	0.0586755	0.0176635	0.0271341	0.0244189	0.0103062	0.0163118	0.0156005	0.0180594	0.0093815		Kmt2a	0.364718	0.230393	0.310298	0.560786	0.565849	0.243284	0.184378	0.0443065
Stra8	0.088785	0.143313	0.0105923	0.000882055	0.000948812	0.00210437	0.00301379	0	0.00290933	0.00377995	0.00734733		Stra8	0.0320839	0.137275	0.126825	0.134356	0.401857	0.393828	0.0674306	0.0581037
Mei1	0.0474393	0.0632954	0.0141532	0.019296	0.0044019	0.00729313	0.00751668	0.00298912	0.00499778	0.00487977	0.0093149		Mei1	0.0475123	0.0467715	0.0649534	0.0584747	0.09133	0.0926838	0.0397585	0.02045
Dmc1	0.0358314	0.174524	0.0910283	0.016786	0.0200614	0.0101768	0.00849261	0.00687126	0.010216	0.0012461	0.000984166		Dmc1	0.0505948	0.0468668	0.047193	0.0761505	0.245314	0.424131	0.110178	0.0172593
Sohlh2	0.113733	0.138125	0.129448	0.0101008	0.00662264	0.0077693	0.011225	0.00602302	0.0026145	0.00232439	0.0127948		Sohlh2	0.0471745	0.115877	0.199563	0.167988	0.21797	0.199259	0.182769	0.0273027
Dazl	1.0047	1.29721	0.712268	0.113039	0.0679593	0.0739406	0.0705886	0.0601543	0.0464693	0.0229346	0.039857		Dazl	1.05013	1.16307	1.39399	1.51071	1.82502	1.96396	1.24958	0.254228
Rad51	0.118526	0.0953704	0.102048	0.0943796	0.0341197	0.0142949	0.00597512	0.00980447	0.00520977	0.0117562	0.00543759		Rad51	0.0786311	0.123291	0.166887	0.124303	0.165388	0.213235	0.116481	0.0225555
Tex101	0.515432	1.6257	1.88401	1.31948	0.502328	0.387252	0.334376	0.367114	0.40933	0.2929	0.148734		Tex101	0.505739	0.584509	0.66442	1.23046	1.9796	2.39534	1.50103	0.482312
Meiob	0.0132514	0.13229	0.24681	0.0294148	0.024901	0.0449691	0.0124891	0.0126808	0.00569462	0.00626567	0.00554898		Meiob	0.0266813	0.0472803	0.0412228	0.0501695	0.150641	0.450988	0.182842	0.0231263
Sycp1	0.195137	0.725597	1.66151	0.533806	0.396575	0.302557	0.22831	0.165894	0.180623	0.201516	0.354794		Sycp1	0.386266	0.291916	0.174146	0.310305	0.829245	1.50784	1.29543	0.253022
Sycp3	0.135909	0.54085	1.93419	1.25268	0.649166	0.364309	0.197125	0.130892	0.109328	0.0937646	0.113418		Sycp3	0.175288	0.197241	0.0763123	0.153593	0.652405	1.72644	1.49676	0.213535
Ccnb1ip1	0.13803	0.117688	0.250356	0.0583263	0.0102927	0.0114337	0.011338	0.00632379	0.00428929	0.0031072	0.00249333		Ccnb1ip1	0.166387	0.214375	0.21047	0.161936	0.225724	0.29109	0.238381	0.0469777
Hormad1	0.0958104	0.404234	1.0204	0.382356	0.175799	0.120362	0.0543718	0.0208935	0.0318149	0.0254593	0.0407013		Hormad1	0.127541	0.10119	0.104354	0.175493	0.444556	0.77993	0.744188	0.109779
Atr	0.179522	0.323146	0.752962	0.383132	0.234155	0.24291	0.132997	0.0592062	0.0344894	0.0433005	0.0189668		Atr	0.271222	0.252568	0.241463	0.265902	0.344387	0.523543	0.508548	0.105553
Spo11	0.00320095	0.0586131	0.22402	0.249433	0.140025	0.08523	0.0454874	0.0242205	0.0128122	0.0117583	0.00890638		Spo11	0.0137254	0.0180378	0.0124498	0.0209909	0.0777678	0.205007	0.182261	0.0311882
Piwil1	0.132923	0.187279	2.45899	2.03826	0.623528	0.230948	0.121698	0.0779195	0.0709679	0.079048	0.0986039		Piwil1	0.155811	0.148564	0.133948	0.115775	0.117066	0.114479	1.33176	0.117776
Piwil2	0.162713	0.120144	1.23359	0.406436	0.0750723	0.0628778	0.0603389	0.0637967	0.0865214	0.155092	0.0627397		Piwil2	0.367328	0.285925	0.121624	0.121519	0.115679	0.0908294	0.763359	0.0977018
Mybl1	0.0164117	0.0961598	0.376336	0.41145	0.24514	0.0999599	0.0853737	0.046051	0.0237721	0.0274988	0.0278084		Mybl1	0.0339446	0.0313134	0.0178814	0.0281128	0.0637325	0.11484	0.301111	0.068924
Dyx1c1	0.022628	0.0201025	0.275883	0.32768	0.161471	0.0635054	0.0296984	0.0162368	0.016936	0.0286586	0.0761501		Dyx1c1	0.0118458	0.00967381	0.00840102	0.0109133	0.0230053	0.0481136	0.150901	0.0305415
Msh3	0.0235597	0.0404228	0.0663951	0.165456	0.169388	0.116558	0.0920229	0.0653811	0.0751287	0.035468	0.0278799		Msh3	0.0597327	0.0634952	0.0538057	0.0547751	0.0498273	0.0706942	0.116028	0.0777686
Mns1	0.0849615	0.152813	0.583055	1.06575	1.38813	1.54436	0.974487	0.120552	0.0942347	0.138016	0.0967968		Mns1	0.178057	0.149314	0.107378	0.122005	0.122919	0.0785177	0.459406	0.30018
Pttg1	0.201134	0.128566	0.692482	1.52535	1.57467	0.55033	0.154116	0.108424	0.0783889	0.0757418	0.0690659		Pttg1	0.147371	0.23156	0.257488	0.116223	0.0477681	0.0291712	0.563023	0.155384
Spag6	0	0.0115059	0.0513887	0.200858	0.216086	0.172074	0.111698	0.0936763	0.0116644	0.0137993	0.024802		Spag6	0.0111874	0.00376296	0.00429321	0.00372844	0.00592664	0.00234476	0.0778737	0.0823388
Ldha	0.0864131	0.153091	1.28028	2.07837	2.0132	1.83498	1.76467	1.70154	1.59182	0.808785	0.172999		Ldha	0.0476723	0.0865806	0.0218031	0.019146	0.018115	0.0274545	1.00254	1.39301
Cetn4	0.0295084	0.038729	0.407754	1.13062	1.04892	0.752674	0.495187	0.289935	0.34307	0.459659	0.754358		Cetn4	0.00312531	0.00685905	0.0100741	0.00637356	0.0091913	0.0161876	0.325799	0.414806
Acr	0.0759357	0.0943714	0.309012	1.04953	1.49554	1.52307	1.51278	1.49114	0.805253	0.440342	0.210133		Acr	0.0179319	0.0129559	0.0134069	0.0115231	0.0164094	0.011493	0.254898	0.765695
Acrv1	0.0291705	0.0301824	0.0134065	0.0365471	0.263908	0.939733	1.24938	0.746703	0.103041	0.0484493	0.0470451		Acrv1	0.00247093	0.00347495	0.00462327	0.00535076	0.0051292	0.00577986	0.0352166	0.347562
Catsper3	0.00292645	0.00671189	0.00641042	0.00549814	0.106609	0.41334	0.58023	0.269062	0.0808525	0.0622983	0.0439978		Catsper3	0.0157434	0.00579073	0.00491539	0.00293403	0.00357079	0.00323683	0.024705	0.306628
Hsfy2	0.00246468	0.00662048	0.0101486	0.0109974	0.0159714	0.180595	0.897364	0.583562	0.045103	0.0178748	0.0141931		Hsfy2	0.00630393	0.00587285	0.00694066	0.00703494	0.00739227	0.00948399	0.0182414	0.303895
Saxo1	0.00278867	0.00588817	0.0118335	0.00630302	0.0103943	0.0626305	0.121041	0.150218	0.0888746	0.0122268	0.00188049		Saxo1	0.00568864	0.00577137	0.00587287	0.00636586	0.0060061	0.00275855	0.00967435	0.103524
Txndc8	0.00701727	0.0098617	0.0095596	0.012348	0.0196539	0.363716	0.85055	0.826413	0.548882	0.181861	0.0449903		Txndc8	0.0010004	0.00326798	0.00186682	0.00280075	0.00251912	0.000569541	0.0132548	0.478065
Fas	0.006384	0.00128668	0.00410252	0.00424433	0.00466746	0	0.00815325	0.0108054	0.0172854	0.0162348	0.0108767		Fas	0.0104052	0.0101322	0.00631891	0.00541866	0.00527383	0.00578568	0.00753737	0.0157195
Tnp1	0.584134	0.577232	0.607658	0.782865	0.836275	1.31413	3.74739	5.68574	6.21864	4.95536	1.25543		Tnp1	0.0764241	0.0911001	0.0705099	0.0743569	0.078565	0.100177	0.34638	4.46466
Tnp2	0.0668945	0.0931904	0.0806835	0.124181	0.145692	0.19655	0.665663	2.78776	3.57678	1.63825	0.464594		Tnp2	0.0113427	0.00892998	0.00795844	0.0110202	0.0134324	0.0142016	0.0544347	2.32846
Prm1	1.0935	1.20099	1.64204	1.97243	1.74965	1.96745	3.28169	6.15136	6.73899	7.10505	6.02471		Prm1	0.199273	0.171182	0.199604	0.213103	0.166402	0.16917	0.784992	5.27905
Prm2	0.0161347	0.0300888	0.025736	0.0275318	0.0259383	0.0433812	0.157558	1.3588	1.68804	1.98585	0.343057		Prm2	0.00155431	0.00036654	0.000492512	0.000183365	0.00273338	0.000774688	0.0193153	1.33011

## Sheet: Figure6B
	Sample & Biological Replicate (Fr = Fresh, TFr = Transplanted Fresh, TSF = Transplanted Short Frozen, TLF = Transplanted Long Frozen
Counts
Cell Type	Fr5	Fr7	Fr8	Fr9	TFr2	TFr3	TFr4	TFr5	TSF2	TSF3	TSF4	TSF5	TSF6	TLF1	TLF2	TLF3	TLF4
Undiff. spermatogonia	12	3	0	6	64	16	45	27	57	21	19	15	156	29	128	78	89
Diff.spermatogonia	24	4	31	4	99	13	163	11	157	98	24	8	314	53	154	220	240
Early spermatocytes	410	84	346	122	278	383	167	118	344	221	44	52	490	62	603	266	219
Late spermatocytes	175	46	204	81	133	90	80	109	191	37	51	44	352	34	341	106	36
Early spermatids	258	76	481	125	215	190	130	81	184	55	31	44	623	54	326	103	28
Late spermatids	789	420	695	336	527	479	190	111	678	43	63	189	891	17	387	121	11
Proportions	Fr5	Fr7	Fr8	Fr9	TFr2	TFr3	TFr4	TFr5	TSF2	TSF3	TSF4	TSF5	TSF6	TLF1	TLF2	TLF3	TLF4
Undiff. spermatogonia	0.00719424	0.00473934	0	0.00890208	0.0486322	0.0136635	0.0580645	0.059081	0.0353818	0.0442105	0.0818966	0.0426136	0.0552017	0.116466	0.0660134	0.0872483	0.142857
Diff.spermatogonia	0.0143885	0.00631912	0.0176437	0.00593472	0.075228	0.0111016	0.210323	0.02407	0.097455	0.206316	0.103448	0.0227273	0.111111	0.212851	0.0794224	0.246085	0.385233
Early spermatocytes	0.245803	0.132701	0.196927	0.181009	0.211246	0.327071	0.215484	0.258206	0.213532	0.465263	0.189655	0.147727	0.17339	0.248996	0.310985	0.297539	0.351525
Late spermatocytes	0.104916	0.0726698	0.116107	0.120178	0.101064	0.0768574	0.103226	0.238512	0.11856	0.0778947	0.219828	0.125	0.124558	0.136546	0.175864	0.118568	0.0577849
Early spermatids	0.154676	0.120063	0.273762	0.18546	0.163374	0.162254	0.167742	0.177243	0.114215	0.115789	0.133621	0.125	0.220453	0.216867	0.168128	0.115213	0.0449438
Late spermatids	0.473022	0.663507	0.395561	0.498516	0.400456	0.409052	0.245161	0.242888	0.420857	0.0905263	0.271552	0.536932	0.315287	0.0682731	0.199587	0.135347	0.0176565
Mean values
Cell Type	Fresh	Transplanted fresh	Transplanted Short Frozen	Transplanted Long Frozen
Undiff. spermatogonia	0.00520891	0.0448603	0.0518608	0.103146
Diff. spermatogonia	0.0110715	0.0801805	0.108211	0.230898
Primary spermatocytes	0.18911	0.253002	0.237914	0.302261
Secondary spermatocytes	0.103468	0.129915	0.133168	0.122191
Round spermatids	0.18349	0.167653	0.141816	0.136288
Elongating spermatids	0.507651	0.324389	0.327031	0.105216
SEM	Fresh	Transplanted fresh	Transplanted Short Frozen	Transplanted Long Frozen
Undiff. spermatogonia	0.00193508	0.0106616	0.00815139	0.0167977
Diff.spermatogonia	0.00293212	0.0455355	0.0292223	0.0627962
Early spermatocytes	0.0233145	0.0268707	0.0578394	0.0211394
Late spermatocytes	0.010761	0.0366892	0.0233659	0.0245766
Early spermatids	0.0329218	0.00340868	0.0199661	0.0368497
Late spermatids	0.0563752	0.046434	0.0748371	0.0396288

## Sheet: FigureS1A
Colonies per 10^5 cells of unselected rat transplants to be comprared with early work with the same line of rats (Orwig et al 2002 and Ryu et al 2003)
Replicate1	4.5
Replicate2	3.75
Replicate3	7
Average	5.08333
SEM	0.982486

## Sheet: FigureS1D
Counts and percentages of rat vs mouse
			Counts			Percentages
	Name	Rat	Mouse	Undetermined	Rat	Mouse	Undetermined
	Pure rat	831	1	0	0.998798	0.00120192	0
	Pure mouse	0	845	0	0	1	0
Unselected	TFr2	3657	758	51	0.818854	0.169727	0.0114196
	TFr3	2530	2617	1859	0.361119	0.373537	0.265344
	TFr4	1252	808	26	0.600192	0.387344	0.012464
	TFr5	1480	1256	292	0.488771	0.414795	0.0964333
	TSF2	3745	1675	433	0.639843	0.286178	0.0739792
	TSF3	666	719	59	0.461219	0.497922	0.0408587
	TSF4	381	1356	10	0.218088	0.776188	0.0057241
	TSF5	1115	7107	28	0.135152	0.861455	0.00339394
	TSF6	7644	8230	2363	0.419148	0.45128	0.129572
	TLF1	423	3045	111	0.118189	0.850796	0.0310142
	TLF2	4357	2713	316	0.5899	0.367317	0.0427836
	TLF3	1323	1241	68	0.50266	0.471505	0.0258359
	TLF4	883	7908	168	0.0985601	0.882688	0.0187521

## Sheet: FigureS1G
Counts and percentages of rat vs mouse
			Counts			Percentages
	Name	Rat	Mouse	Undetermined	Rat	Mouse	Undetermined
	Pure rat	831	1	0	0.998798	0.00120192	0
	Pure mouse	0	845	0	0	1	0
EpCAM	TFr1	2218	50	129	0.925323	0.0208594	0.0538173
	TFr2	7844	2022	174	0.781275	0.201394	0.0173307
	TFr3	1766	328	193	0.772191	0.143419	0.08439
	TFr4	980	479	213	0.586124	0.286483	0.127392
	TFr5	2052	1049	364	0.592208	0.302742	0.105051
	TSF2	1447	932	550	0.494025	0.318197	0.187777
	TSF3	1011	579	227	0.556412	0.318657	0.124931
	TSF4	1038	1127	150	0.44838	0.486825	0.0647948
	TSF5	1146	2732	94	0.28852	0.687815	0.0236657
	TLF1	1174	2397	264	0.306128	0.625033	0.0688396
	TLF2	2617	1173	234	0.650348	0.291501	0.0581511
	TLF3	2422	888	748	0.596846	0.218827	0.184327
	TLF4	1670	2762	511	0.337852	0.55877	0.103379

## Sheet: FigureS6A
Ingenuity pathway analysis output comparing fresh rat with transplanted fresh rat
Z-SCORE										p VALUE
Canonical Pathways	SSC.TFr.vs.Fr.filtered	Progenitor.TFr.vs.Fr.filtered	EarlyDiff.TFr.vs.Fr.filtered	LateDiff.TFr.vs.Fr.filtered	spermatocyte.TFr.vs.Fr.filtered	PachyteneDiplotene.TFr.vs.Fr.filtered	RoundSpermatid.TFr.vs.Fr.filtered	ElongatingSpermatid.TFr.vs.Fr.filtered		Canonical Pathways	SSC.TFr.vs.Fr.filtered	Progenitor.TFr.vs.Fr.filtered	EarlyDiff.TFr.vs.Fr.filtered	LateDiff.TFr.vs.Fr.filtered	spermatocyte.TFr.vs.Fr.filtered	PachyteneDiplotene.TFr.vs.Fr.filtered	RoundSpermatid.TFr.vs.Fr.filtered	ElongatingSpermatid.TFr.vs.Fr.filtered
EIF2 Signaling	0.378	-0.632	-0.632	-1.134	-2.646	-2.887	-2.646	-1.633		EIF2 Signaling	12.0874	13.4409	10.8159	10.7871	10.1276	13.9412	10.0236	4.8679
Sirtuin Signaling Pathway	N/A	0.447	0.447	N/A	N/A	2.449	2.236	1.633		Regulation of eIF4 and p70S6K Signaling	7.10086	8.10799	4.83233	3.88496	2.10569	3.3142	3.68871	3.58264
Protein Kinase A Signaling	N/A	0	0.707	N/A	N/A	N/A	2.449	2.121		mTOR Signaling	3.51094	4.75865	4.2054	3.48807	1.90681	3.61	2.54087	2.4539
Coronavirus Pathogenesis Pathway	0.378	0	0	0.447	2	1.897	0.302	0		Coronavirus Pathogenesis Pathway	4.55869	2.82377	1.76214	2.71766	2.93348	5.38546	4.68629	1.49516
Oxidative Phosphorylation	N/A	N/A	-2.236	N/A	N/A	-2.236	N/A	N/A		NRF2-mediated Oxidative Stress Response	1.71908	2.99899	2.53752	2.42828	0.37888	0.955872	1.28088	1.66875
Kinetochore Metaphase Signaling Pathway	N/A	2	2	N/A	N/A	N/A	N/A	N/A		Protein Ubiquitination Pathway	2.91965	4.39459	0.835009	0.931628	0	0	1.03753	3.39112
NRF2-mediated Oxidative Stress Response	N/A	-1.633	-2	N/A	N/A	N/A	N/A	N/A		HOTAIR Regulatory Pathway	0.810267	2.09978	4.36369	1.4693	0	0	0.554987	0.245688
Integrin Signaling	N/A	0.816	0.447	N/A	N/A	0	-0.447	-0.447		Mitochondrial Dysfunction	2.19794	0.963477	2.10124	0.279803	0	1.97862	0.518368	0.493775
RHOA Signaling	N/A	N/A	1	N/A	N/A	0	1	N/A		Œ±-tocopherol Degradation	1.37613	0.995577	1.01579	1.37198	1.64841	1.1289	0.970145	0
RHOGDI Signaling	N/A	N/A	-1	N/A	N/A	1	N/A	N/A		Oxidative Phosphorylation	1.91557	0.482766	2.26765	0	0	2.77161	0.885255	0
AMPK Signaling	N/A	N/A	N/A	N/A	N/A	-1	N/A	-1		tRNA Charging	0.811408	1.19319	2.14948	1.9069	1.07127	0.584708	0.44692	0
Huntington's Disease Signaling	N/A	N/A	-1	N/A	N/A	N/A	N/A	-1		Integrin Signaling	1.19502	1.57991	1.18566	0.628186	0.414534	1.08329	1.02816	0.982763
Epithelial Adherens Junction Signaling	N/A	N/A	2	N/A	N/A	N/A	N/A	N/A		RHOA Signaling	1.00337	0.83956	1.43072	0.996283	0.608911	1.80825	1.28513	0
IL-8 Signaling	N/A	-1	-0.816	N/A	N/A	N/A	N/A	N/A		Sirtuin Signaling Pathway	0.884303	1.43686	1.11765	0	0.312432	1.58873	1.31739	1.25503
ILK Signaling	N/A	N/A	-1.633	N/A	N/A	N/A	N/A	N/A		UVB-Induced MAPK Signaling	1.67787	1.75154	1.80745	0.694318	0	0.48021	0.351158	0.910944
HOTAIR Regulatory Pathway	N/A	-1	0.378	N/A	N/A	N/A	N/A	N/A		NER (Nucleotide Excision Repair, Enhanced Pathway)	0.445888	1.61901	1.06414	1.13329	1.63927	0.725958	0.490289	0.471563
HER-2 Signaling in Breast Cancer	N/A	1.342	N/A	N/A	N/A	N/A	N/A	N/A		AMPK Signaling	0	0.927117	2.46078	0	0.974596	1.39036	0.846807	0.805009
ATM Signaling	N/A	1.342	N/A	N/A	N/A	N/A	N/A	N/A		Protein Kinase A Signaling	0.279332	1.15116	2.04914	0.99177	0	0	0.744221	2.05423
SPINK1 General Cancer Pathway	N/A	1	N/A	N/A	N/A	N/A	N/A	N/A		PCP (Planar Cell Polarity) Pathway	0.643064	0.876483	2.49979	1.55419	0.894174	0.430466	0.306587	0
Salvage Pathways of Pyrimidine Ribonucleotides	N/A	-1	N/A	N/A	N/A	N/A	N/A	N/A		Role of BRCA1 in DNA Damage Response	0.535717	1.98434	2.05655	0	0.778687	0.335955	1.20969	0.215564
GŒ±q Signaling	N/A	N/A	-0.447	N/A	N/A	N/A	N/A	N/A		Aldosterone Signaling in Epithelial Cells	0.806091	1.51276	0.306117	0.292179	0	0.876609	1.41535	1.89884
Inhibition of ARE-Mediated mRNA Degradation Pathway	N/A	N/A	N/A	N/A	N/A	N/A	0	0.447		Interferon Signaling	0.84347	0.496754	0	0	2.51835	1.50534	1.20768	0.4632
CXCR4 Signaling	N/A	N/A	-0.447	N/A	N/A	N/A	N/A	N/A		Remodeling of Epithelial Adherens Junctions	0.595774	2.22999	0.302237	0	0	0.388379	1.38241	2.08775
Ferroptosis Signaling Pathway	N/A	0.378	N/A	N/A	N/A	N/A	N/A	N/A		VEGF Signaling	1.17048	1.67481	1.74387	0.456248	0	0.752258	0.51312	0.494043
UVB-Induced MAPK Signaling	N/A	N/A	N/A	N/A	N/A	N/A	N/A	N/A		HER-2 Signaling in Breast Cancer	2.52631	1.46404	1.09368	0	0.39315	0.594572	0.325911	0.306325
14-3-3-mediated Signaling	N/A	N/A	N/A	N/A	N/A	N/A	N/A	N/A		Androgen Signaling	0.286145	1.46484	2.77363	0.283265	0.495131	0	0	1.31783
Role of BRCA1 in DNA Damage Response	N/A	N/A	N/A	N/A	N/A	N/A	N/A	N/A		SPINK1 General Cancer Pathway	0.590314	2.20762	0.813277	1.44269	0	0.383563	0.738836	0.255882
Chemokine Signaling	N/A	N/A	N/A	N/A	N/A	N/A	N/A	N/A		Phosphatidylcholine Biosynthesis I	0	1.14367	1.16421	1.5241	0	1.27885	1.11781	0
Hereditary Breast Cancer Signaling	N/A	N/A	N/A	N/A	N/A	N/A	N/A	N/A		Ubiquinol-10 Biosynthesis (Eukaryotic)	0.917233	0.562911	0.581061	0.913256	1.1809	0.684293	1.34959	0
Glycolysis I	N/A	N/A	N/A	N/A	N/A	N/A	N/A	N/A		Stearate Biosynthesis I (Animals)	0.62453	0.310551	1.58781	0.620836	0.874407	1.07185	0.80015	0.2821
Ceramide Degradation	N/A	N/A	N/A	N/A	N/A	N/A	N/A	N/A		Gluconeogenesis I	0	0.616296	1.55148	0	0	0	2.5181	1.43735
CSDE1 Signaling Pathway	N/A	N/A	N/A	N/A	N/A	N/A	N/A	N/A		DNA Methylation and Transcriptional Repression Signaling	0.854803	0.506828	0.524486	0.850869	0	0	2.14947	1.20414
Diphthamide Biosynthesis	N/A	N/A	N/A	N/A	N/A	N/A	N/A	N/A		CSDE1 Signaling Pathway	2.7452	0.925326	0.960222	0.665726	0	0.454244	0.327798	0
Regulation of eIF4 and p70S6K Signaling	N/A	N/A	N/A	N/A	N/A	N/A	N/A	N/A		Transcriptional Regulatory Network in Embryonic Stem Cells	1.64717	0.951385	0.986547	0.679725	0	0	0.907526	0.884234
CCR3 Signaling in Eosinophils	N/A	N/A	N/A	N/A	N/A	N/A	N/A	N/A		Chemokine Signaling	0.535717	1.27394	1.32554	2.29373	0	0.335955	0	0.215564
Thiamin Salvage III	N/A	N/A	N/A	N/A	N/A	N/A	N/A	N/A		14-3-3-mediated Signaling	0.37535	1.33412	0	0.372165	0	0.59237	1.83535	1.21195
Hypoxia Signaling in the Cardiovascular System	N/A	N/A	N/A	N/A	N/A	N/A	N/A	N/A		Inhibition of ARE-Mediated mRNA Degradation Pathway	1.49357	0.292201	0.314731	0.297712	0.51254	0.453726	0.962054	1.39271
Cardiolipin Biosynthesis II	N/A	N/A	N/A	N/A	N/A	N/A	N/A	N/A		p38 MAPK Signaling	0.394052	1.40946	0.915552	1.02016	0	1.18361	0.406311	0.389032
iNOS Signaling	N/A	N/A	N/A	N/A	N/A	N/A	N/A	N/A		Phosphatidylglycerol Biosynthesis II (Non-plastidic)	0	0	0	0	0	0.725227	2.47054	2.43029
Gap Junction Signaling	N/A	N/A	N/A	N/A	N/A	N/A	N/A	N/A		Activation of IRF by Cytosolic Pattern Recognition Receptors	0	1.49886	0.854553	0.609046	0.861781	1.04874	0.282665	0.272976
Sorbitol Degradation I	N/A	N/A	N/A	N/A	N/A	N/A	N/A	N/A		Glycolysis I	0	0	1.5209	0	0	0	2.47054	1.40721
Molecular Mechanisms of Cancer	N/A	N/A	N/A	N/A	N/A	N/A	N/A	N/A		Cell Cycle: G2/M DNA Damage Checkpoint Regulation	0	1.797	0.400157	0.709551	0.968605	0.494121	0.962641	0
Circadian Rhythm Signaling	N/A	N/A	N/A	N/A	N/A	N/A	N/A	N/A		Hereditary Breast Cancer Signaling	0.339449	1.74978	1.2521	0	0.558359	0	1.11315	0
Activation of IRF by Cytosolic Pattern Recognition Receptors	N/A	N/A	N/A	N/A	N/A	N/A	N/A	N/A		Ferroptosis Signaling Pathway	0	3.27801	0	0.951193	0	0	0.728729	0
Sphingosine and Sphingosine-1-phosphate Metabolism	N/A	N/A	N/A	N/A	N/A	N/A	N/A	N/A		ILK Signaling	1.26051	0.449051	1.79077	0.668153	0	0.340722	0	0.38474
Acetate Conversion to Acetyl-CoA	N/A	N/A	N/A	N/A	N/A	N/A	N/A	N/A		ATM Signaling	1.17048	2.38894	0.578864	0	0	0.752258	0	0
Aldosterone Signaling in Epithelial Cells	N/A	N/A	N/A	N/A	N/A	N/A	N/A	N/A		Circadian Rhythm Signaling	0	2.09639	1.25949	0.490289	0	0.468461	0	0.420284
Superpathway of Cholesterol Biosynthesis	N/A	N/A	N/A	N/A	N/A	N/A	N/A	N/A		RAR Activation	0.661721	0.435198	1.75273	0	0.429241	0.682452	0.701653	0
Glucocorticoid Receptor Signaling	N/A	N/A	N/A	N/A	N/A	N/A	N/A	N/A		Diphthamide Biosynthesis	0	0	0	0	0	1.6402	1.47608	1.4619
mTOR Signaling	N/A	N/A	N/A	N/A	N/A	N/A	N/A	N/A		Germ Cell-Sertoli Cell Junction Signaling	0.282669	0.963477	0.287042	0.279803	0	0	0.239555	2.3989
Tryptophan Degradation III (Eukaryotic)	N/A	N/A	N/A	N/A	N/A	N/A	N/A	N/A		Kinetochore Metaphase Signaling Pathway	1.08475	1.51525	1.58235	0	0	0.239254	0	0
GDP-L-fucose Biosynthesis I (from GDP-D-mannose)	N/A	N/A	N/A	N/A	N/A	N/A	N/A	N/A		IGF-1 Signaling	1.13336	1.60549	0	0.439188	0	0.257435	0.484784	0.466145
Interferon Signaling	N/A	N/A	N/A	N/A	N/A	N/A	N/A	N/A		Glucocorticoid Receptor Signaling	0.980226	0.560246	1.4627	0	0.838561	0.53727	0	0
Pathogenesis of Multiple Sclerosis	N/A	N/A	N/A	N/A	N/A	N/A	N/A	N/A		Huntington's Disease Signaling	0.913715	0.739053	2.08244	0	0	0	0	0.629115
Glutamate Receptor Signaling	N/A	N/A	N/A	N/A	N/A	N/A	N/A	N/A		CCR3 Signaling in Eosinophils	0	0.762952	1.91931	0.935128	0	0	0	0.68115
HIF1Œ± Signaling	N/A	0	N/A	N/A	N/A	N/A	N/A	N/A		Cell Cycle Control of Chromosomal Replication	0	0.925326	0.362941	1.60981	0.922239	0.454244	0	0
EGF Signaling	N/A	N/A	N/A	N/A	N/A	N/A	N/A	N/A		HIF1Œ± Signaling	0.227368	1.62397	0.45582	0	0.422606	1.11244	0	0.359494
Growth Hormone Signaling	N/A	N/A	N/A	N/A	N/A	N/A	N/A	N/A		iNOS Signaling	1.76058	1.05273	0	0	0	0	0.383932	0.983637
Transcriptional Regulatory Network in Embryonic Stem Cells	N/A	N/A	N/A	N/A	N/A	N/A	N/A	N/A		EGF Signaling	1.63228	0.938211	0.368775	0	0	0	0.333424	0.871336
ERBB4 Signaling	N/A	N/A	N/A	N/A	N/A	N/A	N/A	N/A		Cardiac Œ≤-adrenergic Signaling	0.270942	0.53461	0.572398	0	0	0	0.84752	1.73983
Gluconeogenesis I	N/A	N/A	N/A	N/A	N/A	N/A	N/A	N/A		Role of Hypercytokinemia/hyperchemokinemia in the Pathogenesis of Influenza	0.509537	0.221539	0	0	1.78618	0.848144	0.597522	0
tRNA Charging	N/A	N/A	N/A	N/A	N/A	N/A	N/A	N/A		Epoxysqualene Biosynthesis	0	0	0	0	0	0	3.89823	0
Pyruvate Fermentation to Lactate	N/A	N/A	N/A	N/A	N/A	N/A	N/A	N/A		RHOGDI Signaling	0.218529	0.710938	1.65322	0.215959	0	1.0719	0	0
CDP-diacylglycerol Biosynthesis I	N/A	N/A	N/A	N/A	N/A	N/A	N/A	N/A		CDP-diacylglycerol Biosynthesis I	0	0	0	0	0	0.755424	1.49509	1.46883
Glutaryl-CoA Degradation	N/A	N/A	N/A	N/A	N/A	N/A	N/A	N/A		Cell Cycle: G1/S Checkpoint Regulation	0.595774	0.789987	0.302237	0.592121	0	0	1.38241	0
Stearate Biosynthesis I (Animals)	N/A	N/A	N/A	N/A	N/A	N/A	N/A	N/A		Iron homeostasis signaling pathway	0.346217	1.21708	0.387226	1.64623	0	0	0	0
VEGF Signaling	N/A	N/A	N/A	N/A	N/A	N/A	N/A	N/A		Epithelial Adherens Junction Signaling	0	0.634096	1.12516	1.51049	0	0	0.275909	0
Iron homeostasis signaling pathway	N/A	N/A	N/A	N/A	N/A	N/A	N/A	N/A		Pathogenesis of Multiple Sclerosis	0	1.03907	1.05939	1.41681	0	0	0	0
JAK/STAT Signaling	N/A	N/A	N/A	N/A	N/A	N/A	N/A	N/A		Mitotic Roles of Polo-Like Kinase	0.606976	2.27594	0.311301	0	0	0	0	0.268563
Sonic Hedgehog Signaling	N/A	N/A	N/A	N/A	N/A	N/A	N/A	N/A		RAN Signaling	0	0	0	0	0	0.909927	0.75642	1.78601
Cyclins and Cell Cycle Regulation	N/A	N/A	N/A	N/A	N/A	N/A	N/A	N/A		Coronavirus Replication Pathway	0	1.92055	0	0	0	0	0.398333	1.01539
Glycerol-3-phosphate Shuttle	N/A	N/A	N/A	N/A	N/A	N/A	N/A	N/A		Tight Junction Signaling	2.13748	0.248458	0.269294	0.268125	0	0.399672	0	0
Granzyme A Signaling	N/A	N/A	N/A	N/A	N/A	N/A	N/A	N/A		Pyrimidine Deoxyribonucleotides De Novo Biosynthesis I	0	1.61225	0.681782	1.02224	0	0	0	0
Colanic Acid Building Blocks Biosynthesis	N/A	N/A	N/A	N/A	N/A	N/A	N/A	N/A		Hypoxia Signaling in the Cardiovascular System	0	0.715598	0	0	0	0	0.675535	1.92158
Putrescine Biosynthesis III	N/A	N/A	N/A	N/A	N/A	N/A	N/A	N/A		Ephrin B Signaling	0	0.270863	2.21627	0.570849	0	0	0	0.243979
Cell Cycle: G1/S Checkpoint Regulation	N/A	N/A	N/A	N/A	N/A	N/A	N/A	N/A		Cardiolipin Biosynthesis II	0	0	0	0	0	0	1.64973	1.63547
Pyrimidine Deoxyribonucleotides De Novo Biosynthesis I	N/A	N/A	N/A	N/A	N/A	N/A	N/A	N/A		Glutaryl-CoA Degradation	0	0	0	0	0	0	1.63724	1.61056
IL-2 Signaling	N/A	N/A	N/A	N/A	N/A	N/A	N/A	N/A		Salvage Pathways of Pyrimidine Ribonucleotides	0	1.68921	0.585062	0.459788	0	0	0	0.499874
Protein Ubiquitination Pathway	N/A	N/A	N/A	N/A	N/A	N/A	N/A	N/A		IL-8 Signaling	0.224797	0.735408	1.69755	0.222194	0	0	0	0.353463
FcŒ≥RIIB Signaling in B Lymphocytes	N/A	N/A	N/A	N/A	N/A	N/A	N/A	N/A		Gap Junction Signaling	0.240805	0.798135	0.224946	0	0	0	0.413442	1.54055
D-myo-inositol (1,4,5)-Trisphosphate Biosynthesis	N/A	N/A	N/A	N/A	N/A	N/A	N/A	N/A		Pyruvate Fermentation to Lactate	0	0	0	0	1.86832	1.34415	0	0
NER (Nucleotide Excision Repair, Enhanced Pathway)	N/A	N/A	N/A	N/A	N/A	N/A	N/A	N/A		Molecular Mechanisms of Cancer	0.241195	1.30555	0.77657	0.888841	0	0	0	0
Choline Degradation I	N/A	N/A	N/A	N/A	N/A	N/A	N/A	N/A		Mouse Embryonic Stem Cell Pluripotency	0.44255	1.60549	0.549139	0.439188	0	0	0	0
RAN Signaling	N/A	N/A	N/A	N/A	N/A	N/A	N/A	N/A		IL-10 Signaling	1.41675	0.751454	0.285171	0.570849	0	0	0	0
PCP (Planar Cell Polarity) Pathway	N/A	N/A	0	N/A	N/A	N/A	N/A	N/A		IL-3 Signaling	1.34394	0.690292	0	0	0	0	0.227714	0.629842
Semaphorin Signaling in Neurons	N/A	N/A	N/A	N/A	N/A	N/A	N/A	N/A		Cholesterol Biosynthesis II (via 24,25-dihydrolanosterol)	0	0	0	0	0	0	2.04172	0.850022
Mitochondrial Dysfunction	N/A	N/A	N/A	N/A	N/A	N/A	N/A	N/A		Cholesterol Biosynthesis III (via Desmosterol)	0	0	0	0	0	0	2.04172	0.850022
Cholesterol Biosynthesis II (via 24,25-dihydrolanosterol)	N/A	N/A	N/A	N/A	N/A	N/A	N/A	N/A		Cholesterol Biosynthesis I	0	0	0	0	0	0	2.04172	0.850022
Ephrin B Signaling	N/A	N/A	N/A	N/A	N/A	N/A	N/A	N/A		Endocannabinoid Neuronal Synapse Pathway	0	0.328313	0.719292	0	0	0	0.299424	1.51536
IGF-1 Signaling	N/A	N/A	N/A	N/A	N/A	N/A	N/A	N/A		JAK/STAT Signaling	1.31493	0.666229	0	0	0	0	0.217792	0.606557
Endocannabinoid Neuronal Synapse Pathway	N/A	N/A	N/A	N/A	N/A	N/A	N/A	0		D-myo-inositol (1,4,5)-Trisphosphate Biosynthesis	0	0	0	0	0	0.740005	1.46351	0.580698
Cholesterol Biosynthesis III (via Desmosterol)	N/A	N/A	N/A	N/A	N/A	N/A	N/A	N/A		Tryptophan Degradation III (Eukaryotic)	0	0	0	0	0	0	1.40425	1.37831
Cell Cycle: G2/M DNA Damage Checkpoint Regulation	N/A	N/A	N/A	N/A	N/A	N/A	N/A	N/A		IL-2 Signaling	1.54873	0.864901	0	0	0	0	0	0.291642
Acetyl-CoA Biosynthesis I (Pyruvate Dehydrogenase Complex)	N/A	N/A	N/A	N/A	N/A	N/A	N/A	N/A		CXCR4 Signaling	0.286145	0.270629	1.54277	0.283265	0	0	0	0.230896
Remodeling of Epithelial Adherens Junctions	N/A	N/A	N/A	N/A	N/A	N/A	N/A	N/A		GŒ±q Signaling	0	0.26806	1.53326	0.281527	0	0	0	0.498103
DNA Methylation and Transcriptional Repression Signaling	N/A	N/A	N/A	N/A	N/A	N/A	N/A	N/A		Glutamate Receptor Signaling	0	0.296485	0.84394	0	0	0	0	1.37923
Mouse Embryonic Stem Cell Pluripotency	N/A	0	N/A	N/A	N/A	N/A	N/A	N/A		Regulation Of The Epithelial Mesenchymal Transition By Growth Factors Pathway	1.30352	0.478247	0	0.694515	0	0	0	0
Mitotic Roles of Polo-Like Kinase	N/A	N/A	N/A	N/A	N/A	N/A	N/A	N/A		Granzyme A Signaling	0	1.77036	0	0	0	0	0	0.699947
p38 MAPK Signaling	N/A	N/A	N/A	N/A	N/A	N/A	N/A	N/A		FcŒ≥RIIB Signaling in B Lymphocytes	0	0	0	0	0	0.317104	0.208412	1.75842
Cardiac Œ≤-adrenergic Signaling	N/A	N/A	N/A	N/A	N/A	N/A	N/A	N/A		Semaphorin Signaling in Neurons	0	0	1.60583	0.626892	0	0	0	0
Epoxysqualene Biosynthesis	N/A	N/A	N/A	N/A	N/A	N/A	N/A	N/A		Growth Hormone Signaling	0.579664	0	0	0	0	0	0.257182	1.30078
Cholesterol Biosynthesis I	N/A	N/A	N/A	N/A	N/A	N/A	N/A	N/A		Sorbitol Degradation I	0	0	0	0	0	2.114	0	0
Œ±-tocopherol Degradation	N/A	N/A	N/A	N/A	N/A	N/A	N/A	N/A		Cyclins and Cell Cycle Regulation	0	0.227827	0	0	0	0	1.82289	0
Role of Hypercytokinemia/hyperchemokinemia in the Pathogenesis of Influenza	N/A	N/A	N/A	N/A	N/A	N/A	N/A	N/A		Colanic Acid Building Blocks Biosynthesis	0	2.02923	0	0	0	0	0	0
Tight Junction Signaling	N/A	N/A	N/A	N/A	N/A	N/A	N/A	N/A		Thiamin Salvage III	0	1.97505	0	0	0	0	0	0
Germ Cell-Sertoli Cell Junction Signaling	N/A	N/A	N/A	N/A	N/A	N/A	N/A	N/A		Superpathway of Cholesterol Biosynthesis	0	0	0	0	0	0	1.37639	0.540474
Cell Cycle Control of Chromosomal Replication	N/A	N/A	N/A	N/A	N/A	N/A	N/A	N/A		Sonic Hedgehog Signaling	0	0	0	0	0	0	0.552625	1.35055
IL-10 Signaling	N/A	N/A	N/A	N/A	N/A	N/A	N/A	N/A		Acetyl-CoA Biosynthesis I (Pyruvate Dehydrogenase Complex)	0	0	0	0	1.80186	0	0	0
Phosphatidylcholine Biosynthesis I	N/A	N/A	N/A	N/A	N/A	N/A	N/A	N/A		GDP-L-fucose Biosynthesis I (from GDP-D-mannose)	0	1.67632	0	0	0	0	0	0
RAR Activation	N/A	N/A	N/A	N/A	N/A	N/A	N/A	N/A		Putrescine Biosynthesis III	0	0	0	0	0	0	1.64973	0
Ubiquinol-10 Biosynthesis (Eukaryotic)	N/A	N/A	N/A	N/A	N/A	N/A	N/A	N/A		Choline Degradation I	0	0	0	0	0	0	1.64973	0
Regulation Of The Epithelial Mesenchymal Transition By Growth Factors Pathway	N/A	N/A	N/A	N/A	N/A	N/A	N/A	N/A		ERBB4 Signaling	0	0.287591	0	0	0	0	0	1.34699
Coronavirus Replication Pathway	N/A	N/A	N/A	N/A	N/A	N/A	N/A	N/A		Ceramide Degradation	0	0	0	1.5241	0	0	0	0
Androgen Signaling	N/A	N/A	N/A	N/A	N/A	N/A	N/A	N/A		Glycerol-3-phosphate Shuttle	0	0	0	0	0	0	0	1.4619
Phosphatidylglycerol Biosynthesis II (Non-plastidic)	N/A	N/A	N/A	N/A	N/A	N/A	N/A	N/A		Sphingosine and Sphingosine-1-phosphate Metabolism	0	0	0	1.41681	0	0	0	0
IL-3 Signaling	N/A	N/A	N/A	N/A	N/A	N/A	N/A	N/A		Acetate Conversion to Acetyl-CoA	0	0	0	0	0	0	0	1.33947

## Sheet: FigureS6B
	Cell Counts (total)								Cell Counts (apoptotic)								Proportion of apoptotic cells by replicate
	Undiff. spermatogonia	Diff. spermatogonia	Preleptotene/leptotene	Pachytene/diplotene	Round spermatids	Elongating spermatids			Undiff. spermatogonia	Diff. spermatogonia	Preleptotene/leptotene	Pachytene/diplotene	Round spermatids	Elongating spermatids			Elongating spermatids	Round spermatids	Pachytene/diplotene	Preleptotene/leptotene	Diff. spermatogonia	Undiff. spermatogonia
Fr5	7	41	146	314	495	840		Fr5	0	1	13	8	7	8		Fr5	0.00952381	0.0141414	0.0254777	0.0890411	0.0243902	0
Fr7	3	5	16	59	161	446		Fr7	0	0	0	1	0	3		Fr7	0.00672646	0	0.0169492	0	0	0
Fr8	0	30	86	231	715	718		Fr8	0	3	9	21	19	6		Fr8	0.00835655	0.0265734	0.0909091	0.104651	0.1
Fr9	6	8	28	89	263	396		Fr9	2	0	2	5	1	4		Fr9	0.010101	0.00380228	0.0561798	0.0714286	0	0.333333
TFr2	34	48	52	120	252	290		TFr2	10	14	1	5	1	0		TFr2	0	0.00396825	0.0416667	0.0192308	0.291667	0.294118
TFr3	9	9	49	166	182	301		TFr3	1	0	4	3	0	0		TFr3	0	0	0.0180723	0.0816327	0	0.111111
TFr4	56	185	24	99	208	202		TFr4	8	14	1	6	6	0		TFr4	0	0.0288462	0.0606061	0.0416667	0.0756757	0.142857
TFr5	25	14	21	95	200	127		TFr5	4	1	3	10	3	0		TFr5	0	0.015	0.105263	0.142857	0.0714286	0.16
TLF1	26	56	9	57	90	21		TLF1	3	3	1	2	1	0		TLF1	0	0.0111111	0.0350877	0.111111	0.0535714	0.115385
TLF2	122	170	145	413	706	421		TLF2	20	3	23	27	29	3		TLF2	0.00712589	0.0410765	0.0653753	0.158621	0.0176471	0.163934
TLF3	84	256	56	134	211	131		TLF3	10	16	6	6	8	0		TLF3	0	0.0379147	0.0447761	0.107143	0.0625	0.119048
TLF4	89	296	41	95	59	12		TLF4	12	13	1	2	0	0		TLF4	0	0	0.0210526	0.0243902	0.0439189	0.134831
TSF2	67	200	41	293	442	745		TSF2	12	16	2	12	7	0		TSF2	0	0.0158371	0.0409556	0.0487805	0.08	0.179104
TSF3	30	232	38	37	90	43		TSF3	5	14	3	4	2	0		TSF3	0	0.0222222	0.108108	0.0789474	0.0603448	0.166667
TSF4	19	26	4	31	96	71		TSF4	3	1	2	3	1	2		TSF4	0.028169	0.0104167	0.0967742	0.5	0.0384615	0.157895
TSF5	16	8	13	44	108	208		TSF5	8	0	3	1	1	1		TSF5	0.00480769	0.00925926	0.0227273	0.230769	0	0.5
TSF6	145	356	84	315	1131	969		TSF6	23	28	6	8	6	0		TSF6	0	0.00530504	0.0253968	0.0714286	0.0786517	0.158621
																	Proportion of apoptotic rat cells
																	Elongating spermatids	Round spermatids	Late spermatocytes	Early spermatocytes	Diff. spermatogonia	Undiff. spermatogonia
																Fresh	0.00867696	0.0111293	0.0473789	0.0662802	0.0310976	0.111111
																Transplanted Fresh	0	0.0119536	0.056402	0.0713468	0.109693	0.177021
																Transplanted Short Frozen	0.00659534	0.0126081	0.0587924	0.185985	0.0514916	0.232457
																Transplanted Long Frozen	0.00178147	0.0225256	0.0415729	0.100316	0.0444094	0.1333
																	Standard error
																	Elongating spermatids	Round spermatids	Late spermatocytes	Early spermatocytes	Diff. spermatogonia	Undiff. spermatogonia
																Fresh	0.000744547	0.00595217	0.0167779	0.023112	0.023676	0.096225
																Transplanted Fresh	0	0.00646331	0.0184648	0.0271055	0.0630927	0.0403243
																Transplanted Short Frozen	0.00547318	0.00293436	0.018178	0.0848576	0.0149163	0.0669946
																Transplanted Long Frozen	0.00178147	0.0100774	0.00930929	0.0278796	0.00969397	0.0110488

## Sheet: FigureS6C
	Cell Counts (total)										Cell Counts (apoptotic)										Proportion of apoptotic cells bt replicate
Biological replicate	SSCs	Progenitors	Early diff. spermatogonia	Late diff. spermatogonia	Preleptotene	Primary spermatocytes	Secondary spermatocytes	Spermatids			SSCs	Progenitors	Early diff. spermatogonia	Late diff. spermatogonia	Preleptotene	Primary spermatocytes	Secondary spermatocytes	Spermatids		Biological replicate	Spermatids	Secondary spermatocytes	Primary spermatocytes	Preleptotene	Late diff. spermatogonia	Early diff. spermatogonia	Progenitors	SSCs
Fr5	160	545	732	744	545	557	178	17		Fr5	11	49	54	43	18	11	4	1		Fr5	0.0588235	0.0224719	0.0197487	0.0330275	0.0577957	0.0737705	0.0899083	0.06875
Fr6	241	757	1068	558	382	404	135	68		Fr6	40	140	204	70	31	7	13	0		Fr6	0	0.0962963	0.0173267	0.0811518	0.125448	0.191011	0.184941	0.165975
Fr7	75	237	386	323	337	213	44	8		Fr7	10	21	27	22	12	4	0	1		Fr7	0.125	0	0.0187793	0.0356083	0.0681115	0.0699482	0.0886076	0.133333
Fr8	80	182	333	184	56	118	71	61		Fr8	8	30	48	13	0	3	3	2		Fr8	0.0327869	0.0422535	0.0254237	0	0.0706522	0.144144	0.164835	0.1
Fr9	143	389	442	460	200	132	44	32		Fr9	14	48	50	34	11	3	0	0		Fr9	0	0	0.0227273	0.055	0.073913	0.113122	0.123393	0.0979021
TFr1	73	174	160	171	124	42	10	2		TFr1	8	18	17	14	4	2	0	0		TFr1	0	0	0.047619	0.0322581	0.0818713	0.10625	0.103448	0.109589
TFr2	131	243	303	142	119	94	148	180		TFr2	18	33	39	9	4	1	1	1		TFr2	0.00555556	0.00675676	0.0106383	0.0336134	0.0633803	0.128713	0.135802	0.137405
TFr3	23	44	105	76	176	99	171	143		TFr3	0	2	8	1	4	4	1	0		TFr3	0	0.00584795	0.040404	0.0227273	0.0131579	0.0761905	0.0454545	0
TFr4	26	93	199	155	123	163	10	2		TFr4	2	9	24	4	4	4	0	0		TFr4	0	0	0.0245399	0.0325203	0.0258065	0.120603	0.0967742	0.0769231
TFr5	99	148	208	153	92	64	21	2		TFr5	15	4	14	10	3	1	2	0		TFr5	0	0.0952381	0.015625	0.0326087	0.0653595	0.0673077	0.027027	0.151515
TLF1	85	141	172	97	91	61	34	3		TLF1	5	12	18	5	3	1	1	0		TLF1	0	0.0294118	0.0163934	0.032967	0.0515464	0.104651	0.0851064	0.0588235
TLF2	95	135	186	113	72	74	29	2		TLF2	4	10	18	7	3	2	1	0		TLF2	0	0.0344828	0.027027	0.0416667	0.0619469	0.0967742	0.0740741	0.0421053
TLF3	101	211	357	348	244	128	71	1		TLF3	5	16	37	22	18	4	0	0		TLF3	0	0	0.03125	0.0737705	0.0632184	0.103641	0.0758294	0.0495049
TLF4	173	141	194	173	136	80	37	1		TLF4	15	16	22	23	5	2	0	0		TLF4	0	0	0.025	0.0367647	0.132948	0.113402	0.113475	0.0867052
TSF2	50	127	265	188	236	200	50	17		TSF2	1	5	24	15	5	2	1	0		TSF2	0	0.02	0.01	0.0211864	0.0797872	0.090566	0.0393701	0.02
TSF3	80	159	201	119	161	80	25	1		TSF3	5	9	18	8	0	1	2	0		TSF3	0	0.08	0.0125	0	0.0672269	0.0895522	0.0566038	0.0625
TSF4	43	150	163	206	135	89	15	9		TSF4	2	8	8	11	6	1	1	0		TSF4	0	0.0666667	0.011236	0.0444444	0.0533981	0.0490798	0.0533333	0.0465116
TSF5	63	70	90	87	56	20	6	6		TSF5	8	10	14	8	1	1	0	0		TSF5	0	0	0.05	0.0178571	0.091954	0.155556	0.142857	0.126984
																					Proportion of apoptotic rat cells
																					Spermatids	Late spermatocytes	Early spermatocytes	Preleptotene	Late diff. spermatogonia	Early diff. spermatogonia	Progenitors	SSCs
																				Fresh	0.0433221	0.0322043	0.0208011	0.0409575	0.0791841	0.118399	0.130337	0.113192
																				Transplanted Fresh	0.00111111	0.0215686	0.0277653	0.0307456	0.0499151	0.0998128	0.0817013	0.0950864
																				Transplanted Short Frozen	0	0.0416667	0.020934	0.020872	0.0730916	0.0961884	0.0730411	0.0639989
																				Transplanted Long Frozen	0	0.0159736	0.0249176	0.0462922	0.0774149	0.104617	0.0871213	0.0592847
																					Standard error
																					Spermatids	Late spermatocytes	Early spermatocytes	Preleptotene	Late diff. spermatogonia	Early diff. spermatogonia	Progenitors	SSCs
																				Fresh	0.0232123	0.0178574	0.00145508	0.0133824	0.0118764	0.0226962	0.0194881	0.0166953
																				Transplanted Fresh	0.00111111	0.0184718	0.00708884	0.00201775	0.0129872	0.0120902	0.0199125	0.0269784
																				Transplanted Short Frozen	0	0.0189297	0.0097021	0.00913094	0.00828077	0.0220215	0.0235701	0.0227506
																				Transplanted Long Frozen	0	0.010716	0.00360889	0.0107744	0.0215868	0.00393898	0.0105215	0.0112688
