# Supplementary material for: Reestablishment of spermatogenesis after more than 20 years of cryopreservation of rat spermatogonial stem cells reveals an important impact in differentiation capacity
Source: PLoS Biol. 2022 May 10;20(5):e3001618. doi: 10.1371/journal.pbio.3001618 (PMC9089916; doi:10.1371/journal.pbio.3001618)
Supplement: S1 Code — (R) [file pbio.3001618.s012.R]

# Libraries ----

library(devtools)
library(tidyverse)
library(ggplot2)
library(cowplot)
library(dplyr)
library(indRop)
library(monocle3)
library(patchwork)
library(magrittr)
library(scater)
library(scran)
library(loomR)
library(plotrix)
library(RColorBrewer)
library(reshape2)
# library(trelliscopejs) 
library(genefilter)
library(edgeR)
library(matrixStats)
library(viridis)
library(scales)
library(vegan)
library(pca3d)
library(VennDiagram)
library(Seurat)
library(SeuratData)
library(SeuratWrappers)


# Read in data ----

#this uses the indRop package to read in count data
#IMPORTANT NOTE: not all of these samples have been uploaded to GEO repository
#Samples that failed QC or had too few cells were not uploaded to GEO but the original code is presented
#Samples not in the GEO repositiory are excluded from all analysis shown in the manuscript
#first we read in all the transplanted samples

setwd("/data/brinsterlab/transplanted_output")

TFr1b.data <- readIndrop("TFr1b.counts.tsv.gz")
TFr1c.data <- readIndrop("TFr1c.comb.counts.tsv.gz")
TFr2a.data <- readIndrop("TFr2a.counts.tsv.gz" )
TFr2b.data <- readIndrop("TFr2b.counts.tsv.gz")
TFr2c.data <- readIndrop("TFr2c.counts.tsv.gz")
TFr2d.data <- readIndrop("TFr2d.counts.tsv.gz")
TFr2e.data <- readIndrop("TFr2e.counts.tsv.gz")
TSF1a.data <- readIndrop("TSF1a.counts.tsv.gz")
TSF1c.data <- readIndrop("TSF1c.counts.tsv.gz")
TFr3d.data <- readIndrop("TFr3dVsRat.counts.tsv.gz")
TSF2c.data <- readIndrop("TSF2cVsRat.counts.tsv.gz")
TLF1d.data <- readIndrop("TLF1dVsRat.counts.tsv.gz")
TFr3a.data <- readIndrop("TFr3aVsRat.counts.tsv.gz")
TFr3b.data <- readIndrop("TFr3bVsRat.counts.tsv.gz")
TFr3c.data <- readIndrop("TFr3cVsRat.counts.tsv.gz")
TSF2b.data <- readIndrop("TSF2bVsRat.counts.tsv.gz")
TLF1a.data <- readIndrop("TLF1aVsRat.counts.missingL1.tsv.gz")
TFr4b.data <- readIndrop("TFr4b.counts.vs.rat.tsv.gz")
TFr4c.data <- readIndrop("TFr4c.counts.vs.rat.tsv.gz")
TSF3a.data <- readIndrop("TSF3a.counts.vs.rat.tsv.gz")
TSF3c.data <- readIndrop("TSF3c.counts.vs.rat.tsv.gz")
TLF1b.data <- readIndrop("TLF1b.counts.vs.rat.tsv.gz")
TLF2a.data <- readIndrop("TLF2a.counts.vs.rat.tsv.gz")
TLF2b.data <- readIndrop("TLF2b.counts.vs.rat.tsv.gz")
TLF2c.data <- readIndrop("TLF2c.counts.vs.rat.tsv.gz")
TLF2e.data <- readIndrop("TLF2e.counts.vs.rat.tsv.gz")
TSF1b.data <- readIndrop("TSF1b.v.R.counts.tsv.gz")
TFr5b.data <- readIndrop("TFr5b.vs.rat.counts.tsv.gz")
TFr5c.old.data <- readIndrop("TFr5c.vs.rat.counts.tsv.gz") 
TSF4a.data <- readIndrop("TSF4a.vs.rat.counts.tsv.gz") 
TSF4c.old.data <- readIndrop("TSF4c.vs.rat.counts.tsv.gz") 
TLF3b.data <- readIndrop("TLF3b.vs.rat.counts.tsv.gz") 
TLF3c.data <- readIndrop("TLF3c.vs.rat.counts.tsv.gz") 
TLF3d.old.data <- readIndrop("TLF3d.vs.rat.counts.tsv.gz") 
TLF3f.old.data <- readIndrop("TLF3f.vs.rat.counts.tsv.gz") 
TFr5c.data <- readIndrop("TFr5c.vs.rat.resequenced.counts.tsv.gz")
TLF3d.data <- readIndrop("TLF3d.vs.rat.resequenced.counts.tsv.gz")
TLF3f.data <- readIndrop("TLF3f.vs.rat.resequenced.counts.tsv.gz")
TSF4c.data <- readIndrop("TSF4c.vs.rat.resequenced.counts.tsv.gz")
TLF1c.data <- readIndrop("TLF1c.vs.rat.counts.tsv.gz")
TSF5a.data <- readIndrop("TSF5a.vs.rat.counts.tsv.gz")
TSF5b.data <- readIndrop("TSF5b.vs.rat.counts.tsv.gz")
TSF5c.data <- readIndrop("TSF5c.vs.rat.counts.tsv.gz")
TLF4e.data <- readIndrop("TLF4e.vs.rat.counts.tsv.gz")
TLF4b.data <- readIndrop("TLF4b.r.counts.tsv.gz")
TLF4c.data <- readIndrop("TLF4c.r.counts.tsv.gz")
TLF4f.data <- readIndrop("TLF4f.r.counts.tsv.gz")
TSF2a.data <- readIndrop("TSF2a.r.counts.tsv.gz")
TSF6a.data <- readIndrop("TSF6a.r.counts.tsv.gz")
TSF6b.data <- readIndrop("TSF6b.r.counts.tsv.gz")
TSF6c.data <- readIndrop("TSF6c.r.counts.tsv.gz")
TSF6e.data <- readIndrop("TSF6e.r.counts.tsv.gz")


#MOUSE

#the same samples are read in again, this time samples aligned against the mouse genome. 
#note that in each case the cell identifiers match between the rat-aligned and mouse-aligned samples. 
TFr1b.M.data <- readIndrop("TFr1b.counts.M.tsv.gz")
TFr1c.M.data <- readIndrop("TFr1c.comb.counts.M.tsv.gz")
TFr2a.M.data <- readIndrop("TFr2a.counts.M.tsv.gz")
TFr2b.M.data <- readIndrop("TFr2b.counts.M.tsv.gz")
TFr2c.M.data <- readIndrop("TFr2c.counts.M.tsv.gz")
TFr2d.M.data <- readIndrop("TFr2d.counts.M.tsv.gz")
TFr2e.M.data <- readIndrop("TFr2e.counts.M.tsv.gz")
TSF1a.M.data <- readIndrop("TSF1a.counts.M.tsv.gz")
TSF1c.M.data <- readIndrop("TSF1c.counts.M.tsv.gz")
TFr3d.M.data <- readIndrop("TFr3dVsMouse.counts.tsv.gz")
TSF2c.M.data <- readIndrop("TSF2cVsMouse.counts.tsv.gz")
TLF1d.M.data <- readIndrop("TLF1dVsMouse.counts.tsv.gz")

TFr3a.M.data <- readIndrop("TFr3aVsMouse.counts.tsv.gz")
TFr3b.M.data <- readIndrop("TFr3bVsMouse.counts.tsv.gz")
TFr3c.M.data <- readIndrop("TFr3cVsMouse.counts.tsv.gz")
TSF2b.M.data <- readIndrop("TSF2bVsMouse.counts.tsv.gz")
TLF1a.M.data <- readIndrop("TLF1aVsMouse.counts.missingL1.tsv.gz")

TFr4b.M.data <- readIndrop("TFr4b.counts.vs.mouse.tsv.gz")
TFr4c.M.data <- readIndrop("TFr4c.counts.vs.mouse.tsv.gz")
TSF3a.M.data <- readIndrop("TSF3a.counts.vs.mouse.tsv.gz")
TSF3c.M.data <- readIndrop("TSF3c.counts.vs.mouse.tsv.gz")
TLF1b.M.data <- readIndrop("TLF1b.counts.vs.mouse.tsv.gz")
TLF2a.M.data <- readIndrop("TLF2a.counts.vs.mouse.tsv.gz")
TLF2b.M.data <- readIndrop("TLF2b.counts.vs.mouse.tsv.gz")
TLF2c.M.data <- readIndrop("TLF2c.counts.vs.mouse.tsv.gz")
TLF2e.M.data <- readIndrop("TLF2e.counts.vs.mouse.tsv.gz")

TSF1b.M.data <- readIndrop("TSF1b.v.M.counts.tsv.gz")

TFr5b.M.data <- readIndrop("TFr5b.vs.mouse.counts.tsv.gz")
TFr5c.old.M.data <- readIndrop("TFr5c.vs.mouse.counts.tsv.gz") 
TSF4a.M.data <- readIndrop("TSF4a.vs.mouse.counts.tsv.gz") 
TSF4c.old.M.data <- readIndrop("TSF4c.vs.mouse.counts.tsv.gz") 
TLF3b.M.data <- readIndrop("TLF3b.vs.mouse.counts.tsv.gz") 
TLF3c.M.data <- readIndrop("TLF3c.vs.mouse.counts.tsv.gz") 
TLF3d.old.M.data <- readIndrop("TLF3d.vs.mouse.counts.tsv.gz") 
TLF3f.old.M.data <- readIndrop("TLF3f.vs.mouse.counts.tsv.gz") 

TFr5c.M.data <- readIndrop("TFr5c.vs.mouse.resequenced.counts.tsv.gz")
TLF3d.M.data <- readIndrop("TLF3d.vs.mouse.resequenced.counts.tsv.gz")
TLF3f.M.data <- readIndrop("TLF3f.vs.mouse.resequenced.counts.tsv.gz")
TSF4c.M.data <- readIndrop("TSF4c.vs.mouse.resequenced.counts.tsv.gz")

TLF1c.M.data <- readIndrop("TLF1c.vs.mouse.counts.tsv.gz")
TSF5a.M.data <- readIndrop("TSF5a.vs.mouse.counts.tsv.gz")
TSF5b.M.data <- readIndrop("TSF5b.vs.mouse.counts.tsv.gz")
TSF5c.M.data <- readIndrop("TSF5c.vs.mouse.counts.tsv.gz")

TLF4e.M.data <- readIndrop("TLF4e.vs.mouse.counts.tsv.gz")
TLF4b.M.data <- readIndrop("TLF4b.m.counts.tsv.gz")
TLF4c.M.data <- readIndrop("TLF4c.m.counts.tsv.gz")
TLF4f.M.data <- readIndrop("TLF4f.m.counts.tsv.gz")
TSF2a.M.data <- readIndrop("TSF2a.m.counts.tsv.gz")
TSF6a.M.data <- readIndrop("TSF6a.m.counts.tsv.gz")
TSF6b.M.data <- readIndrop("TSF6b.m.counts.tsv.gz")
TSF6c.M.data <- readIndrop("TSF6c.m.counts.tsv.gz")
TSF6e.M.data <- readIndrop("TSF6e.m.counts.tsv.gz")

# Mouse or rat designation ----

#a list of all rat-aligned and mouse-aligned samples are generated to iterate through.
#each sample is given a name here as well

list.R.data <- c(TFr1b.data, TFr1c.data, 
                 TFr2a.data, TFr2b.data, TFr2c.data,
                 TFr2d.data, TFr2e.data,
                 TSF1a.data, TSF1c.data,
                 TFr3d.data, TSF2c.data, TLF1d.data,
                 TFr3a.data, TFr3b.data, TFr3c.data,
                 TSF2b.data, TLF1a.data,
                 TFr4b.data, TFr4c.data, TSF3a.data,
                 TSF3c.data, TLF1b.data, TLF2a.data,
                 TLF2b.data, TLF2c.data, TLF2e.data,
                 TSF1b.data,
                 TFr5b.data, TSF4a.data, TLF3b.data, TLF3c.data,
                 #TFr5c.old.data, TSF4c.old.data, TLF3d.old.data, TLF3f.old.data,
                 TFr5c.data, TSF4c.data, TLF3d.data, TLF3f.data,
                 TLF1c.data, TSF5a.data, TSF5b.data, TSF5c.data,
                 TLF4e.data, TLF4b.data, TLF4c.data, TLF4f.data,
                 TSF2a.data, TSF6a.data, TSF6b.data, TSF6c.data, TSF6e.data)

list.data2 <- list.R.data

list.M.data <- c(TFr1b.M.data, TFr1c.M.data, 
                 TFr2a.M.data, TFr2b.M.data, TFr2c.M.data,
                 TFr2d.M.data, TFr2e.M.data,
                 TSF1a.M.data, TSF1c.M.data,
                 TFr3d.M.data, TSF2c.M.data, TLF1d.M.data,
                 TFr3a.M.data, TFr3b.M.data, TFr3c.M.data,
                 TSF2b.M.data, TLF1a.M.data,
                 TFr4b.M.data, TFr4c.M.data, TSF3a.M.data,
                 TSF3c.M.data, TLF1b.M.data, TLF2a.M.data,
                 TLF2b.M.data, TLF2c.M.data, TLF2e.M.data,
                 TSF1b.M.data,
                 TFr5b.M.data, TSF4a.M.data, TLF3b.M.data, TLF3c.M.data,
                 #TFr5c.old.M.data, TSF4c.old.M.data, TLF3d.old.M.data, TLF3f.old.M.data,
                 TFr5c.M.data, TSF4c.M.data, TLF3d.M.data, TLF3f.M.data,
                 TLF1c.M.data, TSF5a.M.data, TSF5b.M.data, TSF5c.M.data,
                 TLF4e.M.data, TLF4b.M.data, TLF4c.M.data, TLF4f.M.data,
                 TSF2a.M.data, TSF6a.M.data, TSF6b.M.data, TSF6c.M.data, TSF6e.M.data)

names.data2 <-  c("TFr1b", "TFr1c", "TFr2a", 
                  "TFr2b", "TFr2c", "TFr2d", "TFr2e",
                  "TSF1a", "TSF1c", "TFr3d","TSF2c","TLF1d",
                  "TFr3a", "TFr3b", "TFr3c", "TSF2b", "TLF1a",
                  "TFr4b", "TFr4c", "TSF3a",
                  "TSF3c", "TLF1b", "TLF2a",
                  "TLF2b", "TLF2c", "TLF2e",
                  "TSF1b",
                  "TFr5b", "TSF4a", "TLF3b", "TLF3c",
                  #"TFr5c.old", "TSF4c.old", "TLF3d.old", "TLF3f.old",
                  "TFr5c", "TSF4c", "TLF3d", "TLF3f",
                  "TLF1c", "TSF5a", "TSF5b", "TSF5c",
                  "TLF4e", "TLF4b", "TLF4c", "TLF4f",
                  "TSF2a", "TSF6a", "TSF6b", "TSF6c", "TSF6e"#,
                  #"TFr2a", "TFr3a" #THESE TWO ARE REPEATS FOR MOUSE-ALIGNED FILES
)

cell.names <- as.data.frame(colnames(list.R.data[[1]]))
colnames(cell.names) <- "cell.name"
cell.names$sample <- names.data2[1]
cell.names$species <- "na"

mouse.or.rat.summary <- data.frame("rat" = 1:length(list.R.data), "mouse" = 1:length(list.M.data), "unknown" = 1:length(list.data2))
rownames(mouse.or.rat.summary) <- names.data2

# pick mouse or rat
# the goal here is to assign a species identity for every cell in every dataset 
# it loops through all of the datasets - warning, this is not optimized and can take a long time

for(current.object in 1:length(list.R.data)){
  
  #current.object <- 1
  
  print(current.object)
  print(names.data2[current.object])
  #Set criteria
  mouse.data <- (list.M.data[[current.object]])#TFr2c.M.data #this is the sample aligned against mouse
  rat.data <- (list.R.data[[current.object]])#TFr2c.data  #this is the sample aligned against rat
  minimum.fold.change <- 1.05 #what is the minimum fold-change in UMI count between aligments to make a call
  minimum.number.of.transcripts <- 100 #what is the cutoff for transcripts, this cuts down on 'empty' barcodes that would be excluded anyway later
  keep.rat.cells <- TRUE #if TRUE, it sets the minimum transcripts from the rat alignment rather than mouse alignment
  
  #need to make sure the two gene sets have the same gene names and exclude any gene names unique to rat or mouse
  
  Genes.mouse <- rownames(mouse.data)
  Genes.rat <- rownames(rat.data)
  
  commonGenes <- as.matrix(intersect(Genes.mouse, Genes.rat))
  
  rat.data.filtered <- rat.data[(row.names(rat.data) %in% commonGenes),]
  mouse.data.filtered <- mouse.data[(row.names(mouse.data) %in% commonGenes),]
  
  #mWT1a.mouse.count <- colSums(mWT1a.data)
  #mWT1a.rat.count <- colSums(mWT1a_vs_rat.data)
  mouse.count <- (colSums(as.matrix(mouse.data.filtered)))
  rat.count <- (colSums(as.matrix(rat.data.filtered)))
  
  if(keep.rat.cells == TRUE){
    transcript.count <- rat.count} else {
      transcript.count <- mouse.count}
  
  #cut out the transcripts based on the rat sequences.
  rat.data.filtered <- rat.data.filtered[,transcript.count>=minimum.number.of.transcripts]
  mouse.data.filtered <- mouse.data.filtered[,transcript.count>=minimum.number.of.transcripts]
  
  mouse.count <- mouse.count[transcript.count>=minimum.number.of.transcripts]
  rat.count <- rat.count[transcript.count>=minimum.number.of.transcripts]
  
  number.of.columns <- ncol(mouse.data.filtered)
  number.of.columns2 <- ncol(rat.data.filtered)
  if(number.of.columns == number.of.columns2){print("OK!")}else{print("BAD!!!")}
  
  number.of.rows.mouse <- nrow(mouse.data.filtered)
  number.of.rows.rat <- nrow(rat.data.filtered)
  if(number.of.rows.mouse == number.of.rows.rat){print("OK!")}else{print("BAD!!!")}
  
  mouse.or.rat <- c(1:number.of.columns) #this is a vector that contains the mouse or rat designation
  
  for(a in 1:number.of.columns){
    if((mouse.count[a]/rat.count[a]) > minimum.fold.change){
      mouse.or.rat[a] <- "mouse"
    }else if ((rat.count[a]/mouse.count[a]) > minimum.fold.change){
      mouse.or.rat[a] <- "rat"
    } else {
      mouse.or.rat[a] <- "unknown"
    }
  }
  
  if(current.object<2){
    list.of.names <- rownames(as.data.frame(rat.count))
    logical.list.of.names <- cell.names$cell.name %in% list.of.names
    cell.names$species[logical.list.of.names] <- mouse.or.rat
    
  }else{
    cell.names.temp <- as.data.frame(colnames(list.R.data[[current.object]]))
    colnames(cell.names.temp) <- "cell.name"
    cell.names.temp$sample <- names.data2[current.object]
    
    list.of.names <- rownames(as.data.frame(rat.count))
    logical.list.of.names <- cell.names.temp$cell.name %in% list.of.names      
    
    cell.names.temp$species <- "na"
    cell.names.temp$species[logical.list.of.names] <- mouse.or.rat
    cell.names <- rbind(cell.names, cell.names.temp)
  }
  
  combined.data <- rat.data #this makes a duplicate of the rat data as a basis
  ticker <- 0 #this is to count through the mouse.or.rat list, which has a different length to logical.list.of.names
  for(row.number in 1:length(logical.list.of.names)){ #scan through all of the rows in combined.data
    if(logical.list.of.names[row.number] == TRUE){ #if it's above threshold
      ticker <- ticker + 1
      if(mouse.or.rat[ticker] == "rat"){ #if it's rat, don't do anything
        cat("Sample ", current.object, " of ", length(list.R.data), " row number ", row.number, ": keep as rat\n")
      }
      if(mouse.or.rat[ticker] == "mouse"){
        combined.data[row.number,] <- mouse.data[row.number,] #if it's mouse, replace with mouse data
        cat("Sample ", current.object, " of ", length(list.R.data), " row number ", row.number, ": replaced with mouse\n")
      }
    }else{cat("Sample ", current.object, " of ", length(list.R.data), " row number ", row.number, ": failed to meet threshold\n")}
  }
  #note that if a line is not determined to be rat or mouse it defaults to rat.
  
  list.data2[[current.object]] <- combined.data #list.data2 now contains the merged mouse/rat data.
  
  
  #table(mouse.or.rat)
  mouse.or.rat.summary[current.object, 1] <- length(which(mouse.or.rat == "rat"))
  mouse.or.rat.summary[current.object, 2] <- length(which(mouse.or.rat == "mouse"))
  mouse.or.rat.summary[current.object, 3] <- length(which(mouse.or.rat == "unknown"))
  
  
}
mouse.or.rat.summary2<-mouse.or.rat.summary
rownames(mouse.or.rat.summary)<-names.data2
write.csv(mouse.or.rat.summary, "mouse.or.rat.summary.csv")

mouse.or.rat.summary


# Set inflection points ----

#This code attempts to set the inflection point to decide where to set the minimumUMI cutoff.
#This isn't very good at it, but it will visualise the rank UMI cell plot. 
#If the inflection point isn't set well, minimum UMI cutoff will be manually set later for each sample

inflection.point2 <- c(1:length(list.data2))
log_lib_size_at_inflection2 <- c(1:length(list.data2))

par(mfrow = c(3,3))

for(y in 1:length(list.data2)){
  #y=1
  print(names.data2[y])
  expression.df <- as.data.frame(list.data2[y])
  
  umi_per_barcode <- colSums(expression.df)
  barcode_rank <- rank(-umi_per_barcode)
  # plot(barcode_rank, umi_per_barcode, 
  #      #ylim=c(1,2000),
  #      xlim=c(1,10000))
  
  log_lib_size <- log10(umi_per_barcode)
  #plot(barcode_rank, log_lib_size, xlim=c(1,10000))
  
  o <- order(barcode_rank)
  log_lib_size <- log_lib_size[o]
  barcode_rank <- barcode_rank[o]
  
  rawdiff <- diff(log_lib_size)/diff(barcode_rank)
  inflection <- which(rawdiff == min(rawdiff[500:4000], na.rm=TRUE))
  
  
  
  plot(barcode_rank, log_lib_size, xlim=c(1,8000),
       pch = 20,
       main = paste(y, names.data2[y], "cells", inflection, sep="_", "UMIs", round(10^log_lib_size[inflection]))
  )
  
  abline(v=inflection, col="blue", lwd=2)
  abline(h=log_lib_size[inflection], col="green", lwd=2)
  
  
  inflection.point2[y] <- inflection
  log_lib_size_at_inflection2[y] <- log_lib_size[inflection]
}

# Set cutoffs ----

#here we take the inflection points and convert them to minimum UMI. Below are manual settings for samples where the inflection
#point was not accurately calculated and is based on visual inspection of the graph. 

min.UMIs2 <- 10^log_lib_size_at_inflection2

min.UMIs2[2] <- 10^2.7
min.UMIs2[3] <- 10^3
min.UMIs2[4] <- 10^3.3
min.UMIs2[5] <- 10^3.3

min.UMIs2[7] <- 10^3.2
min.UMIs2[8] <- 10^2.0

min.UMIs2[10] <- 10^2.5
min.UMIs2[11] <- 10^2.5
min.UMIs2[12] <- 10^2.9
min.UMIs2[13] <- 10^3.0
min.UMIs2[14] <- 10^2.9
min.UMIs2[15] <- 10^2.9
min.UMIs2[16] <- 10^2.9
min.UMIs2[17] <- 10^2.7
min.UMIs2[18] <- 10^2.6

min.UMIs2[20] <- 10^2.5

min.UMIs2[23] <- 10^2.8
min.UMIs2[24] <- 10^2.5
min.UMIs2[25] <- 10^2.7
min.UMIs2[26] <- 10^2.9

min.UMIs2[28] <- 10^2.8

min.UMIs2[30] <- 10^2.5

min.UMIs2[32] <- 10^2.8
min.UMIs2[33] <- 10^2.8
min.UMIs2[34] <- 10^2.5
min.UMIs2[35] <- 10^2.5

min.UMIs2[37] <- 10^3
min.UMIs2[38] <- 10^3

min.UMIs2[41] <- 10^2.6
min.UMIs2[42] <- 10^2.6
min.UMIs2[43] <- 10^2.6
min.UMIs2[44] <- 10^2.8
min.UMIs2[45] <- 10^2.8
min.UMIs2[46] <- 10^2.8
min.UMIs2[47] <- 10^2.8

min.UMIs2[49] <- 10^3 #this is a repeat with mouse reference 
min.UMIs2[50] <- 10^3 #this is a repeat with mouse reference


# Non-transplanted samples ----

#Now we repeat the whole process for the non-transplanted samples
#these are pure rat samples, so no requirement to set mouse or rat identities.

setwd("/data/brinsterlab/rat_combined")

rawFr5d <- "Fr5d.counts.2.tsv.gz"
rawFr5c <- "EpCAM_5c.counts.tsv.gz"
rawFr6c <- "EpCAM_6c_comb.counts.tsv.gz"
rawFr7c <- "EpCAM_7c.counts.tsv.gz"
rawFr4a <- "Fresh_4a_comb.counts.tsv"
rawFr5a <- "Fresh_5a_comb.counts.tsv"
rawFr6a <- "Fresh_6a_comb.counts.tsv"
rawFr7a <- "Fresh_7a_comb.counts.tsv"
rawFr4b <- "Fr4b.counts.tsv.gz"
rawFr5b <- "Fr5b.counts.tsv.gz" 
rawLF2a <- "LF2a.counts.2.tsv.gz"  
rawSF2a <- "SF2a.counts.2.tsv.gz"
rawFr6d <- "Fr6d.counts.tsv.gz"
rawLF3b <- "LF3b.counts.tsv.gz"
rawSF3b <- "SF3b.counts.comb.tsv.gz"
rawFr7d <- "Fr7d.counts.2.tsv.gz"
rawSF4a <- "SF4a.counts.2.tsv.gz"
rawLF4a <- "LF4a.counts.2.tsv.gz"
rawLF3a <- "LF3a.counts.tsv.gz"
rawFr8c <- "Fr8c.counts.tsv.gz" 
rawFr8b <- "Fr8b.counts.tsv.gz"
rawFr4a <- "Fresh_4a_comb.counts.tsv"
rawFr9a <- "Fr9a.counts.tsv.gz"
rawFr9c <- "Fr9c.counts.tsv.gz"
rawFr9d <- "Fr9d.counts.tsv.gz"

LF2a.data <- readIndrop(rawLF2a)
SF2a.data <- readIndrop(rawSF2a)
Fr6d.data <- readIndrop(rawFr6d)
LF3b.data <- readIndrop(rawLF3b)
SF3b.data <- readIndrop(rawSF3b)
Fr7d.data <- readIndrop(rawFr7d)
LF4a.data <- readIndrop(rawLF4a)
SF4a.data <- readIndrop(rawSF4a)
LF3a.data <- readIndrop(rawLF3a)
Fr8c.data <- readIndrop(rawFr8c)
Fr5d.data <- readIndrop(rawFr5d)
Fr5c.data <- readIndrop(rawFr5c)
Fr6c.data <- readIndrop(rawFr6c)
Fr7c.data <- readIndrop(rawFr7c)
Fr4a.data <- readIndrop(rawFr4a)
Fr5a.data <- readIndrop(rawFr5a)
Fr6a.data <- readIndrop(rawFr6a)
Fr7a.data <- readIndrop(rawFr7a)
Fr4b.data <- readIndrop(rawFr4b)
Fr5b.data <- readIndrop(rawFr5b)
Fr8b.data <- readIndrop(rawFr8b)
Fr9a.data <- readIndrop(rawFr9a)
Fr9c.data <- readIndrop(rawFr9c)
Fr9d.data <- readIndrop(rawFr9d)

setwd("/data/brinsterlab/mouse_output")
mWT4a.data <- readIndrop("mWT4a.counts.tsv.gz")
mWT5e.data <- readIndrop("mWT5e.counts.tsv.gz")


# Set inflection points 2----

#This is a repeat of the previous code.

list.data <- c(
  Fr4a.data, Fr4b.data,
  Fr5a.data, Fr5b.data, Fr5c.data, Fr5d.data,
  Fr6a.data, Fr6c.data, Fr6d.data,
  Fr7a.data, Fr7c.data, Fr7d.data,
  Fr8b.data, Fr8c.data,
  Fr9a.data, Fr9c.data, Fr9d.data,
  LF2a.data, SF2a.data, 
  LF3b.data, SF3b.data,
  LF4a.data, SF4a.data,
  LF3a.data, 
  mWT4a.data, mWT5e.data)

inflection.point <- c(1:length(list.data))
log_lib_size_at_inflection <- c(1:length(list.data))
names.data <-  c("Fr4a", "Fr4b", "Fr5a", "Fr5b", "Fr5c", "Fr5d", 
                 "Fr6a", "Fr6c", "Fr6d", "Fr7a", "Fr7c", "Fr7d",
                 "Fr8b", "Fr8c",
                 "Fr9a", "Fr9c", "Fr9d",
                 "LF2a", "SF2a", 
                 "LF3b", "SF3b",
                 "LF4a", "SF4a", "LF3a",
                 "mWT4a", "mWT5e")

par(mfrow = c(3,3))

for(y in 1:length(list.data)){
  #y=1
  print(names.data[y])
  expression.df <- as.data.frame(list.data[y])
  
  umi_per_barcode <- colSums(expression.df)
  barcode_rank <- rank(-umi_per_barcode)
  # plot(barcode_rank, umi_per_barcode, 
  #      #ylim=c(1,2000),
  #      xlim=c(1,10000))
  
  log_lib_size <- log10(umi_per_barcode)
  #plot(barcode_rank, log_lib_size, xlim=c(1,10000))
  
  o <- order(barcode_rank)
  log_lib_size <- log_lib_size[o]
  barcode_rank <- barcode_rank[o]
  
  rawdiff <- diff(log_lib_size)/diff(barcode_rank)
  inflection <- which(rawdiff == min(rawdiff[500:4000], na.rm=TRUE))
  
  
  
  plot(barcode_rank, log_lib_size, xlim=c(1,8000),
       pch = 20,
       main = paste(names.data[y], "cells", inflection, sep="_", "UMIs", round(10^log_lib_size[inflection]))
  )
  
  abline(v=inflection, col="blue", lwd=2)
  

  
  abline(h=log_lib_size[inflection], col="green", lwd=2)
  
  inflection.point[y] <- inflection
  log_lib_size_at_inflection[y] <- log_lib_size[inflection]
}


min.UMIs <- 10^log_lib_size_at_inflection
min.UMIs[1] <- 10^3.0
min.UMIs[2] <- 10^3.0
min.UMIs[3] <- 10^3.0
min.UMIs[4] <- 10^3.0
min.UMIs[5] <- 10^2.8
min.UMIs[6] <- 10^2.9
min.UMIs[7] <- 10^3.5
min.UMIs[8] <- 10^2.9 #this one is pretty dubious
min.UMIs[9] <- 10^3.2 #this one too
min.UMIs[10] <- 10^3.0
min.UMIs[11] <- 10^2.7
min.UMIs[12] <- 10^3.0
min.UMIs[13] <- 10^2.9
min.UMIs[14] <- 10^2.9
min.UMIs[15] <- 10^3.3
min.UMIs[16] <- 10^3
min.UMIs[17] <- 10^3.0
min.UMIs[18] <- 10^3.0
min.UMIs[19] <- 10^2.9
min.UMIs[20] <- 10^2.9
min.UMIs[21] <- 10^2.8
min.UMIs[22] <- 10^2.8 
min.UMIs[23] <- 10^2.8 
min.UMIs[24] <- 10^2.8 
min.UMIs[25] <- 10^3.1
min.UMIs[26] <- 10^3.3


# Set cutoffs 2----

#These are the main filtering criteria for all samples
#minimum UMI is applied on a per-sample basis.

min.features <- 100
max.features <- 3000
max.mito <- 20

#Raw data is now convered to Seurat objects

Fr4a <- CreateSeuratObject(Fr4a.data, project = "Fr4")
Fr4b <- CreateSeuratObject(Fr4b.data, project = "Fr4")

Fr5a <- CreateSeuratObject(Fr5a.data, project = "Fr5")
Fr5b <- CreateSeuratObject(Fr5b.data, project = "Fr5")
Fr5c <- CreateSeuratObject(Fr5c.data, project = "Fr5")
Fr5d <- CreateSeuratObject(Fr5d.data, project = "Fr5")

Fr6a <- CreateSeuratObject(Fr6a.data, project = "Fr6")
Fr6c <- CreateSeuratObject(Fr6c.data, project = "Fr6")
Fr6d <- CreateSeuratObject(Fr6d.data, project = "Fr6")

Fr7a <- CreateSeuratObject(Fr7a.data, project = "Fr7")
Fr7c <- CreateSeuratObject(Fr7c.data, project = "Fr7")
Fr7d <- CreateSeuratObject(Fr7d.data, project = "Fr7")

Fr8b <- CreateSeuratObject(Fr8b.data, project = "Fr8")
Fr8c <- CreateSeuratObject(Fr8c.data, project = "Fr8")

Fr9a <- CreateSeuratObject(Fr9a.data, project = "Fr9")
Fr9c <- CreateSeuratObject(Fr9c.data, project = "Fr9")
Fr9d <- CreateSeuratObject(Fr9d.data, project = "Fr9")

LF2a <- CreateSeuratObject(LF2a.data, project = "LF2")
SF2a <- CreateSeuratObject(SF2a.data, project = "SF2")
LF3b <- CreateSeuratObject(LF3b.data, project = "LF3")
SF3b <- CreateSeuratObject(SF3b.data, project = "SF3")
LF4a <- CreateSeuratObject(LF4a.data, project = "LF4")
SF4a <- CreateSeuratObject(SF4a.data, project = "SF4")
LF3a <- CreateSeuratObject(LF3a.data, project = "LF3")


TFr1b <- CreateSeuratObject(list.data2[[1]], project = "TFr1")
TFr1c <- CreateSeuratObject(list.data2[[2]], project = "TFr1")
TFr2a <- CreateSeuratObject(list.data2[[3]], project = "TFr2")
TFr2b <- CreateSeuratObject(list.data2[[4]], project = "TFr2")
TFr2c <- CreateSeuratObject(list.data2[[5]], project = "TFr2")
TFr2d <- CreateSeuratObject(list.data2[[6]], project = "TFr2")
TFr2e <- CreateSeuratObject(list.data2[[7]], project = "TFr2")
TSF1a <- CreateSeuratObject(list.data2[[8]], project = "TSF1")
TSF1c <- CreateSeuratObject(list.data2[[9]], project = "TSF1")
TFr3d <- CreateSeuratObject(list.data2[[10]], project = "TFr3")
TSF2c <- CreateSeuratObject(list.data2[[11]], project = "TSF2")
TLF1d <- CreateSeuratObject(list.data2[[12]], project = "TLF1") #12

TFr3a <- CreateSeuratObject(list.data2[[13]], project = "TFr3")
TFr3b <- CreateSeuratObject(list.data2[[14]], project = "TFr3")
TFr3c <- CreateSeuratObject(list.data2[[15]], project = "TFr3")
TSF2b <- CreateSeuratObject(list.data2[[16]], project = "TSF2")
TLF1a <- CreateSeuratObject(list.data2[[17]], project = "TLF1") #17

TFr4b <- CreateSeuratObject(list.data2[[18]], project = "TFr4")
TFr4c <- CreateSeuratObject(list.data2[[19]], project = "TFr4")
TSF3a <- CreateSeuratObject(list.data2[[20]], project = "TSF3")
TSF3c <- CreateSeuratObject(list.data2[[21]], project = "TSF3")
TLF1b <- CreateSeuratObject(list.data2[[22]], project = "TLF1")
TLF2a <- CreateSeuratObject(list.data2[[23]], project = "TLF2")
TLF2b <- CreateSeuratObject(list.data2[[24]], project = "TLF2")
TLF2c <- CreateSeuratObject(list.data2[[25]], project = "TLF2")
TLF2e <- CreateSeuratObject(list.data2[[26]], project = "TLF2") #26

TSF1b <- CreateSeuratObject(list.data2[[27]], project = "TSF1")

TFr5b <- CreateSeuratObject(list.data2[[28]], project = "TFr5") 
# oldTFr5c <- CreateSeuratObject(TFr5c.old.data, project = "oldTFr5c") 
TFr5c <- CreateSeuratObject(list.data2[[32]], project = "TFr5") 
TSF4a <- CreateSeuratObject(list.data2[[29]], project = "TSF4") 
# oldTSF4c <- CreateSeuratObject(TSF4c.old.data, project = "oldTSF4c") 
TSF4c <- CreateSeuratObject(list.data2[[33]], project = "TSF4") 
TLF3b <- CreateSeuratObject(list.data2[[30]], project = "TLF3") 
TLF3c <- CreateSeuratObject(list.data2[[31]], project = "TLF3") 
# oldTLF3d <- CreateSeuratObject(TLF3d.old.data, project = "oldTLF3d") 
TLF3d <- CreateSeuratObject(list.data2[[34]], project = "TLF3") 
# oldTLF3f <- CreateSeuratObject(TLF3f.old.data, project = "oldTLF3f")
TLF3f <- CreateSeuratObject(list.data2[[35]], project = "TLF3")

TLF1c <- CreateSeuratObject(list.data2[[36]], project = "TLF1")
TSF5a <- CreateSeuratObject(list.data2[[37]], project = "TSF5")
TSF5b <- CreateSeuratObject(list.data2[[38]], project = "TSF5")
TSF5c <- CreateSeuratObject(list.data2[[39]], project = "TSF5")

TLF4e <- CreateSeuratObject(list.data2[[40]], project = "TLF4")

TLF4b <- CreateSeuratObject(list.data2[[41]], project = "TLF4")
TLF4c <- CreateSeuratObject(list.data2[[42]], project = "TLF4")
TLF4f <- CreateSeuratObject(list.data2[[43]], project = "TLF4")
TSF2a <- CreateSeuratObject(list.data2[[44]], project = "TSF2")
TSF6a <- CreateSeuratObject(list.data2[[45]], project = "TSF6")
TSF6b <- CreateSeuratObject(list.data2[[46]], project = "TSF6")
TSF6c <- CreateSeuratObject(list.data2[[47]], project = "TSF6")
TSF6e <- CreateSeuratObject(list.data2[[48]], project = "TSF6")

mWT4a <- CreateSeuratObject(mWT4a.data, project = "mWT4")
mWT5e <- CreateSeuratObject(mWT5e.data, project = "mWT5")

TFr2a.mouse.aligned <- CreateSeuratObject(TFr2a.M.data, project = "TFr2")
TFr3a.mouse.aligned <- CreateSeuratObject(TFr3a.M.data, project = "TFr3")


#Assign metadata
#lists of samples and metadata


list.of.seurats <- c(Fr4a, Fr4b, Fr5a, Fr5b, Fr5c, Fr5d, Fr6a, 
                     Fr6c, Fr6d, Fr7a, Fr7c, Fr7d, Fr8b, Fr8c, Fr9a, Fr9c, Fr9d,
                     LF2a, SF2a, LF3b, SF3b, LF4a, SF4a, LF3a) #, 
                     #mWT4a, mWT5e)


samples <-  c("Fr4", "Fr4", "Fr5", "Fr5", "Fr5", "Fr5", 
              "Fr6", "Fr6", "Fr6", "Fr7", "Fr7", "Fr7",
              "Fr8", "Fr8",
              "Fr9", "Fr9", "Fr9",
              "LF2", "SF2", 
              "LF3", "SF3",
              "LF4", "SF4", "LF3")   #,#25
              #"mWT4a", "mWT5e")


selection <- c("Unselected", "Unselected", "Unselected", "Unselected", "EpCAM+", "EpCAM+", 
               "Unselected", "EpCAM+", "EpCAM+", "Unselected", "EpCAM+", "EpCAM+", "Unselected", "EpCAM+", "Unselected", "Unselected", "EpCAM+", 
               "EpCAM+", "EpCAM+", "EpCAM+", "EpCAM+", "EpCAM+", "EpCAM+", "EpCAM+")


list.of.seurats2 <- c( TFr1b, TFr1c, TFr2a, TFr2b, TFr2c, TFr2d, #6
                       TFr2e, TSF1a, TSF1c, TFr3d, TSF2c, TLF1d,#12
                       TFr3a, TFr3b, TFr3c, TSF2b, TLF1a,#17
                       TFr4b, TFr4c, TSF3a,#20
                       TSF3c, TLF1b, TLF2a,#23
                       TLF2b, TLF2c, TLF2e,#26
                       TSF1b,#27
                       TFr5b, TSF4a, TLF3b, TLF3c,#31
                       #oldTFr5c, oldTSF4c, oldTLF3d, oldTLF3f,
                       TFr5c, TSF4c, TLF3d, TLF3f,#35
                       TLF1c, TSF5a, TSF5b, TSF5c,#39
                       TLF4e, TLF4b, TLF4c, TLF4f, TSF2a,#44
                       TSF6a, TSF6b, TSF6c, TSF6e) #, #48
                       #TFr2a.mouse.aligned, TFr3a.mouse.aligned
#                       )
  
samples2 <- c("TFr1", "TFr1", "TFr2", "TFr2", "TFr2", "TFr2", #6
              "TFr2", "TSF1", "TSF1", "TFr3", "TSF2", "TLF1", #12
              "TFr3", "TFr3", "TFr3", "TSF2", "TLF1",#17
              "TFr4", "TFr4", "TSF3",#20
              "TSF3", "TLF1", "TLF2",#23
              "TLF2", "TLF2", "TLF2", #26
              "TSF1",#27
              "TFr5", "TSF4", "TLF3", "TLF3", #31
              "TFr5", "TSF4", "TLF3", "TLF3",#35
              "TLF1", "TSF5", "TSF5", "TSF5",#39
              "TLF4","TLF4", "TLF4", "TLF4", "TSF2",#44
              "TSF6", "TSF6", "TSF6", "TSF6")#,
              #"M.TFr2", "M.TFr3")#48

selection2 <- c("EpCAM+", "EpCAM+", "Unselected", "Unselected", "Unselected", "EpCAM+", 
                "EpCAM+", "Unselected", "EpCAM+", "EpCAM+", "EpCAM+", "EpCAM+", 
                "Unselected", "Unselected", "Unselected",  "Unselected", "Unselected", 
                "Unselected", "EpCAM+", "Unselected", 
                "EpCAM+", "Unselected", "Unselected", 
                "Unselected", "Unselected", "EpCAM+",
                "Unselected", 
                "Unselected", "Unselected", "Unselected", "Unselected", 
                "EpCAM+", "EpCAM+", "EpCAM+", "EpCAM+",
                "Unselected", 
                "Unselected", "Unselected", "EpCAM+",
                "EpCAM+", "Unselected" , "Unselected", "EpCAM+", "Unselected", 
                "Unselected", "Unselected", "Unselected", "EpCAM+")

treatments <- c("Fr", "Fr", "Fr", "Fr", "Fr", "Fr", "Fr", 
                "Fr", "Fr", "Fr", "Fr", "Fr", "Fr", "Fr", "Fr", "Fr", "Fr",
                "LF", "SF", "LF", "SF", "LF", "SF", "LF") #,
                #"Fr", "Fr")

treatments2 <- c("T-Fr", "T-Fr", "T-Fr", "T-Fr", "T-Fr", "T-Fr", 
                 "T-Fr", "T-SF", "T-SF", "T-Fr", "T-SF", "T-LF",
                 "T-Fr", "T-Fr", "T-Fr", "T-SF", "T-LF",
                 "T-Fr", "T-Fr", "T-SF",
                 "T-SF", "T-LF", "T-LF",
                 "T-LF", "T-LF", "T-LF", 
                 "T-SF",
                 "T-Fr", "T-SF", "T-LF", "T-LF", 
                 "T-Fr", "T-SF", "T-LF", "T-LF",
                 "T-LF", "T-SF", "T-SF", "T-SF",
                 "T-LF", "T-LF", "T-LF", "T-LF", "T-SF",
                 "T-SF", "T-SF", "T-SF", "T-SF")#, 
                 #"T-Fr", "T-Fr")


#Here each piece of metadata is set and the percent mitochondrial reads is set
#note that the pattern to select mitochondrial reads is specific to the species and genome build (10x is different!)

for(current.sample in 1:length(list.of.seurats)){
  #current.sample <- 1
  current.seurat <- list.of.seurats[[current.sample]]
  if(current.sample<25){current.seurat$species <- "rat"}else{
    current.seurat$species <- "true mouse"
  }
  current.seurat$sample <- names.data[current.sample]
  current.seurat$replicate <- samples[current.sample]
  current.seurat$treatment <- treatments[current.sample]
  current.seurat$transplanted <- "Non-transplanted"
  current.seurat$selection <- selection[current.sample]
  current.seurat[['percent.mito']] <- PercentageFeatureSet(object = current.seurat, pattern = "^Mt\\.")
  list.of.seurats[[current.sample]] <- current.seurat
}

for(current.sample in 1:length(list.of.seurats2)){
  # current.sample <- 4
  current.seurat <- list.of.seurats2[[current.sample]]
  cell.names.whichsample <- cell.names[cell.names$sample == (names.data2[current.sample]), ]
  current.seurat$species <- cell.names.whichsample$species
  current.seurat$sample <- names.data2[current.sample]
  current.seurat$replicate <- samples2[current.sample]
  current.seurat$treatment <- treatments2[current.sample]
  current.seurat$transplanted <- "Transplanted"
  current.seurat$selection <- selection2[current.sample]
  current.seurat[['percent.mito']] <- PercentageFeatureSet(object = current.seurat, pattern = "^Mt\\.")
  list.of.seurats2[[current.sample]] <- current.seurat
}


# Apply cutoffs  ----
#this filters the cells based on the cutoffs assigned earlier
#IMPORTANT: IF THE CUTOFFS AREN'T WORKING, IT'S PROBABLY min.UMI WASN'T SET RIGHT
#THIS IS LIKELY BECAUSE THE GRAPH WINDOW WASN'T BIG ENOUGH - EACH GRAPH MUST DISPLAY CORRECTLY

for(current.sample in 1:(length(list.of.seurats))){
  #current.sample <- 11
  current.seurat <- list.of.seurats[[current.sample]]
  current.seurat <- subset(x = current.seurat, subset = nFeature_RNA > min.features & nFeature_RNA < max.features & percent.mito < max.mito & nCount_RNA > min.UMIs[current.sample])
  list.of.seurats[[current.sample]] <- current.seurat
}

for(current.sample in 1:length(list.of.seurats2)){
  # current.sample <- 48
  current.seurat <- list.of.seurats2[[current.sample]]
  current.seurat <- subset(x = current.seurat, subset = nFeature_RNA > min.features & nFeature_RNA < max.features & nCount_RNA > min.UMIs2[current.sample] & percent.mito < max.mito)
  list.of.seurats2[[current.sample]] <- current.seurat
}

#now print off some summary stats of the samples


number.of.samples <- length(list.of.seurats)+length(list.of.seurats2)
number.of.cells.per.sample <-  data.frame(
                                          SampleName = c(1:number.of.samples),
                                          CellNumber = c(1:number.of.samples),
                                          DataFrameName = c(1:number.of.samples),
                                          SampleNumber = c(1:number.of.samples),
                                          Selection = c(1:number.of.samples),
                                          medianUMI = c(1:number.of.samples),
                                          medianGenes = c(1:number.of.samples),
                                          medianMito =c(1:number.of.samples),
                                          cutoff = c(1:number.of.samples)
                                          )

for(a in 1:length(list.of.seurats)){
  number.of.cells.per.sample[a,4]<-a
  number.of.cells.per.sample[a,1]<-names.data[a]
  number.of.cells.per.sample[a,2]<-length(Cells(list.of.seurats[[a]]))
  number.of.cells.per.sample[a,3]<-"list.of.seurats"
  number.of.cells.per.sample[a,5]<-selection[a]
  number.of.cells.per.sample[a,6]<-median(list.of.seurats[[a]]$nCount_RNA)
  number.of.cells.per.sample[a,7]<-median(list.of.seurats[[a]]$nFeature_RNA)
  number.of.cells.per.sample[a,8]<-median(list.of.seurats[[a]]$percent.mito)
  number.of.cells.per.sample[a,9]<-min.UMIs[a]
  #print(number.of.cells.per.sample[a,])
}


for(a in 1:length(list.of.seurats2)){
  b<-a+length(list.of.seurats)
  number.of.cells.per.sample[b,4]<-a
  number.of.cells.per.sample[b,1]<-names.data2[a]
  number.of.cells.per.sample[b,2]<-length(Cells(list.of.seurats2[[a]]))
  number.of.cells.per.sample[b,3]<-"list.of.seurats2"
  number.of.cells.per.sample[b,5]<-selection2[a]
  number.of.cells.per.sample[b,6]<-median(list.of.seurats2[[a]]$nCount_RNA)
  number.of.cells.per.sample[b,7]<-median(list.of.seurats2[[a]]$nFeature_RNA)
  number.of.cells.per.sample[b,8]<-median(list.of.seurats2[[a]]$percent.mito)
  number.of.cells.per.sample[b,9]<-min.UMIs2[a]
}
print(number.of.cells.per.sample)

setwd("/data/brinsterlab/rat_combined")
write.csv(number.of.cells.per.sample, "sample.stats.csv")


# Prepare for integration ----


T.list.EpCAM2 <- list.of.seurats2[c(2, 6, 
                                    7, 10, 11, 12, 19, 21, 26,
                                    32, 33, 34,35, 39, 40, 43# 48
)]


T.list.unselected2 <- list.of.seurats2[c(3, #4,
                                         #5, #8, 
                                         13, #14, #15, #can try to merge these later
                                         16, 17, 18, 20, #22, 
                                         23, 
                                         24, 25, 28, 
                                         29, 30, #31, 
                                         #36, 
                                         37, 38,
                                         41, 42, 44, 45, 46, 47)] 


Fresh.list <- c(list.of.seurats[c(5, 6, 8, 
                                  9, 11, 12, 14, 17
                                  )])
SF.list <- c(list.of.seurats[c(19, 21, 23)])
LF.list <- c(list.of.seurats[c(18, 20, 22, 24)])

Unselected.list <- c(list.of.seurats[c(#1,2,
  3,4,10,13, #15 #removed 15 as acting like outlier
  16
  #25, 26 #these are mouse
)], T.list.unselected2)


EpCAM.list <- c(Fresh.list, SF.list, LF.list, T.list.EpCAM2)


for(a in 1:length(Unselected.list)){
  print(table(Unselected.list[[a]]$orig.ident))
}
for(a in 1:length(EpCAM.list)){
  print(table(EpCAM.list[[a]]$orig.ident))
}


# Integrate samples ----

#Initially designed to loop over both sets, better to run each one individually
#this follows the standard Seurat viginette
#there are a lot of samples with low numbers of cells - this strains the seurat anchors algorithm and is memory intensive

#for(x in 1:2){

  x <- 1 #select 1 for unselected, 2 for epcam
  
  if(x == 1){
    current.list <- Unselected.list
    print("Unselected")
  }
  if(x == 2){
    current.list <- EpCAM.list
    print("EpCAM")
  }

    
  
  for (i in 1:length(x = current.list)) {
    #i=1
    current.list[[i]] <- NormalizeData(object = current.list[[i]], 
                                       #normalization.method = "LogNormalize",
                                       #scale.factor = 10000,
                                       #margin = 1,
                                       verbose = FALSE)
    current.list[[i]] <- FindVariableFeatures(object = current.list[[i]], 
                                              #selection.method =  "vst", #"mean.var.plot",
                                              nfeatures = 2000, verbose = FALSE)
  }
  
  #reference.list <- current.list[c("current4a", "current5a", "current6a", "current7a")]
  current.anchors <- FindIntegrationAnchors(object.list = current.list, 
                                            #reference = 1,
                                            dims = 1:30
                                            )
  
  current.integrated <- IntegrateData(anchorset = current.anchors, dims = 1:30)
  
  
  
  # switch to integrated assay. The variable features of this assay are
  # automatically set during IntegrateData
  DefaultAssay(object = current.integrated) <- "integrated"
  
  # Run the standard workflow for visualization and clustering
  current.integrated <- ScaleData(object = current.integrated, verbose = FALSE)
  current.integrated <- RunPCA(object = current.integrated, 
                               npcs = 30, 
                               verbose = TRUE)
  
  
  current.integrated <- FindNeighbors(object = current.integrated)
  current.integrated <- FindClusters(object = current.integrated, 
                                     resolution = 1.1,
                                     #algorithm = 1,
                                     verbose = TRUE
  )
  
  current.integrated <- RunTSNE(object = current.integrated, dims = 1:20)
  current.integrated <- RunUMAP(object = current.integrated, reduction = "pca",
                                dims = 1:20)
  
  p1 <- DimPlot(object = current.integrated, reduction = "umap", group.by = "orig.ident")
  p2 <- DimPlot(object = current.integrated, reduction = "umap",
                label = TRUE, repel = TRUE) + NoLegend()
  plot_grid(p1, p2)
  

  if(x == 1){
    Unselected.integrated <- current.integrated #this is the unselected seurat object
    DefaultAssay(Unselected.integrated) <- "RNA"
  }
  if(x == 2){
    EpCAM.integrated <- current.integrated #this is the epcam seurat object
    DefaultAssay(EpCAM.integrated) <- "RNA"
  }

#}  
  
  

# graph results ----

#save these seurat objects to load without running through the integration script

setwd("/data/brinsterlab/rat_combined")
date.today <- Sys.time()
file.name.EpCAM.combined.initial <- "EpCAM.combined.initial.Robj"
file.name.unselected.combined.initial <- "unselected.combined.initial.Robj"
save(EpCAM.integrated, file=file.name.EpCAM.combined.initial)
save(Unselected.integrated, file=file.name.unselected.combined.initial)


#Have a look for somatic clusters, in order to remove them:

genes.somatic <- c("Hsd3b1", #Leydig
                   "Acta2", #Myoid
                   "Vwf", #endothelial
                   "Cd74", #macrophage
                   "Sox9", "Amhr2" #Sertoli
                   )

#Leydig, myoid, endothelial, macrophage, sertoli, innate lymph
genes.leydig <- c("Cyp17a1", "Cyp11a1", "Star", "Hsd3b1")
genes.myoid <- c("Acta2", "Myh11", "Myl6", "Pdgfrb")
genes.endothelial <- c("Vwf", "Tie1", "Tek")
genes.macrophage <- c("Apoe", "Dab2", "Cd74", "Adgre1")
genes.sertoli <- c("Clu", "Amhr2", "Sox9", "Ctsl", "Rhox8")
genes.innatelymph <- c("Id2", "Il7r", "Rora", "Thy1", "Ccl5", "Cd52")


p2 <- DimPlot(Unselected.integrated, group.by = "species") + theme(legend.text = element_text(size=16))
p1 <- DimPlot(Unselected.integrated, label = T,  label.size = 6, repel = T) + NoLegend()

p4 <- DimPlot(EpCAM.integrated, group.by = "species") + theme(legend.text = element_text(size=16))
p3 <- DimPlot(EpCAM.integrated, label = T,  label.size = 6, repel = T) + NoLegend()

# Sup Fig 1 ----
plot_grid(p1 | p2) #Sup Fig 1a,b
plot_grid(p3 | p4) #Sup Fig 1d,e

# Sup Fig 2 ----
FeaturePlot(Unselected.integrated, features = genes.somatic, order = T, ncol = 3)
FeaturePlot(EpCAM.integrated, features = genes.somatic, order = T, ncol = 3)

# #seeing if there's clear markers for cluster 4
# 
# cluster.4.genes <- FindMarkers(Unselected.integrated, ident.1 = 4, min.pct = 0.3)
# write.table(cluster.4.genes, sep=",",  col.names=FALSE, file = "cluster.4.genes.csv")


# Subset ----

#remove somatic cells 
Unselected.integrated.germ <- subset(Unselected.integrated, idents = c(4, 29, 18, 24), invert = TRUE)
DimPlot(Unselected.integrated.germ, group.by = "species")
#remove the mouse cells
Idents(Unselected.integrated.germ) <- Unselected.integrated.germ$species
Rat.unselected <- subset(Unselected.integrated.germ, idents = "rat")
Idents(Rat.unselected) <- Rat.unselected$seurat_clusters

#do the same for the EpCAM samples
EpCAM.integrated.germ <- subset(EpCAM.integrated, idents = c(12, 16, 9, 22, 11), invert = TRUE)
DimPlot(EpCAM.integrated.germ, group.by = "species")
#remove the mouse cells
Idents(EpCAM.integrated.germ) <- EpCAM.integrated.germ$species
Rat.EpCAM <- subset(EpCAM.integrated.germ, idents = "rat")
Idents(Rat.EpCAM) <- Rat.EpCAM$seurat_clusters


# Re-cluster  ---- 

current.integrated <- Rat.unselected

n.pcs <- 30
DefaultAssay(object = current.integrated) <- "integrated"
current.integrated <- ScaleData(object = current.integrated, verbose = FALSE)
current.integrated <- RunPCA(object = current.integrated, npcs = n.pcs, verbose = FALSE)
current.integrated <- FindNeighbors(object = current.integrated, graph.name = "integrated_Graph")
current.integrated <- FindClusters(object = current.integrated, 
                                   graph.name = "integrated_Graph",
                                   resolution = 0.3,
                                   algorithm = 1,
                                   verbose = TRUE)

current.integrated <- RunUMAP(object = current.integrated, reduction = "pca",# graph = current.integrated$integrated_Graph_res.0.8)
                              #n.neighbors = 50, n.epochs = 500,
                              # local.connectivity = 5,
                              dims = 1:n.pcs)
DimPlot(current.integrated, label = T, reduction = "umap")
current.integrated -> Rat.unselected.reclustered

file.name.unselected.combined.reclustered <- "Unselected.combined.reclustered.Robj"
save(Rat.unselected.reclustered, file=file.name.unselected.combined.reclustered)

current.integrated <- Rat.EpCAM

DefaultAssay(object = current.integrated) <- "integrated"
current.integrated <- ScaleData(object = current.integrated, verbose = FALSE)
current.integrated <- RunPCA(object = current.integrated, npcs = n.pcs, verbose = FALSE)
current.integrated <- FindNeighbors(object = current.integrated, graph.name = "integrated_Graph")
current.integrated <- FindClusters(object = current.integrated, 
                                   graph.name = "integrated_Graph",
                                   resolution = 2.5,
                                   algorithm = 1,
                                   verbose = TRUE)

current.integrated <- RunUMAP(object = current.integrated, reduction = "pca", graph = current.integrated$integrated_Graph_nn)
                              #n.neighbors = 50, n.epochs = 500,
                              # local.connectivity = 5,
                              # dims = 1:n.pcs)
DimPlot(current.integrated, label = T, reduction = "umap")
cluster29markers <- FindMarkers(current.integrated, ident.1 = "29")

#remove cluster 29 as it is not part of the germ cells
current.integrated.before.remove.cluster.29 <- current.integrated

#recluster again:

current.integrated <- subset(current.integrated.before.remove.cluster.29, idents = c(29), invert = TRUE)
DimPlot(current.integrated, label = T)

current.integrated <- ScaleData(object = current.integrated, verbose = FALSE)
current.integrated <- RunPCA(object = current.integrated, npcs = n.pcs, verbose = FALSE)
current.integrated <- FindNeighbors(object = current.integrated)  #, graph.name = "integrated_Graph")
current.integrated <- FindClusters(object = current.integrated, 
                                   #graph.name = "integrated_Graph",
                                   resolution = 0.4,
                                   algorithm = 1,
                                   verbose = TRUE)

current.integrated <- RunUMAP(object = current.integrated, reduction = "pca", #graph = "integrated_Graph")
                              #n.neighbors = 50, n.epochs = 500,
                              # local.connectivity = 5,
                              dims = 1:n.pcs)
DimPlot(current.integrated, label = T, reduction = "umap")

current.integrated -> Rat.EpCAM.reclustered

file.name.EpCAM.combined.reclustered <- "EpCAM.combined.reclustered.Robj"
save(Rat.EpCAM.reclustered, file=file.name.EpCAM.combined.reclustered)


# Figure 2A#############################
DimPlot(Rat.EpCAM.reclustered, label.size = 6, label = T) + NoLegend()
DimPlot(Rat.unselected.reclustered, label.size = 6, label = T) + NoLegend()


DimPlot(Rat.unselected.reclustered, reduction = "umap", group.by = "species")
DimPlot(Rat.unselected.reclustered, reduction = "umap", group.by = "orig.ident")


# Supp Fig 5 ----
genes.list <- c("Etv5", "Id4", "Kit", "Stra8", "Prdm9", "Piwil1","Sycp3", "Acrv1", "Prm1" )
FeaturePlot(Rat.unselected.reclustered, features = genes.list, order = T) & scale_color_viridis(option="inferno")
FeaturePlot(Rat.EpCAM.germ.reclustered, features = genes.list, order = T) & scale_color_viridis(option="inferno")
# Figure 2B visualisation of multiple genes at once ----

for(x in 1:2){
  if(x==1){current.seurat <- Rat.EpCAM.reclustered}else{
           current.seurat <- Rat.unselected.reclustered}
  
  
  min.cutoff <- 1
  DefaultAssay(current.seurat) <- "RNA"
  Etv5.cells <- WhichCells(object = current.seurat, expression = Etv5 > min.cutoff)
  Ret.cells <- WhichCells(object = current.seurat, expression = Ret > min.cutoff)
  Crabp1.cells <- WhichCells(object = current.seurat, expression = Crabp1 > min.cutoff)
  Kit.cells <- WhichCells(object = current.seurat, expression = Kit > min.cutoff)
  Stra8.cells <- WhichCells(object = current.seurat, expression = Stra8 > min.cutoff)
  Acvr1.cells <- WhichCells(object = current.seurat, expression = Acvr1 > min.cutoff)
  Sycp3.cells <- WhichCells(object = current.seurat, expression = Sycp3 > min.cutoff)
  Tnp1.cells <- WhichCells(object = current.seurat, expression = Tnp1 > min.cutoff)
  
  current.seurat[["cluster.ident"]] <- Idents(object = current.seurat)
  
  current.seurat <- SetIdent(object = current.seurat, value = "Other")
  
  current.seurat <- SetIdent(object = current.seurat, cells = Etv5.cells, value = "Etv5")
  current.seurat <- SetIdent(object = current.seurat, cells = Ret.cells, value = "Ret")
  
  current.seurat <- SetIdent(object = current.seurat, cells = Crabp1.cells, value = "Crabp1")
  current.seurat <- SetIdent(object = current.seurat, cells = Kit.cells, value = "Kit")
  
  current.seurat <- SetIdent(object = current.seurat, cells = Stra8.cells, value = "Stra8")
  current.seurat <- SetIdent(object = current.seurat, cells = Sycp3.cells, value = "Sycp3")
  
  current.seurat <- SetIdent(object = current.seurat, cells = Acvr1.cells, value = "Acvr1")
  
  
  current.seurat <- SetIdent(object = current.seurat, cells = Tnp1.cells, value = "Tnp1")
  
  cells.list <- list(Ret.cells, Crabp1.cells, Kit.cells, Stra8.cells, Etv5.cells, Acvr1.cells, Sycp3.cells, Tnp1.cells)
  names(cells.list) <- c("Ret", "Crabp1", "Kit", "Stra8", "Etv5", "Acvr1", "Sycp3", "Tnp1")
  order.for.plots <- c("Etv5", "Ret", "Crabp1", "Kit", "Stra8", "Sycp3", "Acvr1", "Tnp1")
  colours.for.plots <- c("cornsilk3", "purple2", "slateblue3", "blue", "green4", "palegreen3", "orange2", "orangered3", "red4")
  
  #Figure 1B
  if(x==2){
  N1 <- DimPlot(current.seurat, 
                group.by = "ident",
                cols = colours.for.plots,
                order = order.for.plots,
                reduction = "umap"
  ) + labs(title = "Unselected") + NoLegend()
  }else{
  N1epcam <- DimPlot(current.seurat, 
                     group.by = "ident",
                     cols = colours.for.plots,
                     order = order.for.plots,
                     reduction = "umap"
  ) + labs(title = "EpCAM") + NoLegend()
  }
}  

print(plot_grid(N1, N1epcam, nrow = 1))


# Assign cell types to clusters ----
  
  #EPCAM RECLUSTERED
  
  Rat.EpCAM.reclustered.original <- Rat.EpCAM.reclustered
  Rat.EpCAM.germ.reclustered <- Rat.EpCAM.reclustered
  
  prop.table(table(Idents(Rat.EpCAM.germ.reclustered)))
  DimPlot(Rat.EpCAM.germ.reclustered, reduction = "umap", label = TRUE)
  
  Idents(Rat.EpCAM.germ.reclustered) <- Rat.EpCAM.germ.reclustered$seurat_clusters
  
  #change the ids
  new.cluster.ids <- character(length(levels(Idents(Rat.EpCAM.germ.reclustered))))
  
  SSC.ids <- c(5)+1
  spermatogonia.ids <- c(2)+1
  earlyDiffSpermatogonia.ids <- c(0)+1
  lateDiffSpermatogonia.ids <- c(1)+1
  earlySpermatocytes.ids <- c(4)+1
  lateSpermatocytes.ids <- c(6)+1
  Preleptotene.ids <- c(3)+1
  Spermatid.ids <- c(7)+1
  
  new.cluster.ids[SSC.ids] <- "SSCs"
  new.cluster.ids[spermatogonia.ids] <- "Progenitors"
  new.cluster.ids[earlyDiffSpermatogonia.ids] <- "Early diff. spermatogonia"
  new.cluster.ids[lateDiffSpermatogonia.ids] <- "Late diff. spermatogonia"
  new.cluster.ids[earlySpermatocytes.ids] <- "Early spermatocytes"
  new.cluster.ids[lateSpermatocytes.ids] <- "Late spermatocytes"
  new.cluster.ids[Preleptotene.ids] <- "Preleptotene"
  new.cluster.ids[Spermatid.ids] <- "Spermatids"

  new.cluster.ids
  
  names(x = new.cluster.ids) <- levels(x = Rat.EpCAM.germ.reclustered)
  Rat.EpCAM.germ.reclustered <- RenameIdents(object = Rat.EpCAM.germ.reclustered, new.cluster.ids)
  Rat.EpCAM.germ.reclustered$cell.type <- Idents(Rat.EpCAM.germ.reclustered)
  
  Rat.EpCAM.germ.reclustered$cell.type <- factor(x = Rat.EpCAM.germ.reclustered$cell.type, 
                                                 levels = c("SSCs", "Progenitors", "Early diff. spermatogonia", "Late diff. spermatogonia",
                                                                                                      # "Diff. spermatogonia", 
                                                                                                      "Preleptotene", "Early spermatocytes", 
                                                                                                      "Late spermatocytes", "Spermatids"))
  Idents(Rat.EpCAM.germ.reclustered) <- Rat.EpCAM.germ.reclustered$cell.type
  
  #Plot out designations with a feature of interest.
  p1 <- DimPlot(Rat.EpCAM.germ.reclustered, label = TRUE) + NoLegend()
  p2 <- FeaturePlot(Rat.EpCAM.germ.reclustered, reduction = "umap", features = "Stra8", order = T)
  plot_grid(
    p1,p2, labels=c(
      "         Cell types"))
  
  
  
  
  #UNSELECTED RECLUSTERED
  
  # Rat.unselected.reclustered.original <- Rat.unselected.reclustered

  
  prop.table(table(Idents(Rat.unselected.reclustered)))
  DimPlot(Rat.unselected.reclustered, reduction = "umap", label = TRUE)
  
  Idents(Rat.unselected.reclustered) <- Rat.unselected.reclustered$seurat_clusters
  
  #change the ids
  new.cluster.ids <- character(length(levels(Idents(Rat.unselected.reclustered))))
  
  spermatogonia.ids <- c(9)+1
  diff.spermatogonia.ids <- c(3)+1
  earlySpermatocytes.ids <- c(8)+1
  lateSpermatocytes.ids <- c(1)+1
  round.ids <- c(2, 5, 4)+1
  elongating.ids <- c(7, 0, 6, 10)+1
  
  
  
  #new.cluster.ids[SSC.ids] <- "SSCs"
  new.cluster.ids[spermatogonia.ids] <- "Undiff. spermatogonia"
  new.cluster.ids[diff.spermatogonia.ids] <- "Diff. spermatogonia"
  new.cluster.ids[earlySpermatocytes.ids] <- "Early spermatocytes"
  new.cluster.ids[lateSpermatocytes.ids] <- "Late spermatocytes"
  new.cluster.ids[round.ids] <- "Round spermatids"
  new.cluster.ids[elongating.ids] <- "Elongating spermatids"
  
  new.cluster.ids
  
  names(x = new.cluster.ids) <- levels(x = Rat.unselected.reclustered)
  Rat.unselected.reclustered <- RenameIdents(object = Rat.unselected.reclustered, new.cluster.ids)
  Rat.unselected.reclustered$cell.type <- Idents(Rat.unselected.reclustered)
  
  #Plot out designations with a feature of interest.
  p1 <- DimPlot(Rat.unselected.reclustered, label = TRUE) + NoLegend()
  p2 <- FeaturePlot(Rat.unselected.reclustered, reduction = "umap", features = "Stra8")
  plot_grid(
    p1,p2, labels=c(
      "         Cell types"))
  
  #change the order in the plot:
  
  Rat.unselected.reclustered$treatment <- factor(x = Rat.unselected.reclustered$treatment, levels = c("Fr", "T-Fr", "T-SF", "T-LF"))
  Rat.EpCAM.germ.reclustered$treatment <- factor(x = Rat.EpCAM.germ.reclustered$treatment, levels = c("Fr", "SF", "LF", "T-Fr", "T-SF", "T-LF"))
  Rat.unselected.reclustered$cell.type <- factor(x = Rat.unselected.reclustered$cell.type, levels = c("Undiff. spermatogonia", "Diff. spermatogonia", "Early spermatocytes", "Late spermatocytes", "Round spermatids", "Elongating spermatids"))
  Idents(Rat.unselected.reclustered) <- Rat.unselected.reclustered$cell.type
 
  
  DimPlot(Rat.unselected.reclustered)
  
# Figure 3C & D #####
  
  p1 <- DimPlot(Rat.unselected.reclustered, label = FALSE, label.size = 6) + labs(title = "Unselected") + theme(legend.text = element_text(size=16))
  p2 <- DimPlot(Rat.EpCAM.germ.reclustered, label = FALSE, label.size = 6) + labs(title = "EpCAM+") + theme(legend.text = element_text(size=16))
  plot_grid(p1, p2)
  
  
  

  
# Pseudotime##########


DefaultAssay(Rat.EpCAM.germ.reclustered) <- "RNA"
Idents(Rat.EpCAM.germ.reclustered) <- Rat.EpCAM.germ.reclustered$seurat_clusters
DimPlot(Rat.EpCAM.germ.reclustered, label = T)

DefaultAssay(Rat.unselected.reclustered) <- "RNA"
Idents(Rat.unselected.reclustered) <- Rat.unselected.reclustered$seurat_clusters
DimPlot(Rat.unselected.reclustered, label = T)

cds <- as.cell_data_set(Rat.EpCAM.germ.reclustered)
cds2 <- as.cell_data_set(Rat.unselected.reclustered)

cds <- cluster_cells(cds, reduction_method = c("UMAP"), #cluster_method = "louvain",
                     resolution = 1e-5, 
                     k = 8,
                     partition_qval = 0.05
)

cds2 <- cluster_cells(cds2, reduction_method = c("UMAP"), #cluster_method = "louvain",
                     resolution = 1e-5, 
                     k = 8,
                     partition_qval = 0.05
)
p1 <- plot_cells(cds, show_trajectory_graph = FALSE)
p2 <- plot_cells(cds2, show_trajectory_graph = FALSE)
wrap_plots(p1, p2)
cds <- learn_graph(cds, 
                   close_loop = F,
                   learn_graph_control=list(ncenter=240, minimal_branch_len=13),
                   use_partition = F)
print(plot_cells(cds, label_groups_by_cluster = FALSE, label_leaves = FALSE, label_branch_points = FALSE) + ggtitle(a))
cds2 <- learn_graph(cds2, 
                   close_loop = F,
                   learn_graph_control=list(ncenter=240, minimal_branch_len=13),
                   use_partition = F)
print(plot_cells(cds2, label_groups_by_cluster = FALSE, label_leaves = FALSE, label_branch_points = FALSE) + ggtitle(a))

# Figure 2C #######################################
  cds <- order_cells(cds)#, root_cells = max.avp)
  q1 <- plot_cells(cds, color_cells_by = "pseudotime", label_cell_groups = FALSE, label_leaves = FALSE, 
                   label_branch_points = FALSE)+ NoLegend()

  
  cds2 <- order_cells(cds2)#, root_cells = max.avp)
  q2 <- plot_cells(cds2, color_cells_by = "pseudotime", label_cell_groups = FALSE, label_leaves = FALSE, 
                   label_branch_points = FALSE)+ NoLegend()
  
  wrap_plots(q2, q1) + NoLegend()
  
  

# Pseudobulk analysis ----


#First let's just take out the matrices for SSCs only

# file.name.EpCAM.combined.reclustered <- "EpCAM.germ.combined.reclustered.for.PCA.Robj"
# save(Rat.EpCAM.germ.reclustered, file=file.name.EpCAM.combined.reclustered)

Idents(Rat.EpCAM.germ.reclustered) <- Rat.EpCAM.germ.reclustered$cell.type
DimPlot(Rat.EpCAM.germ.reclustered)
Spermatogonia.combined <- subset(Rat.EpCAM.germ.reclustered, idents = c("SSCs"))#, "Progenitors"))

Idents(Spermatogonia.combined) <- Spermatogonia.combined$replicate

SSC.raw.data.fresh1 <- as.matrix(GetAssayData(Spermatogonia.combined, slot = "data")[, WhichCells(Spermatogonia.combined, ident = "Fr5")])
SSC.raw.data.fresh2 <- as.matrix(GetAssayData(Spermatogonia.combined, slot = "data")[, WhichCells(Spermatogonia.combined, ident = "Fr6")])
SSC.raw.data.fresh3 <- as.matrix(GetAssayData(Spermatogonia.combined, slot = "data")[, WhichCells(Spermatogonia.combined, ident = "Fr7")])
SSC.raw.data.fresh4 <- as.matrix(GetAssayData(Spermatogonia.combined, slot = "data")[, WhichCells(Spermatogonia.combined, ident = "Fr8")])
SSC.raw.data.fresh5 <- as.matrix(GetAssayData(Spermatogonia.combined, slot = "data")[, WhichCells(Spermatogonia.combined, ident = "Fr9")])
SSC.raw.data.SF1 <- as.matrix(GetAssayData(Spermatogonia.combined, slot = "data")[, WhichCells(Spermatogonia.combined, ident = "SF2")])
SSC.raw.data.SF2 <- as.matrix(GetAssayData(Spermatogonia.combined, slot = "data")[, WhichCells(Spermatogonia.combined, ident = "SF3")])
SSC.raw.data.SF3 <- as.matrix(GetAssayData(Spermatogonia.combined, slot = "data")[, WhichCells(Spermatogonia.combined, ident = "SF4")])
SSC.raw.data.LF1 <- as.matrix(GetAssayData(Spermatogonia.combined, slot = "data")[, WhichCells(Spermatogonia.combined, ident = "LF2")])
SSC.raw.data.LF2 <- as.matrix(GetAssayData(Spermatogonia.combined, slot = "data")[, WhichCells(Spermatogonia.combined, ident = "LF3")])
SSC.raw.data.LF3 <- as.matrix(GetAssayData(Spermatogonia.combined, slot = "data")[, WhichCells(Spermatogonia.combined, ident = "LF4")])
SSC.raw.data.Tfresh1 <- as.matrix(GetAssayData(Spermatogonia.combined, slot = "data")[, WhichCells(Spermatogonia.combined, ident = "TFr2")])
SSC.raw.data.Tfresh2 <- as.matrix(GetAssayData(Spermatogonia.combined, slot = "data")[, WhichCells(Spermatogonia.combined, ident = "TFr3")])
SSC.raw.data.Tfresh3 <- as.matrix(GetAssayData(Spermatogonia.combined, slot = "data")[, WhichCells(Spermatogonia.combined, ident = "TFr4")])
SSC.raw.data.Tfresh4 <- as.matrix(GetAssayData(Spermatogonia.combined, slot = "data")[, WhichCells(Spermatogonia.combined, ident = "TFr5")])
SSC.raw.data.TSF1 <- as.matrix(GetAssayData(Spermatogonia.combined, slot = "data")[, WhichCells(Spermatogonia.combined, ident = "TSF2")])
SSC.raw.data.TSF2 <- as.matrix(GetAssayData(Spermatogonia.combined, slot = "data")[, WhichCells(Spermatogonia.combined, ident = "TSF3")])
SSC.raw.data.TSF3 <- as.matrix(GetAssayData(Spermatogonia.combined, slot = "data")[, WhichCells(Spermatogonia.combined, ident = "TSF4")])
SSC.raw.data.TSF4 <- as.matrix(GetAssayData(Spermatogonia.combined, slot = "data")[, WhichCells(Spermatogonia.combined, ident = "TSF5")])
#SSC.raw.data.TSF5 <- as.matrix(GetAssayData(Spermatogonia.combined, slot = "data")[, WhichCells(Spermatogonia.combined, ident = "TSF6")])
SSC.raw.data.TLF1 <- as.matrix(GetAssayData(Spermatogonia.combined, slot = "data")[, WhichCells(Spermatogonia.combined, ident = "TLF1")])
SSC.raw.data.TLF2 <- as.matrix(GetAssayData(Spermatogonia.combined, slot = "data")[, WhichCells(Spermatogonia.combined, ident = "TLF2")])
SSC.raw.data.TLF3 <- as.matrix(GetAssayData(Spermatogonia.combined, slot = "data")[, WhichCells(Spermatogonia.combined, ident = "TLF3")])
SSC.raw.data.TLF4 <- as.matrix(GetAssayData(Spermatogonia.combined, slot = "data")[, WhichCells(Spermatogonia.combined, ident = "TLF4")])
# 
av.counts.fresh <- apply(SSC.raw.data.fresh, 1, mean)
av.counts.SF <- apply(SSC.raw.data.SF, 1 , mean)
av.counts.LF <- apply(SSC.raw.data.LF, 1 , mean)
av.counts.Tfresh <- apply(SSC.raw.data.Tfresh, 1, mean)
av.counts.TSF <- apply(SSC.raw.data.TSF, 1 , mean)
av.counts.TLF <- apply(SSC.raw.data.TLF, 1 , mean)

av.counts.fresh1 <- apply(SSC.raw.data.fresh1, 1, mean)
av.counts.fresh2 <- apply(SSC.raw.data.fresh2, 1, mean)
av.counts.fresh3 <- apply(SSC.raw.data.fresh3, 1, mean)
av.counts.fresh4 <- apply(SSC.raw.data.fresh4, 1, mean)
av.counts.fresh5 <- apply(SSC.raw.data.fresh5, 1, mean)
av.counts.SF1 <- apply(SSC.raw.data.SF1, 1, mean)
av.counts.SF2 <- apply(SSC.raw.data.SF2, 1, mean)
av.counts.SF3 <- apply(SSC.raw.data.SF3, 1, mean)
av.counts.LF1 <- apply(SSC.raw.data.LF1, 1, mean)
av.counts.LF2 <- apply(SSC.raw.data.LF2, 1, mean)
av.counts.LF3 <- apply(SSC.raw.data.LF3, 1, mean)
av.counts.Tfresh1 <- apply(SSC.raw.data.Tfresh1, 1, mean)
av.counts.Tfresh2 <- apply(SSC.raw.data.Tfresh2, 1, mean)
av.counts.Tfresh3 <- apply(SSC.raw.data.Tfresh3, 1, mean)
av.counts.Tfresh4 <- apply(SSC.raw.data.Tfresh4, 1, mean)
av.counts.TSF1 <- apply(SSC.raw.data.TSF1, 1, mean)
av.counts.TSF2 <- apply(SSC.raw.data.TSF2, 1, mean)
av.counts.TSF3 <- apply(SSC.raw.data.TSF3, 1, mean)
av.counts.TSF4 <- apply(SSC.raw.data.TSF4, 1, mean)
av.counts.TSF5 <- apply(SSC.raw.data.TSF5, 1, mean)
av.counts.TLF1 <- apply(SSC.raw.data.TLF1, 1, mean)
av.counts.TLF2 <- apply(SSC.raw.data.TLF2, 1, mean)
av.counts.TLF3 <- apply(SSC.raw.data.TLF3, 1, mean)
av.counts.TLF4 <- apply(SSC.raw.data.TLF4, 1, mean)

av.counts.combined <- cbind(av.counts.fresh, av.counts.SF, av.counts.LF,
                            av.counts.Tfresh, av.counts.TSF, av.counts.TLF)
av.counts <- cbind(av.counts.fresh1, 
                   av.counts.fresh2,
                   av.counts.fresh3,
                   av.counts.fresh4,
                   av.counts.fresh5,
                   av.counts.SF1,
                   av.counts.SF2,
                   av.counts.SF3,
                   av.counts.LF1,
                   av.counts.LF2,
                   av.counts.LF3)

#filter out rows of all zero

groups.1 <- c("F", 
              "F",
              "F",
              "F",
              "F",
              "SF",
              "SF",
              "SF",
              "LF",
              "LF",
              "LF")
groups.2 <- c("Non-transplanted", "Non-transplanted", 
              "Non-transplanted", "Non-transplanted","Non-transplanted", 
              "Non-transplanted", "Non-transplanted", "Non-transplanted", 
              "Non-transplanted", "Non-transplanted", "Non-transplanted")

groups.3 <- c("Fresh", "Fresh", "Fresh", "Fresh", "Fresh", 
              "Frozen", "Frozen", "Frozen", 
              "Frozen", "Frozen", "Frozen")
groups.4 <- c("Fresh", "Fresh", "Fresh", "Fresh", "Fresh", 
              "Frozen", "Frozen", "Frozen", 
              "Frozen", "Frozen", "Frozen")

keepers <- rowSums(av.counts)>3
av.counts.filtered <- av.counts[keepers,]


# Heatmap

gene.list <- (c("Hspa9", "Cav1", "Flot1", "Flot2", "Dph1",
                "Brd1", "Hmgb2", "Sycp3", "Cenpa", "Zwint",
                "Mre11a", "Npm1", "Leo1",  "Cstf2",
                "Trmt11", "Gar1", "Snrpd1", "Rpl11",
                "Cpsf3", "Ddx5", "Zwint", "Mre11a", "Kif15", 
                "Mnd1", "Cenpa", "Npm1", "Sesn3", "Tyms", "Uhrf1",
                "Hmgb2", "Ubr5", "Tp63", "Polg2", "Tpm1",
                "Slc38a2",
                "Txnrd1",
                "Hipk2",
                "Gja1",
                "Slc38a1",
                "Il6st",
                "Plod2",
                "Nbn",
                "Cav1",
                "Crim1"))
gene.list.2 <- c("Dazl", "Ddx4", "Etv5", "Id4", "Kit")
#gene.list <- rownames(Fresh.vs.SF.markers)
av.counts.filtered.combined.2 <- as.data.frame(av.counts.filtered)
av.counts.filtered.combined.2$gene.name = rownames(av.counts.filtered.combined.2)


filtered.data <- av.counts.filtered.combined.2 %>%
  dplyr::filter(gene.name %in% gene.list) 
filtered.data <- filtered.data %>%
  dplyr::filter(((av.counts.fresh < av.counts.SF) & (av.counts.fresh < av.counts.LF)) |
                  ((av.counts.fresh > av.counts.SF) & (av.counts.fresh > av.counts.LF)))
rownames(filtered.data) <- filtered.data$gene.name
filtered.data <- filtered.data[,-4]


clustRows <- hclust(as.dist(1-cor(t(filtered.data), method="pearson")), method="complete")
clust.assign <- cutree(clustRows, k=5)
heatmap.2(
  as.matrix(filtered.data),
  Rowv=as.dendrogram(clustRows), 
  Colv=NA,
  #RowSideColors=module.color,
  #col=myheatcolors2, 
  scale='row',
  density.info="none", trace="none",  
  cexRow=1, cexCol=1, 
  key = TRUE,
  margins=c(8,10)
) 

# Make the PCA plot ----

sampleLabels <- colnames(av.counts)
# Hierarchical clustering
distance <- dist(t(av.counts.filtered), method="maximum") #other dist methods are "maximum", "manhattan", "canberra", "binary" or "minkowski"
clusters <- hclust(distance, method = "complete") #other methods are ward.D, ward.D2, single, complete, average
plot(clusters, labels=sampleLabels)

colnames(av.counts.filtered) <- sampleLabels

# Pricipal component analysis (PCA) -------------
pca.res <- prcomp(t(av.counts.filtered), scale.=F, retx=T)
#look at pca.res in environment
ls(pca.res)
summary(pca.res) # Prints variance summary for all principal components.
pca.res$rotation #$rotation shows you how much each gene influenced each PC (called 'scores')
pca.res$x #$x shows you how much each sample influenced each PC (called 'loadings')
pc.var<-pca.res$sdev^2 #sdev^2 gives you the eigenvalues
pc.per<-round(pc.var/sum(pc.var)*100, 1)
pc.per

q_colors =  20
v_colors =  viridis(q_colors, option = "B")
show_col(v_colors)
pca.res.df <- as.tibble(pca.res$x)

list.of.colours <- groups.1

list.of.colours <- gsub("\\<LF\\>", v_colors[5], list.of.colours)
list.of.colours <- gsub("\\<SF\\>", v_colors[12], list.of.colours)
list.of.colours <- gsub("\\<F\\>", v_colors[18], list.of.colours)

list.of.colours2 <- c("#F7D340FF", "#F7D340FF", "#F7D340FF", "#F7D340FF", "#F7D340FF","#460B6AFF","#460B6AFF","#460B6AFF","#460B6AFF","#460B6AFF","#460B6AFF")
list.of.colours3 <- c("#F7D340FF", "#460B6AFF")

list.of.shapes <- groups.1
list.of.shapes <- gsub("\\<LF\\>", "circle", list.of.shapes)
list.of.shapes <- gsub("\\<SF\\>", "triangle", list.of.shapes)
list.of.shapes <- gsub("\\<F\\>", "square", list.of.shapes)

Treatment <- groups.3

# Figure 4B ----

ggplot(pca.res.df, aes(x=PC1, y=PC2, color= Treatment
                       )) +
  theme_classic()+
  geom_point(size=10, colour = list.of.colours, shape = list.of.shapes) +
  theme(text = element_text(size=20),
        axis.text.x = element_text(size = 20),
        axis.text.y = element_text(size = 20)
        ) +
  theme(legend.position="right")+
  labs(x = "PC1 51.8%", y = "PC2 16.9%") +
  coord_fixed()+
  # geom_text(aes(label=sampleLabels),hjust=-0.3, vjust=0) #+
stat_ellipse(linetype = 1, size = 1) + 
  scale_color_manual(values = list.of.colours3)
  
pc.per


# Pseudobulk for all samples ----


#This time include all of the samples

Idents(Rat.EpCAM.germ.reclustered) <- Rat.EpCAM.germ.reclustered$cell.type
DimPlot(Rat.EpCAM.germ.reclustered)

cluster.names <- levels(x = Rat.EpCAM.germ.reclustered)

cluster.names

#LOOP
#loop doesn't work so do it manually

# for(cell.pop in 1:(length(cluster.names))){
cell.pop<-1
Spermatogonia.combined <- subset(Rat.EpCAM.germ.reclustered, idents = cluster.names[cell.pop])
# Spermatogonia.combined <- subset(Rat.unselected.reclustered, idents = cluster.names[cell.pop])


Idents(Spermatogonia.combined) <- Spermatogonia.combined$replicate

SSC.raw.data.fresh1 <- as.matrix(GetAssayData(Spermatogonia.combined, slot = "data")[, WhichCells(Spermatogonia.combined, ident = "Fr5")])
SSC.raw.data.fresh2 <- as.matrix(GetAssayData(Spermatogonia.combined, slot = "data")[, WhichCells(Spermatogonia.combined, ident = "Fr6")])
SSC.raw.data.fresh3 <- as.matrix(GetAssayData(Spermatogonia.combined, slot = "data")[, WhichCells(Spermatogonia.combined, ident = "Fr7")])
SSC.raw.data.fresh4 <- as.matrix(GetAssayData(Spermatogonia.combined, slot = "data")[, WhichCells(Spermatogonia.combined, ident = "Fr8")])
SSC.raw.data.fresh5 <- as.matrix(GetAssayData(Spermatogonia.combined, slot = "data")[, WhichCells(Spermatogonia.combined, ident = "Fr9")])
SSC.raw.data.SF1 <- as.matrix(GetAssayData(Spermatogonia.combined, slot = "data")[, WhichCells(Spermatogonia.combined, ident = "SF2")])
SSC.raw.data.SF2 <- as.matrix(GetAssayData(Spermatogonia.combined, slot = "data")[, WhichCells(Spermatogonia.combined, ident = "SF3")])
SSC.raw.data.SF3 <- as.matrix(GetAssayData(Spermatogonia.combined, slot = "data")[, WhichCells(Spermatogonia.combined, ident = "SF4")])
SSC.raw.data.LF1 <- as.matrix(GetAssayData(Spermatogonia.combined, slot = "data")[, WhichCells(Spermatogonia.combined, ident = "LF2")])
SSC.raw.data.LF2 <- as.matrix(GetAssayData(Spermatogonia.combined, slot = "data")[, WhichCells(Spermatogonia.combined, ident = "LF3")])
SSC.raw.data.LF3 <- as.matrix(GetAssayData(Spermatogonia.combined, slot = "data")[, WhichCells(Spermatogonia.combined, ident = "LF4")])
SSC.raw.data.Tfresh1 <- as.matrix(GetAssayData(Spermatogonia.combined, slot = "data")[, WhichCells(Spermatogonia.combined, ident = "TFr2")])
SSC.raw.data.Tfresh2 <- as.matrix(GetAssayData(Spermatogonia.combined, slot = "data")[, WhichCells(Spermatogonia.combined, ident = "TFr3")])
SSC.raw.data.Tfresh3 <- as.matrix(GetAssayData(Spermatogonia.combined, slot = "data")[, WhichCells(Spermatogonia.combined, ident = "TFr4")])
SSC.raw.data.Tfresh4 <- as.matrix(GetAssayData(Spermatogonia.combined, slot = "data")[, WhichCells(Spermatogonia.combined, ident = "TFr5")])
SSC.raw.data.TSF1 <- as.matrix(GetAssayData(Spermatogonia.combined, slot = "data")[, WhichCells(Spermatogonia.combined, ident = "TSF2")])
SSC.raw.data.TSF2 <- as.matrix(GetAssayData(Spermatogonia.combined, slot = "data")[, WhichCells(Spermatogonia.combined, ident = "TSF3")])
SSC.raw.data.TSF3 <- as.matrix(GetAssayData(Spermatogonia.combined, slot = "data")[, WhichCells(Spermatogonia.combined, ident = "TSF4")])
SSC.raw.data.TSF4 <- as.matrix(GetAssayData(Spermatogonia.combined, slot = "data")[, WhichCells(Spermatogonia.combined, ident = "TSF5")])
#SSC.raw.data.TSF5 <- as.matrix(GetAssayData(Spermatogonia.combined, slot = "data")[, WhichCells(Spermatogonia.combined, ident = "TSF6")])
SSC.raw.data.TLF1 <- as.matrix(GetAssayData(Spermatogonia.combined, slot = "data")[, WhichCells(Spermatogonia.combined, ident = "TLF1")])
SSC.raw.data.TLF2 <- as.matrix(GetAssayData(Spermatogonia.combined, slot = "data")[, WhichCells(Spermatogonia.combined, ident = "TLF2")])
SSC.raw.data.TLF3 <- as.matrix(GetAssayData(Spermatogonia.combined, slot = "data")[, WhichCells(Spermatogonia.combined, ident = "TLF3")])
SSC.raw.data.TLF4 <- as.matrix(GetAssayData(Spermatogonia.combined, slot = "data")[, WhichCells(Spermatogonia.combined, ident = "TLF4")])
# 
av.counts.fresh <- apply(SSC.raw.data.fresh, 1, mean)
av.counts.SF <- apply(SSC.raw.data.SF, 1 , mean)
av.counts.LF <- apply(SSC.raw.data.LF, 1 , mean)


av.counts.fresh1 <- apply(SSC.raw.data.fresh1, 1, mean)
av.counts.fresh2 <- apply(SSC.raw.data.fresh2, 1, mean)
av.counts.fresh3 <- apply(SSC.raw.data.fresh3, 1, mean)
av.counts.fresh4 <- apply(SSC.raw.data.fresh4, 1, mean)
av.counts.fresh5 <- apply(SSC.raw.data.fresh5, 1, mean)
av.counts.SF1 <- apply(SSC.raw.data.SF1, 1, mean)
av.counts.SF2 <- apply(SSC.raw.data.SF2, 1, mean)
av.counts.SF3 <- apply(SSC.raw.data.SF3, 1, mean)
av.counts.LF1 <- apply(SSC.raw.data.LF1, 1, mean)
av.counts.LF2 <- apply(SSC.raw.data.LF2, 1, mean)
av.counts.LF3 <- apply(SSC.raw.data.LF3, 1, mean)
av.counts.Tfresh1 <- apply(SSC.raw.data.Tfresh1, 1, mean)
av.counts.Tfresh2 <- apply(SSC.raw.data.Tfresh2, 1, mean)
av.counts.Tfresh3 <- apply(SSC.raw.data.Tfresh3, 1, mean)
av.counts.Tfresh4 <- apply(SSC.raw.data.Tfresh4, 1, mean)
av.counts.TSF1 <- apply(SSC.raw.data.TSF1, 1, mean)
# av.counts.TSF2 <- apply(SSC.raw.data.TSF2, 1, mean)
av.counts.TSF3 <- apply(SSC.raw.data.TSF3, 1, mean)
av.counts.TSF4 <- apply(SSC.raw.data.TSF4, 1, mean)
# av.counts.TSF5 <- apply(SSC.raw.data.TSF5, 1, mean)
av.counts.TLF1 <- apply(SSC.raw.data.TLF1, 1, mean)
av.counts.TLF2 <- apply(SSC.raw.data.TLF2, 1, mean)
av.counts.TLF3 <- apply(SSC.raw.data.TLF3, 1, mean)
av.counts.TLF4 <- apply(SSC.raw.data.TLF4, 1, mean)

av.counts.combined <- cbind(av.counts.fresh, av.counts.SF, av.counts.LF)
av.counts <- cbind(av.counts.fresh1, 
                   av.counts.fresh2,
                   av.counts.fresh3,
                   av.counts.fresh4,
                   av.counts.fresh5,
                   av.counts.SF1,
                   av.counts.SF2,
                   av.counts.SF3,
                   av.counts.LF1,
                   av.counts.LF2,
                   av.counts.LF3,
                   # av.counts.Tfresh1,
                   av.counts.Tfresh2,
                   av.counts.Tfresh3,
                   av.counts.Tfresh4,
                   av.counts.TSF1,
                   # av.counts.TSF2,
                   av.counts.TSF3,
                   av.counts.TSF4,
                   # av.counts.TSF5, ##MISSING##
                   av.counts.TLF1,
                   av.counts.TLF2,
                   av.counts.TLF3)#,
                   # av.counts.TLF4)
#filter out rows of all zero

groups.1 <- c("F", 
              "F",
              "F",
              "F",
              "F",
              "SF",
              "SF",
              "SF",
              "LF",
              "LF",
              "LF",
              # "F",
              "F",
              "F",
              "F",
              "SF",
              # "SF",
              "SF",
              "SF",
              # "SF",
              "LF",
              "LF",
              "LF")#,
#              "LF")
groups.2 <- c("Non-transplanted", "Non-transplanted", 
              "Non-transplanted", "Non-transplanted","Non-transplanted", 
              "Non-transplanted", "Non-transplanted", "Non-transplanted", 
              "Non-transplanted", "Non-transplanted", "Non-transplanted",
# "Transplanted",
"Transplanted", "Transplanted", "Transplanted",
"Transplanted", "Transplanted", "Transplanted",# "Transplanted", #"Transplanted",
"Transplanted",
"Transplanted", "Transplanted")
#, "Transplanted")
groups.3 <- c("Fresh", "Fresh", "Fresh", "Fresh", "Fresh", 
              "Frozen", "Frozen", "Frozen", 
              "Frozen", "Frozen", "Frozen",
              # "Fresh",
              "Fresh", "Fresh", #"Fresh",
              "Fresh", "Fresh", "Fresh", #"Fresh",
              "Fresh",
              "Fresh")
#, "Fresh")
groups.4 <- c("Fresh", "Fresh", "Fresh", "Fresh", "Fresh", 
              "Frozen", "Frozen", "Frozen", 
              "Frozen", "Frozen", "Frozen", 
              # "Transplanted",
              "Transplanted", "Transplanted", "Transplanted",
              "Transplanted", "Transplanted", "Transplanted", #"Transplanted", #"Transplanted",
              "Transplanted",
              "Transplanted", "Transplanted")
#, "Transplanted")

groups.5 <- c("Fresh", 
              "Fresh",
              "Fresh",
              "Fresh",
              "Fresh",
              "Frozen",
              "Frozen",
              "Frozen",
              "Frozen",
              "Frozen",
              "Frozen",
              # "F",
              "Transplanted",
              "Transplanted",
              "Transplanted",
              "Transplanted",
              # "SF",
              "Transplanted",
              "Transplanted",
              # "SF",
              "Transplanted",
              "Transplanted",
              "Transplanted")#,
#              "LF")


keepers <- rowSums(av.counts)>3
av.counts.filtered <- av.counts[keepers,]
#av.counts.filtered.combined <- av.counts.combined[keepers,]

# Heatmap

gene.list <- (c("Hspa9", "Cav1", "Flot1", "Flot2", "Dph1",
                "Brd1", "Hmgb2", "Sycp3", "Cenpa", "Zwint",
                "Mre11a", "Npm1", "Leo1",  "Cstf2",
                "Trmt11", "Gar1", "Snrpd1", "Rpl11",
                "Cpsf3", "Ddx5", "Zwint", "Mre11a", "Kif15", 
                "Mnd1", "Cenpa", "Npm1", "Sesn3", "Tyms", "Uhrf1",
                "Hmgb2", "Ubr5", "Tp63", "Polg2", "Tpm1",
                "Slc38a2",
                "Txnrd1",
                "Hipk2",
                "Gja1",
                "Slc38a1",
                "Il6st",
                "Plod2",
                "Nbn",
                "Cav1",
                "Crim1"))
gene.list.2 <- c("Dazl", "Ddx4", "Etv5", "Id4", "Kit")
#gene.list <- rownames(Fresh.vs.SF.markers)
av.counts.filtered.combined.2 <- as.data.frame(av.counts.filtered)
av.counts.filtered.combined.2$gene.name = rownames(av.counts.filtered.combined.2)


filtered.data <- av.counts.filtered.combined.2 %>%
  dplyr::filter(gene.name %in% gene.list) 
# filtered.data <- filtered.data %>%
#   dplyr::filter(((av.counts.fresh < av.counts.SF) & (av.counts.fresh < av.counts.LF)) |
#                   ((av.counts.fresh > av.counts.SF) & (av.counts.fresh > av.counts.LF)))
rownames(filtered.data) <- filtered.data$gene.name
filtered.data <- filtered.data[,-4]


# Make a quick PCA plot in 2D

library(tidyverse) 
library(RColorBrewer) # provides access to color palettes for graphics
library(reshape2) # for reshaping dataframes
# library(trelliscopejs) # must be downloaded from github
library(genefilter)
library(edgeR) # also for differential expression, but we only use for the DGEList object
library(matrixStats) # let's us easily calculate stats on any matrix rows or columns

sampleLabels <- colnames(av.counts)
# sampleLabels <-c("Fresh1", "Fresh2", "Fresh3", 
#                  #"Fresh4", 
#                  "SF1", "SF2", "SF3", "LF1", "LF2", "LF3",
#                  "TFresh1", "TFresh2", "TFresh3", 
#                  "TSF1", "TSF2", "TSF3", "TLF1", "TLF2", "TLF3")


# Hierarchical clustering
#hierarchical clustering can only work on a data matrix, not a data frame
#try using filtered and unfiltered data...how does this change the results
distance <- dist(t(av.counts.filtered), method="maximum") #other dist methods are "maximum", "manhattan", "canberra", "binary" or "minkowski"
clusters <- hclust(distance, method = "complete") #other methods are ward.D, ward.D2, single, complete, average
plot(clusters, labels=sampleLabels)

colnames(av.counts.filtered) <- sampleLabels


# Pricipal component analysis (PCA)
pca.res <- prcomp(t(av.counts.filtered), scale. =F, retx=T)


#look at pca.res in environment
ls(pca.res)
summary(pca.res) # Prints variance summary for all principal components.
pca.res$rotation #$rotation shows you how much each gene influenced each PC (called 'scores')
pca.res$x #$x shows you how much each sample influenced each PC (called 'loadings')
#note that these loadings have a magnitude and a direction (this is the basis for making a PCA plot)
pc.var<-pca.res$sdev^2 #sdev^2 gives you the eigenvalues
pc.per<-round(pc.var/sum(pc.var)*100, 1)
pc.per


######## 3D PCA PLOT 

pca.res.df <- as.tibble(pca.res$x)


# write.csv(pca.res.df, file = "pca.res.csv")

ggplot(pca.res.df, aes(x=PC2, y=PC3, color= groups.1, shape = groups.2
)) +
  geom_point(size=5) +
  labs(title= cluster.names[cell.pop]) +
  theme(legend.position="right") +
geom_text(aes(label=sampleLabels),hjust=-0.3, vjust=0) #+
#stat_ellipse()

m_com = as.matrix(av.counts.filtered)
nmds = metaMDS(m_com, distance = "bray")
plot(nmds)
data.scores = as.data.frame(scores(nmds))
data.scores$Sample = pc$Sample
data.scores$Time = pc$Time
data.scores$Type = pc$Type


# vegdist function will create a distance matrix, to see distance between samples
dist <- vegdist(t(av.counts.filtered), # this object is your matrix of filtered normalized dataset, same one used to make the PCA calculations
                method = "bray")

targets <- data.frame("sample" = sampleLabels, "treatment" = groups.5)

# adonis2 calculates permanova.
vegan <- adonis2(dist~targets$treatment, # targets$disease is a colunm from your study design. The lenght should be the same as the ncol in your matrix above 
                 data=targets, #study design
                 permutations = 999, method="bray")

vegan

melted <- cbind(groups.1, melt(pca.res$x[,1:4]))
head(melted)
#look at your 'melted' data
ggplot(melted) +
  geom_bar(aes(x=Var1, y=value, fill=groups.1), stat="identity") +
  facet_wrap(~Var2)
#facet_trelliscope(~Var2) #add this trelliscope layer to the ggplot to have some fun


# Figure 5B & Supp Fig 6 ----

pca.for.3d <- as.matrix(pca.res.df)
colnames(pca.for.3d) <- c("pc1", "pc2", "pc3", "pc4", "pc5", "pc6", "pc7", "pc8", "pc9", "pc10")
components <- c(1,2,3)
pca3d(pca.for.3d[,components], group = groups.1, new = TRUE,
      legend = "topleft", 
      show.plane = TRUE,
      #show.axes = FALSE,
      #show.axe.titles = FALSE,
      #show.labels = TRUE,
      axe.titles = colnames(pca.for.3d[,components]),
      radius = 5)


# Figure 4A----

 
Idents(Rat.EpCAM.germ.reclustered) <- Rat.EpCAM.germ.reclustered$treatment
DimPlot(Rat.EpCAM.germ.reclustered)
post.thaw.samples <- subset(Rat.EpCAM.germ.reclustered, idents = c("Fr", "SF", "LF")) 

post.thaw.samples$treatment <- factor(x = post.thaw.samples$treatment, levels = c("Fr", "SF", "LF"))

DimPlot(post.thaw.samples, group.by = "cell.type", split.by = "treatment") +
 theme(text = element_text(size=15), legend.text = element_text(size=20)) + ggtitle("EpCAM+ cells by treatment")


# Figure6A----
DimPlot(Rat.unselected.reclustered, group.by = "cell.type", split.by = "treatment") +
  theme(text = element_text(size=15), legend.text = element_text(size=20)) + ggtitle("Unselected cells by treatment")
# Cluster defining genes for figure 3----
setwd("/data/brinsterlab/rat_combined/Gene_lists")
#Unselected
Unselected.undiff.markers <- FindMarkers(Rat.unselected.reclustered, ident.1 = "Undiff. spermatogonia")
write.csv(Unselected.undiff.markers, file = "Unselected.undiff.markers.csv")
Unselected.diff.markers <- FindMarkers(Rat.unselected.reclustered, ident.1 = "Diff. spermatogonia")
write.csv(Unselected.diff.markers, file = "Unselected.diff.markers.csv")
Unselected.preleptotene.markers <- FindMarkers(Rat.unselected.reclustered, ident.1 = "Early spermatocytes")
write.csv(Unselected.preleptotene.markers, file = "Unselected.prelep.leptotene.markers.csv")
Unselected.pachytene.markers <- FindMarkers(Rat.unselected.reclustered, ident.1 = "Late spermatocytes")
write.csv(Unselected.pachytene.markers, file = "Unselected.pachytene.diplotene.markers.csv")
Unselected.round.markers <- FindMarkers(Rat.unselected.reclustered, ident.1 = "Round spermatids")
write.csv(Unselected.round.markers, file = "Unselected.round.markers.csv")
Unselected.elongating.markers <- FindMarkers(Rat.unselected.reclustered, ident.1 = "Elongating spermatids")
write.csv(Unselected.elongating.markers, file = "Unselected.elongating.markers.csv")

EpCAM.SSC.markers <- FindMarkers(Rat.EpCAM.germ.reclustered, ident.1 = "SSCs")
write.csv(EpCAM.SSC.markers, file = "EpCAM.SSC.markers.csv")
EpCAM.undiff.markers <- FindMarkers(Rat.EpCAM.germ.reclustered, ident.1 = "Progenitors")
write.csv(EpCAM.undiff.markers, file = "EpCAM.undiff.markers.csv")
EpCAM.early.diff.markers <- FindMarkers(Rat.EpCAM.germ.reclustered, ident.1 = "Early diff. spermatogonia")
write.csv(EpCAM.early.diff.markers, file = "EpCAM.early.diff.markers.csv")
EpCAM.late.diff.markers <- FindMarkers(Rat.EpCAM.germ.reclustered, ident.1 = "Late diff. spermatogonia")
write.csv(EpCAM.late.diff.markers, file = "EpCAM.late.diff.markers.csv")
EpCAM.preleptotene.markers <- FindMarkers(Rat.EpCAM.germ.reclustered, ident.1 = "Preleptotene")
write.csv(EpCAM.preleptotene.markers, file = "EpCAM.preleptotene.markers.csv")
EpCAM.leptotene.markers <- FindMarkers(Rat.EpCAM.germ.reclustered, ident.1 = "Early spermatocytes")
write.csv(EpCAM.leptotene.markers, file = "EpCAM.leptotene.markers.csv")
EpCAM.pachytene.markers <- FindMarkers(Rat.EpCAM.germ.reclustered, ident.1 = "Late spermatocytes")
write.csv(EpCAM.pachytene.markers, file = "EpCAM.pachytene.diplotene.markers.csv")
EpCAM.spermatid.markers <- FindMarkers(Rat.EpCAM.germ.reclustered, ident.1 = "Spermatids")
write.csv(EpCAM.spermatid.markers, file = "EpCAM.spermatid.markers.csv")


# Markers for comparing clusters ----

library(dplyr)
Fold.change.cutoff <- 0.585
p.val.cutoff <- 0.05
q.val.cutoff <- 0.05

Idents(post.thaw.samples) <- post.thaw.samples$cell.type
Spermatogonia.combined <- subset(post.thaw.samples, idents = c("SSCs")) 

Idents(Spermatogonia.combined) <- Spermatogonia.combined$treatment
SF.vs.Fresh.markers <- FindMarkers(object = Spermatogonia.combined, ident.2 = "Fr", ident.1 = "SF",  min.pct = 0)
SF.vs.Fresh.markers.filtered <- SF.vs.Fresh.markers %>% dplyr::filter((avg_log2FC >= Fold.change.cutoff | avg_log2FC < (-1*Fold.change.cutoff)) & p_val_adj <= q.val.cutoff) 
write.table(SF.vs.Fresh.markers.filtered, sep=",",  col.names=FALSE, file = "SSC.SF.vs.Fr.filtered.csv")

LF.vs.Fresh.markers <- FindMarkers(object = Spermatogonia.combined, ident.2 = "Fr", ident.1 = "LF",  min.pct = 0)
write.csv(LF.vs.Fresh.markers, file = "SSC.LF.vs.Fr.csv")
LF.vs.Fresh.markers.filtered <- LF.vs.Fresh.markers %>% dplyr::filter((avg_log2FC >= Fold.change.cutoff | avg_log2FC < (-1*Fold.change.cutoff)) & p_val_adj <= q.val.cutoff) 
write.table(LF.vs.Fresh.markers.filtered, sep=",",  col.names=FALSE, file = "SSC.LF.vs.Fr.filtered.csv")

LF.vs.SF.markers <- FindMarkers(object = Spermatogonia.combined, ident.1 = "LF", ident.2 = "SF",  min.pct = 0)
write.csv(LF.vs.SF.markers, file = "SSC.LF.vs.SF.csv")
LF.vs.SF.markers.filtered <- LF.vs.SF.markers %>% dplyr::filter((avg_log2FC >= Fold.change.cutoff | avg_log2FC < (-1*Fold.change.cutoff)) & p_val_adj <= q.val.cutoff) 
write.table(LF.vs.SF.markers.filtered, sep=",",  col.names=FALSE, file = "SSC.LF.vs.SF.filtered.csv")


#Each of the transplanted SSCs vs Fresh

Idents(Rat.EpCAM.germ.reclustered) <- Rat.EpCAM.germ.reclustered$cell.type
Spermatogonia.combined <- subset(Rat.EpCAM.germ.reclustered, idents = c("SSCs")) 
Idents(Spermatogonia.combined) <- Spermatogonia.combined$treatment

TFresh.vs.Fresh.markers<- FindMarkers(object = Spermatogonia.combined, ident.1 = "T-Fr", ident.2 = "Fr",  min.pct = 0.2)
write.csv(TFresh.vs.Fresh.markers, file = "SSC.TFresh.vs.Fresh.csv")
TFresh.vs.Fresh.markers.filtered <- TFresh.vs.Fresh.markers %>% dplyr::filter((avg_log2FC >= Fold.change.cutoff | avg_log2FC < (-1*Fold.change.cutoff)) & p_val_adj <= p.val.cutoff) 
write.table(TFresh.vs.Fresh.markers.filtered, sep=",",  col.names=FALSE, file = "SSC.TFresh.vs.Fresh.filtered.csv")

TSF.vs.Fresh.markers<- FindMarkers(object = Spermatogonia.combined, ident.1 = "T-SF", ident.2 = "Fr",  min.pct = 0)
write.csv(TSF.vs.Fresh.markers, file = "SSC.TSF.vs.Fresh.csv")
TSF.vs.Fresh.markers.filtered <- TSF.vs.Fresh.markers %>% dplyr::filter((avg_log2FC >= Fold.change.cutoff | avg_log2FC < (-1*Fold.change.cutoff)) & p_val_adj <= p.val.cutoff) 
write.table(TSF.vs.Fresh.markers.filtered, sep=",",  col.names=FALSE, file = "SSC.TSF.vs.Fresh.filtered.csv")

TLF.vs.Fresh.markers<- FindMarkers(object = Spermatogonia.combined, ident.1 = "T-LF", ident.2 = "Fr",  min.pct = 0)
write.csv(TLF.vs.Fresh.markers, file = "SSC.TLF.vs.Fresh.csv")
TLF.vs.Fresh.markers.filtered <- TLF.vs.Fresh.markers %>% dplyr::filter((avg_log2FC >= Fold.change.cutoff | avg_log2FC < (-1*Fold.change.cutoff)) & p_val_adj <= p.val.cutoff) 
write.table(TLF.vs.Fresh.markers.filtered, sep=",",  col.names=FALSE, file = "SSC.TLF.vs.Fresh.filtered.csv")

#Transplanted SF and LF versus Transplanted Fresh
TSF.vs.TFresh.markers<- FindMarkers(object = Spermatogonia.combined, ident.1 = "T-SF", ident.2 = "T-Fr",  min.pct = 0)
write.csv(TSF.vs.TFresh.markers, file = "SSC.TSF.vs.TFresh.csv")
TSF.vs.TFresh.markers.filtered <- TSF.vs.TFresh.markers %>% dplyr::filter((avg_log2FC >= Fold.change.cutoff | avg_log2FC < (-1*Fold.change.cutoff)) & p_val_adj <= p.val.cutoff) 
write.table(TSF.vs.TFresh.markers.filtered, sep=",",  col.names=FALSE, file = "SSC.TSF.vs.TFresh.filtered.csv")

TLF.vs.TFresh.markers<- FindMarkers(object = Spermatogonia.combined, ident.1 = "T-LF", ident.2 = "T-Fr",  min.pct = 0)
write.csv(TLF.vs.TFresh.markers, file = "SSC.TLF.vs.TFresh.csv")
TLF.vs.TFresh.markers.filtered <- TLF.vs.TFresh.markers %>% dplyr::filter((avg_log2FC >= Fold.change.cutoff | avg_log2FC < (-1*Fold.change.cutoff)) & p_val_adj <= p.val.cutoff) 
write.table(TLF.vs.TFresh.markers.filtered, sep=",",  col.names=FALSE, file = "SSC.TLF.vs.TFresh.filtered.csv")

TLF.vs.TSF.markers<- FindMarkers(object = Spermatogonia.combined, ident.1 = "T-LF", ident.2 = "T-SF",  min.pct = 0)
write.csv(TLF.vs.TSF.markers, file = "SSC.TLF.vs.TSF.csv")
TLF.vs.TSF.markers.filtered <- TLF.vs.TSF.markers %>% dplyr::filter((avg_log2FC >= Fold.change.cutoff | avg_log2FC < (-1*Fold.change.cutoff)) & p_val_adj <= p.val.cutoff) 
write.table(TLF.vs.TSF.markers.filtered, sep=",",  col.names=FALSE, file = "SSC.TLF.vs.TSF.filtered.csv")


set1 <- rownames(SF.vs.Fresh.markers.filtered)
set2 <- rownames(LF.vs.Fresh.markers.filtered)
set3 <- rownames(LF.vs.SF.markers.filtered)

set4 <- rownames(TLF.vs.TSF.markers.filtered)
set5 <- rownames(TLF.vs.TFresh.markers.filtered)
set6 <- rownames(TSF.vs.TFresh.markers.filtered)

set7 <- rownames(TSF.vs.Fresh.markers.filtered)
set8 <- rownames(TLF.vs.Fresh.markers.filtered)
set9 <- rownames(TFresh.vs.Fresh.markers)


rownames(TSF.vs.TFresh.markers.filtered) -> set6
rownames(TLF.vs.TFresh.markers.filtered) -> set5
rownames(LF.vs.Fresh.markers.filtered) -> set2
rownames(SF.vs.Fresh.markers.filtered) -> set1
rownames(LF.vs.SF.markers.filtered) -> set3
rownames(TSF.vs.Fresh.markers.filtered) -> set4

sets <- list(  SF.v.Fresh = set1,
             LF.v.Fresh = set2,
             SF.v.LF = set3)
             # TSF.v.TFresh = set6,
             # TLF.v.TFresh = set5,
             # TSF.v.TLF = set4
# TSF.v.Fresh = set4,
# TLF.v.Fresh = set3)
# 

v_colors_shortlist <- v_colors[c(10, 13, 16, 19)]

# Figure 4C----

plot(euler(sets), #shape = "ellipse"
     quantities = TRUE,
     edges = TRUE, #gpar(),
     labels = TRUE, fills = v_colors_shortlist[c( 3, 2, 1)])


# Heatmaps ----
#do LF v Fresh for each cluster for the typical genes.


#modified list
genes.of.interest <- c(#SSCs
  "Etv5", "Ret",  #"Gfra1", "Zbtb16", 
  "Nanos2",  "Sdc4", "Lin28a", "Utf1", "Sall4", 
  #progenitors
  "Piwil4","Nanos3","Uchl1", "Dmrt1", 
  #early diff
  "Rhox13", "Sohlh1","Crabp1",  "Kit", "Rpa2",
  #late diff
  "Rhob", "Kmt2a", 
  #prelep
  "Stra8",  "Mei1", "Dmc1","Sohlh2", "Dazl",
  # Primary
  "Rad51",  "Tex101", "Meiob", "Sycp1", "Sycp3", "Ccnb1ip1", "Hormad1", "Atr", "Spo11",
  #Secondary
  "Piwil1", "Piwil2",  "Mybl1", "Dyx1c1", "Msh3",  "Mns1", "Pttg1", #"Spag6", 
  #Round
  "Ldha", #"Ldhc",
  "Cetn4", "Acr", #"Ssxb1", "Ssxb2", "Ccnb1", 
  "Acrv1", 
  "Catsper3", #"Catsper1", 
  "Hsfy2",
  "Saxo1",  "Txndc8", "Fas", "Tnp1", "Tnp2", "Prm1", "Prm2"
  )


av.counts.combined.df <- as.data.frame(av.counts.combined)


Ident.1 <- "T-LF"
Ident.2 <- "T-Fr"
Name.of.comparision <- "T-LF v T-Fresh"
#

Idents(Rat.EpCAM.germ.reclustered) <- Rat.EpCAM.germ.reclustered$cell.type
DimPlot(Rat.EpCAM.germ.reclustered)
levels(Idents(Rat.EpCAM.germ.reclustered))
SSC.subset <- subset(Rat.EpCAM.germ.reclustered, idents = c("SSCs"))
Progenitor.subset <- subset(Rat.EpCAM.germ.reclustered, idents = c("Progenitors"))
Diff.subset <- subset(Rat.EpCAM.germ.reclustered, idents = c("Early diff. spermatogonia", "Late diff. spermatogonia"))
Prelep.subset <- subset(Rat.EpCAM.germ.reclustered, idents = c("Preleptotene"))
Primary.subset <- subset(Rat.EpCAM.germ.reclustered, idents = c("Early spermatocytes"))
Secondary.subset <- subset(Rat.EpCAM.germ.reclustered, idents = c("Late spermatocytes"))
Spermatid.subset <- subset(Rat.EpCAM.germ.reclustered, idents = c("Spermatids"))

Idents(SSC.subset) <- SSC.subset$treatment
Idents(Progenitor.subset) <- Progenitor.subset$treatment
Idents(Diff.subset) <- Diff.subset$treatment
Idents(Prelep.subset) <- Prelep.subset$treatment
Idents(Primary.subset) <- Primary.subset$treatment
Idents(Secondary.subset) <- Secondary.subset$treatment
Idents(Spermatid.subset) <- Spermatid.subset$treatment
levels(Idents(SSC.subset))

SSC.comparison <- FindMarkers(object = SSC.subset, ident.1 = Ident.1, ident.2 = Ident.2, min.cells.group = 1, min.cells.feature = 1, min.pct = 0, logfc.threshold = 0, only.pos = FALSE)
Progenitor.comparison <- FindMarkers(object = Progenitor.subset, ident.1 = Ident.1, ident.2 = Ident.2, min.cells.group = 1, min.cells.feature = 1, min.pct = 0, logfc.threshold = 0, only.pos = FALSE)
Diff.comparison <- FindMarkers(object = Diff.subset, ident.1 = Ident.1, ident.2 = Ident.2, min.cells.group = 1, min.cells.feature = 1, min.pct = 0, logfc.threshold = 0, only.pos = FALSE)
Prelep.comparison <- FindMarkers(object = Prelep.subset, ident.1 = Ident.1, ident.2 = Ident.2, min.cells.group = 1, min.cells.feature = 1, min.pct = 0, logfc.threshold = 0, only.pos = FALSE)
Primary.comparison <- FindMarkers(object = Primary.subset, ident.1 = Ident.1, ident.2 = Ident.2, min.cells.group = 1, min.cells.feature = 1, min.pct = 0, logfc.threshold = 0, only.pos = FALSE)
Secondary.comparison <- FindMarkers(object = Secondary.subset, ident.1 = Ident.1, ident.2 = Ident.2, min.cells.group = 1, min.cells.feature = 1, min.pct = 0, logfc.threshold = 0, only.pos = FALSE)
Spermatid.comparison <- FindMarkers(object = Spermatid.subset, ident.1 = Ident.1, ident.2 = Ident.2, min.cells.group = 1, min.cells.feature = 1, min.pct = 0, logfc.threshold = 0, only.pos = FALSE)


dim(SSC.subset)
dim(SSC.comparison)


SSC.comparison <- as.data.frame(SSC.comparison)
SSC.comparison$gene <- rownames(SSC.comparison)

Progenitor.comparison <- as.data.frame(Progenitor.comparison)
Progenitor.comparison$gene <- rownames(Progenitor.comparison)

Diff.comparison <- as.data.frame(Diff.comparison)
Diff.comparison$gene <- rownames(Diff.comparison)

Prelep.comparison <- as.data.frame(Prelep.comparison)
Prelep.comparison$gene <- rownames(Prelep.comparison)

Primary.comparison <- as.data.frame(Primary.comparison)
Primary.comparison$gene <- rownames(Primary.comparison)

Secondary.comparison <- as.data.frame(Secondary.comparison)
Secondary.comparison$gene <- rownames(Secondary.comparison)

Spermatid.comparison <- as.data.frame(Spermatid.comparison)
Spermatid.comparison$gene <- rownames(Spermatid.comparison)


# LFC.TLF.v.TFresh.filtered <- LFC.TLF.v.TFresh %>%
#   dplyr::filter(gene %in% genes.of.interest)

SSC.comparison.filtered <- SSC.comparison[match(genes.of.interest, SSC.comparison$gene),]
Progenitor.comparison.filtered <- Progenitor.comparison[match(genes.of.interest, Progenitor.comparison$gene),]
Diff.comparison.filtered <- Diff.comparison[match(genes.of.interest, Diff.comparison$gene),]
Prelep.comparison.filtered <- Prelep.comparison[match(genes.of.interest, Prelep.comparison$gene),]
Primary.comparison.filtered <- Primary.comparison[match(genes.of.interest, Primary.comparison$gene),]
Secondary.comparison.filtered <- Secondary.comparison[match(genes.of.interest, Secondary.comparison$gene),]
Spermatid.comparison.filtered <- Spermatid.comparison[match(genes.of.interest, Spermatid.comparison$gene),]

row.names.to.save <- rownames(SSC.comparison.filtered)

combined.filtered <- cbind(SSC.comparison.filtered$avg_log2FC, 
                           Progenitor.comparison.filtered$avg_log2FC,
                           Diff.comparison.filtered$avg_log2FC,
                           Prelep.comparison.filtered$avg_log2FC,
                           Primary.comparison.filtered$avg_log2FC,
                           Secondary.comparison.filtered$avg_log2FC,
                           Spermatid.comparison.filtered$avg_log2FC)


combined.filtered[is.na(combined.filtered)] <- 0

combined.filtered <- as.matrix(combined.filtered)

# rownames(combined.filtered) <- row.names.to.save
rownames(combined.filtered) <- genes.of.interest
colnames(combined.filtered) <- c("SSCs", "Progenitors", "Diff. spermatogonia", 
                                 "Preleptotene", "Early spermatocytes", "Late spermatocytes", 
                                 "Spermatids")

# combined.filtered.TLF.v.TSF <- combined.filtered
# combined.filtered.TLF.v.TFresh <- combined.filtered
# combined.filtered.TLF.v.Fresh <- combined.filtered
# combined.filtered.TSF.v.Tfresh <- combined.filtered

# combined.combined <- cbind(combined.filtered.TLF.v.TFresh, combined.filtered.TSF.v.Tfresh)

library(gplots)


heatmap.2(combined.filtered, 
          Colv = FALSE,
          Rowv = FALSE,
          # labRow = NA,
          trace = "none",
          # col =  colorRampPalette(colors=c("blue","white","red"))(100),
          # col = inferno(100),
          density.info="none", 
          srtCol = 25, #angle of labels
          # srtRow = -60,
          adjCol = c(1,0), #offset of labels, should be centered now
          cexRow=1.0, cexCol=1.3,
          lmat= rbind(c(0,3,0), c(2,1,0), c(0,4,0)),
          lwid = c(1, 5, 1),
          lhei=c(1, 5, 1),
          scale = "row"
)
library(pheatmap)
pheatmap(combined.combined, cluster_cols = F, cluster_rows = F, 
       gaps_col = 7)


#Make it into a dot plot

SSC.comparison.filtered$gene <- genes.of.interest
SSC.comparison.filtered$cell.type <- "SSCs"

Progenitor.comparison.filtered$gene <- genes.of.interest
Progenitor.comparison.filtered$cell.type <- "Progenitor"

Diff.comparison.filtered$gene <- genes.of.interest
Diff.comparison.filtered$cell.type <- "Diff. spermatogonia"

Prelep.comparison.filtered$gene <- genes.of.interest
Prelep.comparison.filtered$cell.type <- "Preleptotene"

Primary.comparison.filtered$gene <- genes.of.interest
Primary.comparison.filtered$cell.type <- "Early spermatocytes"

Secondary.comparison.filtered$gene <- genes.of.interest
Secondary.comparison.filtered$cell.type <- "Late spermatocytes"

Spermatid.comparison.filtered$gene <- genes.of.interest
Spermatid.comparison.filtered$cell.type <- "Spermatids"

combined.filtered.dots <- rbind(SSC.comparison.filtered, Progenitor.comparison.filtered, Diff.comparison.filtered,
                                Prelep.comparison.filtered, Primary.comparison.filtered,Secondary.comparison.filtered,
                                Spermatid.comparison.filtered)

# combined.filtered.dots[is.na(combined.filtered.dots)] <- 0

# combined.filtered <- as.matrix(combined.filtered)

library(forcats)
library(ggplot2)


combined.filtered.dots$p_val <- -log(combined.filtered.dots$p_val)
combined.filtered.dots$p_val_adj <- -log(combined.filtered.dots$p_val_adj)


#select either the p-value (colummn 1) or the adj p val (column 5)

for(column.number in c(1, 5)){
  for(current.row in 1:nrow(combined.filtered.dots)){
  if(is.na(combined.filtered.dots[current.row, column.number]) == TRUE){
  }else{ 
   if(combined.filtered.dots[current.row, column.number]<0.89125094){
      combined.filtered.dots[current.row, column.number] <- NA}
  }
  }
}


# #if you want to do a LFC cutoff
# LFC.cutoff <- 0.25
# for(column.number in c(2)){
#   for(current.row in 1:nrow(combined.filtered.dots)){
#     if(is.na(combined.filtered.dots[current.row, column.number]) == TRUE){
#     }else{ 
#       if(combined.filtered.dots[current.row, column.number]<LFC.cutoff && combined.filtered.dots[current.row, column.number]>-LFC.cutoff){
#         combined.filtered.dots[current.row, column.number] <- NA}
#     }
#   }
# }


combined.filtered.dots$gene2 <- factor(combined.filtered.dots$gene, levels = rev(unique(combined.filtered.dots$gene)))
combined.filtered.dots$cell.type2 <- factor(combined.filtered.dots$cell.type , levels = c("SSCs", "Progenitor", "Diff. spermatogonia", 
                                                               "Preleptotene", "Early spermatocytes", "Late spermatocytes", 
                                                               "Spermatids"))
view(combined.filtered.dots)
# combined.filtered.dots.TLF.v.TFresh <- combined.filtered.dots
# combined.filtered.dots.TLF.v.TSF <- combined.filtered.dots
# combined.filtered.dots.TLF.v.Fresh <- combined.filtered.dots

library(RColorBrewer)

#Graph bubble plot of gene expression differences of select genes

ggplot(data = combined.filtered.dots, na.rm = T, 
       aes(x = cell.type2, y = (gene2),
           color = avg_log2FC, size = p_val_adj))+ 
  geom_point() +
  # scale_color_gradient(high = "red" , low = "blue") +
  scale_color_viridis(option = "inferno")+
  # scale_colour_distiller(palette = "RdYlBu") +
  scale_size(range = c(3, 10)) +
  theme_bw() + 
  ylab("") +
  xlab("") +
  ggtitle(Name.of.comparision) +
  # ggtitle("T-LF v T-Fresh p_val_adj") +
  theme(axis.text.x = element_text( #face = "bold", color = "#993333", 
    size = 12, angle = 45, hjust = 1)) +
  theme(panel.grid.major = element_blank(), panel.grid.minor = element_blank())


#Now just make a heatmap of all of the genes that are significantly regulated. 

Fold.change.cutoff <- 0.585
q.val.cutoff <- 0.05


SSC.comparison.cutoffs <- FindMarkers(object = SSC.subset, ident.1 = Ident.1, ident.2 = Ident.2, min.pct = 0.2)
SSC.comparison.cutoffs.filtered <- SSC.comparison.cutoffs %>% dplyr::filter((avg_log2FC >= Fold.change.cutoff | avg_log2FC < (-1*Fold.change.cutoff)) & p_val_adj <= q.val.cutoff) 

Progenitor.comparison.cutoffs <- FindMarkers(object = Progenitor.subset, ident.1 = Ident.1, ident.2 = Ident.2, min.pct = 0.2)
Progenitor.comparison.cutoffs.filtered <- Progenitor.comparison.cutoffs %>% dplyr::filter((avg_log2FC >= Fold.change.cutoff | avg_log2FC < (-1*Fold.change.cutoff)) & p_val_adj <= q.val.cutoff) 

Diff.comparison.cutoffs <- FindMarkers(object = Diff.subset, ident.1 = Ident.1, ident.2 = Ident.2, min.pct = 0.2)
Diff.comparison.cutoffs.filtered <- Diff.comparison.cutoffs %>% dplyr::filter((avg_log2FC >= Fold.change.cutoff | avg_log2FC < (-1*Fold.change.cutoff)) & p_val_adj <= q.val.cutoff) 

Prelep.comparison.cutoffs <- FindMarkers(object = Prelep.subset, ident.1 = Ident.1, ident.2 = Ident.2, min.pct = 0.2)
Prelep.comparison.cutoffs.filtered <- Prelep.comparison.cutoffs %>% dplyr::filter((avg_log2FC >= Fold.change.cutoff | avg_log2FC < (-1*Fold.change.cutoff)) & p_val_adj <= q.val.cutoff) 

Primary.comparison.cutoffs <- FindMarkers(object = Primary.subset, ident.1 = Ident.1, ident.2 = Ident.2, min.pct = 0.2)
Primary.comparison.cutoffs.filtered <- Primary.comparison.cutoffs %>% dplyr::filter((avg_log2FC >= Fold.change.cutoff | avg_log2FC < (-1*Fold.change.cutoff)) & p_val_adj <= q.val.cutoff) 

Secondary.comparison.cutoffs <- FindMarkers(object = Secondary.subset, ident.1 = Ident.1, ident.2 = Ident.2, min.pct = 0.2)
Secondary.comparison.cutoffs.filtered <- Secondary.comparison.cutoffs %>% dplyr::filter((avg_log2FC >= Fold.change.cutoff | avg_log2FC < (-1*Fold.change.cutoff)) & p_val_adj <= q.val.cutoff) 

Spermatid.comparison.cutoffs <- FindMarkers(object = Spermatid.subset, ident.1 = Ident.1, ident.2 = Ident.2, min.pct = 0.2)
Spermatid.comparison.cutoffs.filtered <- Spermatid.comparison.cutoffs %>% dplyr::filter((avg_log2FC >= Fold.change.cutoff | avg_log2FC < (-1*Fold.change.cutoff)) & p_val_adj <= q.val.cutoff) 


SSC.genes <- rownames(SSC.comparison.cutoffs.filtered)
Progenitor.genes <- rownames(Progenitor.comparison.cutoffs.filtered)
Diff.genes<- rownames(Diff.comparison.cutoffs.filtered)
Prelep.genes<- rownames(Prelep.comparison.cutoffs.filtered)
Primary.genes<- rownames(Primary.comparison.cutoffs.filtered)
Secondary.genes<- rownames(Secondary.comparison.cutoffs.filtered)
Spermatids.genes<- rownames(Spermatid.comparison.cutoffs.filtered)

numbers.of.genes <- c(length(SSC.genes), length(Progenitor.genes), length(Diff.genes), length(Prelep.genes),
                      length(Primary.genes), length(Secondary.genes), length(Spermatids.genes))

all.genes <- c(SSC.genes, Progenitor.genes, Diff.genes, Prelep.genes, Primary.genes, Secondary.genes, Spermatids.genes)
unique.genes <- unique(all.genes)
# genes.of.interest <- unique.genes

# genes.of.interest <- c("Sdc4", "Ret", "Igf2", "Fos", "Jun", "Pik3r1",
                       # "Mki67", "Top2a", "Cdk9", "Cenpf")

# genes.of.interest <- c("Hils1", "H1fnt", "Odf1")
# genes.of.interest <- features.to.test #this is a list from looking at the regulators of Prm1


FeaturePlot(Rat.unselected.reclustered,  features = genes.of.interest)

SSC.comparison.filtered <- SSC.comparison[match(genes.of.interest, SSC.comparison$gene),]
Progenitor.comparison.filtered <- Progenitor.comparison[match(genes.of.interest, Progenitor.comparison$gene),]
Diff.comparison.filtered <- Diff.comparison[match(genes.of.interest, Diff.comparison$gene),]
Prelep.comparison.filtered <- Prelep.comparison[match(genes.of.interest, Prelep.comparison$gene),]
Primary.comparison.filtered <- Primary.comparison[match(genes.of.interest, Primary.comparison$gene),]
Secondary.comparison.filtered <- Secondary.comparison[match(genes.of.interest, Secondary.comparison$gene),]
Spermatid.comparison.filtered <- Spermatid.comparison[match(genes.of.interest, Spermatid.comparison$gene),]

row.names.to.save <- rownames(SSC.comparison.filtered)

combined.filtered <- cbind(SSC.comparison.filtered$avg_log2FC, 
                           Progenitor.comparison.filtered$avg_log2FC,
                           Diff.comparison.filtered$avg_log2FC,
                           Prelep.comparison.filtered$avg_log2FC,
                           Primary.comparison.filtered$avg_log2FC,
                           Secondary.comparison.filtered$avg_log2FC,
                           Spermatid.comparison.filtered$avg_log2FC)


combined.filtered[is.na(combined.filtered)] <- 0

combined.filtered <- as.matrix(combined.filtered)

# rownames(combined.filtered) <- row.names.to.save
rownames(combined.filtered) <- genes.of.interest
colnames(combined.filtered) <- c("SSCs", "Progenitors", "Diff. spermatogonia", 
                                 "Preleptotene", "Early spermatocytes", "Late spermatocytes", 
                                 "Spermatids")

# combined.filtered.TLF.v.TSF <- combined.filtered
# combined.filtered.TLF.v.TFresh <- combined.filtered
# combined.filtered.TLF.v.Fresh <- combined.filtered

heatmap.2(combined.filtered, 
          Colv = FALSE,
          Rowv = TRUE,
          # labRow = NA,
          trace = "none",
          # col =  colorRampPalette(colors=c("blue","white","red"))(100),
          col = inferno(100),
          density.info="none", 
          srtCol = 25, #angle of labels
          # srtRow = -60,
          adjCol = c(1,1), #offset of labels, should be centered now
          cexRow=1.0, cexCol=1.3,
          lmat= rbind(c(0,3,0), c(2,1,0), c(0,4,0)),
          lwid = c(1, 5, 1),
          lhei=c(1, 5, 1),
          scale = "row"
)


# Create dotplot of key genes----


#how about plotting the mean values?

#need to start with the pseudobulked mean values for each cluster:


head(av.counts.combined) #this is the average counts for each sample 

Idents(Rat.EpCAM.germ.reclustered) <- Rat.EpCAM.germ.reclustered$cell.type
DimPlot(Rat.EpCAM.germ.reclustered)
cluster.names <- levels(x = Rat.EpCAM.germ.reclustered)
cluster.names.short <- c("SSCs", "Progenitors", "EarlyDiff", "LateDiff", "Prelep", "Primary", "Secondary", "Spermatids")


# genes.of.interest <- SSC.genes

#LOOP


for(cell.pop in 1:(length(cluster.names))){
# cell.pop<-1
  current.cell.pop.combined <- subset(Rat.EpCAM.germ.reclustered, idents = cluster.names[cell.pop])
  # Spermatogonia.combined <- subset(Rat.unselected.reclustered, idents = cluster.names[cell.pop])
  Idents(current.cell.pop.combined) <- current.cell.pop.combined$treatment
  
  data.Tfresh <- as.matrix(GetAssayData(current.cell.pop.combined, slot = "data")[, WhichCells(current.cell.pop.combined, ident = "T-Fr")])
  data.TSF <- as.matrix(GetAssayData(current.cell.pop.combined, slot = "data")[, WhichCells(current.cell.pop.combined, ident = "T-SF")])
  data.TLF <- as.matrix(GetAssayData(current.cell.pop.combined, slot = "data")[, WhichCells(current.cell.pop.combined, ident = "T-LF")])
  
  av.counts.Tfresh <- apply(data.Tfresh, 1, mean)
  av.counts.TSF <- apply(data.TSF, 1 , mean)
  av.counts.TLF <- apply(data.TLF, 1 , mean)
  
  nam <- paste("av.counts.combined", cluster.names.short[cell.pop], sep = ".")
  av.counts.temp <- cbind(av.counts.Tfresh, av.counts.TSF, av.counts.TLF)
  av.counts.temp <- as.data.frame(av.counts.temp)
  av.counts.temp$gene <- rownames(av.counts.temp)
  assign(nam, av.counts.temp)
  
}


av.counts.combined.SSCs.filtered <- av.counts.combined.SSCs[match(genes.of.interest, av.counts.combined.SSCs$gene),]
av.counts.combined.SSCs.filtered.mx <- as.matrix(av.counts.combined.SSCs.filtered[,-4])

av.counts.combined.Progenitors.filtered <- av.counts.combined.Progenitors[match(genes.of.interest, av.counts.combined.Progenitors$gene),]
av.counts.combined.Progenitors.filtered.mx <- as.matrix(av.counts.combined.Progenitors.filtered[,-4])

av.counts.combined.EarlyDiff.filtered <- av.counts.combined.EarlyDiff[match(genes.of.interest, av.counts.combined.EarlyDiff$gene),]
av.counts.combined.EarlyDiff.filtered.mx <- as.matrix(av.counts.combined.EarlyDiff.filtered[,-4])

av.counts.combined.LateDiff.filtered <- av.counts.combined.LateDiff[match(genes.of.interest, av.counts.combined.LateDiff$gene),]
av.counts.combined.LateDiff.filtered.mx <- as.matrix(av.counts.combined.LateDiff.filtered[,-4])

av.counts.combined.Prelep.filtered <- av.counts.combined.Prelep[match(genes.of.interest, av.counts.combined.Prelep$gene),]
av.counts.combined.Prelep.filtered.mx <- as.matrix(av.counts.combined.Prelep.filtered[,-4])

av.counts.combined.Primary.filtered <- av.counts.combined.Primary[match(genes.of.interest, av.counts.combined.Primary$gene),]
av.counts.combined.Primary.filtered.mx <- as.matrix(av.counts.combined.Primary.filtered[,-4])

av.counts.combined.Secondary.filtered <- av.counts.combined.Secondary[match(genes.of.interest, av.counts.combined.Secondary$gene),]
av.counts.combined.Secondary.filtered.mx <- as.matrix(av.counts.combined.Secondary.filtered[,-4])

av.counts.combined.Spermatids.filtered <- av.counts.combined.Spermatids[match(genes.of.interest, av.counts.combined.Spermatids$gene),]
av.counts.combined.Spermatids.filtered.mx <- as.matrix(av.counts.combined.Spermatids.filtered[,-4])


Tfresh.mx <- cbind(av.counts.combined.SSCs.filtered.mx[,1],
                   av.counts.combined.Progenitors.filtered.mx[,1],
                   av.counts.combined.EarlyDiff.filtered.mx[,1],
                   av.counts.combined.LateDiff.filtered.mx[,1],
                   av.counts.combined.Prelep.filtered.mx[,1],
                   av.counts.combined.Primary.filtered.mx[,1],
                   av.counts.combined.Secondary.filtered.mx[,1],
                   av.counts.combined.Spermatids.filtered.mx[,1])

TSF.mx <- cbind(av.counts.combined.SSCs.filtered.mx[,2],
                   av.counts.combined.Progenitors.filtered.mx[,2],
                   av.counts.combined.EarlyDiff.filtered.mx[,2],
                   av.counts.combined.LateDiff.filtered.mx[,2],
                   av.counts.combined.Prelep.filtered.mx[,2],
                   av.counts.combined.Primary.filtered.mx[,2],
                   av.counts.combined.Secondary.filtered.mx[,2],
                   av.counts.combined.Spermatids.filtered.mx[,2])

TLF.mx <- cbind(av.counts.combined.SSCs.filtered.mx[,3],
                   av.counts.combined.Progenitors.filtered.mx[,3],
                   av.counts.combined.EarlyDiff.filtered.mx[,3],
                   av.counts.combined.LateDiff.filtered.mx[,3],
                   av.counts.combined.Prelep.filtered.mx[,3],
                   av.counts.combined.Primary.filtered.mx[,3],
                   av.counts.combined.Secondary.filtered.mx[,3],
                   av.counts.combined.Spermatids.filtered.mx[,3])

                   

heatmap.2(av.counts.combined.SSCs.filtered.mx, 
          Colv = FALSE,
          Rowv = FALSE,
          # labRow = NA,
          trace = "none",
          # col =  colorRampPalette(colors=c("blue","white","red"))(100),
          col = inferno(100),
          density.info="none", 
          srtCol = 25, #angle of labels
          # srtRow = -60,
          adjCol = c(1,1), #offset of labels, should be centered now
          cexRow=1.0, cexCol=1.3,
          lmat= rbind(c(0,3,0), c(2,1,0), c(0,4,0)),
          lwid = c(1, 5, 1),
          lhei=c(1, 5, 1),
          scale = "row"
)


#Re-do heatmaps for unselected

genes.of.interest <- c("Hils1", "H1fnt", "Kat8","Kdm4d", "Prm1", "Prm2", "Tnp1", "Tnp2", "Kat8", "Crem", "Creb1", "Kif17", "Fhl5")
# genes.of.interest <- c("Bax", "Ccng1","Trp53inp1", "Bbc3", "Apaf1", "Dpak1")
Ident.1 <- "T-LF"
Ident.2 <- "T-Fr"
Name.of.comparision <- "T-LF v T-Fresh"
#

Idents(Rat.unselected.reclustered) <- Rat.unselected.reclustered$cell.type
DimPlot(Rat.unselected.reclustered)
levels(Idents(Rat.unselected.reclustered))
Undiff.subset <- subset(Rat.unselected.reclustered, idents = c("Undiff. spermatogonia"))
Diff.subset <- subset(Rat.unselected.reclustered, idents = c("Diff. spermatogonia"))
Primary.subset <- subset(Rat.unselected.reclustered, idents = c("Early spermatocytes"))
Secondary.subset <- subset(Rat.unselected.reclustered, idents = c("Late spermatocytes"))
Round.subset <- subset(Rat.unselected.reclustered, idents = c("Round spermatids"))
Elongating.subset <- subset(Rat.unselected.reclustered, idents = c("Elongating spermatids"))

Idents(Undiff.subset) <- Undiff.subset$treatment
Idents(Diff.subset) <- Diff.subset$treatment
Idents(Primary.subset) <- Primary.subset$treatment
Idents(Secondary.subset) <- Secondary.subset$treatment
Idents(Round.subset) <- Round.subset$treatment
Idents(Elongating.subset) <- Elongating.subset$treatment
levels(Idents(Undiff.subset))


Undiff.comparison <- FindMarkers(object = Undiff.subset, ident.1 = Ident.1, ident.2 = Ident.2, min.cells.group = 1, min.cells.feature = 1, min.pct = 0, logfc.threshold = 0, only.pos = FALSE)
Diff.comparison <- FindMarkers(object = Diff.subset, ident.1 = Ident.1, ident.2 = Ident.2, min.cells.group = 1, min.cells.feature = 1, min.pct = 0, logfc.threshold = 0, only.pos = FALSE)
Primary.comparison <- FindMarkers(object = Primary.subset, ident.1 = Ident.1, ident.2 = Ident.2, min.cells.group = 1, min.cells.feature = 1, min.pct = 0, logfc.threshold = 0, only.pos = FALSE)
Secondary.comparison <- FindMarkers(object = Secondary.subset, ident.1 = Ident.1, ident.2 = Ident.2, min.cells.group = 1, min.cells.feature = 1, min.pct = 0, logfc.threshold = 0, only.pos = FALSE)
Round.comparison <- FindMarkers(object = Round.subset, ident.1 = Ident.1, ident.2 = Ident.2, min.cells.group = 1, min.cells.feature = 1, min.pct = 0, logfc.threshold = 0, only.pos = FALSE)
Elongating.comparison <- FindMarkers(object = Elongating.subset, ident.1 = Ident.1, ident.2 = Ident.2, min.cells.group = 1, min.cells.feature = 1, min.pct = 0, logfc.threshold = 0, only.pos = FALSE)


dim(Undiff.subset)
dim(Undiff.comparison)


Undiff.comparison <- as.data.frame(Undiff.comparison)
Undiff.comparison$gene <- rownames(Undiff.comparison)

Diff.comparison <- as.data.frame(Diff.comparison)
Diff.comparison$gene <- rownames(Diff.comparison)

Primary.comparison <- as.data.frame(Primary.comparison)
Primary.comparison$gene <- rownames(Primary.comparison)

Secondary.comparison <- as.data.frame(Secondary.comparison)
Secondary.comparison$gene <- rownames(Secondary.comparison)

Round.comparison <- as.data.frame(Round.comparison)
Round.comparison$gene <- rownames(Round.comparison)

Elongating.comparison <- as.data.frame(Elongating.comparison)
Elongating.comparison$gene <- rownames(Elongating.comparison)


# LFC.TLF.v.TFresh.filtered <- LFC.TLF.v.TFresh %>%
#   dplyr::filter(gene %in% genes.of.interest)

Undiff.comparison.filtered <- Undiff.comparison[match(genes.of.interest, Undiff.comparison$gene),]
Diff.comparison.filtered <- Diff.comparison[match(genes.of.interest, Diff.comparison$gene),]
Primary.comparison.filtered <- Primary.comparison[match(genes.of.interest, Primary.comparison$gene),]
Secondary.comparison.filtered <- Secondary.comparison[match(genes.of.interest, Secondary.comparison$gene),]
Round.comparison.filtered <- Round.comparison[match(genes.of.interest, Round.comparison$gene),]
Elongating.comparison.filtered <- Elongating.comparison[match(genes.of.interest, Elongating.comparison$gene),]

row.names.to.save <- rownames(Undiff.comparison.filtered)

combined.filtered <- cbind(Undiff.comparison.filtered$avg_log2FC, 
                           Diff.comparison.filtered$avg_log2FC,
                           Primary.comparison.filtered$avg_log2FC,
                           Secondary.comparison.filtered$avg_log2FC,
                           Round.comparison.filtered$avg_log2FC,
                           Elongating.comparison.filtered$avg_log2FC)


combined.filtered[is.na(combined.filtered)] <- 0

combined.filtered <- as.matrix(combined.filtered)

# rownames(combined.filtered) <- row.names.to.save
rownames(combined.filtered) <- genes.of.interest
colnames(combined.filtered) <- c("Undiff. spermatogonia",  "Diff. spermatogonia",    "Early spermatocytes", "Late spermatocytes",    "Round spermatids" ,      "Elongating spermatids" )

# combined.filtered.TLF.v.TSF <- combined.filtered
# combined.unselected.filtered.TLF.v.TFresh <- combined.filtered
# combined.filtered.TLF.v.Fresh <- combined.filtered
combined.unselected.filtered.TSF.v.Tfresh <- combined.filtered
# combined.unselected.filtered.TLF.v.TSF <- combined.filtered

# combined.combined <- cbind(combined.filtered.TLF.v.TFresh, combined.filtered.TSF.v.Tfresh)


heatmap.2(combined.filtered, 
          Colv = FALSE,
          Rowv = FALSE,
          # labRow = NA,
          trace = "none",
          # col =  colorRampPalette(colors=c("blue","white","red"))(100),
          col = inferno(100),
          density.info="none", 
          srtCol = 25, #angle of labels
          # srtRow = -60,
          adjCol = c(1,0), #offset of labels, should be centered now
          cexRow=1.0, cexCol=1.3,
          lmat= rbind(c(0,3,0), c(2,1,0), c(0,4,0)),
          lwid = c(1, 5, 1),
          lhei=c(1, 5, 1),
          scale = "none"
)
library(pheatmap)
pheatmap(combined.combined, cluster_cols = F, cluster_rows = F, 
         gaps_col = 7)


#Make it into a dot plot


Undiff.comparison.filtered$gene <- genes.of.interest
Undiff.comparison.filtered$cell.type <- "Undiff. spermatogonia"

Diff.comparison.filtered$gene <- genes.of.interest
Diff.comparison.filtered$cell.type <- "Diff. spermatogonia"

Primary.comparison.filtered$gene <- genes.of.interest
Primary.comparison.filtered$cell.type <- "Early spermatocytes"

Secondary.comparison.filtered$gene <- genes.of.interest
Secondary.comparison.filtered$cell.type <- "Late spermatocytes"

Round.comparison.filtered$gene <- genes.of.interest
Round.comparison.filtered$cell.type <- "Round spermatids"

Elongating.comparison.filtered$gene <- genes.of.interest
Elongating.comparison.filtered$cell.type <- "Elongating spermatids" 

combined.filtered.dots <- rbind(Undiff.comparison.filtered, Diff.comparison.filtered,
                                Primary.comparison.filtered,Secondary.comparison.filtered,
                                Round.comparison.filtered, Elongating.comparison.filtered)

# combined.filtered.dots[is.na(combined.filtered.dots)] <- 0

# combined.filtered <- as.matrix(combined.filtered)

library(forcats)
library(ggplot2)


combined.filtered.dots$p_val <- -log(combined.filtered.dots$p_val)
combined.filtered.dots$p_val_adj <- -log(combined.filtered.dots$p_val_adj)


#select either the p-value (colummn 1) or the adj p val (column 5)

for(column.number in c(1, 5)){
  for(current.row in 1:nrow(combined.filtered.dots)){
    if(is.na(combined.filtered.dots[current.row, column.number]) == TRUE){
    }else{ 
      if(combined.filtered.dots[current.row, column.number]<0.89125094){
        combined.filtered.dots[current.row, column.number] <- NA}
    }
  }
}


# #if you want to do a LFC cutoff
# LFC.cutoff <- 0.25
# for(column.number in c(2)){
#   for(current.row in 1:nrow(combined.filtered.dots)){
#     if(is.na(combined.filtered.dots[current.row, column.number]) == TRUE){
#     }else{ 
#       if(combined.filtered.dots[current.row, column.number]<LFC.cutoff && combined.filtered.dots[current.row, column.number]>-LFC.cutoff){
#         combined.filtered.dots[current.row, column.number] <- NA}
#     }
#   }
# }


combined.filtered.dots$gene2 <- factor(combined.filtered.dots$gene, levels = rev(unique(combined.filtered.dots$gene)))
combined.filtered.dots$cell.type2 <- factor(combined.filtered.dots$cell.type , levels = c("Undiff. spermatogonia",  "Diff. spermatogonia",    "Early spermatocytes", "Late spermatocytes",    "Round spermatids" ,      "Elongating spermatids" ))
# view(combined.filtered.dots)
# combined.filtered.dots.TLF.v.TFresh <- combined.filtered.dots
# combined.filtered.dots.TLF.v.TSF <- combined.filtered.dots
# combined.filtered.dots.TLF.v.Fresh <- combined.filtered.dots

library(RColorBrewer)

ggplot(data = combined.filtered.dots, na.rm = T, 
       aes(x = cell.type2, y = (gene2),
           color = avg_log2FC, size = p_val_adj))+ 
  geom_point() +
  # scale_color_gradient(high = "red" , low = "blue") +
  scale_color_viridis(option = "inferno", limits = c(-1.5,1.5))+
  # scale_colour_distiller(palette = "RdYlBu") +
  scale_size(range = c(3, 10)) +
  theme_bw() + 
  ylab("") +
  xlab("") +
  ggtitle(Name.of.comparision) +
  # ggtitle("T-LF v T-Fresh p_val_adj") +
  theme(axis.text.x = element_text( #face = "bold", color = "#993333", 
    size = 12, angle = 45, hjust = 1)) +
  theme(panel.grid.major = element_blank(), panel.grid.minor = element_blank())

# Comparisions between treatments----


#Long Frozen against everything else:

TLF.vs.everything.markers <- FindMarkers(object = Spermatogonia.combined, ident.1 = c("T-LF", "LF"))
write.csv(TLF.vs.everything.markers, file = "SSC.TLF.vs.everything.markers.csv")
TLF.vs.everything.markers.filtered <- TLF.vs.everything.markers %>% dplyr::filter((avg_log2FC >= Fold.change.cutoff | avg_log2FC < (-1*Fold.change.cutoff)) & p_val <= p.val.cutoff) 
write.table(TLF.vs.everything.markers.filtered, sep=",",  col.names=FALSE, file = "SSC.TLF.vs.everything.markers.filtered.csv")


#Use the markers to generate Venn diagrams.
library(VennDiagram)


set1 <- rownames(TSF.vs.TFresh.markers.filtered)
set2 <- rownames(TLF.vs.TFresh.markers.filtered)
set3 <- rownames(TLF.vs.TSF.markers.filtered)


venn_object <- venn.diagram(
                  x = list(set1, set2, set3), 
                  category.names = c("TSF.vs.TFresh", "TLF.vs.TFresh", "TLF.vs.TSF"),
                  filename = NULL,
                  fill = c("cornflowerblue", "pink", "khaki"),
                  output = T
                )
dev.off()
grid.draw(venn_object)
overlap <- calculate.overlap(list("TSF.vs.TFresh" = set1, "TLF.vs.TFresh" = set2, "TLF.vs.TSF" = set3))
length(overlap$a1)
length(overlap$a2)
length(overlap$a3)
length(overlap$a4)
length(overlap$a5)
length(overlap$a6)
length(overlap$a7)

TLF.v.TSF.unique.genes <- overlap$a7
TLF.v.TSF.unique.genes


TLF.v.TSF.unique.markers <- TLF.vs.TSF.markers.filtered[rownames(TLF.vs.TSF.markers.filtered) %in% TLF.v.TSF.unique.genes,]

Idents(Spermatogonia.combined) <- "treatment"
Spermatogonia.combined.LF.SF <- subset(Spermatogonia.combined, idents = c("T-LF", "T-SF")) 
FeaturePlot(Spermatogonia.combined.LF.SF, features = c(
                                                       # "Sdc4", "Cfl1", "Alkbh5",
                                                       # "AC114070.2", "AC115384.1"
                                                       "AC113785.2",
                                                       "Top2a","Igf2","Ndc80", "Amd1"
                                                       ), 
            order = T, 
            split.by = "treatment")


#Pick out primary spermatocytes

Idents(Rat.unselected.reclustered) <- Rat.unselected.reclustered$cell.type
Spermatocytes.combined <- subset(Rat.unselected.reclustered, idents = c("Early spermatocytes")) 
Idents(Spermatocytes.combined) <- Spermatocytes.combined$treatment

#Each of the transplanted samples versus the fresh equivalent. 

TFresh.vs.Fresh.spermatocyte.markers<- FindMarkers(object = Spermatocytes.combined, ident.1 = "T-Fr", ident.2 = "Fr")
write.csv(TFresh.vs.Fresh.spermatocyte.markers, file = "spermatocyte.TFresh.vs.Fresh.csv")
TFresh.vs.Fresh.spermatocyte.markers.filtered <- TFresh.vs.Fresh.spermatocyte.markers %>% dplyr::filter((avg_log2FC >= Fold.change.cutoff | avg_log2FC < (-1*Fold.change.cutoff)) & p_val <= p.val.cutoff) 
write.table(TFresh.vs.Fresh.spermatocyte.markers.filtered, sep=",",  col.names=FALSE, file = "spermatocyte.TFresh.vs.Fresh.filtered.csv")

TSF.vs.Fresh.spermatocyte.markers<- FindMarkers(object = Spermatocytes.combined, ident.1 = "T-SF", ident.2 = "Fr")
write.csv(TSF.vs.Fresh.spermatocyte.markers, file = "spermatocyte.TSF.vs.Fresh.csv")
TSF.vs.Fresh.spermatocyte.markers.filtered <- TSF.vs.Fresh.spermatocyte.markers %>% dplyr::filter((avg_log2FC >= Fold.change.cutoff | avg_log2FC < (-1*Fold.change.cutoff)) & p_val <= p.val.cutoff) 
write.table(TSF.vs.Fresh.spermatocyte.markers.filtered, sep=",",  col.names=FALSE, file = "spermatocyte.TSF.vs.Fresh.filtered.csv")

TLF.vs.Fresh.spermatocyte.markers<- FindMarkers(object = Spermatocytes.combined, ident.1 = "T-LF", ident.2 = "Fr")
write.csv(TLF.vs.Fresh.spermatocyte.markers, file = "spermatocyte.TLF.vs.Fresh.csv")
TLF.vs.Fresh.spermatocyte.markers.filtered <- TLF.vs.Fresh.spermatocyte.markers %>% dplyr::filter((avg_log2FC >= Fold.change.cutoff | avg_log2FC < (-1*Fold.change.cutoff)) & p_val <= p.val.cutoff) 
write.table(TLF.vs.Fresh.spermatocyte.markers.filtered, sep=",",  col.names=FALSE, file = "spermatocyte.TLF.vs.Fresh.filtered.csv")


#And spermatocytes transplanted fresh vs transplanted SF or LF

TSF.vs.TLF.spermatocyte.markers<- FindMarkers(object = Spermatocytes.combined, ident.1 = "T-LF", ident.2 = "T-SF")
write.csv(TSF.vs.TLF.spermatocyte.markers, file = "spermatocyte.TLF.vs.TSF.csv")
TSF.vs.TLF.spermatocyte.markers.filtered <- TSF.vs.TLF.spermatocyte.markers %>% dplyr::filter((avg_log2FC >= Fold.change.cutoff | avg_log2FC < (-1*Fold.change.cutoff)) & p_val <= p.val.cutoff) 
write.table(TSF.vs.TLF.spermatocyte.markers.filtered, sep=",",  col.names=FALSE, file = "spermatocyte.TLF.vs.TSF.filtered.csv")


TSF.vs.TFresh.spermatocyte.markers<- FindMarkers(object = Spermatocytes.combined, ident.1 = "T-SF", ident.2 = "T-Fr")
write.csv(TSF.vs.TFresh.spermatocyte.markers, file = "spermatocyte.TSF.vs.TFresh.csv")
TSF.vs.TFresh.spermatocyte.markers.filtered <- TSF.vs.TFresh.spermatocyte.markers %>% dplyr::filter((avg_log2FC >= Fold.change.cutoff | avg_log2FC < (-1*Fold.change.cutoff)) & p_val <= p.val.cutoff) 
write.table(TSF.vs.TFresh.spermatocyte.markers.filtered, sep=",",  col.names=FALSE, file = "spermatocyte.TSF.vs.TFresh.filtered.csv")

TLF.vs.TFresh.spermatocyte.markers<- FindMarkers(object = Spermatocytes.combined, ident.1 = "T-LF", ident.2 = "T-Fr")
write.csv(TLF.vs.TFresh.spermatocyte.markers, file = "spermatocyte.TLF.vs.TFresh.csv")
TLF.vs.TFresh.spermatocyte.markers.filtered <- TLF.vs.TFresh.spermatocyte.markers %>% dplyr::filter((avg_log2FC >= Fold.change.cutoff | avg_log2FC < (-1*Fold.change.cutoff)) & p_val <= p.val.cutoff) 
write.table(TLF.vs.TFresh.spermatocyte.markers.filtered, sep=",",  col.names=FALSE, file = "spermatocyte.TLF.vs.TFresh.filtered.csv")

#repeat for elongating spermatids


#Pick out elongating spermatids

Idents(Rat.unselected.reclustered) <- Rat.unselected.reclustered$cell.type
Spermatids.combined <- subset(Rat.unselected.reclustered, idents = c("Elongating spermatids")) 
Idents(Spermatids.combined) <- Spermatids.combined$treatment

#Each of the transplanted samples versus the fresh equivalent. 

TFresh.vs.Fresh.spermatid.markers<- FindMarkers(object = Spermatids.combined, ident.1 = "T-Fr", ident.2 = "Fr")
write.csv(TFresh.vs.Fresh.spermatid.markers, file = "Spermatid.TFresh.vs.Fresh.csv")
TFresh.vs.Fresh.spermatid.markers.filtered <- TFresh.vs.Fresh.spermatid.markers %>% dplyr::filter((avg_log2FC >= Fold.change.cutoff | avg_log2FC < (-1*Fold.change.cutoff)) & p_val <= p.val.cutoff) 
write.table(TFresh.vs.Fresh.spermatid.markers.filtered, sep=",",  col.names=FALSE, file = "Spermatid.TFresh.vs.Fresh.filtered.csv")

TSF.vs.Fresh.spermatid.markers<- FindMarkers(object = Spermatids.combined, ident.1 = "T-SF", ident.2 = "Fr")
write.csv(TSF.vs.Fresh.spermatid.markers, file = "Spermatid.TSF.vs.Fresh.csv")
TSF.vs.Fresh.spermatid.markers.filtered <- TSF.vs.Fresh.spermatid.markers %>% dplyr::filter((avg_log2FC >= Fold.change.cutoff | avg_log2FC < (-1*Fold.change.cutoff)) & p_val <= p.val.cutoff) 
write.table(TSF.vs.Fresh.spermatid.markers.filtered, sep=",",  col.names=FALSE, file = "Spermatid.TSF.vs.Fresh.filtered.csv")

TLF.vs.Fresh.spermatid.markers<- FindMarkers(object = Spermatids.combined, ident.1 = "T-LF", ident.2 = "Fr")
write.csv(TLF.vs.Fresh.spermatid.markers, file = "Spermatid.TLF.vs.Fresh.csv")
TLF.vs.Fresh.spermatid.markers.filtered <- TLF.vs.Fresh.spermatid.markers %>% dplyr::filter((avg_log2FC >= Fold.change.cutoff | avg_log2FC < (-1*Fold.change.cutoff)) & p_val <= p.val.cutoff) 
write.table(TLF.vs.Fresh.spermatid.markers.filtered, sep=",",  col.names=FALSE, file = "Spermatid.TLF.vs.Fresh.filtered.csv")


#And Spermatids transplanted fresh vs transplanted SF or LF

TSF.vs.TLF.spermatid.markers<- FindMarkers(object = Spermatids.combined, ident.1 = "T-LF", ident.2 = "T-SF")
write.csv(TSF.vs.TLF.spermatid.markers, file = "Spermatid.TLF.vs.TSF.csv")
TSF.vs.TLF.spermatid.markers.filtered <- TSF.vs.TLF.spermatid.markers %>% dplyr::filter((avg_log2FC >= Fold.change.cutoff | avg_log2FC < (-1*Fold.change.cutoff)) & p_val <= p.val.cutoff) 
write.table(TSF.vs.TFresh.spermatid.markers.filtered, sep=",",  col.names=FALSE, file = "Spermatid.TLF.vs.TSF.filtered.csv")

TSF.vs.TFresh.spermatid.markers<- FindMarkers(object = Spermatids.combined, ident.1 = "T-SF", ident.2 = "T-Fr")
write.csv(TSF.vs.TFresh.spermatid.markers, file = "Spermatid.TSF.vs.TFresh.csv")
TSF.vs.TFresh.spermatid.markers.filtered <- TSF.vs.TFresh.spermatid.markers %>% dplyr::filter((avg_log2FC >= Fold.change.cutoff | avg_log2FC < (-1*Fold.change.cutoff)) & p_val <= p.val.cutoff) 
write.table(TSF.vs.TFresh.spermatid.markers.filtered, sep=",",  col.names=FALSE, file = "Spermatid.TSF.vs.TFresh.filtered.csv")

TLF.vs.TFresh.spermatid.markers<- FindMarkers(object = Spermatids.combined, ident.1 = "T-LF", ident.2 = "T-Fr")
write.csv(TLF.vs.TFresh.spermatid.markers, file = "Spermatid.TLF.vs.TFresh.csv")
TLF.vs.TFresh.spermatid.markers.filtered <- TLF.vs.TFresh.spermatid.markers %>% dplyr::filter((avg_log2FC >= Fold.change.cutoff | avg_log2FC < (-1*Fold.change.cutoff)) & p_val <= p.val.cutoff) 
write.table(TLF.vs.TFresh.spermatid.markers.filtered, sep=",",  col.names=FALSE, file = "Spermatid.TLF.vs.TFresh.filtered.csv")


Idents(Spermatogonia.combined) <- Spermatogonia.combined$transplanted
Nontransplanted.vs.transplanted.markers <- FindMarkers(object = Spermatogonia.combined, ident.1 = "Non-transplanted", ident.2 = "Transplanted")
write.csv(Nontransplanted.vs.transplanted.markers, file = "Nontransplanted.vs.transplanted.markers.csv")


# Each cell type only TLF v TSF----

setwd("/data/brinsterlab/freeze_output_server2/DEG.lists")

Fold.change.cutoff <- 0.3785
p.val.cutoff <- 0.05

Idents(Rat.EpCAM.germ.reclustered) <- Rat.EpCAM.germ.reclustered$cell.type
Spermatogonia.combined <- subset(Rat.EpCAM.germ.reclustered, idents = c("SSCs")) 
Idents(Spermatogonia.combined) <- Spermatogonia.combined$treatment

TLF.vs.TSF.markers<- FindMarkers(object = Spermatogonia.combined, ident.1 = "T-LF", ident.2 = "T-SF")
write.csv(TLF.vs.TSF.markers, file = "SSC.TLF.vs.TSF.csv")
TLF.vs.TSF.markers.filtered <- TLF.vs.TSF.markers %>% dplyr::filter((avg_log2FC >= Fold.change.cutoff | avg_log2FC < (-1*Fold.change.cutoff)) & p_val <= p.val.cutoff) 
write.table(TLF.vs.TSF.markers.filtered, sep=",",  col.names=FALSE, file = "SSC.TLF.vs.TSF.filtered.csv")

Idents(Rat.EpCAM.germ.reclustered) <- Rat.EpCAM.germ.reclustered$cell.type
Progenitor.combined <- subset(Rat.EpCAM.germ.reclustered, idents = c("Progenitors")) 
Idents(Progenitor.combined) <- Progenitor.combined$treatment

TLF.vs.TSF.markers<- FindMarkers(object = Progenitor.combined, ident.1 = "T-LF", ident.2 = "T-SF")
write.csv(TLF.vs.TSF.markers, file = "Progenitor.TLF.vs.TSF.csv")
TLF.vs.TSF.markers.filtered <- TLF.vs.TSF.markers %>% dplyr::filter((avg_log2FC >= Fold.change.cutoff | avg_log2FC < (-1*Fold.change.cutoff)) & p_val <= p.val.cutoff) 
write.table(TLF.vs.TSF.markers.filtered, sep=",",  col.names=FALSE, file = "Progenitor.TLF.vs.TSF.filtered.csv")


Idents(Rat.EpCAM.germ.reclustered) <- Rat.EpCAM.germ.reclustered$cell.type
EarlyDiff.combined <- subset(Rat.EpCAM.germ.reclustered, idents = c("Early diff. spermatogonia")) 
Idents(EarlyDiff.combined) <- EarlyDiff.combined$treatment

TLF.vs.TSF.markers<- FindMarkers(object = EarlyDiff.combined, ident.1 = "T-LF", ident.2 = "T-SF")
write.csv(TLF.vs.TSF.markers, file = "EarlyDiff.TLF.vs.TSF.csv")
TLF.vs.TSF.markers.filtered <- TLF.vs.TSF.markers %>% dplyr::filter((avg_log2FC >= Fold.change.cutoff | avg_log2FC < (-1*Fold.change.cutoff)) & p_val <= p.val.cutoff) 
write.table(TLF.vs.TSF.markers.filtered, sep=",",  col.names=FALSE, file = "EarlyDiff.TLF.vs.TSF.filtered.csv")


Idents(Rat.EpCAM.germ.reclustered) <- Rat.EpCAM.germ.reclustered$cell.type
LateDiff.combined <- subset(Rat.EpCAM.germ.reclustered, idents = c("Late diff. spermatogonia")) 
Idents(LateDiff.combined) <- LateDiff.combined$treatment

TLF.vs.TSF.markers<- FindMarkers(object = LateDiff.combined, ident.1 = "T-LF", ident.2 = "T-SF")
write.csv(TLF.vs.TSF.markers, file = "LateDiff.TLF.vs.TSF.csv")
TLF.vs.TSF.markers.filtered <- TLF.vs.TSF.markers %>% dplyr::filter((avg_log2FC >= Fold.change.cutoff | avg_log2FC < (-1*Fold.change.cutoff)) & p_val <= p.val.cutoff) 
write.table(TLF.vs.TSF.markers.filtered, sep=",",  col.names=FALSE, file = "LateDiff.TLF.vs.TSF.filtered.csv")


Idents(Rat.unselected.reclustered) <- Rat.unselected.reclustered$cell.type
Spermatocytes.combined <- subset(Rat.unselected.reclustered, idents = c("Early spermatocytes")) 
Idents(Spermatocytes.combined) <- Spermatocytes.combined$treatment

TSF.vs.TLF.markers<- FindMarkers(object = Spermatocytes.combined, ident.1 = "T-LF", ident.2 = "T-SF")
write.csv(TSF.vs.TLF.markers, file = "spermatocyte.TLF.vs.TSF.csv")
TSF.vs.TLF.markers.filtered <- TSF.vs.TLF.markers %>% dplyr::filter((avg_log2FC >= Fold.change.cutoff | avg_log2FC < (-1*Fold.change.cutoff)) & p_val <= p.val.cutoff) 
write.table(TSF.vs.TLF.markers.filtered, sep=",",  col.names=FALSE, file = "spermatocyte.TLF.vs.TSF.filtered.csv")


Idents(Rat.unselected.reclustered) <- Rat.unselected.reclustered$cell.type
PachyteneDiplotenes.combined <- subset(Rat.unselected.reclustered, idents = c("Late spermatocytes")) 
Idents(PachyteneDiplotenes.combined) <- PachyteneDiplotenes.combined$treatment

TSF.vs.TLF.markers<- FindMarkers(object = PachyteneDiplotenes.combined, ident.1 = "T-LF", ident.2 = "T-SF")
write.csv(TSF.vs.TLF.markers, file = "PachyteneDiplotene.TLF.vs.TSF.csv")
TSF.vs.TLF.markers.filtered <- TSF.vs.TLF.markers %>% dplyr::filter((avg_log2FC >= Fold.change.cutoff | avg_log2FC < (-1*Fold.change.cutoff)) & p_val <= p.val.cutoff) 
write.table(TSF.vs.TLF.markers.filtered, sep=",",  col.names=FALSE, file = "PachyteneDiplotene.TLF.vs.TSF.filtered.csv")


Idents(Rat.unselected.reclustered) <- Rat.unselected.reclustered$cell.type
RoundSpermatids.combined <- subset(Rat.unselected.reclustered, idents = c("Round spermatids")) 
Idents(RoundSpermatids.combined) <- RoundSpermatids.combined$treatment

TSF.vs.TLF.markers<- FindMarkers(object = RoundSpermatids.combined, ident.1 = "T-LF", ident.2 = "T-SF")
write.csv(TSF.vs.TLF.markers, file = "RoundSpermatid.TLF.vs.TSF.csv")
TSF.vs.TLF.markers.filtered <- TSF.vs.TLF.markers %>% dplyr::filter((avg_log2FC >= Fold.change.cutoff | avg_log2FC < (-1*Fold.change.cutoff)) & p_val <= p.val.cutoff) 
write.table(TSF.vs.TFresh.markers.filtered, sep=",",  col.names=FALSE, file = "RoundSpermatid.TLF.vs.TSF.filtered.csv")


Idents(Rat.unselected.reclustered) <- Rat.unselected.reclustered$cell.type
Spermatids.combined <- subset(Rat.unselected.reclustered, idents = c("Elongating spermatids")) 
Idents(Spermatids.combined) <- Spermatids.combined$treatment

TSF.vs.TLF.markers2<- FindMarkers(object = Spermatids.combined, ident.1 = "T-LF", ident.2 = "T-SF")
write.csv(TSF.vs.TLF.markers2, file = "ElongatingSpermatid.TLF.vs.TSF.csv")
TSF.vs.TLF.markers.filtered2 <- TSF.vs.TLF.marker2s %>% dplyr::filter((avg_log2FC >= Fold.change.cutoff | avg_log2FC < (-1*Fold.change.cutoff)) & p_val <= p.val.cutoff) 
write.table(TSF.vs.TLF.markers.filtered2, sep=",",  col.names=FALSE, file = "ElongatingSpermatid.TLF.vs.TSF.filtered.csv")


# Violin plots of individual genes ----

# Choose the gene to vizualize UMAP:
library(ggthemes)
library(ggridges)
DefaultAssay(Spermatogonia.combined) <- "RNA"

#Spermatogonia.combined
#EpCAM.integrated
marker.genes <- as.data.frame(row.names(Fresh.vs.Frozen.markers))
gene.list <- as.data.frame(gene.list)
gene.list2 <- gene.list %>%
  dplyr::filter(marker.genes %in% gene.list)

gene <- row.names(Fresh.vs.Frozen.markers[c(1:15,750:765),])

gene <- c("Etv5", "Sdc4", "Dazl", "Epcam")
gene <- c("Mki67", "Top2a", "Cdk9", "Cenpf")
gene <- c("Prm1", "Tnp1", "Prm2", "Tnp2")

Idents(Rat.EpCAM.germ.reclustered) <- Rat.EpCAM.germ.reclustered$treatment
Idents(Rat.unselected.reclustered) <- Rat.unselected.reclustered$treatment

Idents(Rat.EpCAM.germ.reclustered) <- Rat.EpCAM.germ.reclustered$cell.type
Idents(Rat.unselected.reclustered) <- Rat.unselected.reclustered$cell.type


DimPlot(Rat.unselected.reclustered)

cells.of.interest <- subset(x = Rat.EpCAM.germ.reclustered, idents = c("SSCs"))
cells.of.interest <- subset(x = Rat.unselected.reclustered, idents = c("Round spermatids", "Elongating spermatids"))
# cells.of.interest <- subset(x = Rat.EpCAM.germ.reclustered, idents = c("T-Fr", "T-SF", "T-LF"))
cells.of.interest <- Rat.unselected.reclustered
cells.of.interest <- Rat.EpCAM.germ.reclustered

Idents(Rat.EpCAM.germ.reclustered) <- Rat.EpCAM.germ.reclustered$cell.type
cells.of.interest <- subset(x = Rat.EpCAM.germ.reclustered, idents = c("SSCs"))
Idents(cells.of.interest) <- cells.of.interest$treatment
# cells.of.interest <- subset(x = cells.of.interest, idents = c("Fr", "SF", "LF"))

# 
# Idents(cells.of.interest) <- cells.of.interest$treatment
cells.of.interest <- subset(x = cells.of.interest, idents = c("Fr", "T-Fr", "T-SF", "T-LF"))

library(dplyr)

gene <- c("Sdc4", "Epcam", "Etv5")
colours.for.plots2 <- inferno(9)

# Figure 5C revised----

for(a in 1:length(gene)){
  # a <- 3
  vizgene <- gene[a]
  #Spermatogonia.integrated
  # vizgene_UMAP <- FeaturePlot(cells.of.interest, features = c(vizgene), reduction = 'umap', order = TRUE)
  # Vizualize as gene plot:
  vizgene_df <- FetchData(cells.of.interest,c("sample","treatment","orig.ident",vizgene))
  levels(vizgene_df$treatment)[match("Fr",levels(vizgene_df$treatment))] <- "Fresh"
  levels(vizgene_df$treatment)[match("T-Fr",levels(vizgene_df$treatment))] <- "Transplanted Fresh"
  levels(vizgene_df$treatment)[match("T-SF",levels(vizgene_df$treatment))] <- "Transplanted Short Frozen"
  levels(vizgene_df$treatment)[match("T-LF",levels(vizgene_df$treatment))] <- "Transplanted Long Frozen"
  
  vizgene_df$treatment2 <-factor(vizgene_df$treatment,levels=c("Fresh", "Transplanted Fresh", "Transplanted Short Frozen", "Transplanted Long Frozen"))
  
  vizgene_df <- vizgene_df %>% dplyr::filter(vizgene_df[,4] > 0)
  vizgene_plot <- ggplot(vizgene_df, aes(treatment2,vizgene_df[,4]), fill = orig.ident) +
    geom_violin(width = 0.5) +
    geom_jitter(aes(treatment2,vizgene_df[,4], color=treatment),
                size=1.5,
                width = 0.1) +
    scale_color_manual(values = c("Fresh"=colours.for.plots2[2], 
    "Transplanted Fresh"=colours.for.plots2[4], "Transplanted Short Frozen"=colours.for.plots2[6], "Transplanted Long Frozen" =colours.for.plots2[8]))+
    theme_calc() +
    scale_fill_calc() +
    theme_classic() +
    #scale_color_manual(values= color8) +
    theme(panel.grid.major = element_blank(),
          axis.text.x=element_text(size=13, angle = 15, hjust = 1, color = "black"),
          axis.text.y = element_text(size=13, color = "black"),
          axis.title = element_text(size = 13)) +
    stat_summary(fun = mean, fun.min = mean, fun.max = mean,
                 geom = "crossbar", width = 0.5, color="black") +
    ggtitle(paste(vizgene)) +
    theme(legend.position="none") +
    # stat_compare_means(method = "wilcox.test", label.y = 7.5, # change here axis
    #                    label.x = 1, size = 5) +
    xlab('') + ylab('Expression level') #'Normalized Counts'
  #vizgene_UMAP
print(vizgene_plot)
  
}

#significance values


cells.of.interest.data <- GetAssayData(object = cells.of.interest, slot = "scale.data")
cells.of.interest.data.small <- cells.of.interest.data[gene,]
pbmc <- SetAssayData(object = pbmc, slot = "scale.data", new.data = new.data)

cells.of.interest.small <- subset(cells.of.interest, features = gene)

#Fresh v Transplanted Fresh
SSCs.Fr.v.TFr <- FindMarkers(cells.of.interest.small, ident.1 = "Fr", ident.2 = "T-Fr", features = gene, min.pct = 0, logfc.threshold = 0)
SSCs.Fr.v.TSF <- FindMarkers(cells.of.interest.small, ident.1 = "Fr", ident.2 = "T-SF", features = gene, min.pct = 0, logfc.threshold = 0)
SSCs.Fr.v.TLF <- FindMarkers(cells.of.interest.small, ident.1 = "Fr", ident.2 = "T-LF",features = gene,  min.pct = 0, logfc.threshold = 0)
SSCs.TFr.v.TSF <- FindMarkers(cells.of.interest.small, ident.1 = "T-Fr", ident.2 = "T-SF",features = gene,  min.pct = 0, logfc.threshold = 0)
SSCs.TFr.v.TLF <- FindMarkers(cells.of.interest.small, ident.1 = "T-Fr", ident.2 = "T-LF",features = gene,  min.pct = 0, logfc.threshold = 0)
SSCs.TSF.v.TLF <- FindMarkers(cells.of.interest.small, ident.1 = "T-SF", ident.2 = "T-LF",features = gene,  min.pct = 0, logfc.threshold = 0)
SSCs.Fr.v.TFr[gene,]
SSCs.Fr.v.TSF[gene,]
SSCs.Fr.v.TLF[gene,]
SSCs.TFr.v.TSF[gene,]
SSCs.TFr.v.TLF[gene,]
SSCs.TSF.v.TLF[gene,]


# Data for Fig6B----
proportional.table2 <- (table(Rat.unselected.reclustered$treatment, Rat.unselected.reclustered$replicate))
write.csv(proportional.table2, file = "prop.table.unselected.csv")


# Heatmap of select genes by cluster ----
DimPlot(Rat.EpCAM.germ.reclustered)
DimPlot(Rat.unselected.reclustered)

Idents(Rat.EpCAM.germ.reclustered) <- Rat.EpCAM.germ.reclustered$seurat_clusters
DimPlot(Rat.EpCAM.germ.reclustered)
Idents(Rat.unselected.reclustered) <- Rat.unselected.reclustered$seurat_clusters
DimPlot(Rat.unselected.reclustered)

data.0 <- as.matrix(GetAssayData(Rat.EpCAM.germ.reclustered, slot = "data")[, WhichCells(Rat.EpCAM.germ.reclustered, ident = "0")])
data.1 <- as.matrix(GetAssayData(Rat.EpCAM.germ.reclustered, slot = "data")[, WhichCells(Rat.EpCAM.germ.reclustered, ident = "1")])
data.2 <- as.matrix(GetAssayData(Rat.EpCAM.germ.reclustered, slot = "data")[, WhichCells(Rat.EpCAM.germ.reclustered, ident = "2")])
data.3 <- as.matrix(GetAssayData(Rat.EpCAM.germ.reclustered, slot = "data")[, WhichCells(Rat.EpCAM.germ.reclustered, ident = "3")])
data.4 <- as.matrix(GetAssayData(Rat.EpCAM.germ.reclustered, slot = "data")[, WhichCells(Rat.EpCAM.germ.reclustered, ident = "4")])
data.5 <- as.matrix(GetAssayData(Rat.EpCAM.germ.reclustered, slot = "data")[, WhichCells(Rat.EpCAM.germ.reclustered, ident = "5")])
data.6 <- as.matrix(GetAssayData(Rat.EpCAM.germ.reclustered, slot = "data")[, WhichCells(Rat.EpCAM.germ.reclustered, ident = "6")])
data.7 <- as.matrix(GetAssayData(Rat.EpCAM.germ.reclustered, slot = "data")[, WhichCells(Rat.EpCAM.germ.reclustered, ident = "7")])

data.0u <- as.matrix(GetAssayData(Rat.unselected.reclustered, slot = "data")[, WhichCells(Rat.unselected.reclustered, ident = "0")])
data.1u <- as.matrix(GetAssayData(Rat.unselected.reclustered, slot = "data")[, WhichCells(Rat.unselected.reclustered, ident = "1")])
data.2u <- as.matrix(GetAssayData(Rat.unselected.reclustered, slot = "data")[, WhichCells(Rat.unselected.reclustered, ident = "2")])
data.3u <- as.matrix(GetAssayData(Rat.unselected.reclustered, slot = "data")[, WhichCells(Rat.unselected.reclustered, ident = "3")])
data.4u <- as.matrix(GetAssayData(Rat.unselected.reclustered, slot = "data")[, WhichCells(Rat.unselected.reclustered, ident = "4")])
data.5u <- as.matrix(GetAssayData(Rat.unselected.reclustered, slot = "data")[, WhichCells(Rat.unselected.reclustered, ident = "5")])
data.6u <- as.matrix(GetAssayData(Rat.unselected.reclustered, slot = "data")[, WhichCells(Rat.unselected.reclustered, ident = "6")])
data.7u <- as.matrix(GetAssayData(Rat.unselected.reclustered, slot = "data")[, WhichCells(Rat.unselected.reclustered, ident = "7")])
data.8u <- as.matrix(GetAssayData(Rat.unselected.reclustered, slot = "data")[, WhichCells(Rat.unselected.reclustered, ident = "8")])
data.9u <- as.matrix(GetAssayData(Rat.unselected.reclustered, slot = "data")[, WhichCells(Rat.unselected.reclustered, ident = "9")])
data.10u <- as.matrix(GetAssayData(Rat.unselected.reclustered, slot = "data")[, WhichCells(Rat.unselected.reclustered, ident = "10")])

data.undiff <- as.matrix(GetAssayData(Rat.unselected.reclustered, slot = "data")[, WhichCells(Rat.unselected.reclustered, ident = "9")])
data.diff <- as.matrix(GetAssayData(Rat.unselected.reclustered, slot = "data")[, WhichCells(Rat.unselected.reclustered, ident = "3")])
data.primarySpermatocytes <- as.matrix(GetAssayData(Rat.unselected.reclustered, slot = "data")[, WhichCells(Rat.unselected.reclustered, ident = "8")])
data.secondarySpermatocytes <- as.matrix(GetAssayData(Rat.unselected.reclustered, slot = "data")[, WhichCells(Rat.unselected.reclustered, ident = "1")])
data.round.spermatids <- as.matrix(GetAssayData(Rat.unselected.reclustered, slot = "data")[, WhichCells(Rat.unselected.reclustered, ident = "4")])
data.round.spermatids2 <- as.matrix(GetAssayData(Rat.unselected.reclustered, slot = "data")[, WhichCells(Rat.unselected.reclustered, ident = "2")])
data.round.spermatids3 <- as.matrix(GetAssayData(Rat.unselected.reclustered, slot = "data")[, WhichCells(Rat.unselected.reclustered, ident = "5")])
data.elongating.spermatids <- as.matrix(GetAssayData(Rat.unselected.reclustered, slot = "data")[, WhichCells(Rat.unselected.reclustered, ident = "7")])
data.elongating.spermatids2 <- as.matrix(GetAssayData(Rat.unselected.reclustered, slot = "data")[, WhichCells(Rat.unselected.reclustered, ident = "0")])
data.elongating.spermatids3 <- as.matrix(GetAssayData(Rat.unselected.reclustered, slot = "data")[, WhichCells(Rat.unselected.reclustered, ident = "6")])
data.elongating.spermatids4 <- as.matrix(GetAssayData(Rat.unselected.reclustered, slot = "data")[, WhichCells(Rat.unselected.reclustered, ident = "10")])

av.counts.SSC <- apply(data.5, 1, mean)
av.counts.progenitors <- apply(data.2, 1, mean)
av.counts.earlyDiff <- apply(data.0, 1, mean)
av.counts.lateDiff <- apply(data.1, 1, mean)
av.counts.prelep <- apply(data.3, 1, mean)
av.counts.primary <- apply(data.4, 1, mean)
av.counts.secondary <- apply(data.6, 1, mean)
av.counts.spermatids <- apply(data.7, 1, mean)

av.counts.undiff <- apply(data.undiff, 1, mean)
av.counts.diff <- apply(data.diff, 1, mean)
av.counts.primarySpermatocytes <- apply(data.primarySpermatocytes, 1, mean)
av.counts.secondarySpermatocytes <- apply(data.secondarySpermatocytes, 1, mean)
av.counts.round.spermatids <- apply(data.round.spermatids, 1, mean)
av.counts.round.spermatids2 <- apply(data.round.spermatids2, 1, mean)
av.counts.round.spermatids3 <- apply(data.round.spermatids3, 1, mean)
av.counts.elongating.spermatids <- apply(data.elongating.spermatids, 1, mean)
av.counts.elongating.spermatids2 <- apply(data.elongating.spermatids2, 1, mean)
av.counts.elongating.spermatids3 <- apply(data.elongating.spermatids3, 1, mean)
av.counts.elongating.spermatids4 <- apply(data.elongating.spermatids4, 1, mean)

av.counts.EpCAM <- cbind(av.counts.SSC, av.counts.progenitors, av.counts.earlyDiff, av.counts.lateDiff,
                         av.counts.prelep, av.counts.primary, av.counts.secondary, av.counts.spermatids)

av.counts.unselected <- cbind(av.counts.undiff, av.counts.diff, av.counts.primarySpermatocytes, av.counts.secondarySpermatocytes, 
                              av.counts.round.spermatids, av.counts.round.spermatids2, av.counts.round.spermatids3, 
                              av.counts.elongating.spermatids, av.counts.elongating.spermatids2, av.counts.elongating.spermatids3, av.counts.elongating.spermatids4)

av.counts.EpCAM.df <- as.data.frame(av.counts.EpCAM)
av.counts.unselected.df <- as.data.frame(av.counts.unselected)

gene.name.list <- rownames(av.counts.EpCAM.df)
gene.name.list2 <- rownames(av.counts.unselected.df)
av.counts.EpCAM.df$gene.name <- gene.name.list
av.counts.unselected.df$gene.name <- gene.name.list2

# genes.of.interest <- c("Etv5", "Sdc4", "Kit", "Stra8", "Sycp3", "Prm1")
# 
# #from Hermann et al 2018
# genes.of.interest <- c("Gfra1", "Zbtb16", "Nanos3", "Nanos2", "Sohlh1", "Neurog3",
#                        "Piwil4", "Lin28a", "Utf1", "Kit", "Uchl1", "Dmrt1", "Sohlh2", 
#                        "Dazl", "Stra8", "Scml2", "Rpa2", "Rad51", "Rhox13", "Dmc1", 
#                        "Meiob", "Sycp1", "Sycp3", "Ccnb1ip1", "Hormad1", "Piwil2", "Piwil1", 
#                        "Atr", "Mybl1", "Dyx1c1", "Msh3", "Ccnb1", "Spo11", "Ldha", "Ldhc",
#                        "Cetn4", "Tekt1", "Acr", #"Ssxb1", "Ssxb2", 
#                        "Acrv1", "Catsper3", "Catsper1", 
#                        "Saxo1", "Hsfy2", "Txndc8", "Tnp1", "Tnp2")

#modified list
genes.of.interest <- c(#SSCs
  "Etv5", "Ret",  #"Gfra1", "Zbtb16", 
  "Nanos2",  "Sdc4", "Lin28a", "Utf1", "Sall4", 
  #progenitors
  "Piwil4","Nanos3","Uchl1", "Dmrt1", 
  #early diff
  "Rhox13", "Sohlh1","Crabp1",  "Kit", "Rpa2",
  #late diff
  "Rhob", "Kmt2a", 
  #prelep
  "Stra8",  "Mei1", "Dmc1","Sohlh2", "Dazl",
  # Primary
  "Rad51",  "Tex101", "Meiob", "Sycp1", "Sycp3", "Ccnb1ip1", "Hormad1", "Atr", "Spo11",
  #Secondary
  "Piwil1", "Piwil2",  "Mybl1", "Dyx1c1", "Msh3",  "Mns1", "Pttg1", "Spag6", 
  #Round
  "Ldha", #"Ldhc",
  "Cetn4", "Acr", #"Ssxb1", "Ssxb2", "Ccnb1", 
  "Acrv1", "Catsper3", #"Catsper1", 
  "Hsfy2",
  "Saxo1",  "Txndc8", "Fas", "Tnp1", "Tnp2", "Prm1", "Prm2")


av.counts.genes.of.interest <- av.counts.EpCAM.df %>%
  dplyr::filter(gene.name %in% genes.of.interest)
av.counts.genes.of.interest2 <- av.counts.unselected.df %>%
  dplyr::filter(gene.name %in% genes.of.interest)


av.counts.genes.of.interest.ordered <- av.counts.genes.of.interest[match(genes.of.interest, av.counts.genes.of.interest$gene.name),]
av.counts.genes.of.interest.ordered2 <- av.counts.genes.of.interest2[match(genes.of.interest, av.counts.genes.of.interest2$gene.name),]

integer.col <- ncol(av.counts.genes.of.interest.ordered)
integer.col2 <- ncol(av.counts.genes.of.interest.ordered2)


av.counts.genes.of.interest.ordered <- av.counts.genes.of.interest.ordered[,-integer.col]
av.counts.genes.of.interest.ordered2 <- av.counts.genes.of.interest.ordered2[,-integer.col2]

av.counts.genes.of.interest.matrix1 <- as.matrix(av.counts.genes.of.interest.ordered)
colnames(av.counts.genes.of.interest.matrix1) <- c("Cluster 5", "Cluster 2", "Cluster 0", 
                                                   "Cluster 1", "Cluster 3", "Cluster 4", 
                                                   "Cluster 6", "Cluster 7")
av.counts.genes.of.interest.matrix2 <- as.matrix(av.counts.genes.of.interest.ordered2)
colnames(av.counts.genes.of.interest.matrix2) <- c("Cluster 9", "Cluster 3", "Cluster 8", "Cluster 1", 
                                                   "Cluster 4", "Cluster 2","Cluster 5",
                                                   "Cluster 7","Cluster 0","Cluster 6", "Cluster 10")


library(viridis)

l.mat <- rbind(c(0,4), c(0, 3), c(2,1), c(0,0))
l.mat

# Figure 3A ----

#NOTE select matrix1 or matrix2 below to change between unselected and EpCAM

heatmap.2(av.counts.genes.of.interest.matrix1, Colv = FALSE,
          Rowv = FALSE,
          trace = "none",
          # col =  colorRampPalette(colors=c("blue","white","red"))(100),
          col = inferno(100),
          density.info="none", 
          srtCol = -60, #angle of labels
          adjCol = c(0,0), #offset of labels, should be centered now
          cexRow=1.0, cexCol=1.3,
          lmat= l.mat,
          lwid = c(0.5, 5),
          lhei=c(1, 1, 5, 1),
          scale = "row"
          
)

write.csv(av.counts.genes.of.interest.matrix2, "Figure3Aunselected.csv")
write.csv(av.counts.genes.of.interest.matrix1, "Figure3Aepcam.csv")

# Figure 2 C&D ----
DimPlot(Rat.EpCAM.germ.reclustered, group.by = "cell.type")
DimPlot(Rat.unselected.reclustered, group.by = "cell.type")   


# prepare ridgeplots----


DimPlot(Rat.EpCAM.germ.reclustered)
DimPlot(Rat.unselected.reclustered)

Idents(Rat.unselected.reclustered) <- Rat.unselected.reclustered$treatment


Rat.unselected.reclustered.TLF <- subset(Rat.unselected.reclustered, idents = "T-LF")
Rat.unselected.reclustered.TSF <- subset(Rat.unselected.reclustered, idents = "T-SF")
Rat.unselected.reclustered.TFresh <- subset(Rat.unselected.reclustered, idents = "T-Fr")
Rat.unselected.reclustered.Fresh <- subset(Rat.unselected.reclustered, idents = "Fr")

list.of.seurats3 <- c(Rat.unselected.reclustered.Fresh, Rat.unselected.reclustered.TFresh, Rat.unselected.reclustered.TSF, Rat.unselected.reclustered.TLF)


for(current.treatment in 1:4){
  # current.treatment <- 1
  Idents(list.of.seurats3[[current.treatment]]) <- list.of.seurats3[[current.treatment]]$cell.type
  data.round.spermatids <- as.matrix(GetAssayData(list.of.seurats3[[current.treatment]], slot = "data")[, WhichCells(list.of.seurats3[[current.treatment]], ident = "Round spermatids")])
  
  av.counts.round.spermatids.temp <- apply(data.round.spermatids, 1, mean)
  sd.counts.round.spermatids.temp <- apply(data.round.spermatids, 1, std.error)
  if(current.treatment == 1){av.counts.round.spermatids <- av.counts.round.spermatids.temp
  sd.counts.round.spermatids <- sd.counts.round.spermatids.temp}
  else{
    av.counts.round.spermatids <- cbind(av.counts.round.spermatids, av.counts.round.spermatids.temp)
    sd.counts.round.spermatids <- cbind(sd.counts.round.spermatids, sd.counts.round.spermatids.temp)
  }
}
colnames(av.counts.round.spermatids) <- c("Fresh", "T-Fresh", "T-SF", "T-LF")
colnames(sd.counts.round.spermatids) <- c("Fresh", "T-Fresh", "T-SF", "T-LF")

av.counts.round.spermatids <- as.data.frame(av.counts.round.spermatids)
av.counts.round.spermatids$gene.name <- rownames(av.counts.round.spermatids)
sd.counts.round.spermatids <- as.data.frame(sd.counts.round.spermatids)
sd.counts.round.spermatids$gene.name <- rownames(sd.counts.round.spermatids)

genes.of.interest <- "Prm1"

av.counts.round.spermatids.genes.of.interest <- av.counts.round.spermatids %>%
  dplyr::filter(gene.name %in% genes.of.interest)
sd.counts.round.spermatids.genes.of.interest <- sd.counts.round.spermatids %>%
  dplyr::filter(gene.name %in% genes.of.interest)

av.counts.round.spermatids.genes.of.interest <- (av.counts.round.spermatids.genes.of.interest[,-5])
sd.counts.round.spermatids.genes.of.interest <- (sd.counts.round.spermatids.genes.of.interest[,-5])

treatment.values <- c("Fresh", "T-Fresh", "T-SF", "T-LF")
expression.values <- as.numeric(av.counts.round.spermatids.genes.of.interest[1,])
sd.values <- as.numeric(sd.counts.round.spermatids.genes.of.interest[1,])

df <- data.frame(treatment=treatment.values,
                 expression=expression.values,
                 sd=sd.values) 

inferno.colours <- inferno(8)
Idents(Rat.unselected.reclustered) <- Rat.unselected.reclustered$cell.type
table(Idents(Rat.unselected.reclustered))

#Prepare "Round Spermatid" first, can be changed to any cluster, but will do "Elongating Spermatids" later

Current.subset <- subset(Rat.unselected.reclustered, idents = "Round spermatids")
Idents(Current.subset) <- Current.subset$treatment

features.to.test <- c("Prps1l1", "Hils1", "H1fnt", "Prm1", "Prm2", "Tnp1", "Tnp2", "Parp1", "Parp2", "Spo11", "Atm", "Top2b", "Kat8", "H2afx", "Mdc1", "Rnf8", "Brdt", "Chd5", "Kdm5a", "Kdm5b", "Kdm4d", "Atr")
features.to.test <- c("Prps1l1", "Hils1", "H1fnt", "Prm1", "Prm2", "Tnp1", "Tnp2", "Kat8", "Kdm4d")
# FeaturePlot(Rat.unselected.reclustered, features = features.to.test, order = T)

Fr.v.TFr <- FindMarkers(object = Current.subset, features = features.to.test, ident.1 = "Fr", ident.2 = "T-Fr", min.cells.group = 1, min.cells.feature = 1, min.pct = 0, logfc.threshold = 0, only.pos = FALSE)
Fr.v.TSF <- FindMarkers(object = Current.subset, features = features.to.test, ident.1 = "Fr", ident.2 = "T-SF", min.cells.group = 1, min.cells.feature = 1, min.pct = 0, logfc.threshold = 0, only.pos = FALSE)
Fr.v.TLF <- FindMarkers(object = Current.subset, features = features.to.test, ident.1 = "Fr", ident.2 = "T-LF", min.cells.group = 1, min.cells.feature = 1, min.pct = 0, logfc.threshold = 0, only.pos = FALSE)
TFr.v.TSF <- FindMarkers(object = Current.subset, features = features.to.test, ident.1 = "T-Fr", ident.2 = "T-SF", min.cells.group = 1, min.cells.feature = 1, min.pct = 0, logfc.threshold = 0, only.pos = FALSE)
TFr.v.TLF <- FindMarkers(object = Current.subset, features = features.to.test,ident.1 = "T-Fr", ident.2 = "T-LF", min.cells.group = 1, min.cells.feature = 1, min.pct = 0, logfc.threshold = 0, only.pos = FALSE)
TSF.v.TLF <- FindMarkers(object = Current.subset, features = features.to.test,ident.1 = "T-SF", ident.2 = "T-LF", min.cells.group = 1, min.cells.feature = 1, min.pct = 0, logfc.threshold = 0, only.pos = FALSE)

Fr.v.TFr.sorted <- Fr.v.TFr[ order(row.names(Fr.v.TFr)), ] 
Fr.v.TSF.sorted <- Fr.v.TSF[ order(row.names(Fr.v.TSF)), ] 
Fr.v.TLF.sorted <- Fr.v.TLF[ order(row.names(Fr.v.TLF)), ] 
TFr.v.TSF.sorted <- TFr.v.TSF[ order(row.names(TFr.v.TSF)), ] 
TFr.v.TLF.sorted <- TFr.v.TLF[ order(row.names(TFr.v.TLF)), ] 
TSF.v.TLF.sorted <- TSF.v.TLF[ order(row.names(TSF.v.TLF)), ] 

Comparision.names <- (c("Fr.v.TFr", "Fr.v.TSF", "Fr.v.TLF", "TFr.v.TSF", "TFr.v.TLF", "TSF.v.TLF"))
Significance.values.round <- cbind(Fr.v.TFr.sorted$p_val_adj, 
                             Fr.v.TSF.sorted$p_val_adj, 
                             Fr.v.TLF.sorted$p_val_adj, 
                             TFr.v.TSF.sorted$p_val_adj, 
                             TFr.v.TLF.sorted$p_val_adj, 
                             TSF.v.TLF.sorted$p_val_adj)
rownames(Significance.values.round) <- rownames(Fr.v.TFr.sorted)
colnames(Significance.values.round) <- Comparision.names


LFC.values.round <- cbind(Fr.v.TFr.sorted$avg_log2FC, 
                             Fr.v.TSF.sorted$avg_log2FC, 
                             Fr.v.TLF.sorted$avg_log2FC, 
                             TFr.v.TSF.sorted$avg_log2FC, 
                             TFr.v.TLF.sorted$avg_log2FC, 
                             TSF.v.TLF.sorted$avg_log2FC)
rownames(LFC.values.round) <- rownames(Fr.v.TFr.sorted)
colnames(LFC.values.round) <- Comparision.names

Current.subset <- RenameIdents(Current.subset,"T-LF"="Transplanted Long Frozen")
Current.subset <- RenameIdents(Current.subset,"T-SF"="Transplanted Short Frozen")
Current.subset <- RenameIdents(Current.subset,"T-Fr"="Transplanted Fresh")
Current.subset <- RenameIdents(Current.subset,"Fr"="Fresh")

Current.subset$treatment <- Idents(Current.subset)
DimPlot(Current.subset)

#Round spermatids
p1 <- RidgePlot(Current.subset, features = "Prm1", cols = inferno.colours[c(2, 4, 6, 8)]) + NoLegend() + ylab("") + theme(panel.grid = element_blank()) + ggtitle("")
p2 <- RidgePlot(Current.subset, features = "Prm2", cols = inferno.colours[c(2, 4, 6, 8)])+ NoLegend() + ylab("") + theme(panel.grid = element_blank()) + ggtitle("")
p3 <- RidgePlot(Current.subset, features = "Tnp1", cols = inferno.colours[c(2, 4, 6, 8)])+ NoLegend() + ylab("") + theme(panel.grid = element_blank()) + ggtitle("")
p4 <- RidgePlot(Current.subset, features = "Tnp2", cols = inferno.colours[c(2, 4, 6, 8)])+ NoLegend() + ylab("") + theme(panel.grid = element_blank()) + ggtitle("")
p9 <- RidgePlot(Current.subset, features = "Hils1", cols = inferno.colours[c(2, 4, 6, 8)])+ NoLegend() + ylab("") + theme(panel.grid = element_blank()) + ggtitle("")

#Elongating spermatids
Idents(Rat.unselected.reclustered) <- Rat.unselected.reclustered$cell.type
Current.subset <- subset(Rat.unselected.reclustered, idents = "Elongating spermatids")
Idents(Current.subset) <- Current.subset$treatment
Fr.v.TFr <- FindMarkers(object = Current.subset, features = features.to.test, ident.1 = "Fr", ident.2 = "T-Fr", min.cells.group = 1, min.cells.feature = 1, min.pct = 0, logfc.threshold = 0, only.pos = FALSE)
Fr.v.TSF <- FindMarkers(object = Current.subset, features = features.to.test, ident.1 = "Fr", ident.2 = "T-SF", min.cells.group = 1, min.cells.feature = 1, min.pct = 0, logfc.threshold = 0, only.pos = FALSE)
Fr.v.TLF <- FindMarkers(object = Current.subset, features = features.to.test, ident.1 = "Fr", ident.2 = "T-LF", min.cells.group = 1, min.cells.feature = 1, min.pct = 0, logfc.threshold = 0, only.pos = FALSE)
TFr.v.TSF <- FindMarkers(object = Current.subset, features = features.to.test, ident.1 = "T-Fr", ident.2 = "T-SF", min.cells.group = 1, min.cells.feature = 1, min.pct = 0, logfc.threshold = 0, only.pos = FALSE)
TFr.v.TLF <- FindMarkers(object = Current.subset, features = features.to.test,ident.1 = "T-Fr", ident.2 = "T-LF", min.cells.group = 1, min.cells.feature = 1, min.pct = 0, logfc.threshold = 0, only.pos = FALSE)
TSF.v.TLF <- FindMarkers(object = Current.subset, features = features.to.test,ident.1 = "T-SF", ident.2 = "T-LF", min.cells.group = 1, min.cells.feature = 1, min.pct = 0, logfc.threshold = 0, only.pos = FALSE)

Fr.v.TFr.sorted <- Fr.v.TFr[ order(row.names(Fr.v.TFr)), ] 
Fr.v.TSF.sorted <- Fr.v.TSF[ order(row.names(Fr.v.TSF)), ] 
Fr.v.TLF.sorted <- Fr.v.TLF[ order(row.names(Fr.v.TLF)), ] 
TFr.v.TSF.sorted <- TFr.v.TSF[ order(row.names(TFr.v.TSF)), ] 
TFr.v.TLF.sorted <- TFr.v.TLF[ order(row.names(TFr.v.TLF)), ] 
TSF.v.TLF.sorted <- TSF.v.TLF[ order(row.names(TSF.v.TLF)), ] 

Comparision.names <- (c("Fr.v.TFr", "Fr.v.TSF", "Fr.v.TLF", "TFr.v.TSF", "TFr.v.TLF", "TSF.v.TLF"))
Significance.values.elongating <- cbind(Fr.v.TFr.sorted$p_val_adj, 
                                   Fr.v.TSF.sorted$p_val_adj, 
                                   Fr.v.TLF.sorted$p_val_adj, 
                                   TFr.v.TSF.sorted$p_val_adj, 
                                   TFr.v.TLF.sorted$p_val_adj, 
                                   TSF.v.TLF.sorted$p_val_adj)
rownames(Significance.values.elongating) <- rownames(Fr.v.TFr.sorted)
colnames(Significance.values.elongating) <- Comparision.names


LFC.values.elongating <- cbind(Fr.v.TFr.sorted$avg_log2FC, 
                          Fr.v.TSF.sorted$avg_log2FC, 
                          Fr.v.TLF.sorted$avg_log2FC, 
                          TFr.v.TSF.sorted$avg_log2FC, 
                          TFr.v.TLF.sorted$avg_log2FC, 
                          TSF.v.TLF.sorted$avg_log2FC)
rownames(LFC.values.elongating) <- rownames(Fr.v.TFr.sorted)
colnames(LFC.values.elongating) <- Comparision.names

Current.subset <- RenameIdents(Current.subset,"T-LF"="Transplanted Long Frozen")
Current.subset <- RenameIdents(Current.subset,"T-SF"="Transplanted Short Frozen")
Current.subset <- RenameIdents(Current.subset,"T-Fr"="Transplanted Fresh")
Current.subset <- RenameIdents(Current.subset,"Fr"="Fresh")

Current.subset$treatment <- Idents(Current.subset)
DimPlot(Current.subset)
p5 <- RidgePlot(Current.subset, features = "Prm1", cols = inferno.colours[c(2, 4, 6, 8)]) + ylab("") + NoLegend() + theme(panel.grid = element_blank()) + ggtitle("")
p6 <- RidgePlot(Current.subset, features = "Prm2", cols = inferno.colours[c(2, 4, 6, 8)]) + ylab("") + NoLegend() + theme(panel.grid = element_blank()) + ggtitle("")
p7 <- RidgePlot(Current.subset, features = "Tnp1", cols = inferno.colours[c(2, 4, 6, 8)]) + ylab("") + NoLegend() + theme(panel.grid = element_blank()) + ggtitle("")
p8 <- RidgePlot(Current.subset, features = "Tnp2", cols = inferno.colours[c(2, 4, 6, 8)]) + ylab("") + NoLegend() + theme(panel.grid = element_blank()) + ggtitle("")
p10 <-  RidgePlot(Current.subset, features = "Hils1", cols = inferno.colours[c(2, 4, 6, 8)])+ NoLegend() + ylab("") + theme(panel.grid = element_blank()) + ggtitle("")

# plot_grid(p1, p5, p3, p7)

p1 <- p1 + stat_summary(fun = mean, fun.min = mean, fun.max = mean, 
                      geom = "point", #position = dodge,
                      show.legend = FALSE,
                      size = 5, pch = 25, position=position_nudge(x = 0, y = 1.3), colour = c("white", "white", "black", "black")) +
                      guides(fill = guide_legend(reverse = TRUE)) 
p2 <- p2 + stat_summary(fun = mean, fun.min = mean, fun.max = mean, 
                        geom = "point", #position = dodge,
                        show.legend = FALSE,
                        size = 5, pch = 25, position=position_nudge(x = 0, y = 1.3), colour = c("white", "white", "black", "black")) +
  guides(fill = guide_legend(reverse = TRUE)) 
p3 <- p3 + stat_summary(fun = mean, fun.min = mean, fun.max = mean, 
                        geom = "point", #position = dodge,
                        show.legend = FALSE,
                        size = 5, pch = 25, position=position_nudge(x = 0, y = 1.3), colour = c("white", "white", "black", "black")) +
  guides(fill = guide_legend(reverse = TRUE)) 
p4 <- p4 + stat_summary(fun = mean, fun.min = mean, fun.max = mean, 
                        geom = "point", #position = dodge,
                        show.legend = FALSE,
                        size = 5, pch = 25, position=position_nudge(x = 0, y = 1.3), colour = c("white", "white", "black", "black")) +
  guides(fill = guide_legend(reverse = TRUE)) 
p5 <- p5 + stat_summary(fun = mean, fun.min = mean, fun.max = mean, 
                        geom = "point", #position = dodge, 
                        show.legend = FALSE,
                        size = 5, pch = 25, position=position_nudge(x = 0, y = 1.3), colour = c("white", "white", "black", "black")) +
                        guides(fill = guide_legend(reverse = TRUE)) 
p6 <- p6 + stat_summary(fun = mean, fun.min = mean, fun.max = mean, 
                        geom = "point", #position = dodge, 
                        show.legend = FALSE,
                        size = 5, pch = 25, position=position_nudge(x = 0, y = 1.3), colour = c("white", "white", "black", "black")) +
  guides(fill = guide_legend(reverse = TRUE)) 
p7 <- p7 + stat_summary(fun = mean, fun.min = mean, fun.max = mean, 
                        geom = "point", #position = dodge, 
                        show.legend = FALSE,
                        size = 5, pch = 25, position=position_nudge(x = 0, y = 1.3), colour = c("white", "white", "black", "black")) +
  guides(fill = guide_legend(reverse = TRUE)) 
p8 <- p8 + stat_summary(fun = mean, fun.min = mean, fun.max = mean, 
                        geom = "point", #position = dodge, 
                        show.legend = FALSE,
                        size = 5, pch = 25, position=position_nudge(x = 0, y = 1.3), colour = c("white", "white", "black", "black")) +
  guides(fill = guide_legend(reverse = TRUE)) 

p9 <- p9 + stat_summary(fun = mean, fun.min = mean, fun.max = mean, 
                        geom = "point", #position = dodge, 
                        show.legend = FALSE,
                        size = 5, pch = 25, position=position_nudge(x = 0, y = 1.3), colour = c("white", "white", "black", "black")) +
  guides(fill = guide_legend(reverse = TRUE)) 

p10 <- p10 + stat_summary(fun = mean, fun.min = mean, fun.max = mean, 
                        geom = "point", #position = dodge, 
                        show.legend = FALSE,
                        size = 5, pch = 25, position=position_nudge(x = 0, y = 1.3), colour = c("white", "white", "black", "black")) +
  guides(fill = guide_legend(reverse = TRUE)) 


# Figure 6C----
plot_grid(p3, p7, p1, p5,  ncol = 2)
# Make a table containing significance values and LFCs for selected genes: ----

inferno.colours <- inferno(8)
Idents(Rat.unselected.reclustered) <- Rat.unselected.reclustered$cell.type
list.of.idents <- factor(Idents(Rat.unselected.reclustered))

Current.subset <- subset(Rat.unselected.reclustered, idents = "Round spermatids")
Idents(Current.subset) <- Current.subset$treatment

features.to.test <- c( "Hils1", "H1fnt", "Prm1", "Prm2", "Tnp1", "Tnp2", "Parp1", "Parp2", "Spo11", "Atm", "Top2b", "Kat8", "H2afx", "Mdc1", "Rnf8", "Brdt", "Chd5", "Kdm5a", "Kdm5b", "Kdm4d", "Atr")
# FeaturePlot(Rat.unselected.reclustered, features = features.to.test, order = T)

Fr.v.TFr <- FindMarkers(object = Current.subset, features = features.to.test, ident.1 = "Fr", ident.2 = "T-Fr", min.cells.group = 1, min.cells.feature = 1, min.pct = 0, logfc.threshold = 0, only.pos = FALSE)
Fr.v.TSF <- FindMarkers(object = Current.subset, features = features.to.test, ident.1 = "Fr", ident.2 = "T-SF", min.cells.group = 1, min.cells.feature = 1, min.pct = 0, logfc.threshold = 0, only.pos = FALSE)
Fr.v.TLF <- FindMarkers(object = Current.subset, features = features.to.test, ident.1 = "Fr", ident.2 = "T-LF", min.cells.group = 1, min.cells.feature = 1, min.pct = 0, logfc.threshold = 0, only.pos = FALSE)
TFr.v.TSF <- FindMarkers(object = Current.subset, features = features.to.test, ident.1 = "T-Fr", ident.2 = "T-SF", min.cells.group = 1, min.cells.feature = 1, min.pct = 0, logfc.threshold = 0, only.pos = FALSE)
TFr.v.TLF <- FindMarkers(object = Current.subset, features = features.to.test,ident.1 = "T-Fr", ident.2 = "T-LF", min.cells.group = 1, min.cells.feature = 1, min.pct = 0, logfc.threshold = 0, only.pos = FALSE)
TSF.v.TLF <- FindMarkers(object = Current.subset, features = features.to.test,ident.1 = "T-SF", ident.2 = "T-LF", min.cells.group = 1, min.cells.feature = 1, min.pct = 0, logfc.threshold = 0, only.pos = FALSE)

Fr.v.TFr.sorted <- Fr.v.TFr[ order(row.names(Fr.v.TFr)), ] 
Fr.v.TSF.sorted <- Fr.v.TSF[ order(row.names(Fr.v.TSF)), ] 
Fr.v.TLF.sorted <- Fr.v.TLF[ order(row.names(Fr.v.TLF)), ] 
TFr.v.TSF.sorted <- TFr.v.TSF[ order(row.names(TFr.v.TSF)), ] 
TFr.v.TLF.sorted <- TFr.v.TLF[ order(row.names(TFr.v.TLF)), ] 
TSF.v.TLF.sorted <- TSF.v.TLF[ order(row.names(TSF.v.TLF)), ] 

Comparision.names <- (c("Fr.v.TFr", "Fr.v.TSF", "Fr.v.TLF", "TFr.v.TSF", "TFr.v.TLF", "TSF.v.TLF"))
Significance.values.round <- cbind(Fr.v.TFr.sorted$p_val_adj, 
                                   Fr.v.TSF.sorted$p_val_adj, 
                                   Fr.v.TLF.sorted$p_val_adj, 
                                   TFr.v.TSF.sorted$p_val_adj, 
                                   TFr.v.TLF.sorted$p_val_adj, 
                                   TSF.v.TLF.sorted$p_val_adj)
rownames(Significance.values.round) <- rownames(Fr.v.TFr.sorted)
colnames(Significance.values.round) <- Comparision.names


LFC.values.round <- cbind(Fr.v.TFr.sorted$avg_log2FC, 
                          Fr.v.TSF.sorted$avg_log2FC, 
                          Fr.v.TLF.sorted$avg_log2FC, 
                          TFr.v.TSF.sorted$avg_log2FC, 
                          TFr.v.TLF.sorted$avg_log2FC, 
                          TSF.v.TLF.sorted$avg_log2FC)
rownames(LFC.values.round) <- rownames(Fr.v.TFr.sorted)
colnames(LFC.values.round) <- Comparision.names


#make a summary of the violin plots

# merged.seurat.epcam <- merge(
#   x = EpCAM.list[[1]],
#   y = EpCAM.list[2:length(EpCAM.list)])
# merged.seurat.unselected <- merge(
#   x = Unselected.list[[1]],
#   y = Unselected.list[2:length(Unselected.list)])
# Idents(merged.seurat.epcam) <- merged.seurat.epcam$treatment
# Idents(merged.seurat.unselected) <- merged.seurat.unselected$treatment

# Supp Fig. 3 ----

colours.for.plots2 <- inferno(8)

VlnPlot(object = Rat.unselected.reclustered,
        #log = FALSE,
        pt.size = 0,
        group.by = "treatment",
        #y.max = 2000,
        #ncol = 3,
        cols = colours.for.plots2[c(7,4,3,2)],
        features = c("nFeature_RNA", "nCount_RNA", "percent.mito")
) 

VlnPlot(object = Rat.EpCAM.germ.reclustered,
        #log = FALSE,
        pt.size = 0,
        group.by = "treatment",
        #y.max = 2000,
        #ncol = 3,
        cols = colours.for.plots2[c(7,6,5,4,3,2)],
        features = c("nFeature_RNA", "nCount_RNA", "percent.mito")
) 

VlnPlot(object = Rat.unselected.reclustered,
        #log = FALSE,
        pt.size = 0,
        group.by = "cell.type", split.by = "treatment",
        #y.max = 2000,
        #ncol = 3,
        cols = colours.for.plots2[c(7,4,3,2)],
        features = c("nFeature_RNA", "nCount_RNA", "percent.mito")
) 

VlnPlot(object = Rat.EpCAM.germ.reclustered,
        #log = FALSE,
        pt.size = 0,
        group.by = "cell.type", split.by = "treatment",
        #y.max = 2000,
        #ncol = 3,
        cols = colours.for.plots2[c(7,6,5,4,3,2)],
        features = c("nFeature_RNA", "nCount_RNA", "percent.mito")
) 

Rat.unselected.round.spermatids.Fresh

nFeature_RNA_unselected_Fresh <- mean(Rat.unselected.round.spermatids.Fresh$nFeature_RNA)
nFeature_RNA_unselected_TFresh <- mean(Rat.unselected.round.spermatids.TFresh$nFeature_RNA)
nFeature_RNA_unselected_TSF <- mean(Rat.unselected.round.spermatids.TSF$nFeature_RNA)
nFeature_RNA_unselected_TLF <- mean(Rat.unselected.round.spermatids.TLF$nFeature_RNA)

nCount_RNA_unselected_Fresh <- mean(Rat.unselected.round.spermatids.Fresh$nCount_RNA)
nCount_RNA_unselected_TFresh <- mean(Rat.unselected.round.spermatids.TFresh$nCount_RNA)
nCount_RNA_unselected_TSF <- mean(Rat.unselected.round.spermatids.TSF$nCount_RNA)
nCount_RNA_unselected_TLF <- mean(Rat.unselected.round.spermatids.TLF$nCount_RNA)


nFeature_RNA_unselected_Fresh <- mean(Rat.unselected.elongating.spermatids.Fresh$nFeature_RNA)
nFeature_RNA_unselected_TFresh <- mean(Rat.unselected.elongating.spermatids.TFresh$nFeature_RNA)
nFeature_RNA_unselected_TSF <- mean(Rat.unselected.elongating.spermatids.TSF$nFeature_RNA)
nFeature_RNA_unselected_TLF <- mean(Rat.unselected.elongating.spermatids.TLF$nFeature_RNA)

nCount_RNA_unselected_Fresh <- mean(Rat.unselected.elongating.spermatids.Fresh$nCount_RNA)
nCount_RNA_unselected_TFresh <- mean(Rat.unselected.elongating.spermatids.TFresh$nCount_RNA)
nCount_RNA_unselected_TSF <- mean(Rat.unselected.elongating.spermatids.TSF$nCount_RNA)
nCount_RNA_unselected_TLF <- mean(Rat.unselected.elongating.spermatids.TLF$nCount_RNA)


# Transplanted find markers for all cells ----

Idents(Rat.EpCAM.germ.reclustered) <- Rat.EpCAM.germ.reclustered$cell.type
SSCs.only <- subset(Rat.EpCAM.germ.reclustered, idents = "SSCs")
Idents(Rat.EpCAM.germ.reclustered) <- Rat.EpCAM.germ.reclustered$treatment
TLF.vs.TFresh.markers.all <- FindMarkers(object = Rat.EpCAM.germ.reclustered, ident.1 = "T-LF", ident.2 = "T-Fr", min.cells.group = 1, min.cells.feature = 1, min.pct = 0, logfc.threshold = 0, only.pos = FALSE)
TLF.vs.TFresh.markers.all$gene.name <- rownames(TLF.vs.TFresh.markers.all)
TSF.vs.TFresh.markers.all <- FindMarkers(object = Rat.EpCAM.germ.reclustered, ident.1 = "T-SF", ident.2 = "T-Fr", min.cells.group = 1, min.cells.feature = 1, min.pct = 0, logfc.threshold = 0, only.pos = FALSE)
TSF.vs.TFresh.markers.all$gene.name <- rownames(TSF.vs.TFresh.markers.all)
TLF.vs.TSF.markers.all <- FindMarkers(object = Rat.EpCAM.germ.reclustered, ident.1 = "T-LF", ident.2 = "T-SF", min.cells.group = 1, min.cells.feature = 1, min.pct = 0, logfc.threshold = 0, only.pos = FALSE)
TLF.vs.TSF.markers.all$gene.name <- rownames(TLF.vs.TSF.markers.all)
View(TSF.vs.TFresh.markers.all)
View(TLF.vs.TFresh.markers.all)
View(TLF.vs.TSF.markers.all)
write.csv(TSF.vs.TFresh.markers.all, "TSF.vs.TFresh.markers.all.csv")
write.csv(TLF.vs.TFresh.markers.all, "TLF.vs.TFresh.markers.all.csv")
write.csv(TLF.vs.TSF.markers.all, "TLF.vs.TSF.markers.all.csv")


# Save files -----
setwd("/data/brinsterlab/seurat.object.saves")
save(Rat.EpCAM.germ.reclustered,file="Rat.EpCAM.germ.cells.final.Robj")
save(Rat.unselected.reclustered,file="Rat.unselected.germ.cells.final.Robj")


##################CODE FOR RESPONSE TO REVIEWERS#######################

# Make DEGs for rat vs rat-in-mouse


# Load files ----
setwd("/data/brinsterlab/seurat.object.saves")
load("Rat.EpCAM.germ.cells.final.Robj")
load("Rat.unselected.germ.cells.final.Robj")

setwd("/data/brinsterlab/Freezing.response.to.reviewers")

Fold.change.cutoff <- 0.3785
p.val.cutoff <- 0.05

Idents(Rat.EpCAM.germ.reclustered) <- Rat.EpCAM.germ.reclustered$cell.type
Spermatogonia.combined <- subset(Rat.EpCAM.germ.reclustered, idents = c("SSCs")) 
Idents(Spermatogonia.combined) <- Spermatogonia.combined$treatment

TFr.vs.Fr.markers<- FindMarkers(object = Spermatogonia.combined, ident.1 = "T-Fr", ident.2 = "Fr")
write.csv(TFr.vs.Fr.markers, file = "SSC.TFr.vs.Fr.csv")
TFr.vs.Fr.markers.filtered <- TFr.vs.Fr.markers %>% dplyr::filter((avg_log2FC >= Fold.change.cutoff | avg_log2FC < (-1*Fold.change.cutoff)) & p_val_adj <= p.val.cutoff) 
write.table(TFr.vs.Fr.markers.filtered, sep=",",  col.names=FALSE, file = "SSC.TFr.vs.Fr.filtered.csv")

Idents(Rat.EpCAM.germ.reclustered) <- Rat.EpCAM.germ.reclustered$cell.type
Progenitor.combined <- subset(Rat.EpCAM.germ.reclustered, idents = c("Progenitors")) 
Idents(Progenitor.combined) <- Progenitor.combined$treatment

TFr.vs.Fr.markers<- FindMarkers(object = Progenitor.combined, ident.1 = "T-Fr", ident.2 = "Fr")
write.csv(TFr.vs.Fr.markers, file = "Progenitor.TFr.vs.Fr.csv")
TFr.vs.Fr.markers.filtered <- TFr.vs.Fr.markers %>% dplyr::filter((avg_log2FC >= Fold.change.cutoff | avg_log2FC < (-1*Fold.change.cutoff)) & p_val_adj <= p.val.cutoff) 
write.table(TFr.vs.Fr.markers.filtered, sep=",",  col.names=FALSE, file = "Progenitor.TFr.vs.Fr.filtered.csv")


Idents(Rat.EpCAM.germ.reclustered) <- Rat.EpCAM.germ.reclustered$cell.type
EarlyDiff.combined <- subset(Rat.EpCAM.germ.reclustered, idents = c("Early diff. spermatogonia")) 
Idents(EarlyDiff.combined) <- EarlyDiff.combined$treatment

TFr.vs.Fr.markers<- FindMarkers(object = EarlyDiff.combined, ident.1 = "T-Fr", ident.2 = "Fr")
write.csv(TFr.vs.Fr.markers, file = "EarlyDiff.TFr.vs.Fr.csv")
TFr.vs.Fr.markers.filtered <- TFr.vs.Fr.markers %>% dplyr::filter((avg_log2FC >= Fold.change.cutoff | avg_log2FC < (-1*Fold.change.cutoff)) & p_val_adj <= p.val.cutoff) 
write.table(TFr.vs.Fr.markers.filtered, sep=",",  col.names=FALSE, file = "EarlyDiff.TFr.vs.Fr.filtered.csv")


Idents(Rat.EpCAM.germ.reclustered) <- Rat.EpCAM.germ.reclustered$cell.type
LateDiff.combined <- subset(Rat.EpCAM.germ.reclustered, idents = c("Late diff. spermatogonia")) 
Idents(LateDiff.combined) <- LateDiff.combined$treatment

TFr.vs.Fr.markers<- FindMarkers(object = LateDiff.combined, ident.1 = "T-Fr", ident.2 = "Fr")
write.csv(TFr.vs.Fr.markers, file = "LateDiff.TFr.vs.Fr.csv")
TFr.vs.Fr.markers.filtered <- TFr.vs.Fr.markers %>% dplyr::filter((avg_log2FC >= Fold.change.cutoff | avg_log2FC < (-1*Fold.change.cutoff)) & p_val_adj <= p.val.cutoff) 
write.table(TFr.vs.Fr.markers.filtered, sep=",",  col.names=FALSE, file = "LateDiff.TFr.vs.Fr.filtered.csv")


Idents(Rat.unselected.reclustered) <- Rat.unselected.reclustered$cell.type
Spermatocytes.combined <- subset(Rat.unselected.reclustered, idents = c("Preleptotene/leptotene")) 
Idents(Spermatocytes.combined) <- Spermatocytes.combined$treatment

TFr.vs.Fr.markers<- FindMarkers(object = Spermatocytes.combined, ident.1 = "T-Fr", ident.2 = "Fr")
write.csv(TFr.vs.Fr.markers, file = "spermatocyte.TFr.vs.Fr.csv")
TFr.vs.Fr.markers.filtered <- TFr.vs.Fr.markers %>% dplyr::filter((avg_log2FC >= Fold.change.cutoff | avg_log2FC < (-1*Fold.change.cutoff)) & p_val_adj <= p.val.cutoff) 
write.table(TFr.vs.Fr.markers.filtered, sep=",",  col.names=FALSE, file = "spermatocyte.TFr.vs.Fr.filtered.csv")


Idents(Rat.unselected.reclustered) <- Rat.unselected.reclustered$cell.type
PachyteneDiplotenes.combined <- subset(Rat.unselected.reclustered, idents = c("Pachytene/diplotene")) 
Idents(PachyteneDiplotenes.combined) <- PachyteneDiplotenes.combined$treatment

TFr.vs.Fr.markers<- FindMarkers(object = PachyteneDiplotenes.combined, ident.1 = "T-Fr", ident.2 = "Fr")
write.csv(TFr.vs.Fr.markers, file = "PachyteneDiplotene.TFr.vs.Fr.csv")
TFr.vs.Fr.markers.filtered <- TFr.vs.Fr.markers %>% dplyr::filter((avg_log2FC >= Fold.change.cutoff | avg_log2FC < (-1*Fold.change.cutoff)) & p_val_adj <= p.val.cutoff) 
write.table(TFr.vs.Fr.markers.filtered, sep=",",  col.names=FALSE, file = "PachyteneDiplotene.TFr.vs.Fr.filtered.csv")


Idents(Rat.unselected.reclustered) <- Rat.unselected.reclustered$cell.type
RoundSpermatids.combined <- subset(Rat.unselected.reclustered, idents = c("Round spermatids")) 
Idents(RoundSpermatids.combined) <- RoundSpermatids.combined$treatment

TFr.vs.Fr.markers<- FindMarkers(object = RoundSpermatids.combined, ident.1 = "T-Fr", ident.2 = "Fr")
write.csv(TFr.vs.Fr.markers, file = "RoundSpermatid.TFr.vs.Fr.csv")
TFr.vs.Fr.markers.filtered <- TFr.vs.Fr.markers %>% dplyr::filter((avg_log2FC >= Fold.change.cutoff | avg_log2FC < (-1*Fold.change.cutoff)) & p_val_adj <= p.val.cutoff) 
write.table(TFr.vs.Fr.markers.filtered, sep=",",  col.names=FALSE, file = "RoundSpermatid.TFr.vs.Fr.filtered.csv")


Idents(Rat.unselected.reclustered) <- Rat.unselected.reclustered$cell.type
Spermatids.combined <- subset(Rat.unselected.reclustered, idents = c("Elongating spermatids")) 
Idents(Spermatids.combined) <- Spermatids.combined$treatment

TFr.vs.Fr.markers2<- FindMarkers(object = Spermatids.combined, ident.1 = "T-Fr", ident.2 = "Fr")
write.csv(TFr.vs.Fr.markers2, file = "ElongatingSpermatid.TFr.vs.Fr.csv")
TFr.vs.Fr.markers.filtered2 <- TFr.vs.Fr.markers2 %>% dplyr::filter((avg_log2FC >= Fold.change.cutoff | avg_log2FC < (-1*Fold.change.cutoff)) & p_val_adj <= p.val.cutoff) 
write.table(TFr.vs.Fr.markers.filtered2, sep=",",  col.names=FALSE, file = "ElongatingSpermatid.TFr.vs.Fr.filtered.csv")

#These files are loaded into ingenuity and a basic analysis performed on each, then combined and output to a csv file. 


#Apoptosis features

apoptosis_features <- list(c("Acin1",
                             "Apaf1",
                             "Bad",
                             "Bak1",
                             "Bax",
                             "Bbc3",
                             "Bcl2l11",
                             "Bcl2l14",
                             "Bid",
                             "Bik",
                             "Bmf",
                             "Bnip3l",
                             "Bok",
                             "Casp2",
                             "Casp3",
                             "Casp6",
                             "Casp7",
                             "Casp8",
                             "Casp9",
                             "Casp10",
                             "Casp12",
                             "Dapk1",
                             "Dapk2",
                             "Dapk3",
                             "Dedd",
                             "Dffa",
                             "Diablo",
                             "Ercc2",
                             "Ercc3",
                             "Fas",
                             "Faslg",
                             "Foxo3",
                             "Hrk",
                             "Tnf",
                             "Tnfrsf10a",
                             "Tnfrsf10b",
                             "Tnfrsf1a",
                             "Tnfrsf1b",
                             "Tnfsf14",
                             "Tp53",
                             "Tradd",
                             "Traf3"))
# ssc_features <- (c("Esrp1", "Nanos2", "Zic1"))
# progenitor_features <- (c("Nanos3", "Sox3", "Upp1"))
# diff_features <- (c("Lmo1", "Loxl2", "Galnt12"))
# FeaturePlot(Germ.culture2, features = progenitor_features)

#select either unselected or EpCAM data here
Rat.EpCAM.germ.reclustered.temp <- Rat.EpCAM.germ.reclustered
Rat.EpCAM.germ.reclustered.temp <- Rat.unselected.reclustered

DefaultAssay(Rat.EpCAM.germ.reclustered.temp) <- "RNA"

Rat.EpCAM.germ.reclustered.temp <- AddModuleScore(
  object = Rat.EpCAM.germ.reclustered.temp,
  features = apoptosis_features,
  # ctrl = 5,
  name = 'apoptosis_features'
)

Idents(Rat.EpCAM.germ.reclustered.temp) <- Rat.EpCAM.germ.reclustered.temp$treatment
Rat.EpCAM.germ.reclustered.temp <- subset(Rat.EpCAM.germ.reclustered.temp, idents = c("Fr", "T-Fr", "T-SF", "T-LF"))

#Supplementary Figure 6B&C
FeaturePlot(Rat.EpCAM.germ.reclustered.temp, features = "apoptosis_features1", min.cutoff = 0.1, #max.cutoff = 0.1,
            # split.by = "treatment",
            order = T) + ggtitle("apoptosis gene profile")

current.seurat <- Rat.EpCAM.germ.reclustered.temp

apoptotic.cells <- WhichCells(object = current.seurat, expression = apoptosis_features1 > 0.1)
apoptosic.subset <- subset(x = current.seurat, cells = apoptotic.cells)
table1 <- table(current.seurat$orig.ident, current.seurat$cell.type)
table2 <- table(apoptosic.subset$orig.ident, apoptosic.subset$cell.type)

setwd("/data/brinsterlab/Freezing.response.to.reviewers")
write.csv(table1, "apoptosis_total.cells.unselected.csv")
write.csv(table2, "apoptosis_dying.cells.unselected.csv")
#tables used to make proportion graph in Supplementary Figure 6B&C


library(dplyr)
library(tidyverse)

### LF and SF versus Fresh post-thawing ###

setwd("~/Desktop/Freezing paper/Freezing_project_WIP/Freezing paper2/Figure components")
# LFvSF <- read_tsv("comparision_all_cells_Zscore.txt", na = c("", "N/A"))
# names(LFvSF) <- c("Pathway", "SSCs", "Progenitors", "EarlyDiff", "LateDiff", "PrimarySpermatocyte", "SecondarySpermatocyte", "RoundSpermatids", "ElongatingSpermatids")
# 
# LFvSF_pvalue <- read_tsv("comparision_all_cells_Pval.txt", na = c("", "N/A"))
# names(LFvSF_pvalue) <- c("Pathway", "SSCs", "Progenitors", "EarlyDiff", "LateDiff", "PrimarySpermatocyte", "SecondarySpermatocyte", "RoundSpermatids", "ElongatingSpermatids")

LFvSF <- read_csv("SSC.SF.LF.v.Fresh.z.score.csv", na = c("", "N/A"))
names(LFvSF) <- c("Pathway", "SF.v.Fresh", "LF.v.Fresh")
LFvSF$SF.v.Fresh <- LFvSF$SF.v.Fresh * -1
LFvSF$LF.v.Fresh <- LFvSF$LF.v.Fresh * -1

LFvSF_pvalue <- read_csv("SSC.SF.LF.v.Fresh.p.value.csv", na = c("", "N/A"))
names(LFvSF_pvalue)  <- c("Pathway", "SF.v.Fresh", "LF.v.Fresh")


Zlist<- as.vector(LFvSF[,1]) 
Plist<-as.vector(LFvSF_pvalue[,1])

dim(Zlist)
dim(Plist)

commonPathways <- as.matrix(intersect(Zlist, Plist))
dim(commonPathways)

LFvSF.filtered <- LFvSF %>%
  dplyr::filter(Pathway %in% commonPathways)

LFvSF_pvalue.filtered <- LFvSF_pvalue %>%
  dplyr::filter(Pathway %in% commonPathways)

LFvSF.Zscore.ordered <- LFvSF.filtered[match(commonPathways, LFvSF.filtered$Pathway),]
LFvSF.Pvalue.ordered <- LFvSF_pvalue.filtered[match(commonPathways, LFvSF_pvalue.filtered$Pathway),]

merged.data <- merge(LFvSF.Zscore.ordered, LFvSF.Pvalue.ordered, by = "Pathway")
dim(merged.data)


write_csv(merged.data, "pathway_comparison_LFvSF.csv")


### make dotplot ###

number.of.rows.desired <- 35
LFvSF.Zscore.ordered <- LFvSF.Zscore.ordered[1:number.of.rows.desired,]
LFvSF.Pvalue.ordered <- LFvSF.Pvalue.ordered[1:number.of.rows.desired,]

# rownames(LFvSF.Zscore.ordered) <- LFvSF.Zscore.ordered[,1]
# rownames(LFvSF.Pvalue.ordered) <- LFvSF.Pvalue.ordered[,1]

# df <- df[,c(-1, -9, -10)]

celltypeNumber <- ncol(LFvSF.Zscore.ordered)-1 # all the cell types minus the pathway label
pathwayNumber <- nrow(LFvSF.Zscore.ordered)
celltype.names <- colnames(LFvSF.Zscore.ordered[,-1])
pathway.names <- (LFvSF.Zscore.ordered[,1])

pathwayRepeat <- pathway.names
for(current.loop in 1:(celltypeNumber-1)){
  pathwayRepeat <- rbind(pathwayRepeat, pathway.names)
}

# pathwayRepeat <- (rep(pathway.names, each=celltypeNumber)) #no freaking idea why this isn't working the loop will do

# long_LFvSF.Zscore <- LFvSF.Zscore.ordered %>% gather(Celltype, Zscore, "SSCs":"ElongatingSpermatids")
# long_LFvSF.Pvalue <- LFvSF.Pvalue.ordered %>% gather(Celltype, Pvalue, "SSCs":"ElongatingSpermatids")

long_LFvSF.Zscore <- LFvSF.Zscore.ordered %>% gather(Celltype, Zscore, "SF.v.Fresh":"LF.v.Fresh")
long_LFvSF.Pvalue <- LFvSF.Pvalue.ordered %>% gather(Celltype, Pvalue, "SF.v.Fresh":"LF.v.Fresh")

for(current.row in 1:nrow(long_LFvSF.Pvalue)){
  if(long_LFvSF.Pvalue[current.row, 3]<0.89125094){
    long_LFvSF.Pvalue[current.row, 3] <- NA
  }
}

long_LFvSF.Zscore$Pvalue  <- long_LFvSF.Pvalue$Pvalue

graph.data <- long_LFvSF.Zscore

print(graph.data)

library(forcats)
library(ggplot2)


#re-order the factors to make them appear in the correct order.

graph.data <- graph.data %>%
  arrange(Celltype)

order.of.pathways <- as.vector(graph.data$Pathway)


graph.data$Pathway2 <- factor(graph.data$Pathway, levels = rev(unique(graph.data$Pathway)))
graph.data$Celltype2 <- factor(graph.data$Celltype, levels = c("SF.v.Fresh", "LF.v.Fresh"))

library(viridis)

####Figure 4D######


ggplot(data = graph.data, na.rm = T,
       aes(x = Celltype2, y = (Pathway2),
           color = Zscore, size = Pvalue))+ 
  geom_point() +
  # scale_color_gradient(high = "red" , low = "blue") +
  scale_color_viridis(option = "inferno")+
  scale_size(range = c(3, 10)) +
  theme_bw() + 
  ylab("") +
  xlab("") +
  ggtitle("Long Frozen vs. Short Frozen Following Transplantation") +
  theme(axis.text.x = element_text( #face = "bold", color = "#993333", 
    size = 12, angle = 45, hjust = 1)) +
  theme(panel.grid.major = element_blank(), panel.grid.minor = element_blank())


### ORIGINAL LF V SF AFTER TRANSPLANTATION ####


library(dplyr)
library(tidyverse)

setwd("~/Desktop/Freezing paper/Freezing_project_WIP")


LFvSF <- read_tsv("comparision_all_cells_Zscore.txt", na = c("", "N/A"))
names(LFvSF) <- c("Pathway", "SSCs", "Progenitors", "EarlyDiff", "LateDiff", "PrimarySpermatocyte", "SecondarySpermatocyte", "RoundSpermatids", "ElongatingSpermatids")

LFvSF_pvalue <- read_tsv("comparision_all_cells_Pval.txt", na = c("", "N/A"))
names(LFvSF_pvalue) <- c("Pathway", "SSCs", "Progenitors", "EarlyDiff", "LateDiff", "PrimarySpermatocyte", "SecondarySpermatocyte", "RoundSpermatids", "ElongatingSpermatids")


Zlist<- as.vector(LFvSF[,1]) 
Plist<-as.vector(LFvSF_pvalue[,1])

dim(Zlist)
dim(Plist)

commonPathways <- as.matrix(intersect(Zlist, Plist))
dim(commonPathways)

LFvSF.filtered <- LFvSF %>%
  dplyr::filter(Pathway %in% commonPathways)

LFvSF_pvalue.filtered <- LFvSF_pvalue %>%
  dplyr::filter(Pathway %in% commonPathways)

LFvSF.Zscore.ordered <- LFvSF.filtered[match(commonPathways, LFvSF.filtered$Pathway),]
LFvSF.Pvalue.ordered <- LFvSF_pvalue.filtered[match(commonPathways, LFvSF_pvalue.filtered$Pathway),]

merged.data <- merge(LFvSF.Zscore.ordered, LFvSF.Pvalue.ordered, by = "Pathway")
dim(merged.data)


write_csv(merged.data, "pathway_comparison_LFvSF.csv")


### make dotplot ###

number.of.rows.desired <- 30
LFvSF.Zscore.ordered <- LFvSF.Zscore.ordered[1:number.of.rows.desired,]
LFvSF.Pvalue.ordered <- LFvSF.Pvalue.ordered[1:number.of.rows.desired,]

# rownames(LFvSF.Zscore.ordered) <- LFvSF.Zscore.ordered[,1]
# rownames(LFvSF.Pvalue.ordered) <- LFvSF.Pvalue.ordered[,1]

# df <- df[,c(-1, -9, -10)]

celltypeNumber <- ncol(LFvSF.Zscore.ordered)-1 # all the cell types minus the pathway label
pathwayNumber <- nrow(LFvSF.Zscore.ordered)
celltype.names <- colnames(LFvSF.Zscore.ordered[,-1])
pathway.names <- (LFvSF.Zscore.ordered[,1])

pathwayRepeat <- pathway.names
for(current.loop in 1:(celltypeNumber-1)){
  pathwayRepeat <- rbind(pathwayRepeat, pathway.names)
}

# pathwayRepeat <- (rep(pathway.names, each=celltypeNumber)) #no freaking idea why this isn't working the loop will do

long_LFvSF.Zscore <- LFvSF.Zscore.ordered %>% gather(Celltype, Zscore, "SSCs":"ElongatingSpermatids")
long_LFvSF.Pvalue <- LFvSF.Pvalue.ordered %>% gather(Celltype, Pvalue, "SSCs":"ElongatingSpermatids")

for(current.row in 1:nrow(long_LFvSF.Pvalue)){
  if(long_LFvSF.Pvalue[current.row, 3]<0.89125094){
    long_LFvSF.Pvalue[current.row, 3] <- NA
  }
}

long_LFvSF.Zscore$Pvalue  <- long_LFvSF.Pvalue$Pvalue

graph.data <- long_LFvSF.Zscore

print(graph.data)

library(forcats)
library(ggplot2)


#re-order the factors to make them appear in the correct order.

graph.data <- graph.data %>%
  arrange(Celltype)

order.of.pathways <- as.vector(graph.data$Pathway)


graph.data$Pathway2 <- factor(graph.data$Pathway, levels = rev(unique(graph.data$Pathway)))
graph.data$Celltype2 <- factor(graph.data$Celltype, levels = c("SSCs", "Progenitors", 
                                                               "EarlyDiff", "LateDiff", 
                                                               "PrimarySpermatocyte", "SecondarySpermatocyte", 
                                                               "RoundSpermatids", "ElongatingSpermatids"))


##########FIGURE 5D###############

ggplot(data = graph.data, na.rm = T,
       aes(x = Celltype2, y = (Pathway2),
           color = Zscore, size = Pvalue))+ 
  geom_point() +
  # scale_color_gradient(high = "red" , low = "blue") +
  scale_color_viridis(option = "inferno")+
  scale_size(range = c(0.0001, 10)) +
  theme_bw() + 
  ylab("Pathway") + 
  xlab("Cell Type") + 
  ggtitle("Long Frozen vs. Short Frozen Following Transplantation") +
  theme(axis.text.x = element_text( #face = "bold", color = "#993333", 
    size = 12, angle = 45, hjust = 1)) +
  theme(panel.grid.major = element_blank(), panel.grid.minor = element_blank())


#### REPEAT PROCESS FOR CURATED LIST OF CLUSTER MARKER GENES ####


library(dplyr)
library(tidyverse)

setwd("~/Desktop/Freezing paper/Freezing_project_WIP")
LFvSF <- read_tsv("cell.type.graph.Zscore.txt", na = c("", "N/A"))
names(LFvSF) <- c("Pathway", "SSCs", "Progenitors", "DifferentiatedSpermatogonia", "PrimarySpermatocyte", "SecondarySpermatocyte", "RoundSpermatids", "ElongatingSpermatids")

LFvSF_pvalue <- read_tsv("cell.type.graph.Pvalue.txt", na = c("", "N/A"))
names(LFvSF_pvalue) <- c("Pathway", "SSCs", "Progenitors", "DifferentiatedSpermatogonia", "PrimarySpermatocyte", "SecondarySpermatocyte", "RoundSpermatids", "ElongatingSpermatids")


Zlist<- as.vector(LFvSF[,1]) 
Plist<-as.vector(LFvSF_pvalue[,1])

dim(Zlist)
dim(Plist)

commonPathways <- as.matrix(intersect(Zlist, Plist))
dim(commonPathways)

LFvSF.filtered <- LFvSF %>%
  dplyr::filter(Pathway %in% commonPathways)

LFvSF_pvalue.filtered <- LFvSF_pvalue %>%
  dplyr::filter(Pathway %in% commonPathways)

LFvSF.Zscore.ordered <- LFvSF.filtered[match(commonPathways, LFvSF.filtered$Pathway),]
LFvSF.Pvalue.ordered <- LFvSF_pvalue.filtered[match(commonPathways, LFvSF_pvalue.filtered$Pathway),]

merged.data <- merge(LFvSF.Zscore.ordered, LFvSF.Pvalue.ordered, by = "Pathway")
dim(merged.data)


curated.pathways <- c(#SSCs
  "GDNF Family Ligand-Receptor Interactions",
  "JAK/Stat Signaling",
  "EGF Signaling",
  "Role of NANOG in Mammalian Embryonic Stem Cell Pluripotency",
  "iNOS Signaling",
  #progenitors
  "Acetyl-CoA Biosynthesis III (from Citrate)",
  "PRPP Biosynthesis I",
  "Chondroitin and Dermatan Biosynthesis",
  "Diphthamide Biosynthesis",
  "Fatty Acid Biosynthesis Initiation II",
  "Palmitate Biosynthesis I (Animals)",
  "Chrondroitin and Dermatan Biosynthesis",
  #differentiating
  "Gap Junction Signaling",
  "Aryl Hydrocarbon Receptor Signaling",
  "Acute Myeloid Leukemia Signaling",
  "Germ Cell-Sertoli Cell Junction Signaling",
  "HGF Signaling",
  "Pancreatic Adenocarcinoma Signaling",
  
  
  
  #primary spermatocytes
  
  "Tight Junction Signaling",
  "Cleavage and Polyadenylation of Pre-mRNA",
  "Phosphatidylglycerol Biosynthesis II (Non-plastidic)",
  "Triacylglycerol Biosynthesis",
  "CDP-diacylglycerol Biosynthesis I",
  "Spliceosomal Cycle",
  
  # #secondary
  "tRNA Splicing",
  "Vitamin-C Transport",
  "Fatty Acid Activation",
  "Role of CHK Proteins in Cell Cycle Checkpoint Control",
  "Myo-inositol Biosynthesis",
  
  # #round
  "Aspartate Degradation II",
  "Cholesterol Biosynthesis I",
  "Pyrimidine Deoxyribonucleotides De Novo Biosynthesis I",
  "Salvage Pathways of Pyrimidine Ribonucleotides",
  "Epoxysqualene Biosynthesis",
  "Glycerol Degradation I",
  "Dopamine-DARPP32 Feedback in cAMP Signaling",
  "Pyrimidine Deoxyribonudelotides De Novo Biosynthesis I",
  # 
  #elongating
  "DNA Methylation and Transcriptional Repression Signaling",
  "Glutathione Redox Reactions II",
  "Nucleotide Excision Repair Pathway",
  "Mevalonate Pathway I",
  "Phosphatidylcholine Biosynthesis I"
  
)


merged.step.data <- merged.data %>%
  dplyr::filter(Pathway %in% curated.pathways)

# merged.step.data <- merged.data


LFvSF.Zscore.ordered <- merged.step.data[,1:8]
LFvSF.Pvalue.ordered <- merged.step.data[,c(1, 9:15)]
names(LFvSF.Zscore.ordered) <- c("Pathway", "SSCs", "Progenitors", "Diff. Spermatogonia", "Primary Spermatocytes", "Secondary Spermatocyte", "Round Spermatids", "Elongating Spermatids")
names(LFvSF.Pvalue.ordered) <- c("Pathway", "SSCs", "Progenitors", "Diff. Spermatogonia", "Primary Spermatocytes", "Secondary Spermatocyte", "Round Spermatids", "Elongating Spermatids")


celltypeNumber <- ncol(LFvSF.Zscore.ordered)-1 # all the cell types minus the pathway label
pathwayNumber <- nrow(LFvSF.Zscore.ordered)
celltype.names <- colnames(LFvSF.Zscore.ordered[,-1])
pathway.names <- (LFvSF.Zscore.ordered[,1])

pathwayRepeat <- pathway.names
for(current.loop in 1:(celltypeNumber-1)){
  pathwayRepeat <- rbind(pathwayRepeat, pathway.names)
}

# pathwayRepeat <- (rep(pathway.names, each=celltypeNumber)) #no freaking idea why this isn't working the loop will do

long_LFvSF.Zscore <- LFvSF.Zscore.ordered %>% gather(Celltype, Zscore, "SSCs":"Elongating Spermatids")
long_LFvSF.Pvalue <- LFvSF.Pvalue.ordered %>% gather(Celltype, Pvalue, "SSCs":"Elongating Spermatids")

for(current.row in 1:nrow(long_LFvSF.Pvalue)){
  if(long_LFvSF.Pvalue[current.row, 3]<0.89125094){
    long_LFvSF.Pvalue[current.row, 3] <- NA
  }
}

long_LFvSF.Zscore$Pvalue  <- long_LFvSF.Pvalue$Pvalue

graph.data <- long_LFvSF.Zscore

print(graph.data)

library(forcats)
library(ggplot2)


#re-order the factors to make them appear in the correct order.

graph.data <- graph.data %>%
  arrange(Celltype)

order.of.pathways <- as.vector(graph.data$Pathway)


# graph.data$Pathway2 <- factor(graph.data$Pathway, levels = rev(unique(graph.data$Pathway)))
graph.data$Pathway2 <- factor(graph.data$Pathway, levels = rev(curated.pathways))
graph.data$Celltype2 <- factor(graph.data$Celltype, levels = c("Pathway", "SSCs", "Progenitors", "Diff. Spermatogonia", "Primary Spermatocytes", "Secondary Spermatocyte", "Round Spermatids", "Elongating Spermatids"))

#########FIGURE 3B############


ggplot(data = graph.data, na.rm = T,
       aes(x = Celltype2, y = (Pathway2),
           color = Zscore, size = Pvalue))+ 
  geom_point() +
  # scale_color_gradient(high = "red" , low = "blue") +
  scale_color_viridis(option = "inferno")+
  scale_size(range = c(0.0001, 10)) +
  theme_bw() + 
  ylab("Pathway") + 
  xlab("Cell Type") + 
  ggtitle("Pathways expressed by cell type") +
  scale_y_discrete(position = "right")+
  theme(axis.text.x = element_text( #face = "bold",
    color = "black", size = 14, angle = -60, hjust = 0
  ),
  axis.text.y = element_text( #face = "bold",
    color = "black",  hjust = 1)
  ) +
  theme(panel.grid.major = element_blank(), panel.grid.minor = element_blank()) +
  theme(legend.position = "left")


####################REPEAT FOR INTERESTING PATTERNS #############################


curated.pathways <- c(
  "EIF2 Signaling", 
  "ERK/MAPK Signaling",
  "Glucocorticoid Receptor Signaling", 
  "PPARα/RXRα Activation",
  "Oxidative Phosphorylation", 
  "Spliceosomal Cycle", 
  "RAN Signaling", 
  "Unfolded protein response", 
  "Sonic Hedgehog Signaling", 
  "Cell Cycle: G2/M DNA Damage Checkpoint Regulation",
  "ATM Signaling",
  "Glycolysis I", 
  "Gluconeogenesis I", 
  "Protein Ubiquitination Pathway"
)


merged.step.data <- merged.data %>%
  dplyr::filter(Pathway %in% curated.pathways)

# merged.step.data <- merged.data


LFvSF.Zscore.ordered <- merged.step.data[,1:8]
LFvSF.Pvalue.ordered <- merged.step.data[,c(1, 9:15)]
names(LFvSF.Zscore.ordered) <- c("Pathway", "SSCs", "Progenitors", "DifferentiatedSpermatogonia", "PrimarySpermatocyte", "SecondarySpermatocyte", "RoundSpermatids", "ElongatingSpermatids")
names(LFvSF.Pvalue.ordered) <- c("Pathway", "SSCs", "Progenitors", "DifferentiatedSpermatogonia", "PrimarySpermatocyte", "SecondarySpermatocyte", "RoundSpermatids", "ElongatingSpermatids")


celltypeNumber <- ncol(LFvSF.Zscore.ordered)-1 # all the cell types minus the pathway label
pathwayNumber <- nrow(LFvSF.Zscore.ordered)
celltype.names <- colnames(LFvSF.Zscore.ordered[,-1])
pathway.names <- (LFvSF.Zscore.ordered[,1])

pathwayRepeat <- pathway.names
for(current.loop in 1:(celltypeNumber-1)){
  pathwayRepeat <- rbind(pathwayRepeat, pathway.names)
}

# pathwayRepeat <- (rep(pathway.names, each=celltypeNumber)) #no freaking idea why this isn't working the loop will do

long_LFvSF.Zscore <- LFvSF.Zscore.ordered %>% gather(Celltype, Zscore, "SSCs":"ElongatingSpermatids")
long_LFvSF.Pvalue <- LFvSF.Pvalue.ordered %>% gather(Celltype, Pvalue, "SSCs":"ElongatingSpermatids")

for(current.row in 1:nrow(long_LFvSF.Pvalue)){
  if(long_LFvSF.Pvalue[current.row, 3]<0.89125094){
    long_LFvSF.Pvalue[current.row, 3] <- NA
  }
}

long_LFvSF.Zscore$Pvalue  <- long_LFvSF.Pvalue$Pvalue

graph.data <- long_LFvSF.Zscore

print(graph.data)

library(forcats)
library(ggplot2)


#re-order the factors to make them appear in the correct order.

graph.data <- graph.data %>%
  arrange(Celltype)

order.of.pathways <- as.vector(graph.data$Pathway)


# graph.data$Pathway2 <- factor(graph.data$Pathway, levels = rev(unique(graph.data$Pathway)))
graph.data$Pathway2 <- factor(graph.data$Pathway, levels = rev(curated.pathways))
graph.data$Celltype2 <- factor(graph.data$Celltype, levels = c("Pathway", "SSCs", "Progenitors", "DifferentiatedSpermatogonia", "PrimarySpermatocyte", "SecondarySpermatocyte", "RoundSpermatids", "ElongatingSpermatids"))


library(viridis)

ggplot(data = graph.data, na.rm = T,
       aes(x = Celltype2, y = (Pathway2),
           color = Zscore, size = Pvalue))+ 
  geom_point() +
  scale_color_gradient(high = "red" , low = "blue") +
  # scale_fill_viridis(option="magma") +
  scale_size(range = c(0.0001, 10)) +
  theme_bw() + 
  ylab("Pathway") + 
  xlab("Cell Type") + 
  ggtitle("Pathways expressed by cell type") +
  theme(axis.text.x = element_text( #face = "bold", color = "#993333", 
    size = 12, angle = 45, hjust = 1)) +
  theme(panel.grid.major = element_blank(), panel.grid.minor = element_blank())


### REPLEAT ORIGINAL DOT PLOT FOR RAT Fresh v Transplanted Fresh ####


library(dplyr)
library(tidyverse)
library(viridis)

setwd("~/Desktop/Freezing paper/Freezing_project_WIP")


LFvSF <- read_tsv("rat.v.rat.in.mouse.Zscore.txt", na = c("", "N/A"))
names(LFvSF) <- c("Pathway", "SSCs", "Progenitors", "Early Diff. Spermatogonia", "Late Diff. Spermatogonia", "Early Spermatocytes", "Late Spermatocytes", "Round Spermatids", "Elongating Spermatids")

LFvSF_pvalue <- read_tsv("rat.v.rat.in.mouse.pval.txt", na = c("", "N/A"))
names(LFvSF_pvalue) <- c("Pathway", "SSCs", "Progenitors", "Early Diff. Spermatogonia", "Late Diff. Spermatogonia", "Early Spermatocytes", "Late Spermatocytes", "Round Spermatids", "Elongating Spermatids")


Zlist<- as.vector(LFvSF[,1]) 
Plist<-as.vector(LFvSF_pvalue[,1])

dim(Zlist)
dim(Plist)

commonPathways <- as.matrix(intersect(Zlist, Plist))
dim(commonPathways)

LFvSF.filtered <- LFvSF %>%
  dplyr::filter(Pathway %in% commonPathways)

LFvSF_pvalue.filtered <- LFvSF_pvalue %>%
  dplyr::filter(Pathway %in% commonPathways)

LFvSF.Zscore.ordered <- LFvSF.filtered[match(commonPathways, LFvSF.filtered$Pathway),]
LFvSF.Pvalue.ordered <- LFvSF_pvalue.filtered[match(commonPathways, LFvSF_pvalue.filtered$Pathway),]

merged.data <- merge(LFvSF.Zscore.ordered, LFvSF.Pvalue.ordered, by = "Pathway")
dim(merged.data)


write_csv(merged.data, "pathway_comparison_FrVsTFr.csv")


### make dotplot ###

number.of.rows.desired <- 30
LFvSF.Zscore.ordered <- LFvSF.Zscore.ordered[1:number.of.rows.desired,]
LFvSF.Pvalue.ordered <- LFvSF.Pvalue.ordered[1:number.of.rows.desired,]

# rownames(LFvSF.Zscore.ordered) <- LFvSF.Zscore.ordered[,1]
# rownames(LFvSF.Pvalue.ordered) <- LFvSF.Pvalue.ordered[,1]

# df <- df[,c(-1, -9, -10)]

celltypeNumber <- ncol(LFvSF.Zscore.ordered)-1 # all the cell types minus the pathway label
pathwayNumber <- nrow(LFvSF.Zscore.ordered)
celltype.names <- colnames(LFvSF.Zscore.ordered[,-1])
pathway.names <- (LFvSF.Zscore.ordered[,1])

pathwayRepeat <- pathway.names
for(current.loop in 1:(celltypeNumber-1)){
  pathwayRepeat <- rbind(pathwayRepeat, pathway.names)
}

# pathwayRepeat <- (rep(pathway.names, each=celltypeNumber)) #no freaking idea why this isn't working the loop will do

long_LFvSF.Zscore <- LFvSF.Zscore.ordered %>% gather(Celltype, Zscore, "SSCs":"Elongating Spermatids")
long_LFvSF.Pvalue <- LFvSF.Pvalue.ordered %>% gather(Celltype, Pvalue, "SSCs":"Elongating Spermatids")

for(current.row in 1:nrow(long_LFvSF.Pvalue)){
  if(long_LFvSF.Pvalue[current.row, 3]<0.89125094){
    long_LFvSF.Pvalue[current.row, 3] <- NA
  }
}

long_LFvSF.Zscore$Pvalue  <- long_LFvSF.Pvalue$Pvalue

graph.data <- long_LFvSF.Zscore

print(graph.data)

library(forcats)
library(ggplot2)


#re-order the factors to make them appear in the correct order.

graph.data <- graph.data %>%
  arrange(Celltype)

order.of.pathways <- as.vector(graph.data$Pathway)


graph.data$Pathway2 <- factor(graph.data$Pathway, levels = rev(unique(graph.data$Pathway)))
graph.data$Celltype2 <- factor(graph.data$Celltype, levels = c("SSCs", "Progenitors", "Early Diff. Spermatogonia", "Late Diff. Spermatogonia", "Early Spermatocytes", "Late Spermatocytes", "Round Spermatids", "Elongating Spermatids"))

#Supplementary Figure 6A

ggplot(data = graph.data, na.rm = T,
       aes(x = Celltype2, y = (Pathway2),
           color = Zscore, size = Pvalue))+ 
  geom_point() +
  # scale_color_gradient(high = "red" , low = "blue") +
  scale_color_viridis(option = "inferno")+
  scale_size(range = c(0.0001, 10)) +
  theme_bw() + 
  ylab("Pathway") + 
  xlab("Cell Type") + 
  ggtitle("Rat Transplanted Germ Cells Versus Native Germ Cells") +
  theme(axis.text.x = element_text( #face = "bold", color = "#993333", 
    size = 12, angle = 45, hjust = 1)) +
  theme(panel.grid.major = element_blank(), panel.grid.minor = element_blank())
